# Supplementary material for: PIM1 controls GBP1 activity to limit self-damage and to guard against pathogen infection
Source: Science. Author manuscript; Available in PMC 2023 Oct 12. (PMC7615196; doi:10.1126/science.adg2253)
Supplement: Data S1 [file EMS189180-supplement-Data_S1.xlsx]

## Sheet: Supplemental Data S3
Serine 156:
Sequence	Theoretical Mz	Charge	Modifications <Name;Index;Mass Change>	# Matched Fragments	# Bonds Broken	% TIC Explained
LTHRIRSKSSPDENE	462.97	4	<Phospho;9;79.9663>	39	14	0.3332
Fragment Type	Fragmented Bond Number	Attached Modifications <Name;Index;Mass Change>	Neutral Loss	Fragment Charge	Intensity	Experimental Mz	Theoretical Mz	Mass Error (ppm)	% Base Peak	% TIC
y	1			1	5636.35	148.061	148.06	2.4304	0.0074	0.0009
c	2			1	41771.5	232.166	232.166	2.6616	0.055	0.0068
z	2			1	40227.7	246.085	246.085	2.5561	0.0529	0.0066
y	2			1	3319.94	262.104	262.103	2.3359	0.0044	0.0005
c	5			2	2649.75	319.71	319.709	3.546	0.0035	0.0004
c	3			1	62067.2	369.226	369.224	2.9796	0.0817	0.0102
z	3			1	36913.7	375.128	375.127	3.3728	0.0486	0.006
y	3			1	9678.16	391.147	391.146	3.076	0.0127	0.0016
z	4			1	9798.64	490.156	490.154	3.4673	0.0129	0.0016
y	4			1	1527.41	506.175	506.173	3.7804	0.002	0.0002
c	4			1	37014.3	525.327	525.326	3.0768	0.0487	0.0061
y	5			1	7013.05	603.228	603.226	4.0145	0.0092	0.0011
y	10	<Phospho;9;79.9663>		2	2736.38	614.748	614.746	4.1989	0.0036	0.0004
c	5			1	67774.3	638.412	638.41	2.9384	0.0892	0.0111
z	6			1	46651.7	674.241	674.239	3.1661	0.0614	0.0076
y	6			1	16001.1	690.26	690.258	2.9555	0.0211	0.0026
c	6			1	128771	794.513	794.511	3.2896	0.1694	0.0211
z	7	<Phospho;9;79.9663>		1	6994.18	841.241	841.237	4.0029	0.0092	0.0011
y	7	<Phospho;9;79.9663>		1	3974.48	857.259	857.256	3.3445	0.0052	0.0007
c	7			1	102300	881.545	881.543	3.0112	0.1346	0.0167
z	8	<Phospho;9;79.9663>		1	71181.6	969.335	969.332	2.4081	0.0937	0.0116
y	8	<Phospho;9;79.9663>		1	16332.3	985.353	985.351	2.04	0.0215	0.0027
c	8			1	11639	1009.64	1009.64	2.9332	0.0153	0.0019
z	9	<Phospho;9;79.9663>		1	87273.8	1056.37	1056.36	2.1215	0.1148	0.0143
y	9	<Phospho;9;79.9663>		1	18390	1072.39	1072.38	2.5587	0.0242	0.003
c	9	<Phospho;9;79.9663>		1	92442.6	1176.64	1176.64	3.1552	0.1216	0.0151
z	10	<Phospho;9;79.9663>		1	96367.9	1212.47	1212.47	3.3642	0.1268	0.0158
z	11	<Phospho;9;79.9663>		1	53306.8	1325.55	1325.55	2.866	0.0701	0.0087
y	11	<Phospho;9;79.9663>		1	2285.69	1341.57	1341.57	1.4453	0.003	0.0004
c	11	<Phospho;9;79.9663>		1	25987.8	1360.73	1360.72	3.5853	0.0342	0.0043
c	12	<Phospho;9;79.9663>		1	117810	1475.75	1475.75	3.2021	0.155	0.0193
z	12	<Phospho;9;79.9663>		1	125670	1481.66	1481.65	3.2235	0.1654	0.0206
y	12	<Phospho;9;79.9663>		1	7498.42	1497.67	1497.67	3.0187	0.0099	0.0012
c	13	<Phospho;9;79.9663>		1	189030	1604.8	1604.79	2.9428	0.2487	0.0309
z	13	<Phospho;9;79.9663>		1	140211	1618.71	1618.71	3.344	0.1845	0.0229
y	13	<Phospho;9;79.9663>		1	9360.65	1634.73	1634.73	2.4407	0.0123	0.0015
c	14	<Phospho;9;79.9663>		1	301100	1718.84	1718.83	3.2386	0.3962	0.0493
z	14	<Phospho;9;79.9663>		1	32440	1719.76	1719.76	1.9096	0.0427	0.0053
y	14	<Phospho;9;79.9663>		1	5490.64	1735.78	1735.78	4.4493	0.0072	0.0009
Threonine 590
Sequence	Theoretical Mz	Charge	Modifications <Name;Index;Mass Change>	# Matched Fragments	# Bonds Broken	% TIC Explained
IQDLQTKMRRRKACTIS	547.033	4	<Carbamidomethyl;14;57.0215><Phospho;15;79.9663>	32	13	0.2765
Fragment Type	Fragmented Bond Number	Attached Modifications <Name;Index;Mass Change>	Neutral Loss	Fragment Charge	Intensity	Experimental Mz	Theoretical Mz	Mass Error (ppm)	% Base Peak	% TIC
c	2			1	948908	259.177	259.176	2.172	0.1035	0.0123
c	3			1	292102	374.204	374.203	2.9979	0.0319	0.0038
c	4			1	54098.9	487.289	487.288	2.8887	0.0059	0.0007
c	5			1	363665	615.348	615.346	3.0136	0.0397	0.0047
c	6			1	417604	716.396	716.394	3.1628	0.0455	0.0054
z	6	<Carbamidomethyl;14;57.0215><Phospho;15;79.9663>		1	8780.99	743.296	743.292	5.8119	0.001	0.0001
c	7			1	487397	844.491	844.489	2.5796	0.0532	0.0063
z	7	<Carbamidomethyl;14;57.0215><Phospho;15;79.9663>		1	599912	899.395	899.393	2.1889	0.0654	0.0078
y	7	<Carbamidomethyl;14;57.0215><Phospho;15;79.9663>		1	29811.2	915.415	915.412	3.4491	0.0033	0.0004
c	8			1	858763	975.531	975.529	2.2694	0.0937	0.0111
z	8	<Carbamidomethyl;14;57.0215><Phospho;15;79.9663>		1	856992	1055.5	1055.49	2.5299	0.0935	0.0111
y	8	<Carbamidomethyl;14;57.0215><Phospho;15;79.9663>		1	41135.2	1071.52	1071.51	3.2536	0.0045	0.0005
c	9			1	1404113	1131.63	1131.63	2.8741	0.1531	0.0181
z	9	<Carbamidomethyl;14;57.0215><Phospho;15;79.9663>		1	986224	1211.6	1211.6	2.9245	0.1076	0.0127
y	9	<Carbamidomethyl;14;57.0215><Phospho;15;79.9663>		1	17818.9	1227.62	1227.61	1.956	0.0019	0.0002
c	10			1	992052	1287.74	1287.73	2.8728	0.1082	0.0128
z	10	<Carbamidomethyl;14;57.0215><Phospho;15;79.9663>		1	642543	1342.64	1342.64	2.5192	0.0701	0.0083
y	10	<Carbamidomethyl;14;57.0215><Phospho;15;79.9663>		1	33755.6	1358.66	1358.65	2.9148	0.0037	0.0004
c	11			1	124423	1443.84	1443.83	5.4241	0.0136	0.0016
z	11	<Carbamidomethyl;14;57.0215><Phospho;15;79.9663>		1	753174	1470.73	1470.73	2.0257	0.0821	0.0097
y	11	<Carbamidomethyl;14;57.0215><Phospho;15;79.9663>		1	141761	1486.75	1486.75	2.739	0.0155	0.0018
z	12	<Carbamidomethyl;14;57.0215><Phospho;15;79.9663>		1	687873	1571.78	1571.78	2.3148	0.075	0.0089
y	12	<Carbamidomethyl;14;57.0215><Phospho;15;79.9663>		1	226494	1587.8	1587.8	2.1031	0.0247	0.0029
z	13	<Carbamidomethyl;14;57.0215><Phospho;15;79.9663>		1	107323	1699.84	1699.84	2.2857	0.0117	0.0014
y	13	<Carbamidomethyl;14;57.0215><Phospho;15;79.9663>		1	23728.1	1715.86	1715.86	2.0026	0.0026	0.0003
z	14	<Carbamidomethyl;14;57.0215><Phospho;15;79.9663>		1	696188	1812.93	1812.92	2.5353	0.0759	0.009
y	14	<Carbamidomethyl;14;57.0215><Phospho;15;79.9663>		1	131080	1828.94	1828.94	2.0166	0.0143	0.0017
z	15	<Carbamidomethyl;14;57.0215><Phospho;15;79.9663>		1	2949288	1927.95	1927.95	2.8659	0.3216	0.0381
y	15	<Carbamidomethyl;14;57.0215><Phospho;15;79.9663>		1	193030	1943.97	1943.97	2.3767	0.0211	0.0025
c	15	<Carbamidomethyl;14;57.0215><Phospho;15;79.9663>		1	1859027	1984.01	1984.01	2.7025	0.2027	0.024
z	16	<Carbamidomethyl;14;57.0215><Phospho;15;79.9663>		1	451072	2056.01	2056.01	2.8314	0.0492	0.0058
c	16	<Carbamidomethyl;14;57.0215><Phospho;15;79.9663>		1	4019449	2097.11	2097.09	6.7297	0.4383	0.0519
