# Supplementary material for: PIM1 controls GBP1 activity to limit self-damage and to guard against pathogen infection
Source: Science. Author manuscript; Available in PMC 2023 Oct 12. (PMC7615196; doi:10.1126/science.adg2253)
Supplement: Data S2 [file EMS189180-supplement-Data_S2.xlsx]

## Sheet: Supplemental Data S4
Organism	Description (Closest human GBP1 homologue)	Accession number	%Identity to human GBP1	Predicted Protein	Low Quality Protein	Uncharacterized Protein	Hypothetical Protein	Full Sequence	Length	Sequence around S156	Region	PIM1 homologue present	%PIM1 homologue identity	PIM1 homologues accession number	Common species name	Domain	Supergroups	Level0	Level1	Level2	Level3	Level4	Level5	Level6	Level7	Level8	Level9	Level10	Level11	Level12	Level13	Level14	Level15	Level16	Level17	Level18	Level19	Level20	Level21	Level22	Level23	Level24	Level25	Level26	Level27	Level28	Level29
Homo sapiens	guanylate-binding protein 1	NP_002044.2	100	No	No	No	No	MASEIHMTGPMCLIENTNGRLMANPEALKILSAITQPMVVVAIVGLYRTGKSYLMNKLAGKKKGFSLGSTVQSHTKGIWMWCVPHPKKPGHILVLLDTEGLGDVEKGDNQNDSWIFALAVLLSSTFVYNSIGTINQQAMDQLYYVTELTHRIRSKSSPDENENEVEDSADFVSFFPDFVWTLRDFSLDLEADGQPLTPDEYLTYSLKLKKGTSQKDETFNLPRLCIRKFFPKKKCFVFDRPVHRRKLAQLEKLQDEELDPEFVQQVADFCSYIFSNSKTKTLSGGIQVNGPRLESLVLTYVNAISSGDLPCMENAVLALAQIENSAAVQKAIAHYEQQMGQKVQLPTETLQELLDLHRDSEREAIEVFIRSSFKDVDHLFQKELAAQLEKKRDDFCKQN…	592	TEL--THRIRS--KSSPDE--------------------------------------NENEVE	146-166	Yes	100	NP_001230115.1	human	Eukaryota	Opisthokonta	Metazoa	Eumetazoa	Bilateria	Deuterostomia	Chordata	Craniata	Vertebrata	Gnathostomata	Teleostomi	Euteleostomi	Sarcopterygii	Dipnotetrapodomorpha	Tetrapoda	Amniota	Mammalia	Theria	Eutheria	Boreoeutheria	Euarchontoglires	Primates	Haplorrhini	Simiiformes	Catarrhini	Hominoidea	Hominidae	Homininae	Homo
Pongo abelii	guanylate-binding protein 1	NP_001125525.1	99.49	No	No	No	No	MASEIHMTGPMCLIESTNGRLMANPEALKILSAITQPMVVVAIVGLYRTGKSYLMNKLAGKKKGFSLGSTVQSHTKGIWMWCVPHPKKPGHILVLLDTEGLGDVEKGDNQNDSWIFALAVLLSSTFVYNSIGTINQQAMDQLYYVTELTHRIRSKSSPDENENEVEDSADFVSFFPDFVWTLRDFSLDLEADGQPLTPDEYLTYSLKLKKGTSQKDETFNLPRLCIRKFFPKKKCFVFDRPVHRRKLAQLEKLQDEELDPEFVQQVADFCSYIFSNSKTKTLSGGIQVNGPRLESLVLTYVNAISSGDLPCMENAVLALAQIENSAAVQKAIAHYEQQMGQKVQLPTESLQELLDLHRDSEREAIEVFIRSSFKDVDHLFQKELAAQLEKKRDDFCKQN…	592	TEL--THRIRS--KSSPDE--------------------------------------NENEVE	146-166	Yes	69.52	XP_002831332.1	Sumatran orangutan	Eukaryota	Opisthokonta	Metazoa	Eumetazoa	Bilateria	Deuterostomia	Chordata	Craniata	Vertebrata	Gnathostomata	Teleostomi	Euteleostomi	Sarcopterygii	Dipnotetrapodomorpha	Tetrapoda	Amniota	Mammalia	Theria	Eutheria	Boreoeutheria	Euarchontoglires	Primates	Haplorrhini	Simiiformes	Catarrhini	Hominoidea	Hominidae	Ponginae	Pongo
Pan troglodytes	guanylate-binding protein 1	XP_001147994.1	98.82	No	No	No	No	MASEIHMTGPMCLIENTNGRLMANPEALKILSAITQPMVVVAIVGLYRTGKSYLMNKLAGKKKGFSLGSTVQSHTKGIWMWCVPHPKKPGHILVLLDTEGLGDVEKGDNQNDSWIFALAVLLSSTFVYNSMGTINQQAMDQLYYVTELTHRIRSKSSPDENENEVEDSADFVSFFPDFVWTLRDFSLDLEADGQPLTPDEYLTYSLKLKKGTSQKDETFNLPRLCIRKFFPKKKCFVFDRPVHRRKLAQLEKLQDEELDPEFVQQVADFCSYIFSNSKTKTLSGGIQVNGPRLESLVLTYVNAISSGDLPCMENAVLALAQIENSAAVQKAIAHYEQQMGQKVQLPTESLQELLDLHRDSEREAIEVFIRSSFKDVDHLFQKELAAQLDKKRDDFCKQN…	592	TEL--THRIRS--KSSPDE--------------------------------------NENEVE	146-166	Yes	69.52	XP_024208301.1	chimpanzee	Eukaryota	Opisthokonta	Metazoa	Eumetazoa	Bilateria	Deuterostomia	Chordata	Craniata	Vertebrata	Gnathostomata	Teleostomi	Euteleostomi	Sarcopterygii	Dipnotetrapodomorpha	Tetrapoda	Amniota	Mammalia	Theria	Eutheria	Boreoeutheria	Euarchontoglires	Primates	Haplorrhini	Simiiformes	Catarrhini	Hominoidea	Hominidae	Homininae	Pan
Gorilla gorilla gorilla	guanylate-binding protein 1 isoform X1	XP_018882214.1	98.65	No	No	No	No	MASEIHMTGPMCLIENTNGRLMANPEALKILSAITQPMVVVAIVGLYRTGKSYLMNKLAGKKKGFSLGSTVQSHTKGIWMWCVPHPKKPGHILVLLDTEGLGDVEKGDNQNDSWIFALAVLLSSTFVYNSMGTINQQAMDQLYYVTELTHRIRSKSSPDENENEVEDSADFVSFFPDFVWTLRDFSLDLEADGQPLTPDEYLTYSLKLKKGTSQKDETFNLPRLCIRKFFPKKKCFVFDRPVHRRKLAQLEKLQDEELDPEFVQQVADFCSYIFSNSKTKTLSGGIQVNGPRLESLVLTYVNAISSGDLPCMENAVLALAQIENSAAVQKAIAHYEQQMGQKVQLPTESLQELLDLHRDSEREAIKVFIRSSFKDVDHLFQKELAAQLDKKRDDFCKQN…	592	TEL--THRIRS--KSSPDE--------------------------------------NENEVE	146-166	Yes	58.25	XP_004064169.1	western lowland gorilla	Eukaryota	Opisthokonta	Metazoa	Eumetazoa	Bilateria	Deuterostomia	Chordata	Craniata	Vertebrata	Gnathostomata	Teleostomi	Euteleostomi	Sarcopterygii	Dipnotetrapodomorpha	Tetrapoda	Amniota	Mammalia	Theria	Eutheria	Boreoeutheria	Euarchontoglires	Primates	Haplorrhini	Simiiformes	Catarrhini	Hominoidea	Hominidae	Homininae	Gorilla	Gorilla gorilla
Pan paniscus	guanylate-binding protein 1	XP_003808439.1	98.65	No	No	No	No	MASEIHMTGPMCLIENTNGRLMANPEALKILSAITQPMVVVAIVGLYRTGKSYLMNKLAGKKKGFSLGSTVQSHTKGIWMWCVPHPKKPGHILVLLDTEGLGDVEKGDNQNDSWIFALAVLLSSTFVYNSMGTINQQAMDQLYYVTELTHRIRSKSSPDENENEVEDSADFVSFFPDFVWTLRDFSLDLEADGQPLTPDEYLTYSLKLKKGTSQKDETFNLPRLCIRKFFPKKKCFVFDRPVHRRKLAQLEKLQDEELDPEFVQQVADFCSYIFSNSKTKTLSGGIQVNGPRLESLVLTYVNAISSGDLPCMENAVLALAQIENSAAVQKAIAHYEQQMGQKVQLPTESLQELLDLHRDSESKAIEVFIRSSFKDVDHLFQKELAAQLDKKRDDFCKQN…	592	TEL--THRIRS--KSSPDE--------------------------------------NENEVE	146-166	Yes	57.89	XP_003807283.2	bonobo	Eukaryota	Opisthokonta	Metazoa	Eumetazoa	Bilateria	Deuterostomia	Chordata	Craniata	Vertebrata	Gnathostomata	Teleostomi	Euteleostomi	Sarcopterygii	Dipnotetrapodomorpha	Tetrapoda	Amniota	Mammalia	Theria	Eutheria	Boreoeutheria	Euarchontoglires	Primates	Haplorrhini	Simiiformes	Catarrhini	Hominoidea	Hominidae	Homininae	Pan
Trachypithecus francoisi	guanylate-binding protein 1 isoform X2	XP_033081399.1	95.83	No	No	No	No	MASEIHMTGPMCLIENTNGRLMANPEALKILSAITQPVVVVAIVGLYRTGKSYLMNKLAGKKKGFSLGSTVQSHTKGIWMWCVPHPKKPGHILVLLDTEGLGDVEKGDNQNDSWIFALAVLLSSTFVYNSMGTINQQAMDQLHYVTELTHRIRSKSSPDENENEDSADFVSFFPDFVWTLRDFSLDLEADGQPITADEYLTYSLKLKQGTSEKDKNFNLPRLCIRKFFPKKKCFVFDRPVHRKKLAQLEKLHDEELDPEFVQQVADFCSYIFSNSKTKTLSGGIKVNGPRLESLVLTYVNAISSGDLPCMENAVLALAQIENSAAVQKAVAHYEQQMGQKVQLPTETLQELLDLHRDSEREAIEVFIRSSFKDVDHLFQKELAAQLEKKRDDFCKQNQE…	489	TEL--THRIRS--KSSPDE--------------------------------------NEN--E	146-164	Yes	58.6	XP_033057078.1	Francois's langur	Eukaryota	Opisthokonta	Metazoa	Eumetazoa	Bilateria	Deuterostomia	Chordata	Craniata	Vertebrata	Gnathostomata	Teleostomi	Euteleostomi	Sarcopterygii	Dipnotetrapodomorpha	Tetrapoda	Amniota	Mammalia	Theria	Eutheria	Boreoeutheria	Euarchontoglires	Primates	Haplorrhini	Simiiformes	Catarrhini	Cercopithecoidea	Cercopithecidae	Colobinae	Trachypithecus
Hylobates moloch	guanylate-binding protein 1-like	XP_032011320.1	95.24	No	Yes	No	No	MASEIHMTGPMCLIENTNGRLMANPEALKILSAITQPVVVVAIVGLYRTGKSYLMNKLAGKKKGFSLGSTVQSHTKGIWMWCVPHPKKPGHILVLLDTEGLGDVEKGDNQNDSWIFALAVLLSSTFVYNSMGTINQQAMDQLHYVTELTHRIRSNSSPDENENEDSADFVSFFPDFVWTLRDFSLDLEADGQPLTPDEYLTYSLKLKKGTSEKDKTFNLPRLCIRKFFPKKKCFVFDRPVHRRKLAQLEKLQDEELDPEFVQQVADFCSYIFSNSKTKTLSGGIKVNGPRLESLVLTYVNAISSGDLPCMENAVLALAQIENSAAVQKAIAHYEQQMGQKVQLPTETLQELLDLHRESESKAIEVFIRSSFKDVDHQFQKELAAQLDKKRDDFCKQNQE…	603	TEL--THRIRS--NSSPDE--------------------------------------NEN--E	146-164	Yes	69.52	XP_031994406.1	silvery gibbon	Eukaryota	Opisthokonta	Metazoa	Eumetazoa	Bilateria	Deuterostomia	Chordata	Craniata	Vertebrata	Gnathostomata	Teleostomi	Euteleostomi	Sarcopterygii	Dipnotetrapodomorpha	Tetrapoda	Amniota	Mammalia	Theria	Eutheria	Boreoeutheria	Euarchontoglires	Primates	Haplorrhini	Simiiformes	Catarrhini	Hominoidea	Hylobatidae	Hylobates
Nomascus leucogenys	guanylate-binding protein 1	XP_003260073.2	95.24	No	Yes	No	No	MASEIHMTGPMCLIENTNGRLMANPEALKILSAITQPVVVVAIVGLYRTGKSYLMNKLAGKKKGFSLGSTVQSHTKGIWMWCVPHPKKPGHILVLLDTEGLGDVEKGDNQNDSWIFALAVLLSSTFVYNSMGTINQQAMDQLHYVTELTHRIRSKSSPDENENEDSADFVSFFPDFVWTLRDFSLDLEADGQPLTPDEYLTYSLKLKKGTSEKDKTFNLPRLCIRKFFPKKKCFVFDRPVHRRKLAQLEKLQDEELDPEFVQQVADFCSYIFSNSKTKTLSGGIKVNGPRLESLVLTYVNAISSGDLPCMENAVLALAQIENSAAVQKAIAHYEQQMGQKVQLPTETLQDLLDLHRESESKAIEVFIRSSFNDVDHQFQKELAAQLDKKRDDFCKQNQE…	603	TEL--THRIRS--KSSPDE--------------------------------------NEN--E	146-164	Yes	99.68	XP_012352027.1	northern white-cheeked gibbon	Eukaryota	Opisthokonta	Metazoa	Eumetazoa	Bilateria	Deuterostomia	Chordata	Craniata	Vertebrata	Gnathostomata	Teleostomi	Euteleostomi	Sarcopterygii	Dipnotetrapodomorpha	Tetrapoda	Amniota	Mammalia	Theria	Eutheria	Boreoeutheria	Euarchontoglires	Primates	Haplorrhini	Simiiformes	Catarrhini	Hominoidea	Hylobatidae	Nomascus
Piliocolobus tephrosceles	guanylate-binding protein 1 isoform X2	XP_023063866.1	95.18	No	No	No	No	MASEIHMTGPMCLIENTNGRLMANPEALKILSAITQPVVVVAIVGLYRTGKSYLMNKLAGKKKGFSLGSTVQSHTKGIWMWCVPHPKKPGHILVLLDTEGLGDVEKGDNQNDSWIFALAILLSSTFVYNSMGTINQQAMDQLHYVTELTHRIRSKSSPDENENEDSADFVSFFPDFVWTLRDFSLDLEADGQPITADEYLTYSLKLKQGTSEKDKTFNLPRLCIRKFFPKKKCFVFDRPVHRKKLAQLEKLHDEELDPEFVQQVADFCSYIFSNSKTKTLSGGIKVNGPRLESLVLTYVNAISSGDLPCMENAVLALAQIENSAAVQKAIAHYEQQMGQKVQLPTENLQELLDLHRDSEREAIEVFMKNSFKDVDHLFQKELAAQLEKKRDDFCKQNQE…	489	TEL--THRIRS--KSSPDE--------------------------------------NEN--E	146-164	Yes	69.11	XP_023077976.1	Ugandan red Colobus	Eukaryota	Opisthokonta	Metazoa	Eumetazoa	Bilateria	Deuterostomia	Chordata	Craniata	Vertebrata	Gnathostomata	Teleostomi	Euteleostomi	Sarcopterygii	Dipnotetrapodomorpha	Tetrapoda	Amniota	Mammalia	Theria	Eutheria	Boreoeutheria	Euarchontoglires	Primates	Haplorrhini	Simiiformes	Catarrhini	Cercopithecoidea	Cercopithecidae	Colobinae	Piliocolobus
Colobus angolensis palliatus	guanylate-binding protein 1	XP_011811441.1	94.76	Yes	No	No	No	MASEIHMTGPMCLIENTNGRLMANPEALKILSAITQPVVVVAIVGLYRTGKSYLMNKLAGKKKGFSLGSTVQSHTKGIWMWCVPHPKKPGHILVLLDTEGLGDVGKGDNQNDSWIFALAILLSSTFVYNSMGTINQQAMDQLHYVTELTHRIRSKSSPDENENEDSADFVSFFPDFVWTLRDFSLDLEADGQPITADEYLTYSLKLKQGTSEKDKTFNLPRLCIRKFFPKKKCFVFDRPVHRKKLAQLEKLHDEELDPEFVQQVADFCSYIFSNSKTKTLSGGIKVNGPRLESLVLTYVNAISSGDLPCMENAVLALAQIENSAAVQKAVAHYEQQMGQKVQLPTETLQELLDLHRDSEREAIEVFIRSSFKDVDHLFQKELAAQLEKKRDDFCKQNQE…	590	TEL--THRIRS--KSSPDE--------------------------------------NEN--E	146-164	Yes	97.66	XP_011800909.1	Angola colobus	Eukaryota	Opisthokonta	Metazoa	Eumetazoa	Bilateria	Deuterostomia	Chordata	Craniata	Vertebrata	Gnathostomata	Teleostomi	Euteleostomi	Sarcopterygii	Dipnotetrapodomorpha	Tetrapoda	Amniota	Mammalia	Theria	Eutheria	Boreoeutheria	Euarchontoglires	Primates	Haplorrhini	Simiiformes	Catarrhini	Cercopithecoidea	Cercopithecidae	Colobinae	Colobus	Colobus angolensis
Chlorocebus sabaeus	guanylate-binding protein 1	XP_007976232.1	94.59	Yes	No	No	No	MASEIHMTGPMCLIENTNGRLMVNPEALKILSAITQPVVVVAIVGLYRTGKSYLMNKLAGKKKGFSLGSTVQSHTKGIWMWCVPHPKKPGHVLVLLDTEGLGDVEKGDNQNDSWIFALAILLSSTFVYNSMGTINQQAMDQLHYVTELTHRIRSKSSPDENENEDSADFVSFFPDFVWTLRDFSLDLEADGQPITADEYLTYSLKLKKGTSEKDKTFNLPRLCIRKFFPKKKCFVFDRPVHCKKLAQLEKLHDEELDPEFVQQVADFCSYIFSNSKTKTLSGGIKVNGPRLESLVLTYVNAISSGDLPCMENAVLALAQIENSAAVQKAVAHYEQQMGQKVQLPTETLQELLDLHRDSEREAIEVFIRSSFKDVDHLFQKELAAQLEKKRDDFCKQNQE…	590	TEL--THRIRS--KSSPDE--------------------------------------NEN--E	146-164	Yes	69.43	XP_007974343.1	green monkey	Eukaryota	Opisthokonta	Metazoa	Eumetazoa	Bilateria	Deuterostomia	Chordata	Craniata	Vertebrata	Gnathostomata	Teleostomi	Euteleostomi	Sarcopterygii	Dipnotetrapodomorpha	Tetrapoda	Amniota	Mammalia	Theria	Eutheria	Boreoeutheria	Euarchontoglires	Primates	Haplorrhini	Simiiformes	Catarrhini	Cercopithecoidea	Cercopithecidae	Cercopithecinae	Chlorocebus
Macaca fascicularis	guanylate-binding protein 1	XP_005542858.1	94.59	Yes	No	No	No	MASEIHMTGPMCLIENTNGRLMANPEALKILSAITQPVVVVAIVGLYRTGKSYLMNKLAGKKKGFSLGSTVQSHTKGIWMWCVPHPKKPGHVLVLLDTEGLGDVEKGDNQNDSWIFALAILLSSTFVYNSMGTINQQAMDQLHYVTELTHRIRSKSSPDENENEDSADFVSFFPDFVWTLRDFSLDLEADGQPITADEYLTYSLKLKQGTSEKDKNFNLPRLCIRKFFPKKKCFVFDRPVHRKKLAQLEKLHDEELDPEFVQQVADFCSYIFSNSKTKTLSGGIKVNGPRLESLVLTYVNAISSGDLPCMENAVLALAQIENSAAVQKAVAHYEQQMGQKVQLPTETLQELLDLHRDSEREAIEVFIRSSFKDVDHLFQKELAAQLEKKRDDFCKQNQE…	590	TEL--THRIRS--KSSPDE--------------------------------------NEN--E	146-164	Yes	68.79	XP_005567023.1	crab-eating macaque	Eukaryota	Opisthokonta	Metazoa	Eumetazoa	Bilateria	Deuterostomia	Chordata	Craniata	Vertebrata	Gnathostomata	Teleostomi	Euteleostomi	Sarcopterygii	Dipnotetrapodomorpha	Tetrapoda	Amniota	Mammalia	Theria	Eutheria	Boreoeutheria	Euarchontoglires	Primates	Haplorrhini	Simiiformes	Catarrhini	Cercopithecoidea	Cercopithecidae	Cercopithecinae	Macaca
Macaca mulatta	guanylate-binding protein 1	XP_001085311.2	94.43	No	No	No	No	MASEIHMTGPMCLIENTNGRLMANPEALKILSAITQPVVVVAIVGLYRTGKSYLMNKLAGKKKGFSLGSTVQSHTKGIWMWCVPHPKKPGHVLVLLDTEGLGDVEKGDNQNDSWIFALAILLSSTFVYNSMGTINQQAMDQLHYVTELTHRIRSKSSPDENENEDSADFVSFFPDFVWTLRDFSLDLEADGQPITADEYLTYSLKLKQGTSEKDKNFNLPRLCIRKFFPKKKCFVFDRPVHRKKLAQLEKLHDEELDPEFVQQVADFCSYIFSNSKTKTLSGGIKVNGPRLESLVLTYVNAISSGDLPCMENAVLALAQIENSAAVQKAVAHYEQQMGQKVQLPTETLQELLDLHRDSEREAIEVFIRSSFKDVDHLFQKELAAQLEKKRDDFCKQNQE…	590	TEL--THRIRS--KSSPDE--------------------------------------NEN--E	146-164	Yes	99.62	XP_028703742.1	Rhesus monkey	Eukaryota	Opisthokonta	Metazoa	Eumetazoa	Bilateria	Deuterostomia	Chordata	Craniata	Vertebrata	Gnathostomata	Teleostomi	Euteleostomi	Sarcopterygii	Dipnotetrapodomorpha	Tetrapoda	Amniota	Mammalia	Theria	Eutheria	Boreoeutheria	Euarchontoglires	Primates	Haplorrhini	Simiiformes	Catarrhini	Cercopithecoidea	Cercopithecidae	Cercopithecinae	Macaca
Rhinopithecus roxellana	guanylate-binding protein 1	XP_010364449.1	94.43	No	No	No	No	MASEIHMTGPMCLIENTNGRLMANPEALKILSAITQPVVVVAIVGLYRTGKSYLMNKLAGKKKGFSLGSTVQSHTKGIWMWCVPHPKKPGHILVLLDTEGLGDVEKGDNQNDSWIFALAILLSSTFVYNSMGTINQQAMDQLHYVTELTHRIRSKSSPDENENEDSADFVSFFPDFVWTLRDFSLDLEADGQPITADEYLTYSLKLKQGTSEKDKNFNLPRLCIRKFFPKKKCFVFDRPVHRKKLAQLEKLHDEELDPEFVQQVADFCSYIFSNSKTKTLSGGIKVNGPRLESLVLTYVNAISSGDLPCMENAVLALAQIENSAAVQKAVAHYEQQMAQKVQLPTETLQELLDLHRDSEREAIEVFIRSSFKDVDHLFQKELAAQLEKKRDDFCKQNQE…	590	TEL--THRIRS--KSSPDE--------------------------------------NEN--E	146-164	Yes	68.79	XP_030771372.1	golden snub-nosed monkey	Eukaryota	Opisthokonta	Metazoa	Eumetazoa	Bilateria	Deuterostomia	Chordata	Craniata	Vertebrata	Gnathostomata	Teleostomi	Euteleostomi	Sarcopterygii	Dipnotetrapodomorpha	Tetrapoda	Amniota	Mammalia	Theria	Eutheria	Boreoeutheria	Euarchontoglires	Primates	Haplorrhini	Simiiformes	Catarrhini	Cercopithecoidea	Cercopithecidae	Colobinae	Rhinopithecus
Cercocebus atys	guanylate-binding protein 1	XP_011932417.1	94.26	Yes	No	No	No	MASEVHMTGPMCLIENTNGRLMANPEALKILSAITQPVVVVAIVGLYRTGKSYLMNKLAGKKKGFSLGSTVQSHTKGIWMWCVPHPKKPGHVLVLLDTEGLGDVEKGDNQNDSWIFALAILLSSTFVYNSIGTINQQAMDQLHYVTELTHRIRSKSSPDENENEDSADFVSFFPDFVWTLRDFSLDLEADGQPITADEYLTYSLKLKHGTSEKDKTFNLPRLCIRKYFPKKKCFVFDRPVHRKKLAQLEKLHDEELDPEFVQQVADFCSYIFSNSKTKTLSGGIKVNGPRLESLVLTYVNAISSGDLPCMENAVLALAQIENSAAVQKAVAHYEQQMGQKVQLPTETLQELLDLHRDSEREAIEVFIRSSFKDVDHLFQKELAAQLEKKRDDFCKQNQE…	590	TEL--THRIRS--KSSPDE--------------------------------------NEN--E	146-164	Yes	69.11	XP_011917834.1	sooty mangabey	Eukaryota	Opisthokonta	Metazoa	Eumetazoa	Bilateria	Deuterostomia	Chordata	Craniata	Vertebrata	Gnathostomata	Teleostomi	Euteleostomi	Sarcopterygii	Dipnotetrapodomorpha	Tetrapoda	Amniota	Mammalia	Theria	Eutheria	Boreoeutheria	Euarchontoglires	Primates	Haplorrhini	Simiiformes	Catarrhini	Cercopithecoidea	Cercopithecidae	Cercopithecinae	Cercocebus
Macaca nemestrina	guanylate-binding protein 1	XP_011741458.1	94.26	No	No	No	No	MASEIHMTGPMCLIENTNGRLMANPEALKILSAITQPVVVVAIVGLYRTGKSYLMNKLAGKKKGFSLGSTVQSHTKGIWMWCVPHPKKPGHVLVLLDTEGLGDVEKGDNQNDSWIFALAILLSSTFVYNSMGTINQQAMDQLHYVTELTHRIRSKSSPDENENEDSADFVSFFPDFVWTLRDFSLDLEADGQPITADEYLTYSLKLKQGTSEKDKNFNLPRLCIRKFFPKKKCFVFDRPVHRKKLAQLEKLHDEELDPEFVQQVADFCSYIFSNSKTKTLSGGIKVNGPRLESLVLTYVNAISSGDLPCMENAVLALAQIENSAAVQKAVAHYEQQMGQKVQLPTETLQELLDLHRDSEREAIEVFIRSSFKDVDHLFQKELAAQLEKKRDDFCKQNQE…	590	TEL--THRIRS--KSSPDE--------------------------------------NEN--E	146-164	Yes	68.79	XP_011753153.1	pig-tailed macaque	Eukaryota	Opisthokonta	Metazoa	Eumetazoa	Bilateria	Deuterostomia	Chordata	Craniata	Vertebrata	Gnathostomata	Teleostomi	Euteleostomi	Sarcopterygii	Dipnotetrapodomorpha	Tetrapoda	Amniota	Mammalia	Theria	Eutheria	Boreoeutheria	Euarchontoglires	Primates	Haplorrhini	Simiiformes	Catarrhini	Cercopithecoidea	Cercopithecidae	Cercopithecinae	Macaca
Theropithecus gelada	guanylate-binding protein 1	XP_025220808.1	94.26	No	No	No	No	MASEVHMTGPMCLIENTNGRLMANPEALKILSAITQPVVVVAIVGLYRTGKSYLMNKLAGKKKGFSLGSTVQSHTKGIWMWCVPHPKKPGHVLVLLDTEGLGDVEKGDNQNDSWIFALAILLSSTFVYNSIGTINQQAMDQLHYVTELTHRIRSKSSPDENENEDSADFVSFFPDFVWTLRDFSLDLEAEGQPITADEYLTYSLKLKQGTSEKDKTFNLPRLCIRKYFPKKKCFVFDRPVHRKKLAQLEKLHDEELDPEFVQQVADFCSYIFSNSKTKTLSGGIKVNGPRLESLVLTYVNAISSGDLPCMENAVLALAQIENSAAVQKAIAHYEQQMGQKVQLPTETLQELLDLHRDSEREAIEVFIRSSFKDVDHLFQKELAAQLEKKRDDFCKQNQE…	590	TEL--THRIRS--KSSPDE--------------------------------------NEN--E	146-164	Yes	35.07	XP_025225586.1	gelada	Eukaryota	Opisthokonta	Metazoa	Eumetazoa	Bilateria	Deuterostomia	Chordata	Craniata	Vertebrata	Gnathostomata	Teleostomi	Euteleostomi	Sarcopterygii	Dipnotetrapodomorpha	Tetrapoda	Amniota	Mammalia	Theria	Eutheria	Boreoeutheria	Euarchontoglires	Primates	Haplorrhini	Simiiformes	Catarrhini	Cercopithecoidea	Cercopithecidae	Cercopithecinae	Theropithecus
Papio anubis	guanylate-binding protein 1	XP_003892208.2	93.75	No	Yes	No	No	MASEIHMTGPMCLIENTNGRLMANPEALKILSAITQPVVVVAIVGLYRTGKSYLMNKLAGKKKGFSLGSTVQSHTKGIWMWCVPHPKKPGHVLVLLDTEGLGDVEKGDNQNDSWIFALAILLSSTFVYNSIGTINQQAMDQLHYVTELTHRIRSKSSPDENENEDSADFVSFFPDFVWTLRDFSLDLEADGQPITADEYLTYSLKLKQGTSEKDKTFNLPRLCIRKYFPKKKCFVFDRPVHRKKLAQLEKLHDEELDPEFVQQVADFCSYIFSNSKTKTLSGGIKVNGPRLESLVLTYVNAISSGDLPCMENAVLALAQIENSAAVQKAVAHYEQQMGQKVQLPTETLQELLDLHRDSEREAIEVFIRSSFKDVDHLFQKELAAQLEKKRDDFCKQNQE…	590	TEL--THRIRS--KSSPDE--------------------------------------NEN--E	146-164	Yes	65.92	XP_031512032.1	olive baboon	Eukaryota	Opisthokonta	Metazoa	Eumetazoa	Bilateria	Deuterostomia	Chordata	Craniata	Vertebrata	Gnathostomata	Teleostomi	Euteleostomi	Sarcopterygii	Dipnotetrapodomorpha	Tetrapoda	Amniota	Mammalia	Theria	Eutheria	Boreoeutheria	Euarchontoglires	Primates	Haplorrhini	Simiiformes	Catarrhini	Cercopithecoidea	Cercopithecidae	Cercopithecinae	Papio
Ceratotherium simum simum	guanylate-binding protein 1-like	XP_014635281.1	92.36	Yes	No	No	No	MASEIHMPEPLCLIENTNGRLVANQEALKILSAISQPVVVVAIVGLYRTGKSYLMNKLAGKKKGFSLGSTVQSHTKGIWMWCVPHPKKPNHTLVLLDTEGLGDVEKGDNQNDSWIFALAVLLSSTFVYNSMGTINQQAMDQLQYPFCGPEQH	152	FCG--PEQH------------------------------------------------------	146-152	Yes	99.68	XP_004424251.1	southern square-lipped rhinoceros	Eukaryota	Opisthokonta	Metazoa	Eumetazoa	Bilateria	Deuterostomia	Chordata	Craniata	Vertebrata	Gnathostomata	Teleostomi	Euteleostomi	Sarcopterygii	Dipnotetrapodomorpha	Tetrapoda	Amniota	Mammalia	Theria	Eutheria	Boreoeutheria	Laurasiatheria	Perissodactyla	Rhinocerotidae	Ceratotherium	Ceratotherium simum
Mandrillus leucophaeus	guanylate-binding protein 1	XP_011837533.1	90.54	Yes	No	No	No	MASEVHMTGPMCLIENTNGRLMANPEALKILSAITQPVVVVAIVGLYRTGKSYLMNKLAGKKKGFSLGSTVQSHTKGIWMWCVPHPKKPGHVLVLLDTEGLGDVEKVRLKDPIVDNQQAMDQLHYVTELTHRIRSKSSPDENENEDSADFVSFFPDFVWTLRDFSLDLEADGQPITADEYLTYSLKLKQGTSEKDKTFNLPRLCIRKFFPKKKCFVFDRPVHRKKLAQLEKLHDEELDPEFVQQVADFCSYIFSNSKTKTLSGGIKVNGPRLESLVLTYVNAISSGDLPCMENAVLALAQIENSAAVQKAVAHYEQQMGQKVQLPTETLQELLDLHRDSEREAIEVFIRSSFKDVDHLFQKELAAQLEKKRDDFCKQNQEASSDRCSALLQDIFSPLEE…	571	TEL--THRIRS--KSSPDE--------------------------------------NEN--E	127-145	Yes	100	XP_011842004.1	drill	Eukaryota	Opisthokonta	Metazoa	Eumetazoa	Bilateria	Deuterostomia	Chordata	Craniata	Vertebrata	Gnathostomata	Teleostomi	Euteleostomi	Sarcopterygii	Dipnotetrapodomorpha	Tetrapoda	Amniota	Mammalia	Theria	Eutheria	Boreoeutheria	Euarchontoglires	Primates	Haplorrhini	Simiiformes	Catarrhini	Cercopithecoidea	Cercopithecidae	Cercopithecinae	Mandrillus
Aotus nancymaae	guanylate-binding protein 1	XP_012320233.1	90.05	No	No	No	No	MESEIHMTGPVCLIENTNGRLMTNPEALKILSAITQPVVVVAIVGLYRTGKSYLMNKLAGKKKGFSLGSTVQSHTKGIWMWCVSHPKKPDHILVLLDTEGLGDVEKGDNQNDSWIFALAVLLSSTFVYNSMGTINQQAMDQLHYVTELTNRIRSKSSPDENDYEGEDSADFVSFFPDFVWTLRDFSLDLEANGQPITADEYLEYSLKLKQVTSQKDKNFNLPRLCIRKFFPKKKCFVFDRPVHRKKLTQLEKLHDEDLDPDFVQQVADFCSYIFTNSKTKTLSGGIKVNGPRLESLVLTYVSAISSGDLPCMENAVLALAQIENSAAVQKAIAHYDQQMGQKVQLPTETLQELLDLHRASEREAIEVFIRSSFKDVDHLFQKELAAQLDKKRDDFCEQN…	593	TEL--TNRIRS--KSSPDE--------------------------------------NDYEGE	146-166	Yes	70.16	XP_021524380.1	Ma's night monkey	Eukaryota	Opisthokonta	Metazoa	Eumetazoa	Bilateria	Deuterostomia	Chordata	Craniata	Vertebrata	Gnathostomata	Teleostomi	Euteleostomi	Sarcopterygii	Dipnotetrapodomorpha	Tetrapoda	Amniota	Mammalia	Theria	Eutheria	Boreoeutheria	Euarchontoglires	Primates	Haplorrhini	Simiiformes	Platyrrhini	Aotidae	Aotus
Saimiri boliviensis boliviensis	guanylate-binding protein 1	XP_003943303.1	90.03	Yes	No	No	No	MESEIHMTGPMCLIENTNGRLMTNPEALKILSAITQPVVVVAIVGLYRTGKSYLMNKLAGKKKGFSLGSTVQSHTKGIWMWCVSHPKKPDHILVLLDTEGLGDVEKGDNQNDSWIFALAILLSSTFVYNSMGTINQQAMDQLYYVTELTDRIRSKSSPDENDYEVEDSADFVSFFPDFVWTLRDFSLDLEANGVPITADEYLEYSLKLKQGTSQKDKNFNLPRLCIRKFFPKKKCFVFDRPVHRKKLTQLEKLHDEQLDPEFVLQVADFCSYIFTNSKTKTLSGGIKVNGPRLESLVLTYVSAISSGDLPCMENAVLALAQIENSAAVQKAIAHYDQQMGQKVQLPTETLQELLDLHRDSEREAIEVFIRSSFKDVDHLFQKELAAQLDKKRDDFCEQN…	592	TEL--TDRIRS--KSSPDE--------------------------------------NDYEVE	146-166	Yes	99.68	XP_003923273.1	Bolivian squirrel monkey	Eukaryota	Opisthokonta	Metazoa	Eumetazoa	Bilateria	Deuterostomia	Chordata	Craniata	Vertebrata	Gnathostomata	Teleostomi	Euteleostomi	Sarcopterygii	Dipnotetrapodomorpha	Tetrapoda	Amniota	Mammalia	Theria	Eutheria	Boreoeutheria	Euarchontoglires	Primates	Haplorrhini	Simiiformes	Platyrrhini	Cebidae	Saimiriinae	Saimiri	Saimiri boliviensis
Rhinopithecus bieti	guanylate-binding protein 1-like	XP_017706337.1	89.44	Yes	Yes	No	No	MASEIHMTGPMCLIENTNGRLMANPEALKILSAITQPVVVVAIVGLYRTGKSYLMNKLAGKKKGFSLGSTVQSHTKGIWMWCVPHPKKPGHILVLLDTEGLGDVEKGDNQNDSWIFALAVLLSSTFVYNSIENSAAVQKAVAHYEQQMGQKVQLPTETLQELLDLHRDSEREAIEVFIRSSFKDVDHLFQKELAAQLEKKRDDFCKQNQEASSDRCSALLQDIFSPLEEEVKMGIYSKPXGYRLFIQKLQDLKKKYHEEPRKGIQAEEILQTYLKSKESMTDAILQTDQTLTEKEKEIEVERVKAESAQASTKMLQEMQRKNEQMMEQKERSYQEHLKQLTEKMERDRAQLLKEQERTLALKLQEQERLLKEGFQTESRKMQHEIQDLQKKMRQRRTCT…	401	---------------------------------------------------------------	132-131	Yes	34.63	XP_017716163.1	black snub-nosed monkey	Eukaryota	Opisthokonta	Metazoa	Eumetazoa	Bilateria	Deuterostomia	Chordata	Craniata	Vertebrata	Gnathostomata	Teleostomi	Euteleostomi	Sarcopterygii	Dipnotetrapodomorpha	Tetrapoda	Amniota	Mammalia	Theria	Eutheria	Boreoeutheria	Euarchontoglires	Primates	Haplorrhini	Simiiformes	Catarrhini	Cercopithecoidea	Cercopithecidae	Colobinae	Rhinopithecus
Cebus imitator	guanylate-binding protein 1	XP_017353853.1	89.21	Yes	No	No	No	MESETHMTGPMCLIENTNGRLMTNPEALKILSAIKQPVVVVAIVGLYRTGKSYLMNKLAGKKKGFSLGSTVQSHTKGIWMWCVSHPKKPDHILVLLDTEGLGDVEKGDNQNDSWIFALAILLSSTFVYNSMGTINQQAMDQLYYVTELTDRIRSKSSPDENGYEVEDSADFVSFFPDFVWTLRDFSLDLEANGVPITADEYLEYSLKLKQDTSQKDKNFNLPRLCIRKFFPKKKCFVFDRPVHRKKLTYLEKLHDEELDTDFVQQVADFCSYIFTNSKTKTLSGGIKVNGPRLESLVLTYVSAISSGDLPCMENAVLALAQIENSAAVQKAIAHYDQQMGQKVQLPTETLQELLDLHRDSEREAIEVFIRSSFKDVDHLFQKELAAELDKKRDDFCEQN…	593	TEL--TDRIRS--KSSPDE--------------------------------------NGYEVE	146-166	Yes	69.84	XP_017360361.1	Panamanian white-faced capuchin	Eukaryota	Opisthokonta	Metazoa	Eumetazoa	Bilateria	Deuterostomia	Chordata	Craniata	Vertebrata	Gnathostomata	Teleostomi	Euteleostomi	Sarcopterygii	Dipnotetrapodomorpha	Tetrapoda	Amniota	Mammalia	Theria	Eutheria	Boreoeutheria	Euarchontoglires	Primates	Haplorrhini	Simiiformes	Platyrrhini	Cebidae	Cebinae	Cebus
Sapajus apella	guanylate-binding protein 1	XP_032103707.1	89.21	No	No	No	No	MESETHMTGPMCLIENTNGRLMTNPEALKILSAITQPVVVVAIVGLYRTGKSYLMNKLAGKKKGFSLGSTVQSHTKGIWMWCVSHPKKPDHILVLLDTEGLGDVEKGDNQNDSWIFALAILLSSTFVYNSMGTINQQAMDQLYYVTELTDRIRSKSSPDENGYEVEDSADFVSFFPDFVWTLRDFSLDLEANGVPITADEYLEYSLKLKQDTSQKDKNFNLPRLCIRKFFPKKKCFVFDRPVHRKKLTHLEKLHDEELDTDFVQQVADFCSYIFTNSKTKTLSGGIKVNGPRLESLVLTYVSAISSGDLPCMENAVLALAQIENSAAVQKAVAHYDQQMGQKVQLPTETLQELLDLHRDSEREAIEVFIRSSFKDVDHLFQKELAAELDKKRDDFCEQN…	593	TEL--TDRIRS--KSSPDE--------------------------------------NGYEVE	146-166	Yes	99.04	XP_032109492.1	Tufted capuchin	Eukaryota	Opisthokonta	Metazoa	Eumetazoa	Bilateria	Deuterostomia	Chordata	Craniata	Vertebrata	Gnathostomata	Teleostomi	Euteleostomi	Sarcopterygii	Dipnotetrapodomorpha	Tetrapoda	Amniota	Mammalia	Theria	Eutheria	Boreoeutheria	Euarchontoglires	Primates	Haplorrhini	Simiiformes	Platyrrhini	Cebidae	Cebinae	Sapajus
Callithrix jacchus	guanylate-binding protein 1	XP_002751114.2	87.27	No	No	No	No	MESKILMTGPMCLIENTSGRLMTNPEALKILSAITQPVVVVAIVGLYRTGKSYLMNKLAGKKKGFSLGSTVQSHTKGIWMWCVSHPKKPDHILVLLDTEGLGDVEKGDNQNDSWIFALAILLSSTFVYNSMGTINQQAMDQLHYVTELTDRIRSKSSPDENDYEVDESADFVSFFPDFVWTLRDFSLDLEANGQPITADEYLEYSLKLKPGTSQKDKNFNLPRLCIRKFFPKKKCFVFDRPVHRKKLTQLEKLHDEELDSEFVLQVANFCSYIFTHSKTKILSGGIKVNGPRLESLVLTYVSAISSGDLPCIENAVLALAQIENSAAVQKAIAHYDQQMGQKVQLPMETLQELLDLHRDSEREAIEVFIRSSFKDVDHLFQKELAAQLDKKRDDFCEQN…	597	TEL--TDRIRS--KSSPDE--------------------------------------NDYEVD	146-166	Yes	99.36	XP_008992604.3	common marmoset, white ear-tufted marmoset	Eukaryota	Opisthokonta	Metazoa	Eumetazoa	Bilateria	Deuterostomia	Chordata	Craniata	Vertebrata	Gnathostomata	Teleostomi	Euteleostomi	Sarcopterygii	Dipnotetrapodomorpha	Tetrapoda	Amniota	Mammalia	Theria	Eutheria	Boreoeutheria	Euarchontoglires	Primates	Haplorrhini	Simiiformes	Platyrrhini	Cebidae	Callitrichinae	Callithrix	Callithrix
Camelus bactrianus	guanylate-binding protein 1-like	XP_010970331.1	86.62	Yes	No	No	No	MNKLAGKSKGFSLGSTVQSHTKGIWMWCVPHPQKPNRTLVLLDTEGLGDVEKGDNQNDSWIFALAILLSSTFVYNSMGTITQQAMDQLHYVTELTDRIRAKSSPEEDGVEDSADFVSFFPDFVWTLRDFSLDLETDGQCITPDEYLENSLKLKKGKGD	158	TEL--TDRIRA--KSSPE---------------------------------------E-DGVE	92-110	Yes	97.78	XP_010947289.1	camel, domestic Bactrian camel, two-humped camel	Eukaryota	Opisthokonta	Metazoa	Eumetazoa	Bilateria	Deuterostomia	Chordata	Craniata	Vertebrata	Gnathostomata	Teleostomi	Euteleostomi	Sarcopterygii	Dipnotetrapodomorpha	Tetrapoda	Amniota	Mammalia	Theria	Eutheria	Boreoeutheria	Laurasiatheria	Artiodactyla	Tylopoda	Camelidae	Camelus
Bos indicus	guanylate-binding protein 1-like	XP_019813781.1	85.78	Yes	No	No	No	MKRTSSSNLPVEAAFCSPLQDLSTGSEGTLDMASEIHMPGPECLIKNINGQLLVNPEALKILSAIKQPVVVVAIVGLYRTGKSYLMNKLAGKNKGFSVGSTVQSHTKGIWMWCVPHPKKPDHTLVLLDTEGLGDVEKGDNQNDSWIFALAVLLSSTFVYNSIGAINQHAMDQLHYVTELTRRIRAKSSPDKHEVLDSANFVSFFPDFVWTLRDFSLELVADGQPITADEYLEY	233	TEL--TRRIRA--KSSPD---------------------------------------K-HEVL	177-195	Yes	35.45	XP_019831460.1	zebu	Eukaryota	Opisthokonta	Metazoa	Eumetazoa	Bilateria	Deuterostomia	Chordata	Craniata	Vertebrata	Gnathostomata	Teleostomi	Euteleostomi	Sarcopterygii	Dipnotetrapodomorpha	Tetrapoda	Amniota	Mammalia	Theria	Eutheria	Boreoeutheria	Laurasiatheria	Artiodactyla	Ruminantia	Pecora	Bovidae	Bovinae	Bos
Myotis brandtii	guanylate-binding protein 1	XP_005864167.1	85.71	Yes	No	No	No	MASDIQMPGPVCLIENTNTQLVVNPEALKILSAITQPVVVVAIVGLYRTGKSYLMNKLAGQQKGFSLGSTVQSHTKGIWMWCVPHPKKPNYTLVLLDTEGLGDVEKGDNQNDSWIFALAILLSSTFVYNSMGTINQQAMDQLXYVTELTDKIRAKSSPDANEVEDSADFVSFFPDFVWTLRDFSLELEADGQPISADEYLQNSLKLKQ	208	TEL--TDKIRA--KSSPD---------------------------------------A-NEVE	146-164	Yes	98.28	XP_014401201.1	Brandt's bat	Eukaryota	Opisthokonta	Metazoa	Eumetazoa	Bilateria	Deuterostomia	Chordata	Craniata	Vertebrata	Gnathostomata	Teleostomi	Euteleostomi	Sarcopterygii	Dipnotetrapodomorpha	Tetrapoda	Amniota	Mammalia	Theria	Eutheria	Boreoeutheria	Laurasiatheria	Chiroptera	Microchiroptera	Vespertilionidae	Myotis
Propithecus coquereli	guanylate-binding protein 1 isoform X2	XP_012516559.1	83.55	Yes	No	No	No	MASEIHMPGPVCLIENTKGQLMVNPEALKILSALTQPMVVVAIVGLYRTGKSYLMNKLAGQKKGFSLGSTVQSHTKGIWMWCVPHPKKPEHTLVLLDTEGLGDVEKGDNQNDSWIFALAILLSSIFVYNSMGTINQQVMDQLHFVTELTDQIRAKSSPDENEVEDSAEFVSFFPDFVWTLRDFTLDLEAHGKTISADEYLELSLQLKQGTGQKVKNFNLPRLCIRKFFPKKKCFIFGQPTYRKKLSQLETLHDNELDPEFVQQVEVFCSYIFSHSKVKTLSGGIKVNGPRLENLVLTYVNALNSGDLPCLENAVLALAQIENSAAVQKAIAHYDQQMGQKVQLPTETLQELLVLHRASEREATEIFIRSSFKDVDHLFQKELAAQLEQRQDDFYKQNLK…	463	TEL--TDQIRA--KSSPDE--------------------------------------N--EVE	146-164	Yes	99.36	XP_012502098.1	Coquerel's sifaka	Eukaryota	Opisthokonta	Metazoa	Eumetazoa	Bilateria	Deuterostomia	Chordata	Craniata	Vertebrata	Gnathostomata	Teleostomi	Euteleostomi	Sarcopterygii	Dipnotetrapodomorpha	Tetrapoda	Amniota	Mammalia	Theria	Eutheria	Boreoeutheria	Euarchontoglires	Primates	Strepsirrhini	Lemuriformes	Indriidae	Propithecus
Equus asinus	guanylate-binding protein 1	XP_014697375.1	83.14	Yes	No	No	No	MAPEVHMPGPVCLIENTKGQLVANPEALKILSAITQPVVVVAIVGLYRTGKSYLMNKLAGKRKGFSLGSTVQSHTKGIWMWCVPHPKKPNHVLVLLDTEGLGDVEKGDNQNDSWIFALAVLLSSTFVYNSMGTINQQAMDQLHYVTELTDRIRAKSSSDNNVGEDSGDFVSFFPDFVWTLRDFSLDLEADGEPITADEYLENSLKLKQGTSQKDKNFNLPRLCIRKFFPKKKCFIFDRPTHRKKLGQLETLHDDELDSEFVQQAAAFCSYIFSNSKTKTLSGGIKVNGSRLENLVLTYLDAISSGDLPCMENAVLALAQIENAAAVQKAIAHYDQQMTQKVKLPTETLQELLDLHRATEKEAIEIFIKSSFKDEDHLFQKELANQLEKKRDDFCKQNMK…	591	TEL--TDRIRA--KSSSDN--------------------------------------N--VGE	146-164	Yes	74.9	XP_014719854.1	African ass, African wild ass, Somali wild ass, domestic ass, donkey	Eukaryota	Opisthokonta	Metazoa	Eumetazoa	Bilateria	Deuterostomia	Chordata	Craniata	Vertebrata	Gnathostomata	Teleostomi	Euteleostomi	Sarcopterygii	Dipnotetrapodomorpha	Tetrapoda	Amniota	Mammalia	Theria	Eutheria	Boreoeutheria	Laurasiatheria	Perissodactyla	Equidae	Equus	Asinus
Myotis myotis	guanylate-binding protein 1-like	XP_036204356.1	83.02	No	No	No	No	MASDIHMPGPVCLIENTNTQLVVNPEALKILSAITQPVVVVAIVGLYRTGKSYLMNKLAGQQKGFSMGSTVQSHTKGIWMWCVPHPKKPNYTLVLLDTEGLGDVEKGDNQNDSWIFALAILLSSTFVYNSMGTINQQAMDQLHYVTELTDKIRAKSSPDAHEVEDSADFVSFFPAFVWTLRDFSLELEADGQPISADEYLQISLKLRKGTSPKDKNFNQPRLCIRKFFPKKKCFIFHQPTHWKKLRQLETMHDDELDPEFVKETADFCSYIFSKSKVKTLSGGIQVNGPRLETLVLTYVNDISSGDLPCMENAVLALAKIENLLEDNFL	329	TEL--TDKIRA--KSSPDA--------------------------------------H--EVE	146-164	Yes	97.76	XP_036173120.1	bats	Eukaryota	Opisthokonta	Metazoa	Eumetazoa	Bilateria	Deuterostomia	Chordata	Craniata	Vertebrata	Gnathostomata	Teleostomi	Euteleostomi	Sarcopterygii	Dipnotetrapodomorpha	Tetrapoda	Amniota	Mammalia	Theria	Eutheria	Boreoeutheria	Laurasiatheria	Chiroptera	Microchiroptera	Vespertilionidae	Myotis
Equus caballus	guanylate-binding protein 1	XP_005610502.1	82.97	No	No	No	No	MAPEVHMPGPVCLIENTKGQLVANPEALKILSAITQPVVVVAIVGLYRTGKSYLMNKLAGKRKGFSLGSTVQSHTKGIWMWCVPHPKKPNHVLVLLDTEGLGDVEKGDNQNDSWIFALAVLLSSTFVYNSMGTINQQAMDQLHYVTELTDRIRAKSTSDNNVGEDSGDFVSFFPDFVWTLRDFSLDLKADGEPITADEYLENSLKLKQGTSQKDKNFNLPRLCIRKFFPKKKCFIFDRPTHRKKLGQLETLHDDELDSEFVQQAAAFCSYIFSNSKTKTLSGGIKVNGSRLENLVLTYLDAISSGDLPCMENAVLALAQIENAAAVQKAIAHYDQQMTQKVKLPTETLQELLDLHRASEKEAIEIFIKSSFKDEDHLFQKELANQLEKKRDDFCKQNMK…	591	TEL--TDRIRA--KSTSDN--------------------------------------N--VGE	146-164	Yes	99.36	XP_001500275.3	domestic horse, equine	Eukaryota	Opisthokonta	Metazoa	Eumetazoa	Bilateria	Deuterostomia	Chordata	Craniata	Vertebrata	Gnathostomata	Teleostomi	Euteleostomi	Sarcopterygii	Dipnotetrapodomorpha	Tetrapoda	Amniota	Mammalia	Theria	Eutheria	Boreoeutheria	Laurasiatheria	Perissodactyla	Equidae	Equus	Equus
Bos indicus x Bos taurus	guanylate-binding protein 1-like isoform X1	XP_027392411.1	82.88	No	No	No	No	MASEIHMPGPECLIKNINGPLLVNPEALKILSAIRQPVVVVAIVGLYRTGKSYLMNKLAGKNKGFSLGSTVQSHTKGIWMWCVPHPKKPNRTLVLLDTEGLGDVEKGDNQNDSWIFALAILLSSTFVYNSMGTINQQAMDQLHYVTELTDRIRAKSSPDVDGVEDSADFVSFFPDFVWTLRDFSLDLEADGQSITADEYLENSLKLKKGTSPKDKTFNLPRLCIRKFFPKKKCFIFDRPTHRKKLGQLEELCDDELDSEFVQQAVVFCSYIFSNSKTKTLSGGIKVDGPRLGTLVQTYVNAINSGDLPCMENAVLALAEIENSAAVQKAIVHYDQQMGQKLQLPTETLQELLDLHRATEKETIEVFMRSSFKDIDQLFQKKLAAQLDKKRDDFCDQNRK…	654	TEL--TDRIRA--KSSPDV--------------------------------------D--GVE	146-164	Yes	80.76	XP_027369463.1	hybrid cow	Eukaryota	Opisthokonta	Metazoa	Eumetazoa	Bilateria	Deuterostomia	Chordata	Craniata	Vertebrata	Gnathostomata	Teleostomi	Euteleostomi	Sarcopterygii	Dipnotetrapodomorpha	Tetrapoda	Amniota	Mammalia	Theria	Eutheria	Boreoeutheria	Laurasiatheria	Artiodactyla	Ruminantia	Pecora	Bovidae	Bovinae	Bos
Microcebus murinus	guanylate-binding protein 1	XP_012604690.1	82.8	No	No	No	No	MASEIHMPGPVCLIENTKGQLMVNPEALKILSAIAQPVVVVAIVGLYRTGKSYLMNKLAGQQKGFSLGSTVQSHTKGIWMWCVPHPKKREHALVLLDTEGLGDVEKGDNQNDSWIFALAILLSSTFVYNSMGTINQQAMDQLHYVTELTDQIRAKSSPEENEVEDSAEFVSFFPDFVWTLRDFSLDLETDGKTISADQYLEHSLQLKHGTSQKVKNFNLPRLCIRKFFPKKKCFIFDRPTHRKRLAQLETLHEDDLERDFVLQVAIFCSYIFSNSKIKTLSGGIKVNGPRLENLVLTYVSAINSGDLPCMENAVVALAQIENSAAVQKAIAHYDQQMGQKVQLPTETLQELLDLHRASEKEAIEIFIRSSFKDVDHLFQKELAAQLEKRRDDFCKQNVK…	591	TEL--TDQIRA--KSSPEE--------------------------------------N--EVE	146-164	Yes	99.36	XP_012602378.1	gray mouse lemur	Eukaryota	Opisthokonta	Metazoa	Eumetazoa	Bilateria	Deuterostomia	Chordata	Craniata	Vertebrata	Gnathostomata	Teleostomi	Euteleostomi	Sarcopterygii	Dipnotetrapodomorpha	Tetrapoda	Amniota	Mammalia	Theria	Eutheria	Boreoeutheria	Euarchontoglires	Primates	Strepsirrhini	Lemuriformes	Cheirogaleidae	Microcebus
Ictidomys tridecemlineatus	guanylate-binding protein 1-like	XP_005339172.2	82.76	No	Yes	No	No	MASETYMPGPICLIENVKGQLMINQEALKILSAITDPVVVVAIVGLYRTGKSYLMNKLAGKQKGFSLGATVQSHTKGIWMWCVPHPKMADHTLVLLDTEGLGDVEKGDNQNDSWIFALAILLSSTFVYNSMGTINQQAMDQLHYVTELTNRIRAKSSPEENEIEDSAEFVSFFPDFVWTLRDFSLDLEIDGQPISADEYLDAALKLKQGTSKKDKNFNLPRLCIRKFFPKKKCFIFDRPTHRKKLAQLETLHDDQLDSEFVQQVAEFCSYIFSYSKVKTLSGGIKVNGPRLESLVLTYVNAISSGDLPCMENAVLALAQIENSAAVQKALAHYDQQMKQKVQLPTETLMELLDLHRDCEREAIEVFIKHSFKDVDQLFQKELGAQLETRRDKFHEQNLK…	594	TEL--TNRIRA--KSSPEE--------------------------------------N--EIE	146-164	Yes	98.72	XP_005318801.1	thirteen-lined ground squirrel	Eukaryota	Opisthokonta	Metazoa	Eumetazoa	Bilateria	Deuterostomia	Chordata	Craniata	Vertebrata	Gnathostomata	Teleostomi	Euteleostomi	Sarcopterygii	Dipnotetrapodomorpha	Tetrapoda	Amniota	Mammalia	Theria	Eutheria	Boreoeutheria	Euarchontoglires	Glires	Rodentia	Sciuromorpha	Sciuridae	Xerinae	Marmotini	Ictidomys
Bos taurus	guanylate-binding protein 1 isoform X2	XP_024845858.1	82.53	No	No	No	No	MASEIHMPGPECLIKNINGRLLVNPEALKILSAIRQPVVVVAIVGPYRTGKSYLMNKLAGKNKGFPLGSTVQSHTKGIWMWCVPHPKKPNRTLVLLDTEGLGDVEKGDNQNDSWIFALAILLSSTFVYNSMGTINQQAMDQLHYVTELTDRIRAKSSPDVDGVEDSADFVSFFPDFIWTLRDFSLDLEADGQSITADEYLENSLKLKKGTSPKDKTFNLPRLCIRKFFPKKKCFIFDRPTHRKKLGQLEELCDDELDSEFVQQAVVFCSYIFSNSKTKTLSGGIKVDGPRLGTLVQTYVNAINSGDLPCMENAVLALAEIENSAAVQKAIVHYDQQMGQKLQLPTETLQELLDLHRATEKETIEVFMRSSFKDIDQLFQKKLAAQLDKKRDDFCDQNRK…	617	TEL--TDRIRA--KSSPDV--------------------------------------D--GVE	146-164	Yes	72.11	XP_002688056.3	cattle	Eukaryota	Opisthokonta	Metazoa	Eumetazoa	Bilateria	Deuterostomia	Chordata	Craniata	Vertebrata	Gnathostomata	Teleostomi	Euteleostomi	Sarcopterygii	Dipnotetrapodomorpha	Tetrapoda	Amniota	Mammalia	Theria	Eutheria	Boreoeutheria	Laurasiatheria	Artiodactyla	Ruminantia	Pecora	Bovidae	Bovinae	Bos
Marmota flaviventris	guanylate-binding protein 1-like	XP_027790874.1	82.45	No	Yes	No	No	MASETYMPGPICLIENVKGQLMINQEALKILSAITDPVVVVAIVGLYRTGKSYLMNKLAGKQKGFSLGATVQSHTKGIWMWCVPHPKMADHTLVLLDTEGLGDVEKGDNQNDSWIFALAILLSSTFVYNSMGTINQQAMDQLHYVTELTNRIRAKSSPEENEIEDSAEFVSFFPDFVWTLRDFSLDLEIDGQPISADEYLDAALKLKQGTSKKDKNFNLPRLCIRKFFPKKKCFIFDRPTHRKKLAQLETLHDDQLDSEFVQQVAEFCSYIFSYSKVKTLSGGIKVNGPRLESLVLTYVNAISSGDLPCMENAVLALAQIENSAAVQKALAHYDQQMKQKVQLPTETLMELLDLHRDCEREAIEVFIKHSFKDVDQLFQKELGAQLETRRDNFHEQNLK…	594	TEL--TNRIRA--KSSPEE--------------------------------------N--EIE	146-164	Yes	72.11	XP_027808989.1	yellow-bellied marmot	Eukaryota	Opisthokonta	Metazoa	Eumetazoa	Bilateria	Deuterostomia	Chordata	Craniata	Vertebrata	Gnathostomata	Teleostomi	Euteleostomi	Sarcopterygii	Dipnotetrapodomorpha	Tetrapoda	Amniota	Mammalia	Theria	Eutheria	Boreoeutheria	Euarchontoglires	Glires	Rodentia	Sciuromorpha	Sciuridae	Xerinae	Marmotini	Marmota
Carlito syrichta	guanylate-binding protein 1-like	XP_008053263.1	82.26	No	No	No	No	MDVTSEIHMPSPLCLIENAMGQLVINPKALEILSTITQPVVVVAIVGLYRTGKSYLLNKLAGKNKGFSLGSTVQSHTKGIWMWCVPHPKKPNHTLVLLDTEGLGDVEKGDNQNDSWIFALAILLSSTFVYNSMGTINQQAMDQLHYVTELTDRIRAKFSPDENEVEDSADFVSFFPDFVWTLRDFSLDLETDGQSITADEYLENSLKLKHGTSQKDKNFNLPRLCIRKFFPKKKCFVFDRPTHRKKLGQLENLHEDDLDPEFVQQVANFCSYIFSNSKTKTLTGGIKVNGPRLESLVLTYVNAISSGDLPCMENAVLALAQIENSAAVQKAFAHYDQQMAQKLQLPTETLQELLDLHRACEREAIEIFIRHSFKDVNQLFQKELAAQLEQKRDDFCKQN…	591	TEL--TDRIRA--KFSPDE--------------------------------------N--EVE	148-166	Yes	98.8	XP_008054752.1	Philippine tarsier	Eukaryota	Opisthokonta	Metazoa	Eumetazoa	Bilateria	Deuterostomia	Chordata	Craniata	Vertebrata	Gnathostomata	Teleostomi	Euteleostomi	Sarcopterygii	Dipnotetrapodomorpha	Tetrapoda	Amniota	Mammalia	Theria	Eutheria	Boreoeutheria	Euarchontoglires	Primates	Haplorrhini	Tarsiiformes	Tarsiidae	Carlito
Capra hircus	guanylate-binding protein 1 isoform X1	XP_017901196.1	82.22	Yes	No	No	No	MASEIHMTGPECLIENANRRLLVNPKALKILSAIRQPVVVVAIVGLYRTGKSYLMNKLAGKNKGFSLGSTVQSHTKGIWMWCVPHPEKPNHTLVLLDTEGLGDVEKGDNQNDSWIFALAILLSSTFVYNSMGTISQQAMDQLHYVTELTDRIRARSSPDVDEVEDSADFVSFFPDFVWTLRDFSLDLEAEGQSITADEYLENSLKLSKGTSPKDKTFNMPRLCIRKFFPKKKCFIFDRPTHRKKLGQLEELCDDELDPEFVQQAAVFCSYIFGNSKTKTLSGGIKVDGPRLGTLVQTYVNAINSGDLPCMENAVLALAEIENSAAVQKAIAHYDQQMGQKLQLPTETLQELLDVHRDTEKETIEVFMSSSFKDIDQLFQKELAAQLDKKREDFCNQNRK…	591	TEL--TDRIRA--RSSPDV--------------------------------------D--EVE	146-164	Yes	98.4	XP_017894732.1	domestic goat, goats	Eukaryota	Opisthokonta	Metazoa	Eumetazoa	Bilateria	Deuterostomia	Chordata	Craniata	Vertebrata	Gnathostomata	Teleostomi	Euteleostomi	Sarcopterygii	Dipnotetrapodomorpha	Tetrapoda	Amniota	Mammalia	Theria	Eutheria	Boreoeutheria	Laurasiatheria	Artiodactyla	Ruminantia	Pecora	Bovidae	Caprinae	Capra
Vicugna pacos	guanylate-binding protein 1	XP_015107718.1	82.17	No	No	No	No	MASAIHMPEPLCLIENTNGRLVANPKALTILSAITQPVVVVAIVGLYRTGKSYLMNKLAGKSKGFSLGSTVQSHTKGIWMWCVPHPKKPNHSLVLLDTEGLGDVEKGDNQNDSWIFALAILLSSTFVYNSMGTINQQAMDQLHYVTELTDRIRAKSSPEEDGVEDSADFVSFFPDFVWTLRDFSLDLETDGQCITPDEYLENSLKLKKGTSEKDKMFNLPRLCIRKFFPKKKCFIFDRPTQRKQLSRLEELHDDELDSEFVHQAALFCTYIFSNSKTKTLSGGIKVNGPRLETLVLTYVSAISSGDLPCMENAVLALAEIENSAAVQKAVAHYDQQMDQKVQLPTETLQELLDLHGACEREAIKVFMKNSFKDVDQVFQKKLAAQLNKKRDDFCKQNLK…	485	TEL--TDRIRA--KSSPEE--------------------------------------D--GVE	146-164	Yes	97.35	XP_015089996.2	alpaca	Eukaryota	Opisthokonta	Metazoa	Eumetazoa	Bilateria	Deuterostomia	Chordata	Craniata	Vertebrata	Gnathostomata	Teleostomi	Euteleostomi	Sarcopterygii	Dipnotetrapodomorpha	Tetrapoda	Amniota	Mammalia	Theria	Eutheria	Boreoeutheria	Laurasiatheria	Artiodactyla	Tylopoda	Camelidae	Vicugna
Bubalus bubalis	guanylate-binding protein 1-like	XP_025144108.1	82.12	No	No	No	No	MASEIHMPGPECLIENINGRLLVNPEALKILSAIRQPVVVVAIVGLYRTGKSYLMNKLAGKNKGFSLGSTVQSHTKGIWMWCVPHPKKPNCTLVLLDTEGLGDVEKGDNQNDSWIFALAILLSSTFVYNSMGTINQQAMDQLHYVTELTDKIRARSSPDVDGVEDSADFVSFFPDFVWTLRDFSLNLEADGQSITADEYLENSLKLKKGTSPKDKTFNLPRLCIRKFFPKKKCFIFDRPTHRKKLGQLEDLCDDELDSEFVQQAAVFCSYIFSNSKTKTLSGGIKVDGPRLETLVQTYVNAINSGDLPCMENAVLALAEIENSAAVQKAIAHYDQQMGQKLQLPTETLQELLDLHRATEKEAIEVFMKSSFKDIDQLFQKELAAQLDKKRDDFCNQNLK…	591	TEL--TDKIRA--RSSPDV--------------------------------------D--GVE	146-164	Yes	72.11	XP_006066372.1	domestic water buffalo, river buffalo	Eukaryota	Opisthokonta	Metazoa	Eumetazoa	Bilateria	Deuterostomia	Chordata	Craniata	Vertebrata	Gnathostomata	Teleostomi	Euteleostomi	Sarcopterygii	Dipnotetrapodomorpha	Tetrapoda	Amniota	Mammalia	Theria	Eutheria	Boreoeutheria	Laurasiatheria	Artiodactyla	Ruminantia	Pecora	Bovidae	Bovinae	Bubalus
Delphinapterus leucas	guanylate-binding protein 1-like	XP_022409071.1	82.12	No	No	No	No	MASETHMSGPECLIENTNGRLLVNPKALKILSAIQQPVVVVAIVGLYRTGKSYLMNKLAGKNKGFSLGSTVQSHTKGIWMWCVPHPKKPEHTLVLLDTEGLGDVEKGDNQNDSWIFALAILLSSTFVYNSMGTINQQAMDQLHYVTELTDRIRAKASPDVDGVEDSADFVSFFPDFVWTLRDFSLDLEADGQSITADEYLENSLKLKKGTSQKDKNFNLPRLCIRKFFPKKKCFIFDRPTDRKKLGQLEELCDDKLDPEFVQQAAVFCSYIFRNSKTKTLSGGIKVNGPRLETLVQTYVSAINSGDLPCMENAVLALSEIENTAAVKKAIAHYDQQMDQKLQLPTETLQELLDLHRTIEKEAIEVFMRMSWKDIDHLFQKELAAQLDKKRDDFCKKNLK…	591	TEL--TDRIRA--KASPDV--------------------------------------D--GVE	146-164	Yes	89.05	XP_022437495.1	beluga, white whale	Eukaryota	Opisthokonta	Metazoa	Eumetazoa	Bilateria	Deuterostomia	Chordata	Craniata	Vertebrata	Gnathostomata	Teleostomi	Euteleostomi	Sarcopterygii	Dipnotetrapodomorpha	Tetrapoda	Amniota	Mammalia	Theria	Eutheria	Boreoeutheria	Laurasiatheria	Artiodactyla	Whippomorpha	Cetacea	Odontoceti	Monodontidae	Delphinapterus
Marmota marmota marmota	guanylate-binding protein 1-like	XP_015360203.1	82.11	Yes	Yes	No	No	MASETYMPGPICLIENVKGQLMINQEALKILSAITDPVVVVAIVGLYRTGKSYLMNKLAGKQKGFSLGATVQSHTKGIWMWCVPHPKMADHTLVLLDTEGLGDVEKGDNQNDSWIFALAILLSSTFVYNSMGTINQQAMDQLHYVTELTNRIRAKSSPEENEIEDSAEFVSFFPDFVWTLRDFSLDLEIDGQPISADEYLDAALKLKQGTSKKDKNFNLPRLCIRKFFPKKKCFIFDRPTHRKKLAQLETLHDDQLDSEFVQQVAEFCSYIFSYSKVKTLSGGIKVNGPRLESLVLTYVNAISSGDLPCMENAVLALAQIENSAAVQKALAHYDQQMKQKVQLPTETLMELLDLHRDCEREAIEVFIKHSFKDVDQLFQKELGAQLETRRDNFHERNLK…	594	TEL--TNRIRA--KSSPEE--------------------------------------N--EIE	146-164	Yes	77.78	XP_015332445.1	Alpine marmot	Eukaryota	Opisthokonta	Metazoa	Eumetazoa	Bilateria	Deuterostomia	Chordata	Craniata	Vertebrata	Gnathostomata	Teleostomi	Euteleostomi	Sarcopterygii	Dipnotetrapodomorpha	Tetrapoda	Amniota	Mammalia	Theria	Eutheria	Boreoeutheria	Euarchontoglires	Glires	Rodentia	Sciuromorpha	Sciuridae	Xerinae	Marmotini	Marmota	Marmota marmota
Bison bison bison	guanylate-binding protein 1-like	XP_010858655.1	82.09	Yes	No	No	No	MASEIHMPGPECLIKNINGPLLVNPEALKILSAIRQPVVVVAIVGLYRTGKSYLMNKLAGKNKGFSLGSTVQSHTKGIWMWCVPHPKKPNRTLVLLDTEGLGDVEKGDNQNDSWIFALAILLSSTFVYNSMGTINQQAMDQLHYVTELTDRIRAKSSPDVDGVEDSADFVSFFPDFVWTLRDFSLDLEADGQSITADEYLENSLKLKKGTSPKDKTFNLPRLCIRKFFPKKKCFIFDRPTHRKKLGQLEELCDDELDSEFVQQAVVFCSYIFSNSKTKTLSGGIKVDGPRLGTLVQTYVNAINSGDLPCMENAVLALAEIENSAAVQKAIVHYDQQMGQKLQLPTETLQELLDLHRATEKETIEVFMRSSFKDIDQLFQKKLAAQLDKKRDDFCDQNRK…	591	TEL--TDRIRA--KSSPDV--------------------------------------D--GVE	146-164	Yes	78.41	XP_010857676.1	American bison	Eukaryota	Opisthokonta	Metazoa	Eumetazoa	Bilateria	Deuterostomia	Chordata	Craniata	Vertebrata	Gnathostomata	Teleostomi	Euteleostomi	Sarcopterygii	Dipnotetrapodomorpha	Tetrapoda	Amniota	Mammalia	Theria	Eutheria	Boreoeutheria	Laurasiatheria	Artiodactyla	Ruminantia	Pecora	Bovidae	Bovinae	Bison	Bison bison
Bos mutus	guanylate-binding protein 1	XP_005888511.1	82.09	Yes	No	No	No	MASEIHMPGPECLIKNINGPLLVNPEALKILSAIRQPVVVVAIVGLYRTGKSYLMNKLAGKNKGFSLGSTVQSHTKGIWMWCVPHPKKPNRTLVLLDTEGLGDVEKGDNQNDSWIFALAILLSSTFVYNSMGTINQQAMDQLHYVTELTDRIRAKSSPDVDGVEDSADFVSFFPDFVWTLRDFSLDLEADGQSITADEYLENSLKLKKGTSPKDKTFNMPRLCIRKFFPKKKCFIFDRPTHRKKLGQLEELCDDELDSEFVQQAVVFCSYIFSNSKTKTLSGGIKVDGPRLGTLVQTYVNAINSGDLPCMENAVLALAEIENSAAVQKAIAHYDQQMGQKLQLPTETLQELLDLHRATEKETIEVFMRSSFKDIDQLFQKKLAAQLDKKRDDFCDQNRK…	591	TEL--TDRIRA--KSSPDV--------------------------------------D--GVE	146-164	Yes	91.4	XP_005906846.1	wild yak	Eukaryota	Opisthokonta	Metazoa	Eumetazoa	Bilateria	Deuterostomia	Chordata	Craniata	Vertebrata	Gnathostomata	Teleostomi	Euteleostomi	Sarcopterygii	Dipnotetrapodomorpha	Tetrapoda	Amniota	Mammalia	Theria	Eutheria	Boreoeutheria	Laurasiatheria	Artiodactyla	Ruminantia	Pecora	Bovidae	Bovinae	Bos
Peromyscus maniculatus bairdii	guanylate-binding protein 1-like	XP_015847178.1	82.08	Yes	No	No	No	MASEIHMPGPVCLIENSDQQLVANQEALEILSAIKQPVVVVAIVGLYRTGKSYLMNKLAGKQNGFSLGSTVQSHTKGIWMWCVPHSQKPGHTLVLLDTEGLEDIGKVQHPLSNSIH	116	---------------------------------------------------------------	117-116	Yes	97.44	XP_006983143.1	prairie deer mouse	Eukaryota	Opisthokonta	Metazoa	Eumetazoa	Bilateria	Deuterostomia	Chordata	Craniata	Vertebrata	Gnathostomata	Teleostomi	Euteleostomi	Sarcopterygii	Dipnotetrapodomorpha	Tetrapoda	Amniota	Mammalia	Theria	Eutheria	Boreoeutheria	Euarchontoglires	Glires	Rodentia	Myomorpha	Muroidea	Cricetidae	Neotominae	Peromyscus	Peromyscus maniculatus
Balaenoptera musculus	guanylate-binding protein 1-like	XP_036721378.1	81.96	No	No	No	No	MASEIHMSGPECLIENTNGRLLVNPRALKILSAIQQPVVVVAIVGLYRTGKSYLMNKLAGKNKGFSLGSTVQSHTKGIWMWCVPHPKKPDHTLVLLDTEGLGDVEKGDNQNDSWIFALAILLSSTFVYNSMGTINQQAMDQLHYVTELTDRIRAKVSPEVDGVEDSADFVSFFPDFVWTLRDFSLDLEADGQSITADEYLENSLKLKKGTSQKDKNFNLPRLCIRKFFPKKKCFIFDRPTNRKKLGQLEKLCDDELDSEFVQQAAVFCSYIFRNSKTKTLSGGIKVNGPRLETLVQTYVNAINSGDLPCMENAVLALAEIENAAAVKKAIAHYDQQMGQKLQLPTETLQELLDLHRTIEKEAIEVFMRRSLKDTDHLFQKELAAQLDKKRDDFCNKNLK…	591	TEL--TDRIRA--KVSPEV--------------------------------------D--GVE	146-164	Yes	71.43	XP_036722852.1	Blue whale	Eukaryota	Opisthokonta	Metazoa	Eumetazoa	Bilateria	Deuterostomia	Chordata	Craniata	Vertebrata	Gnathostomata	Teleostomi	Euteleostomi	Sarcopterygii	Dipnotetrapodomorpha	Tetrapoda	Amniota	Mammalia	Theria	Eutheria	Boreoeutheria	Laurasiatheria	Artiodactyla	Whippomorpha	Cetacea	Mysticeti	Balaenopteridae	Balaenoptera
Monodon monoceros	guanylate-binding protein 1-like	XP_029083760.1	81.96	No	No	No	No	MASETHMSGPECLIENTNGRLLVNPKALKILSAIQQPVVVVAIMGLYRTGKSYLMNKLAGKNKGFSLGSTVQSHTKGIWMWCVPHPKKPEHTLVLLDTEGLGDVEKGDNQNDSWIFALAILLSSTFVYNSMGTINQQAMDQLHYVTELTDRIRAKASPDVDGVEDSADFVSFFPDFVWTLRDFSLDLEADGQSITADEYLENSLKLKKGTSQKDKNFNLPRLCIRKFFPKKKCFIFDRPTDRKKLGQLEELCDDKLDPEFVQQAAVFCSYIFRNSKTKTLSGGIKVNGPRLETLVQTYVSAINSGDLPCMENAVLALSEIENTAAVKKAIAHYDQQMDQKLQLPTETLQELLDLHRTIEKEAIEVFMRMSWKDIDHLFQKELAAQLDKKRDDFCKKNLK…	591	TEL--TDRIRA--KASPDV--------------------------------------D--GVE	146-164	Yes	35.07	XP_029085256.1	narwhal	Eukaryota	Opisthokonta	Metazoa	Eumetazoa	Bilateria	Deuterostomia	Chordata	Craniata	Vertebrata	Gnathostomata	Teleostomi	Euteleostomi	Sarcopterygii	Dipnotetrapodomorpha	Tetrapoda	Amniota	Mammalia	Theria	Eutheria	Boreoeutheria	Laurasiatheria	Artiodactyla	Whippomorpha	Cetacea	Odontoceti	Monodontidae	Monodon
Dasypus novemcinctus	guanylate-binding protein 1-like isoform X1	XP_004469742.1	81.8	No	No	No	No	MASEIHMPGPLCLIENITGQLKVNPKALKILSAIQQPLVVVAIVGLYRTGKSYLMNKLAGKKKGFSLGSTVQSHTKGIWMWCVPHPKKPNHTLVLLDTEGLGDVEKGDSQNDSWIFALAVLLSSTFVYNSMGTINQQAMDQLHYVTELTERIRSKSTPEANEVEDSAEFVSFFPDFVWTLRDFSLELEADGQTITEDQYLENALKLKQGTSEKDKNFNLPRLCIRKFFPRKKCFIFDRPTHRKKLSQLETLHDDELDPEFRQQVTIFCSYIFSHSKIKTLSGGIIVTGPRLENLVLTYVNAISSGDLPCMENAVLALAELENSAAVQKAIDHYDKQMSQKVQLPTETLQELLDLHSTSEREAIKIFIRSSFKDIDHLFQKKLAAQLEKKRDDFCKQNLE…	626	TEL--TERIRS--KSTPEA--------------------------------------N--EVE	146-164	Yes	95.53	XP_004484127.1	nine-banded armadillo	Eukaryota	Opisthokonta	Metazoa	Eumetazoa	Bilateria	Deuterostomia	Chordata	Craniata	Vertebrata	Gnathostomata	Teleostomi	Euteleostomi	Sarcopterygii	Dipnotetrapodomorpha	Tetrapoda	Amniota	Mammalia	Theria	Eutheria	Xenarthra	Cingulata	Dasypodidae	Dasypus
Castor canadensis	guanylate-binding protein 1	XP_020038640.1	81.79	No	No	No	No	MASEIHMSGPVCLIENIKGQLLANQEALDILSAITQPVVVVAIVGLYRTGKSYLMNKLAGKKKGFSLGSTVQSHTKGIWMWCVPHPRKPGHTLVLLDTEGLGDVEKGDNQNDSWIFALAILLSSTFVYNSMGTINQQAMDQLHYVTELTDRIRAKSSPEENEVEDSADFVSFFPDFVWTLRDFSLDLEVDGKSVSADEYLENSLKLVQGTSQKDKNFNLPRLCIRKFFPKKKCFVFDRPAHRKKLGQLETLHDNELDSEFVQQVAGFCSYIFNHSKTKTLSGGIKVNGPRLQNLVLTYINAISSGGLPCMENAVMALAQIENAAAVQKATAHYVQQMHQQLQLPTETLQELLDLHRACEKEAIEIFIRNSFKDVDQVFQKELGTHLETKRDEFCKQNMD…	591	TEL--TDRIRA--KSSPEE--------------------------------------N--EVE	146-164	Yes	97.76	XP_020031497.1	American beaver	Eukaryota	Opisthokonta	Metazoa	Eumetazoa	Bilateria	Deuterostomia	Chordata	Craniata	Vertebrata	Gnathostomata	Teleostomi	Euteleostomi	Sarcopterygii	Dipnotetrapodomorpha	Tetrapoda	Amniota	Mammalia	Theria	Eutheria	Boreoeutheria	Euarchontoglires	Glires	Rodentia	Castorimorpha	Castoridae	Castor
Balaenoptera acutorostrata scammoni	guanylate-binding protein 1	XP_007176425.1	81.62	No	No	No	No	MASEIHMSGPECLIENTNGRLLVNPKALKILSAIQQPVVVVAIVGLYRTGKSYLMNKLAGKNKGFSLGSTVQSHTKGTWMWCVPHPKKPDHTLVLLDTEGLGDVEKGDNQNDSWIFALAILLSSTFVYNSMGTINQQAMDQLHYVTELTDRIRAKVSPEVDGVEDSADFVSFFPDFVWTLRDFSLDLEADGQSITADEYLENSLKLKKGTSQKDKNFNLPRLCIRKFFPKKKCFIFDRPTNRKKLGQLEKLCDDELDSEFVQQAAVFCSYIFRNSKTKTLSGGIKVNGPRLETLVQTYVNAINSGDLPCMENAVLALAEIENAAAVKKAIAHYDQQMGQKLQLPTETLQELLDLHRTIEKEAIEVFMRRSLKDIDHIFQKELAAQLDKKRDDFCNKNLK…	591	TEL--TDRIRA--KVSPEV--------------------------------------D--GVE	146-164	Yes	98.72	XP_007198078.1	Minke whale	Eukaryota	Opisthokonta	Metazoa	Eumetazoa	Bilateria	Deuterostomia	Chordata	Craniata	Vertebrata	Gnathostomata	Teleostomi	Euteleostomi	Sarcopterygii	Dipnotetrapodomorpha	Tetrapoda	Amniota	Mammalia	Theria	Eutheria	Boreoeutheria	Laurasiatheria	Artiodactyla	Whippomorpha	Cetacea	Mysticeti	Balaenopteridae	Balaenoptera	Balaenoptera acutorostrata
Molossus molossus	guanylate-binding protein 1-like isoform X1	XP_036113462.1	81.62	No	No	No	No	MEAAVFSTPKDLCSRQGHTVNMAPEIHMPGPVCLIENTSGRLVVNQEALKTLSAFTQPLVVVAIVGLYRTGKSYLMNKLAGKKKGFSLGSTVQSHTKGIWMWCVPHPEKPDHILVLLDTEGLGDVEKGDNQNDSWVFALAILLSSTFVYNSMGTINQQAMDQLYYVTELTDRIRAKSSPEADELENSAEFVSFFPDFVWTLRDFSLDLEADGQPISADEYLENSLKLKQGTSPKDKNFNLPRLCIRKFFPKKKCFIFDRPTHRRKLGQLETLHDDELDSEFLQQAADFCSYIFHNSKIKTLSGGIQVNGPRLESLVVTYVDAISSGDLPCMENAVLALAQIENSAAVQKAIAHYDQQMAGKVQLPTETLQELLDLHRDSEKEAIEVFIKNSFKDVDHLF…	612	TEL--TDRIRA--KSSPEA--------------------------------------D--ELE	167-185	Yes	72.35	XP_036134183.1	Pallas's mastiff bat	Eukaryota	Opisthokonta	Metazoa	Eumetazoa	Bilateria	Deuterostomia	Chordata	Craniata	Vertebrata	Gnathostomata	Teleostomi	Euteleostomi	Sarcopterygii	Dipnotetrapodomorpha	Tetrapoda	Amniota	Mammalia	Theria	Eutheria	Boreoeutheria	Laurasiatheria	Chiroptera	Microchiroptera	Molossidae	Molossus
Tupaia chinensis	guanylate-binding protein 1	XP_006169766.2	81.62	No	No	No	No	MASENHMPSPVCLIENTEGQLVANQDALNILSAITQPVVVVAIVGLYRTGKSYLMNKLAGKKKGFSLGSTVQSHTKGIWMWCVPHPKKPEHTLVLLDTEGLGDVEKGDNQNDSWIFALAVLLSSTLVYNSMGTINQQAMDQLHYVTELTNRIRAKSSPENDVEDSADFVSFFPDFVWTLRDFSLELEANGQPITPDEYLDNSLKLKQGTGEKHKTFNLPRLCIRKFFPKKKCFIFDRPTHRKKLAQLEMLHDDQLDPEFVQQVDVFCSYIFSYAKVKTLSGGIKINGPRFENLVLTYVNAIDSGDLPCMENAVLALAQIENSAAVQKAITHYDQQMGQRVQLPTETLQELLDLHRTSEKEAIEIFIKSSFKDVDHLFQRELAAQLERKRDDFCKQNMQT…	590	TEL--TNRIRA--KSSPE---------------------------------------N--DVE	146-163	Yes	97.78	XP_006148687.1	Chinese tree shrew	Eukaryota	Opisthokonta	Metazoa	Eumetazoa	Bilateria	Deuterostomia	Chordata	Craniata	Vertebrata	Gnathostomata	Teleostomi	Euteleostomi	Sarcopterygii	Dipnotetrapodomorpha	Tetrapoda	Amniota	Mammalia	Theria	Eutheria	Boreoeutheria	Euarchontoglires	Scandentia	Tupaiidae	Tupaia
Urocitellus parryii	guanylate-binding protein 1-like isoform X1	XP_026259116.1	81.62	No	No	No	No	MTLEDKIKAQPSSKKQRSERSQSTHTEQEEQTLQNMASETYMPGPMCLIENVKGQLMINQEALKILSAITDPVVVVAIVGLYRTGKSYLMNKLAGKQKGFSLGATVQSHTKGIWMWCVPHPKTADHTLVLLDTEGLGDVEKGDNQNDSWIFALAILLSSTFVYNSMGTINQQAMDQLHYVTELTNRIRAKSSPEENEIEDSAEFVSFFPDFVWTLRDFSLDLEIDGQPISADEYLDAALKLKQGTSKKDKNFNLPRLCIRKFFPKKKCFIFDRPTHRKKLAQLETLHDDQLDSEFVQQVAEFCSYIFSYSKVKTLSGGIKVNGPRLESLVLTYVNAISSGDLPCMENAVLALAQIENSAAVQKALAHYDQQMKQKVQLPTETLMELLDLHRDCEREAIE…	626	TEL--TNRIRA--KSSPEE--------------------------------------N--EIE	181-199	Yes	72.45	XP_026269324.1	Arctic ground squirrel	Eukaryota	Opisthokonta	Metazoa	Eumetazoa	Bilateria	Deuterostomia	Chordata	Craniata	Vertebrata	Gnathostomata	Teleostomi	Euteleostomi	Sarcopterygii	Dipnotetrapodomorpha	Tetrapoda	Amniota	Mammalia	Theria	Eutheria	Boreoeutheria	Euarchontoglires	Glires	Rodentia	Sciuromorpha	Sciuridae	Xerinae	Marmotini	Urocitellus
Neophocaena asiaeorientalis asiaeorientalis	guanylate-binding protein 1-like	XP_024599359.1	81.45	No	No	No	No	MASETHMSGPECLIENTNGRLLVNPKALKILSAIQQPVVVVAIVGLYRTGKSYLMNKLAGENKGFSLGSTVQSHTKGIWMWCVPHPKKPERTLVLLDTEGLGDVEKGDNQNDSWIFALAILLSSTFVYNSMGTINQQAMDQLHYVTELTDRIRAKASPDVDGVEDSADFVSFFPDFVWTLRDFSLDLEADGQSITADEYLENSLKLKKGTSQKDKNFNLPRLCIRKFFPKKKCFIFDRPTDRKKLGQLEELCDDKLDPEFVQQAAVFCSYIFRNSKTKTLSGGIKVNGPRLEALVQTYVSAINSGDLPCMENAVLALSEIENTAAVKKAIAHYDQQMDQKLQLPTETLQELLDLHRTIEKEAIEVFMRMSWKDIDHLFQKELAAQLDEKRDDFCKKNLK…	591	TEL--TDRIRA--KASPDV--------------------------------------D--GVE	146-164	Yes	94.6	XP_024621979.1	Yangtze finless porpoise	Eukaryota	Opisthokonta	Metazoa	Eumetazoa	Bilateria	Deuterostomia	Chordata	Craniata	Vertebrata	Gnathostomata	Teleostomi	Euteleostomi	Sarcopterygii	Dipnotetrapodomorpha	Tetrapoda	Amniota	Mammalia	Theria	Eutheria	Boreoeutheria	Laurasiatheria	Artiodactyla	Whippomorpha	Cetacea	Odontoceti	Phocoenidae	Neophocaena	Neophocaena asiaeorientalis
Odocoileus virginianus texanus	guanylate-binding protein 1-like	XP_020745864.1	81.45	No	No	No	No	MASEIHMPGPECLIENTNGRLLVNPKALKILSAIRQPVVVVAIVGLYRTGKSYLMNKLAGKKKGFSLGSTVQAHTKGIWMWCVPHPKRPNRALVLLDTEGLGDVEKGDNQNDSWIFALAILLSSTFVYNSMGTINQQAMDQLHYVTELTDKIRARSSPDVDGVEDSADFVSFFPDFVWTLRDFSLDLETDGKSITADEYLENSLKLKKGTSPKDKTFNLPRLCIRKFFPKKKCFIFDQPTHRKKLNQLEELCDDELDPEFVQQAAVFCSYIFSNSKTKTLSGCIKVDGPRLETLVQTYVNAINSGDLPCMENAVLALAEIENSAAVKKAIAHYDQQMGQKLQLPTETLQELLDLHRATEKEAIEVFMKSSFKDIDQLFQKDLAAQLDKKRDDFCNQNLK…	591	TEL--TDKIRA--RSSPDV--------------------------------------D--GVE	146-164	Yes	97.76	XP_020741419.1	white-tailed deer	Eukaryota	Opisthokonta	Metazoa	Eumetazoa	Bilateria	Deuterostomia	Chordata	Craniata	Vertebrata	Gnathostomata	Teleostomi	Euteleostomi	Sarcopterygii	Dipnotetrapodomorpha	Tetrapoda	Amniota	Mammalia	Theria	Eutheria	Boreoeutheria	Laurasiatheria	Artiodactyla	Ruminantia	Pecora	Cervidae	Odocoileinae	Odocoileus	Odocoileus virginianus
Lipotes vexillifer	guanylate-binding protein 1	XP_007468570.1	81.28	Yes	No	No	No	MASETHMSGPECLIENTNGRLLVNPKALKTLSAIQQPVVVVAIVGLYRTGKSYLMNKLAGKNKGFSLGSTVQSHTKGIWMWCVPHPKKPEHTLVLLDTEGLGDVEKGDNQNDSWIFALAILLSSTFVYNSMGTINQQAMDQLHYVTELTDRIRAKASPDVDGVEDSADFVSFFPDFVWTLRDFSLDLEADGQSITADEYLENSLKLKKGTSQKDKNFNLPRLCIRKFFPKKKCFIFDRPTNRKKLGQLEELCDDKLDPEFVQQAAVFCSYIFRNSKTKTLSGGIKVNGPRLETLVQTYVSAINSGDLPCMENAVLALAEIENATAVKKAIAHYDQQMDQKLQLPTETLQELLDLHRTIEKEAIEVFMRTSFKDIDHLFQKELAVQLDEKRDDFCNKNLK…	591	TEL--TDRIRA--KASPDV--------------------------------------D--GVE	146-164	Yes	71.09	XP_007453955.1	Yangtze River dolphin	Eukaryota	Opisthokonta	Metazoa	Eumetazoa	Bilateria	Deuterostomia	Chordata	Craniata	Vertebrata	Gnathostomata	Teleostomi	Euteleostomi	Sarcopterygii	Dipnotetrapodomorpha	Tetrapoda	Amniota	Mammalia	Theria	Eutheria	Boreoeutheria	Laurasiatheria	Artiodactyla	Whippomorpha	Cetacea	Odontoceti	Lipotidae	Lipotes
Phocoena sinus	guanylate-binding protein 1-like isoform X2	XP_032509315.1	81.28	No	No	No	No	MASETHMSGPECLIENTNGRLLVNPKALKILSAIQQPVVVVAIVGLYRTGKSYLMNKLAGENKGFSLGSTVQSHTKGIWMWCVPHPKKPERTLVLLDTEGLGDVEKGDNQNDSWIFALAILLSSTFVYNSMGTINQQAMDQLHYVTELTDRIRAKASPDVDGVEDSADFVSFFPDFVWTLRDFSLDLEADGQSITADEYLENSLKLKKGTSQKDKNFNLPRLCIRKFFPKKKCFIFDRPTDRKKLGQLEELCDDKLDPEFVQQAAVFCSYIFRNSKTKTLSGGIKVNGPRLETLVQTYVSAINSGDLPCMENAVLALSEIENTAAVKKAIAHYDQQMDQKLQLPTETLQELLDLHRTIEKEAIEVFMRMSWKDIDHLFQKELAAQLDEKRDDFCKKNRK…	591	TEL--TDRIRA--KASPDV--------------------------------------D--GVE	146-164	Yes	96.49	XP_032505705.1	vaquita	Eukaryota	Opisthokonta	Metazoa	Eumetazoa	Bilateria	Deuterostomia	Chordata	Craniata	Vertebrata	Gnathostomata	Teleostomi	Euteleostomi	Sarcopterygii	Dipnotetrapodomorpha	Tetrapoda	Amniota	Mammalia	Theria	Eutheria	Boreoeutheria	Laurasiatheria	Artiodactyla	Whippomorpha	Cetacea	Odontoceti	Phocoenidae	Phocoena
Callorhinus ursinus	guanylate-binding protein 5-like	XP_025727854.1	81.13	No	No	No	No	MDPCYFQFLISHPNHLSSDGRGRVRNPQEWGRSRSETNTPKLRDKELLAHSQGSSFLTSSEGSLLLNLQLRPGNTLIMASEIHMPAPVCLIENIRGHLVANQEALEILAANKNPLVVVAIVGLYRTGKSYLMNKLAGKNKGFSIGTTVQSHTKGIWMWCVPHAKKPNHTLVLLDTEGLGDVEKVILITF	189	---------------------------------------------------------------	190-189	Yes	69.23	XP_025737629.1	northern fur seal	Eukaryota	Opisthokonta	Metazoa	Eumetazoa	Bilateria	Deuterostomia	Chordata	Craniata	Vertebrata	Gnathostomata	Teleostomi	Euteleostomi	Sarcopterygii	Dipnotetrapodomorpha	Tetrapoda	Amniota	Mammalia	Theria	Eutheria	Boreoeutheria	Laurasiatheria	Carnivora	Caniformia	Otariidae	Callorhinus
Cricetulus griseus	guanylate-binding protein 1-like	XP_035294204.1	81.13	No	No	No	No	MASDINMPSPVCLIENSKRQLVPNEEALKILSTIDQPMVVVAIVGFYRTGKSYLMNKLAGKQKGFSLGSTVQSHTKGIWMWCVPHPQKPGHTLVLLDTEGLEDVQK	106	---------------------------------------------------------------	107-106	Yes	96.81	XP_027250232.1	Chinese hamsters	Eukaryota	Opisthokonta	Metazoa	Eumetazoa	Bilateria	Deuterostomia	Chordata	Craniata	Vertebrata	Gnathostomata	Teleostomi	Euteleostomi	Sarcopterygii	Dipnotetrapodomorpha	Tetrapoda	Amniota	Mammalia	Theria	Eutheria	Boreoeutheria	Euarchontoglires	Glires	Rodentia	Myomorpha	Muroidea	Cricetidae	Cricetinae	Cricetulus
Manis javanica	guanylate-binding protein 1-like	XP_036852246.1	81.11	No	No	No	No	MASESHMPAPLCLIENIKGQLVANQEALKILSAITQPVVVVAIVGLYRTGKSYLMNKLAGKRTGFSLGSTVQSHTKGIWMWCVPHPKKPSHTLVLLDTEGLGDVEKGDNQNDSWIFALAILLSSTFVYNSMGTINQQAMDQLHYVTELTDRIRAKSSPAANGTEDSADFVSFFPDFVWTLRDFTLDLEADGTTITADEYLENSLKLKQGTSPKDKNFNLPRLCIRKFFPKKKCFIFDRPTQRKKLNQLETLHDDELDSEFVQQAAVFCSYIFSNSKTKTLSGGIKVNGPRLESLVLTYVKAISSGNLPCMENAVLALAQIENRAAMQKAIAHYEQQMGQKLKLPTETLQELLDLHRACETEAISVFIKSSFKDVDHSFQKELANQLGKKRDDFCRQNVE…	591	TEL--TDRIRA--KSSPAA--------------------------------------N--GTE	146-164	Yes	98.4	XP_017513747.1	Malayan pangolin	Eukaryota	Opisthokonta	Metazoa	Eumetazoa	Bilateria	Deuterostomia	Chordata	Craniata	Vertebrata	Gnathostomata	Teleostomi	Euteleostomi	Sarcopterygii	Dipnotetrapodomorpha	Tetrapoda	Amniota	Mammalia	Theria	Eutheria	Boreoeutheria	Laurasiatheria	Pholidota	Manidae	Manis
Manis pentadactyla	guanylate-binding protein 1-like	XP_036774244.1	81.11	No	No	No	No	MASESHMPAPLCLIENTKGQLVANQEALKILSAITQPVVVVAIVGLYRTGKSYLMNKLAGKRKGFSLGSTVQSHTKGIWMWCVPHPKKPSHTLVLLDTEGLGDVEKGDSQNDSWIFALAILLSSTFVYNSMGTINQQAMDQLHYVTELTDRIRAKSSPAANGTEDSADFVSFFPDFVWTLRDFTLDLEADGTTITADEYLENSLKLKQGTSPKDKNFNLPRLCIRKFFPKKKCFIFDRPTQRKKLNQLETLHDDELDSEFVQQAAVFCSYIFSNSKTKTLSGGIKVNGPRLESLVLTYVKAISSGNLPCMENAVLALAQIENRAAMQKAIAHYEQQMGQKLKLPTETLQELLNLHRACETEAISVFIKSSFKDVDHSFQKELANQLEKKRDDFCRQNVE…	591	TEL--TDRIRA--KSSPAA--------------------------------------N--GTE	146-164	Yes	98.72	XP_036772052.1	Chinese pangolin	Eukaryota	Opisthokonta	Metazoa	Eumetazoa	Bilateria	Deuterostomia	Chordata	Craniata	Vertebrata	Gnathostomata	Teleostomi	Euteleostomi	Sarcopterygii	Dipnotetrapodomorpha	Tetrapoda	Amniota	Mammalia	Theria	Eutheria	Boreoeutheria	Laurasiatheria	Pholidota	Manidae	Manis
Physeter catodon	guanylate-binding protein 1-like	XP_007110128.2	81.08	No	No	No	No	MASEIHMSGPECLIENTNGRLLVNPKALKILSAIQQPVVVVAIVGLYRTGKSYLMNKLAGKNKGFSLGSTVQSHTKGIWMWCVPHPNKPEHTLVLLDTEGLGDVEKGDNQNDSWIFALAILLSSTFVYNSMGTINQQAMDQLHYVTELTDRIRAKVSPDVDGVEDSADFVSFFPDFVWTLRDFSLDLEADGQSITADEYLENSLKLKKGTSQKDKNFNLPRLCIQKFFPKKKCFIFDRPTNRKKLGRLEELCDDELDSEFVQQAAVFCSYILRNSKTKTLSGGIKVNGPRLETLVQTYVSAINSGDLPCMENAVLALAEIENAAAVKKAIAHYDQQMGQKLQLPTETLQELLDLHRTIEKEAIEVFMRRSLKDIDHLFQKELAAQLDKKRDDFCNKNLK…	590	TEL--TDRIRA--KVSPDV--------------------------------------D--GVE	146-164	Yes	99.04	XP_007115013.1	sperm whale	Eukaryota	Opisthokonta	Metazoa	Eumetazoa	Bilateria	Deuterostomia	Chordata	Craniata	Vertebrata	Gnathostomata	Teleostomi	Euteleostomi	Sarcopterygii	Dipnotetrapodomorpha	Tetrapoda	Amniota	Mammalia	Theria	Eutheria	Boreoeutheria	Laurasiatheria	Artiodactyla	Whippomorpha	Cetacea	Odontoceti	Physeteridae	Physeter
Rhinolophus ferrumequinum	guanylate-binding protein 1-like	XP_032970711.1	81.03	No	Yes	No	No	MASEIHMPGPICLIENTRGQLVINAAALKTLSAITEPLVVVAIVGLYRTGKSYLMNRLAGKNKGFSLGSTVQSHTKGIWMWCVPHPKKSNHTLVLLDTEGLGDVEKGDNQNDSWIFALAILLSSTFVYNSMGTINQQAMDQLHYVTELTDRIRANSSPDASEVEDSAAFVSFFPDFVWTLRDFSLDLEADGQSISADEYLENSLKLKQGTSQKDKNFNLPRLCIRKFFPKKKCFIFDRPTHRKKLGQLETLHDDELDSEFVQQAAAFCSYIFNNSKTKTLSGGIEVNGPRLESLVLTYVDAISCGDLPCMENAVLALAQIENSAAVKKAIAHYDQQMGQKLQLPTDTLQELLDLHRASEKGAIEVFMKNSFKDVDNLFQKELAAELEKKRDDFCKQNMK…	594	TEL--TDRIRA--NSSPDA--------------------------------------S--EVE	146-164	Yes	72.11	XP_032974067.1	greater horseshoe bat	Eukaryota	Opisthokonta	Metazoa	Eumetazoa	Bilateria	Deuterostomia	Chordata	Craniata	Vertebrata	Gnathostomata	Teleostomi	Euteleostomi	Sarcopterygii	Dipnotetrapodomorpha	Tetrapoda	Amniota	Mammalia	Theria	Eutheria	Boreoeutheria	Laurasiatheria	Chiroptera	Microchiroptera	Rhinolophidae	Rhinolophinae	Rhinolophus
Mirounga leonina	guanylate-binding protein 1-like isoform X2	XP_034873990.1	80.93	No	No	No	No	MWCVPHPKKPNHTLVLLDTEGLGDVEKGNNQNDSWIFALAILLSSTFVYNSMGTINQQAMDQLHYVTELSDRIRAKSSPDADGIEDSADFVSFFPDFVWTLRDFSLDLEANGLAITADEYLENSLKLKQGTTQSDQNFNLPRLCIRKFFPKKKCFIFDRPTHRKKLGQLETLHDNELDPEFVQQAAVFCSYIFSNSKIKTLSGGIKVNGPRLKNLVLTYVNAISSGDLPCMENAVLALAQIENAAAVQKAIAHYDQEMSQRVQLPTETLQELLDLHRACEKEAIELFMSSSFRDVDHLFQKGLAAQLEKKRDDFCKQNLQASTDLCSDLLKDIFSPLEEAVKHGIYSKPGGYRLFTQKMQELKRKYLQKPRKGIQAEEVLQEYLKSKESMTDAILQTDQ…	512	TEL--SDRIRA--KSSPDA--------------------------------------D--GIE	67-85	Yes	69.23	XP_034841951.1	Southern elephant seal	Eukaryota	Opisthokonta	Metazoa	Eumetazoa	Bilateria	Deuterostomia	Chordata	Craniata	Vertebrata	Gnathostomata	Teleostomi	Euteleostomi	Sarcopterygii	Dipnotetrapodomorpha	Tetrapoda	Amniota	Mammalia	Theria	Eutheria	Boreoeutheria	Laurasiatheria	Carnivora	Caniformia	Phocidae	Mirounga
Phyllostomus discolor	guanylate-binding protein 1-like	XP_028369902.1	80.91	No	No	No	No	MASETHMPAPVCLIENTNGKLAVNPEALKILSAITQPLVVVAIVGLYRTGKSYLMNKLAGKKKGFSLGSTVQSHTKGIWMWCVPHPEKADHTLVLLDTEGLGDVEKGDNQNDSWIFALAILLSSTFVYNSMGTINQQAMDQLHYVTELSDRIRAKSSPDANEVEDSADFISFFPDFVWTLRDFSLNLEANGQSITEDEYLENSLKLKKVTNQKDENFNLPRLCIRKFFPKKKCFIFDRPTHRKKLGQLETLHDDELDSDFVQQATVFCSYIFNSSKVKTLPGGIEVNGPRLENLVLTYVNAISSGGLPCMENAVLALAQIENSAAVKKAIALYDEQMAQKVQLPTETLQELLDLHRASEKEAIEVFIKNSFKDVDHLFQKELAAQLEKKQEDFCKQNMK…	590	TEL--SDRIRA--KSSPDA--------------------------------------N--EVE	146-164	Yes	98.72	XP_028365158.1	pale spear-nosed bat	Eukaryota	Opisthokonta	Metazoa	Eumetazoa	Bilateria	Deuterostomia	Chordata	Craniata	Vertebrata	Gnathostomata	Teleostomi	Euteleostomi	Sarcopterygii	Dipnotetrapodomorpha	Tetrapoda	Amniota	Mammalia	Theria	Eutheria	Boreoeutheria	Laurasiatheria	Chiroptera	Microchiroptera	Phyllostomidae	Phyllostominae	Phyllostomus
Camelus dromedarius	guanylate-binding protein 1-like	XP_031321405.1	80.87	No	No	No	No	MWCVPHPQKPNRTLVLLDTEGLGDVEKGDNQNDSWIFALAILLSSTFVYNSMGTINQQAMDQLHYVTELTDRIRAKSSPEEDGVEDSADFVSFFPDFVWMLRDFSLDLETDGQCITPDEYLENSLKLKKGTSEKDKMFNLPRLCIRKFFPNKKCFIFDRPTQRKQLSRLEELRDDELDSEFVHQAALFCAYIFSNSKTKTLSGGIKVNGPRLETLVLTYVSAISSGDLPCMENAVLALAEIENSAAVQKAIAHYDQQMDQKVQLPTETLQELLDLHGACEREAITVFMKNSFKDVDQVFQKKLAAQLNKKRDDFCKQNLKESSDRCKALLKDIFTPLEEGVKQGVYSKPGGYRLFMEKIQELKKQYDQEPRKGIQAEAVLQEYLKSKESVTDAILQTDQ…	429	TEL--TDRIRA--KSSPEE--------------------------------------D--GVE	67-85	Yes	99.36	XP_010975941.2	camel, dromedaries, dromedary, dromedary camel, one-humped camel	Eukaryota	Opisthokonta	Metazoa	Eumetazoa	Bilateria	Deuterostomia	Chordata	Craniata	Vertebrata	Gnathostomata	Teleostomi	Euteleostomi	Sarcopterygii	Dipnotetrapodomorpha	Tetrapoda	Amniota	Mammalia	Theria	Eutheria	Boreoeutheria	Laurasiatheria	Artiodactyla	Tylopoda	Camelidae	Camelus
Ovis aries	guanylate-binding protein 1-like	XP_027827576.1	80.78	No	No	No	No	MASEIHMTGPECLIENTNRRLLVNPKALKILSAVRQPVVVVAIVGLYRTGKSYLMNKLAGKNKGFSLGSTVQSHTKGIWMWCVPHPEKPNRTLVLLDTEGLGDVEKGDNQNDSWIFALAILLSSTFVYNSMGTINQQAMDQLHYVTELTDRIRARSSPDVDEVEDSADFVSFFPDFVWTLRDFSLNLEADGQSITADEYLENSLKLRKGTSPKDKTFNMPRLCIRKFFPKKKCFIFDRPTDRKKLGQLEELCDDQLDPEFVQQAAVFCSYIFSNSKTKTLSGGIKVDGPRLGTLVQTYVNAINSGDLPCMENAVLALAEIENSAAVQKAIAHYDQQMGQKLQLPTETLQELLELHRATEKETIEVFMRSSFKDTDQLFQKELAAQLDKKRDDFCNQNRK…	591	TEL--TDRIRA--RSSPDV--------------------------------------D--EVE	146-164	Yes	98.72	NP_001139562.1	sheep	Eukaryota	Opisthokonta	Metazoa	Eumetazoa	Bilateria	Deuterostomia	Chordata	Craniata	Vertebrata	Gnathostomata	Teleostomi	Euteleostomi	Sarcopterygii	Dipnotetrapodomorpha	Tetrapoda	Amniota	Mammalia	Theria	Eutheria	Boreoeutheria	Laurasiatheria	Artiodactyla	Ruminantia	Pecora	Bovidae	Caprinae	Ovis
Mustela erminea	guanylate-binding protein 1-like	XP_032159168.1	80.61	No	No	No	No	MASEMVMPAPVCLIENTGEQLVANQEALKILSAHKNPLVVVAIVGLYRTGKSYLMNKLAGKNKGFSLGSTVQSHTKGIWMWCVPHPKKPNHTLVLLDTEGLGDVEKGNNQNDSWIFALAILLSSTFVYNSMGTINQQAMDQLHYVTELSDRIRAKSSPNANGFEDSADFMSFFPDFVWTLRDFSLDLEVNGLPITADEYLENSLKLKRGTTESDHNFNLPRLCIRKFFPKKKCFIFDRPTHRKKLGQLETLHDNELDSEFVQQTALFCSYIFSNSKTKTLSGGIQINGPRLENLVLTYVNAISSGDLPCMENAVLALAQIENAAAVQKAIAHYDQEMSQRVQLPTETLQELLDLHQACEKEAIELFMNSSFKDVDHLFQKDLGAQLEKKRDDFFKQNQQ…	591	TEL--SDRIRA--KSSPNA--------------------------------------N--GFE	146-164	Yes	69.23	XP_032201757.1	short-tailed weasel, stoat	Eukaryota	Opisthokonta	Metazoa	Eumetazoa	Bilateria	Deuterostomia	Chordata	Craniata	Vertebrata	Gnathostomata	Teleostomi	Euteleostomi	Sarcopterygii	Dipnotetrapodomorpha	Tetrapoda	Amniota	Mammalia	Theria	Eutheria	Boreoeutheria	Laurasiatheria	Carnivora	Caniformia	Mustelidae	Mustelinae	Mustela
Vulpes vulpes	guanylate-binding protein 1	XP_025860621.1	80.58	No	Yes	No	No	MDSEIHMSTPVCLIKNTEEQLLANQEALEILSGIKNPLVVVAIVGLYRTGKSYLMNKLAGKNKGFSLGSTVQSHTKGIWMWCVPHPKKPSHTLVLLDTEGLGDVEKGNNQNDSWIFALAILLSSTFVYNSMGTINQQAMDQLHYVTELSDRIRAKSSPDANGIEDSADFVSFFPDFVWTLRDFSLELEADGLPITADEYLENSLKLKRGNTQKDQNFNLPRLCIRKFFPKKKCFIFDRPTHRKKLGQLETMHDDELDPEFVQQAAVFCSYIFSNSKTKTLSGGIKVNGPRLENLVLTYVNAISSGDLPCMENAVLALAQIENAAAVQKAIAHYDQQMNQLVQLPTETLQELLDLHRACEKEAIEFFMSNSFKDVDQLFQKDLAAKLEKKRDEFCKQNLQ…	594	TEL--SDRIRA--KSSPDA--------------------------------------N--GIE	146-164	Yes	99.36	XP_025846945.1	red fox	Eukaryota	Opisthokonta	Metazoa	Eumetazoa	Bilateria	Deuterostomia	Chordata	Craniata	Vertebrata	Gnathostomata	Teleostomi	Euteleostomi	Sarcopterygii	Dipnotetrapodomorpha	Tetrapoda	Amniota	Mammalia	Theria	Eutheria	Boreoeutheria	Laurasiatheria	Carnivora	Caniformia	Canidae	Vulpes
Myotis lucifugus	guanylate-binding protein 1-like isoform X2	XP_023614005.1	80.48	No	No	No	No	MASDIHMPGPVCLIENTNTRLVVNPEALKILSAITQPVVVVAIVGLYRTGKSYLMNKLAGQQKGFSLGSTVQSHTKGIWMWCVPHPKKPNHTLVLLDTEGLGDVEKGDNQNDSWIFALAILLSSTFVYNSMGTINQQAMDQLHYVTELTEKIRAKSSPDANEVEDSADFVSFFPDFVWTVRDFSLELEVDGKPISADEYLENSLKLRKGTSSIDKNYNLPRLCIRKFFPKKKCFIFDRPTHRKKLGQLETMHDDELDPEFVQQAADFCSYIFSKSKVKTLSGGIQVNGPRLETLVLTYVDAISSGDLPCMENAVLALAQIENSAAVKKAIAHYDQQMGEKVELPSETLQELLDLHMASEKEAIEVFMKNSFKDVDHLFQKELADQLEKKRDDFCKENMK…	593	TEL--TEKIRA--KSSPDA--------------------------------------N--EVE	146-164	Yes	97.22	XP_014302229.2	little brown bat	Eukaryota	Opisthokonta	Metazoa	Eumetazoa	Bilateria	Deuterostomia	Chordata	Craniata	Vertebrata	Gnathostomata	Teleostomi	Euteleostomi	Sarcopterygii	Dipnotetrapodomorpha	Tetrapoda	Amniota	Mammalia	Theria	Eutheria	Boreoeutheria	Laurasiatheria	Chiroptera	Microchiroptera	Vespertilionidae	Myotis
Chrysochloris asiatica	guanylate-binding protein 1-like	XP_006831042.1	80.44	Yes	No	No	No	MASEIHMPGPVCLIENINKKLVANQEALKILSAINQPLMVVAIVGLYRTGKSYLMNKLAGKKKGFSLGSTVQSHTKGIWMWCVPHPEKPNHTLVLLDTEGLGDVEKGDNQNDSWIFALAVLLSSTFIYNSMGTINQQAMDQLHYVTELTERIRSKSSPDTSEVEDSADFVSFFPDFVWALRDFTLDLEINGQSITADQYLENSLKLNPGTSQKDKKFNLPRLCIRKFFPRKKCFIFDQPVHRKKLSQLEKLHDDELDPDFVQQVTVFCSYIFSHSKIKTLSRDIKVNGPRLENLVLTYVNAISSGALPCMENAVLAMAQIENTAAVQIALTHYDQQMSQKMQLPTETLQELLDLHRATEKEAIQAFIKNSFKDVDHLFQKTLAAQLDKKRDDFCKQNLQ…	591	TEL--TERIRS--KSSPDT--------------------------------------S--EVE	146-164	Yes	98.4	XP_006860482.1	Cape golden mole	Eukaryota	Opisthokonta	Metazoa	Eumetazoa	Bilateria	Deuterostomia	Chordata	Craniata	Vertebrata	Gnathostomata	Teleostomi	Euteleostomi	Sarcopterygii	Dipnotetrapodomorpha	Tetrapoda	Amniota	Mammalia	Theria	Eutheria	Afrotheria	Chrysochloridae	Chrysochlorinae	Chrysochloris
Halichoerus grypus	guanylate-binding protein 1-like	XP_035955341.1	80.44	No	No	No	No	MASEIHMPAPVCLIENNGGQLVANQEALEILAAIKNPLVVVAIVGLYRTGKSYLMNKLAGKNKGFSLGATVQSHTKGIWMWCVPHPKKPNHTLVLLDTEGLGDVEKGNNQNDSWIFALAILLSSTFVYNSMGTINQQAMDQLHYVTELSDRIRAKSSPDADGIEDSADFVSFFPDFVWTLRDFSLDLEANGLPITADEYLENSLKLKKGTTQSDQNFNLPRLCIRKFFPKKKCFIFDRPTHRKKLGQLETLHDNELDAEFVQQAAVFCSYVFSNSKIKTLSGGIKVNGPRLKNLVLTYVNAISSGDLPCMENAVLALAQIENAAAVQKAIAHYDQEMSQRVQLPTETLQELLDLHRACEKEAIELFMSSSFRDVDHLFQKGLAAQLEKKRDDFCKQNLQ…	591	TEL--SDRIRA--KSSPDA--------------------------------------D--GIE	146-164	Yes	96.56	XP_035930241.1	grey seal	Eukaryota	Opisthokonta	Metazoa	Eumetazoa	Bilateria	Deuterostomia	Chordata	Craniata	Vertebrata	Gnathostomata	Teleostomi	Euteleostomi	Sarcopterygii	Dipnotetrapodomorpha	Tetrapoda	Amniota	Mammalia	Theria	Eutheria	Boreoeutheria	Laurasiatheria	Carnivora	Caniformia	Phocidae	Halichoerus
Neomonachus schauinslandi	guanylate-binding protein 1-like	XP_021545673.1	80.44	No	No	No	No	MASEIHMPAPVCLIENIRGQLVANQEALEILAANKNPLVVVAIVGLYRTGKSYLMNKLAGKNKGFSLGATVQSHTKGIWMWCVPHPKKPNHTFVLLDTEGLGDVEKGNNQNDSWIFALAILLSSTFVYNSMGTINQQAMDQLHYVTELSDRMRAKSSPDADGIEDSADFVSFFPDFVWTLRDFSLDLEANGLPITADEYLENSLKLKQGTTQSDQNFNLPRLCIRKFFPKKKCFIFDRPTHRKKLGQLETLHDNELDPEFVQQAAVFCSYIFSNSKIKTLSGGIKVNGPRLKNLVLTYVNAISSGDLPCMENAVLALAQIENAAAVQKAIAHYDQEMSQRVQLPTETLQELLDLHRACEKEAIELFMSSSFRDVDHLFQKGLAAQLEKKRDDFCKQNLQ…	591	TEL--SDRMRA--KSSPDA--------------------------------------D--GIE	146-164	Yes	96.88	XP_021540286.1	Hawaiian monk seal	Eukaryota	Opisthokonta	Metazoa	Eumetazoa	Bilateria	Deuterostomia	Chordata	Craniata	Vertebrata	Gnathostomata	Teleostomi	Euteleostomi	Sarcopterygii	Dipnotetrapodomorpha	Tetrapoda	Amniota	Mammalia	Theria	Eutheria	Boreoeutheria	Laurasiatheria	Carnivora	Caniformia	Phocidae	Neomonachus
Desmodus rotundus	guanylate-binding protein 1-like	XP_024421240.1	80.41	No	No	No	No	MASETHMPGPVCLIGNTNGKLVVNPEALKTLSAITQPLVVVAIVGLYRTGKSYLMNKLAGKKKGFSLGSTVQSHTKGIWMWCVPHPEKADHTLVLLDTEGLGDVEKGDNQNDSWIFALAILLSSTFVYNSMGTINQQAMDQLHYVTELTDRIRAKSSPDANEVEDSADFVSFFPDFVWTLRDFSLNLEANGQPITADEYLENSLKLKKVTSEKDKNFNLPRLCIRKFFPKKKCFIFDRPTHRKKLGQLETLHDDELDSEFVQQATVFCSYIFNSSKVKTLPGGISVNGPRLENLVLTYVNAISSGDLPCMENAVLALAEIENSAAVQKAIAHYDQQMAQKVQLPTETLQELLDLHRASEKEAIEIFIKNSFKDVDHLFQKELAAQLEKKQEDFCKQNIK…	590	TEL--TDRIRA--KSSPDA--------------------------------------N--EVE	146-164	Yes	98.4	XP_024413559.1	common vampire bat	Eukaryota	Opisthokonta	Metazoa	Eumetazoa	Bilateria	Deuterostomia	Chordata	Craniata	Vertebrata	Gnathostomata	Teleostomi	Euteleostomi	Sarcopterygii	Dipnotetrapodomorpha	Tetrapoda	Amniota	Mammalia	Theria	Eutheria	Boreoeutheria	Laurasiatheria	Chiroptera	Microchiroptera	Phyllostomidae	Desmodontinae	Desmodus
Galeopterus variegatus	guanylate-binding protein 1-like	XP_008583213.1	80.41	Yes	No	No	No	MTSETHMPGPVCLIENTTGQLVVNQEALKILSAVTQPVVVVAIVGLYRTGKSYLMNKLAGQKKGFSLGSTVQSHTKGIWMWCVPHPEKPEHTLVLLDTEGLGDVEKGDNQNDSWIFALTILLSSTFVYNSMGTISQQAMDQLHYVTELTDRIRAKSSPDVDDCEDSAEFVSFFPDFVWTLRDFSLDLESDGRTITADEYLENSLKLKQGTSQKVKNYNLPRLCIRKFFPKKKCFLLCQPAHWKKLTQLETLHDNELDSEFVEQVAAFCSYIFRNSKTKTLPGGIKVNGPRLKSLVLTYVNAISSGELPCMDNAVLSLAQTENSAAVQKAIAHYDQQMSQKVQLPTDTLQELLNLHRACEREAIEIFIRSSFKDVDHLFQKKLAAQLEKKREDFCKQNLE…	590	TEL--TDRIRA--KSSPDV--------------------------------------D--DCE	146-164	Yes	79.8	XP_008567189.1	Malayan flying lemur	Eukaryota	Opisthokonta	Metazoa	Eumetazoa	Bilateria	Deuterostomia	Chordata	Craniata	Vertebrata	Gnathostomata	Teleostomi	Euteleostomi	Sarcopterygii	Dipnotetrapodomorpha	Tetrapoda	Amniota	Mammalia	Theria	Eutheria	Boreoeutheria	Euarchontoglires	Dermoptera	Cynocephalidae	Galeopterus
Zalophus californianus	guanylate-binding protein 1-like	XP_027430403.1	80.41	No	Yes	No	No	MASEIHMPAPVCLIENYGEQLVANQEALETLAANKNPLVVVAIVGLYRTGKSYLMNKLAGKNKGFSLGATVQSHTKGIWMWCVPHPKKPNHTLVLLDTEGLGDVEKGNNQNDSWIFALAILLSSTFVYNSMGTINQQAMDQLHYVTELSDRIRAKSSPNADGIEDSADFVSFFPDFVWTLRDFSLDLEANGLPITADEYLENSLKLKQGTTQSDQNFNLPRLCIRKFFPKKKCFIFDRPTHRKKLGQLETLHDNELDPEFVQQAAVFCSYIFSNSKIKTLSGGIKVNGPRLKNLVLTYVNAISSGDLPCMENAVLALAQIENEAAVKNAIAHYDQEMSQRVQLPTETLQELLDLHRACEKEAIELFMSSSFKDVDHLFQKGLAAQLEKKRDDFCKQNLQ…	594	TEL--SDRIRA--KSSPNA--------------------------------------D--GIE	146-164	Yes	60.45	XP_027465425.1	California sea lion	Eukaryota	Opisthokonta	Metazoa	Eumetazoa	Bilateria	Deuterostomia	Chordata	Craniata	Vertebrata	Gnathostomata	Teleostomi	Euteleostomi	Sarcopterygii	Dipnotetrapodomorpha	Tetrapoda	Amniota	Mammalia	Theria	Eutheria	Boreoeutheria	Laurasiatheria	Carnivora	Caniformia	Otariidae	Zalophus
Odobenus rosmarus divergens	guanylate-binding protein 1	XP_004409003.1	80.27	Yes	No	No	No	MASEIHMPAPVCLIENNGEQLVANQEALETLAANKNPLVVVAIVGLYRTGKSYLMNKLAGKNKGFSLGSTVQSHTKGIWMWCVPHPKKPNHTLVLLDTEGLGDVEKGNNQNDSWIFALAILLSSTFVYNSMGTINQQAMDQLHYVTELSDRIRAKSSPNADGIEDSADFVSFFPDFVWTLRDFSLDLEANGLPISADEYLENSLKLKQGTTQSDQNFNLPRLCIRKFFPKKKCFIFDRPTHRKKLGQLETLHDNELDPEFVQQAAVFCSYIFSNSKIKTLSGGIKVNGPRLKNLVLTYVNAISSGDLPCMENAVLALAQIENEAAVKKAIAHYDQEMSQRVQLPTETLQELLDLHRACEKEAIELFMSSSFKDVDHLFQKGLAAKLEKKRDDFCKQNLQ…	591	TEL--SDRIRA--KSSPNA--------------------------------------D--GIE	146-164	Yes	99.04	XP_004409833.1	Pacific walrus	Eukaryota	Opisthokonta	Metazoa	Eumetazoa	Bilateria	Deuterostomia	Chordata	Craniata	Vertebrata	Gnathostomata	Teleostomi	Euteleostomi	Sarcopterygii	Dipnotetrapodomorpha	Tetrapoda	Amniota	Mammalia	Theria	Eutheria	Boreoeutheria	Laurasiatheria	Carnivora	Caniformia	Odobenidae	Odobenus	Odobenus rosmarus
Phoca vitulina	guanylate-binding protein 1-like	XP_032280228.1	80.27	No	No	No	No	MASEIHMPAPVCLIENNGGQLVANQEALEILAAIKNPLVVVAIVGLYRTGKSYLMNKLAGKNKGFSLGATVQSHTKGIWMWCVPHPKKPNHTLVLLDTEGLGDVEKGNNQNDSWIFALAILLSSTFVYNSMGTINQQAMDQLHYVTELSDRIRAKSSPDADGIEDSADFVSFFPDFVWTLRDFSLDLEANGLPITADEYLENSLKLKKGTTQSDQNFNLPRLCIRKFFPKKKCFIFDRPTHRKKLGQLETLHDNELDAEFVQQAAVFCSYVFSNSKIKTLSGGIKVNGPRLKNLVLTYVNAISSGDLPCMENAVLVLAQIENAAAVQKAIAHYDQEMSQRVQLPTETLQELLDLHRACEKEAIELFMSSSFRDVDHLFQKGLAAQLEKKRDDFCKQNLQ…	591	TEL--SDRIRA--KSSPDA--------------------------------------D--GIE	146-164	Yes	98.72	XP_032265796.1	harbor seal	Eukaryota	Opisthokonta	Metazoa	Eumetazoa	Bilateria	Deuterostomia	Chordata	Craniata	Vertebrata	Gnathostomata	Teleostomi	Euteleostomi	Sarcopterygii	Dipnotetrapodomorpha	Tetrapoda	Amniota	Mammalia	Theria	Eutheria	Boreoeutheria	Laurasiatheria	Carnivora	Caniformia	Phocidae	Phoca
Canis lupus familiaris	guanylate-binding protein 1	XP_022276237.1	80.24	No	Yes	No	No	MDSEIHMSAPVCLIKNTEEQLLANQEALEILSGIKNPLVVVAIVGLYRTGKSYLMNKLAGKNKGFSLGSTVQSHTKGIWMWCVPHPQKPSHTLVLLDTEGLGDVEKGNNQNDSWIFALAILLSSTFVYNSMGTINQQAMDQLHYVTELSDRIRAKSSPDANGIEDSADFVSFFPDFVWTLRDFSLELEADGLPITADEYLEISLKLKQGNTQKDQNFNLPRLCIRKFFPKKKCFIFDRPTHRKKLGQLETMHDDELDPEFVQQAAVFCSYIFSNSKTKTLSGGIKVNGPRLENLVLTYVNAISSGDLPCMENAVLALAQIENAAAVQKAIAHYDQQMNQMVKLPTETLQELLDLHRACEKEAIEFFMSNSFKDIDQLFQKDLAAKLEKKRDEFCKQNLQ…	594	TEL--SDRIRA--KSSPDA--------------------------------------N--GIE	146-164	Yes	99.04	NP_001139649.1	dog	Eukaryota	Opisthokonta	Metazoa	Eumetazoa	Bilateria	Deuterostomia	Chordata	Craniata	Vertebrata	Gnathostomata	Teleostomi	Euteleostomi	Sarcopterygii	Dipnotetrapodomorpha	Tetrapoda	Amniota	Mammalia	Theria	Eutheria	Boreoeutheria	Laurasiatheria	Carnivora	Caniformia	Canidae	Canis	Canis lupus
Mustela putorius furo	guanylate-binding protein 1	XP_004752701.1	80.1	Yes	No	No	No	MASEMVMPAPVCLIENTGEQLVANQEALKILSAHKNPLVVVAIVGLYRTGKSYLMNKLAGKNKGFSLGSTVQSHTKGIWMWCVPHPKKPNHTLVLLDTEGLGDVEKGNNQNDSWIFALAILLSSTFVYNSMGTINQQAMDQLHYVTELSDRIRAKSSPNANGFEDSADFMSFFPDFVWTLRDFSLDLEVNGLPITADEYLENSLKLKRGTTESDHNFNLPRLCIRKFFPKKKCFIFDRPTHRKKLGQLETLRDNELDSEFVQQTAVFCSYIFSNSKTKTLSGGIQINGPRLENLVLTYVNAISSGDLPCMENAVLALAQIENAAAVQKAIAHYDQEMSQRVQLPTETLQELLDLHQACEKEAIELFMNSSFKDVDHLFQKDLGAQLEKKRDDFFKQNRQ…	591	TEL--SDRIRA--KSSPNA--------------------------------------N--GFE	146-164	Yes	71.02	XP_012902701.1	domestic ferret	Eukaryota	Opisthokonta	Metazoa	Eumetazoa	Bilateria	Deuterostomia	Chordata	Craniata	Vertebrata	Gnathostomata	Teleostomi	Euteleostomi	Sarcopterygii	Dipnotetrapodomorpha	Tetrapoda	Amniota	Mammalia	Theria	Eutheria	Boreoeutheria	Laurasiatheria	Carnivora	Caniformia	Mustelidae	Mustelinae	Mustela	Mustela putorius
Tursiops truncatus	guanylate-binding protein 1-like	XP_019775470.1	80.1	No	No	No	No	MASETHMSGPECLIENINGRLLVNPKALKILSAIQQPVVVVAIVGLYRTGKSYLMNKLAGKNKGFSLGSTVQSHTKGIWMWCVPHPKKPEHTLVLLDTEGLGDVEKGDNQNDSWIFALAILLSSTFVYNSMGTINQQAMDQLHYVTELTERIRAKASPDVDGVEDSADFVSFFPDFVWTLRDFSLDLEADGQSITADEYLENSLRLKKGTSQKDKNFNLPRLCIRKFFPKKKCFIFDRPTDRKKLGQLEELCDDKLDPEFVQQTAVFCSYIFRNSKTKTLSGGIKVNGPRLETLVQTYVSAISSGDLPCVENAVLALSEIENTAAVKKAIAHYDQQMAQKLQLPTETLQELLDLHRTIEKEAIEVFMRMSWKDIDHLFQKDLAAQLDEKRDDFCNKNLK…	591	TEL--TERIRA--KASPDV--------------------------------------D--GVE	146-164	Yes	98.4	XP_033720222.1	common bottlenose dolphin	Eukaryota	Opisthokonta	Metazoa	Eumetazoa	Bilateria	Deuterostomia	Chordata	Craniata	Vertebrata	Gnathostomata	Teleostomi	Euteleostomi	Sarcopterygii	Dipnotetrapodomorpha	Tetrapoda	Amniota	Mammalia	Theria	Eutheria	Boreoeutheria	Laurasiatheria	Artiodactyla	Whippomorpha	Cetacea	Odontoceti	Delphinidae	Tursiops
Eptesicus fuscus	guanylate-binding protein 1-like	XP_027994937.1	80	No	No	No	No	KKFPSPSLSKVLFYLSPGTSPKDKNFNLPRLCIRKFFPKKKCFIFDRPTHRKKLGQLETMHDDELDPEFVQQAADFCSYIFTKSKVKTLSGGIQVNGPRESTSWSLLSLQISWLKKKYLQEPRKGIQSEEVLQTYLKSKESVIDAILQTDQTLTEKEKEIEVQRVKAESAEAAAKMLEEMQKKNQQMMEEKEKSYQEHVKQLTEKMEQERAQLMAEQERT	220	---------------------------------------------------------------	1-0	Yes	97.44	XP_028017005.1	big brown bat	Eukaryota	Opisthokonta	Metazoa	Eumetazoa	Bilateria	Deuterostomia	Chordata	Craniata	Vertebrata	Gnathostomata	Teleostomi	Euteleostomi	Sarcopterygii	Dipnotetrapodomorpha	Tetrapoda	Amniota	Mammalia	Theria	Eutheria	Boreoeutheria	Laurasiatheria	Chiroptera	Microchiroptera	Vespertilionidae	Eptesicus
Enhydra lutris kenyoni	guanylate-binding protein 1-like	XP_022352269.1	79.93	No	No	No	No	MASEMVMPAPMCLIENTGEQLVANQEALKILSAHKNPLVVVAIVGLYRTGKSYLMNKLAGKNKGFSLGSTVQSHTKGIWIWCVPHPKKPNHTLVLLDTEGLGDVEKGNNQNDSWIFALAILLSSTFVYNSMGTINQQAMDQLHYVTELSDRIRAKSSPNANGIEDSADFMSFFPDFVWTLRDFSLDLEVNGLPITADEYLENSLKLKRGTTESDQNFNLPRLCIRKFFPNKKCFIFDRPTHRKKLGQLETLHDNELDSEFVQQTAVFCSYIFSNSKTKTLSGGIKVNGPRLENLVLTYVNAISSGDLPCMENAVLALAQIENAAAVQKAIAHYDQEMSQRVQLPTETLQELLDLHQACEKEAIELFMNSSFKDVDHLFQKDLGAQLEKKRDEFCKQNQQ…	591	TEL--SDRIRA--KSSPNA--------------------------------------N--GIE	146-164	Yes	98.72	XP_022359663.1	Sea otter	Eukaryota	Opisthokonta	Metazoa	Eumetazoa	Bilateria	Deuterostomia	Chordata	Craniata	Vertebrata	Gnathostomata	Teleostomi	Euteleostomi	Sarcopterygii	Dipnotetrapodomorpha	Tetrapoda	Amniota	Mammalia	Theria	Eutheria	Boreoeutheria	Laurasiatheria	Carnivora	Caniformia	Mustelidae	Lutrinae	Enhydra	Enhydra lutris
Lagenorhynchus obliquidens	guanylate-binding protein 1-like	XP_026970070.1	79.93	No	No	No	No	MDSETHMSGPECLIENINGRLLVNPKALKILSAIQQPVVVVAIVGLYRTGKSYLMNKLAGKNKGFSLGSTVQSHTKGIWMWCVPHPKKPEHTLVLLDTEGLGDVEKGDNQNDSWIFALAILLSSTFVYNSMGTINQQAMDQLHYVTELTERIRAKASPDVDGVEDSADFVSFFPDFVWTLRDFSLDLEADGQSITADEYLENSLRLKKGTSQKDKNFNLPRLCIRKFFPKKKCFIFDRPTDRKKLGQLEELCDDKLDPEFVQQAAVFCSYIFRNSKTKTLSGGIKVNGPRLETLVQTYVSAISSGDLPCVENAVLALSEIENTAAVKKAIAHYDQQMAQKLQLPTETLQELLDLHRTIEKEAIEVFMRMSWKDIDHLFQKDLAAQLDEKRDDFCNKNLK…	591	TEL--TERIRA--KASPDV--------------------------------------D--GVE	146-164	Yes	85.03	XP_026942771.1	Pacific white-sided dolphin	Eukaryota	Opisthokonta	Metazoa	Eumetazoa	Bilateria	Deuterostomia	Chordata	Craniata	Vertebrata	Gnathostomata	Teleostomi	Euteleostomi	Sarcopterygii	Dipnotetrapodomorpha	Tetrapoda	Amniota	Mammalia	Theria	Eutheria	Boreoeutheria	Laurasiatheria	Artiodactyla	Whippomorpha	Cetacea	Odontoceti	Delphinidae	Lagenorhynchus
Loxodonta africana	guanylate-binding protein 1 isoform X1	XP_003411246.1	79.93	No	No	No	No	MASDIHMPGPVCLIENINRKLLINQEASKILSAIKQPVVVVAIVGLYRTGKSYLMNKLAGKKQGFSLGSTVQSHTKGIWMWCLPHPKMPNHTLVLLDTEGLGDVEKGDNENDSWIFALAILLSSTFVYNSMGTINQQAMDQLHYVTELSDRIKAKSTPDANDVEDSADFVSFFPDFVWTLRDFCLDLEVNGQPITADEYLENSLKLTPGNSEKERNFNLPRLCIRKFFPKKKCFIFDRPTHGKKLARLETLHDDELDPEFVLQAEEFCSYIFSHSEIKTLSGGIEVNGPRLENLAQTYVKAISSGDLPCMENAVLALAQIENSAAVQKALAHYDQQMAQKVQLPTETLEELLDLHRASEREAIEVFIKSSFKDVDQKFQEELGAQLEKKLDDFCKQNVQ…	591	TEL--SDRIKA--KSTPDA--------------------------------------N--DVE	146-164	Yes	98.08	XP_010586278.1	African savanna elephant	Eukaryota	Opisthokonta	Metazoa	Eumetazoa	Bilateria	Deuterostomia	Chordata	Craniata	Vertebrata	Gnathostomata	Teleostomi	Euteleostomi	Sarcopterygii	Dipnotetrapodomorpha	Tetrapoda	Amniota	Mammalia	Theria	Eutheria	Afrotheria	Proboscidea	Elephantidae	Loxodonta
Orcinus orca	guanylate-binding protein 1-like	XP_004263047.1	79.93	No	No	No	No	MASETHMSGPECLIENTNGRLLVNPKALKILSAIQQPVVVVAIVGLYRTGKSYLMNKLAGKNKGFSLGSTVQSHTKGIWMWCVPHPKKPEHTLVLLDTEGLGDVEKGDNQNDSWIFALAILLSSTFVYNSMGTINQQAMDQLHYVTELTERIRAKASPDVDGVEDSADFVSFFPDFVWTLRDFSLDLEADGQSITADEYLENSLRLRKGTSQKDKNFNLPRLCIRKFFPKKKCFIFDRPTDRKKLGQLEELCDDKLDPEFVQQAAVFCSYIFRNSKTKTLSGGIKVNGPRLETLVQTYVSAISSGDLPCVENAVLALSEIENTAAVKKAIAHYDQQMAQKLQLPTETLQELLDLHRTIEKEAIEVFMRMSWKDIDHLFQKDLAAQLDEKRDDFCNKNLK…	591	TEL--TERIRA--KASPDV--------------------------------------D--GVE	146-164	Yes	98.72	XP_004267705.1	killer whale	Eukaryota	Opisthokonta	Metazoa	Eumetazoa	Bilateria	Deuterostomia	Chordata	Craniata	Vertebrata	Gnathostomata	Teleostomi	Euteleostomi	Sarcopterygii	Dipnotetrapodomorpha	Tetrapoda	Amniota	Mammalia	Theria	Eutheria	Boreoeutheria	Laurasiatheria	Artiodactyla	Whippomorpha	Cetacea	Odontoceti	Delphinidae	Orcinus
Orycteropus afer afer	guanylate-binding protein 1	XP_007953120.1	79.93	Yes	Yes	No	No	MASEIHMPGPLCLIENINKKLIPNQKALKILCDIKQPVVVVAIVGLYRTGKSYLMNKLAGQQQGFSLGSTVQSHTKGIWMWCVPHPKKPNHTLVLLDTEGLGDVEKGDNQNDSWIFALAVLLSSTFIFNSMGTINQQAMDQLHYVTELTDRIRAKSSPDANEVEDSADFVSFFPDFVWTLRDFSLDLEVDGQSITADQYLENSLKLNPDTCQNDKNFNLPRLCIRKFFPNKKCFIFDXPTHRKKLAQLETLHDDELDPEFVQQVEEFCSFIFSHSKIKTLSGGIEVNGSRLGSLVQTYVNAISSGDLPCMENAVLTLAQIENSAAVQMAIAHYDQEMSQKVELPTETLQELLDLHRDSEREAIQVFIKNSFKDVDHLFQKKLAAQLEKKQDDFCNQNLQ…	591	TEL--TDRIRA--KSSPDA--------------------------------------N--EVE	146-164	Yes	97.76	XP_007937602.2	Aardvark	Eukaryota	Opisthokonta	Metazoa	Eumetazoa	Bilateria	Deuterostomia	Chordata	Craniata	Vertebrata	Gnathostomata	Teleostomi	Euteleostomi	Sarcopterygii	Dipnotetrapodomorpha	Tetrapoda	Amniota	Mammalia	Theria	Eutheria	Afrotheria	Tubulidentata	Orycteropodidae	Orycteropus	Orycteropus afer
Lontra canadensis	guanylate-binding protein 1-like isoform X1	XP_032722956.1	79.76	No	No	No	No	MASEMVMPAPMCLIENTGEQLVPNQEALKILSAHKNPLVVVAIVGLYRTGKSYLMNKLAGKNKGFSLGSTVQSHTKGIWMWCVPHPKKPNHTLVLLDTEGLGDVEKGNNQNDSWIFALAILLSSTFVYNSMGTINQQAMDQLHYVTELSDRIRTKSSPNANGIEDSADFMSFFPDFVWTLRDFSLDLEVNGLPITADEYLENSLKLKRGTTESDQNFNLPRLCIRKFFPNKKCFIFDRPTHRKKLGQLETLHDNELDSEFVQQTAVFCSYIFSNSKTKTLSGGIKVNGPRLENLVLTYVNAIRSGDLPCMENAVLALAQIENAAAVQKAIAHYDQEMSQRVQLPTETLQELLDLHQACEKEAIELFMNSSFKDVDHLFQKDLGAQLEKKRDDFCKQNLQ…	591	TEL--SDRIRT--KSSPNA--------------------------------------N--GIE	146-164	Yes	59.44	XP_032698849.1	Northern American river otter	Eukaryota	Opisthokonta	Metazoa	Eumetazoa	Bilateria	Deuterostomia	Chordata	Craniata	Vertebrata	Gnathostomata	Teleostomi	Euteleostomi	Sarcopterygii	Dipnotetrapodomorpha	Tetrapoda	Amniota	Mammalia	Theria	Eutheria	Boreoeutheria	Laurasiatheria	Carnivora	Caniformia	Mustelidae	Lutrinae	Lontra
Pteropus vampyrus	guanylate-binding protein 1-like	XP_011353910.1	79.7	No	No	No	No	MDSETQMPGPVCLIENTENELTVNPKALKILSAITQPLVVVAIVGLYRTGKSYLMNKLAGKKKGFSLGSTVQSHTKGIWMWCVPHPEKPDHTLVLLDTEGLGDVEKGDNQNDSWIFALAVLLSSTFVYNSMGTINQQAMDQLQYVTELTNRIRAKSSPNANEDENSADFVSFFPDFVWTLRDFTLELEADGQPISADEYLENSLKLKQGTNQKDKNFNLPRLCIRKFFPQKKCFIFDRPTHRKKLGQLEMLNDNELDPEFNQQTITFCSYIFNNSKTKTLSGGIEVNGPRLESLVLTYVKAISSGDLPCMENAVLALAQIENSAAVQKAIDHYDQQMGEKLQLPTDTLQELLELHEASEKEAIKIFIKNSFKDVDHLHQKELAAQLEKKRDDFYKQNME…	591	TEL--TNRIRA--KSSPNA--------------------------------------N--EDE	146-164	Yes	69.01	XP_011374735.1	large flying fox	Eukaryota	Opisthokonta	Metazoa	Eumetazoa	Bilateria	Deuterostomia	Chordata	Craniata	Vertebrata	Gnathostomata	Teleostomi	Euteleostomi	Sarcopterygii	Dipnotetrapodomorpha	Tetrapoda	Amniota	Mammalia	Theria	Eutheria	Boreoeutheria	Laurasiatheria	Chiroptera	Megachiroptera	Pteropodidae	Pteropodinae	Pteropus
Leptonychotes weddellii	guanylate-binding protein 1	XP_030889628.1	79.65	No	No	No	No	MPVFLSLLLSYVTELSDRIRAKSSPDADGIEDSADFVSFFPDFVWTLRDFSLDLEANGLPITADEYLENSLKLKQGTTQSDQNFNLPRLCIRKFFPKKKCFIFDRPTHRKKLGQLETLHDNELDPEFVQQAAVFCSYIFSNSKIKTLSGGIKVNGPRLKNLVLTYVNAISSGDLPCMENAVLALAQIENAAAVQKAIAHYDQEMSQRVQLPTETLQELLDLHRACEKEAIELFMSSSFRDVDHLFQKGLAAQLEKKRDDFCKQNLQASTDLCSDLLKDIFSPLEEAVKHGIYSKPGGYRLFIQKMQELKRKYLQKPRKGIQAEEVLQEYLKSKESMTDAILQTDQTLTEKEKEIEVERVKAESAQSATKILEEMQIKNQQMMEQKERSYQEHVRQLTEK…	458	TEL--SDRIRA--KSSPDA--------------------------------------D--GIE	13-31	Yes	72.73	XP_030886153.1	Weddell seal	Eukaryota	Opisthokonta	Metazoa	Eumetazoa	Bilateria	Deuterostomia	Chordata	Craniata	Vertebrata	Gnathostomata	Teleostomi	Euteleostomi	Sarcopterygii	Dipnotetrapodomorpha	Tetrapoda	Amniota	Mammalia	Theria	Eutheria	Boreoeutheria	Laurasiatheria	Carnivora	Caniformia	Phocidae	Leptonychotes
Ailuropoda melanoleuca	guanylate-binding protein 1	XP_011221276.3	79.39	No	Yes	No	No	MASDSHMLAPVCLIENTGGQLVANQEALEILSTNKNPLVVVAIVGLYRTGKSYLMNKLAGKNKGFSLGASVQSHTKGIWMWCVPHPKKPNHTLVLLDTEGLGDVEKGDNQNDSWIFALAILLSSTFVYNSMGTINQQAMDQLHYVTELSDRIRAKSSPNADGIEDSADFVSFFPDFVWALRDFSLELEANGIPITADEYLENSLKLKQGTTQSDQNFNLPRLCIRKFFPKKKCFIFDRPTQRKKLGQLETLHDSDLDSEFVQQAAAFCSYIFSNSKTKTLSGGIRVNGPRLENLVLTYVNAISSGTLPCMENAVLALAQIENAAAVQKAIAHYDQAMSQKLQLPTETLQELLDLHRACEKEAIELFMSSSFKDVDNLFQKDLGAQLEKKRDDFCKQNLQ…	594	TEL--SDRIRA--KSSPNA--------------------------------------D--GIE	146-164	Yes	98.72	XP_011230417.2	giant panda	Eukaryota	Opisthokonta	Metazoa	Eumetazoa	Bilateria	Deuterostomia	Chordata	Craniata	Vertebrata	Gnathostomata	Teleostomi	Euteleostomi	Sarcopterygii	Dipnotetrapodomorpha	Tetrapoda	Amniota	Mammalia	Theria	Eutheria	Boreoeutheria	Laurasiatheria	Carnivora	Caniformia	Ursidae	Ailuropoda
Camelus ferus	guanylate-binding protein 1-like	XP_032350638.1	79.39	No	No	No	No	MASAIHMPEPLCLIENTNGRLVANPKALTILSAITQPVVVVAIVGLYRTGKSYLMNKLAGKSKGFSLGSTVQSHTKGIWMWCVPHPRRPNRTLVLLDTEGLGDVEKGDNQNDSWIFALAILLSSTFVYNSMGTITQQAMDQLHYVTELTDRIRAKSSPEEDGVEDSADFVSFFPDFVWTLRDFSLDLETDGQCITPDEYLENSLKLKKGTSEKDKMFNLPRLCIRKFFPNKKCFIFDRPTQRKQLSRLEELRDDELDSEFVHQAALFCAYIFSNSKTKTLSGGIKVNGPRLETLVLTYVSAISSGDLPCMENAVLALAEIENSAAVQKAIAHYDQQMDQKVQLPTETLQELLDLHGACEREAITVFMKNSFKDVDQVFQKKLAAQLNKKRDDFCKQNLK…	590	TEL--TDRIRA--KSSPEE--------------------------------------D--GVE	146-164	Yes	35.07	XP_032336624.1	Wild Bactrian camel	Eukaryota	Opisthokonta	Metazoa	Eumetazoa	Bilateria	Deuterostomia	Chordata	Craniata	Vertebrata	Gnathostomata	Teleostomi	Euteleostomi	Sarcopterygii	Dipnotetrapodomorpha	Tetrapoda	Amniota	Mammalia	Theria	Eutheria	Boreoeutheria	Laurasiatheria	Artiodactyla	Tylopoda	Camelidae	Camelus
Heterocephalus glaber	guanylate-binding protein 1	XP_004841372.1	79.39	No	No	No	No	MASEIHMSGPLCLIENVKGQLRVNQEALKILSAITQPVVVVAIVGLYRTGKSYLMNKLAGKKKGFSLGSTVQSHTKGIWMWCVPHPKKPNQTLVLLDTEGLGDVEKGDNQNDSWIFALAILLSSTFVYNSMGTINQQAMDQLHYVTELTDRIRAKSSPSTNKVEDSADFMSFFPDFVWTLRDFSLELELDGNSISPDAYLENSLKLKQGTSQKDKNFNLPRLCIRKFFPRKKCFIFDRPTHRKKLTKLETLHDDELDSEFVDQVAEFCSYIFSSSRTKTLPGGIEVNGPRLETLVLTYLSAISSGDLPCMENAVLALAQIENSAAVQKALAHYDQQMGQKVQLPTETLQELLELHRACEKDAIEIFMKHSFKDVQQHFQKELAAKLEKKRDNFCKRNMK…	591	TEL--TDRIRA--KSSPST--------------------------------------N--KVE	146-164	Yes	96.17	XP_004846723.1	naked mole rat	Eukaryota	Opisthokonta	Metazoa	Eumetazoa	Bilateria	Deuterostomia	Chordata	Craniata	Vertebrata	Gnathostomata	Teleostomi	Euteleostomi	Sarcopterygii	Dipnotetrapodomorpha	Tetrapoda	Amniota	Mammalia	Theria	Eutheria	Boreoeutheria	Euarchontoglires	Glires	Rodentia	Hystricomorpha	Bathyergidae	Heterocephalus
Echinops telfairi	guanylate-binding protein 1-like	XP_004699331.1	79.26	No	No	No	No	MASETHMPSPVCLIENVNKNLKVNQEALKILAAIKQPVVVVAIVGLYRTGKSYLMNKLAGKKKGFSLGSTVQSHTKGIWMWCVPHPLKPTQTLVLLDTEGLGDVEKGDNQNDAWIFALAVLLSSTFVYNSMGTINQQAMDQLHYVTELTERIRANSSAVSEVEDSADFVSFFPDFVWTLRDFSLDLEVNGQPITADQYLENSLKLSPGNSQKDKNYNLPRLCIRKFFPRKKCFIFDRPVHRKKLGQLEALHDDCLDPDFVQQVAVFCSFIFSHSKIKTLSGDLKVNGPRLENLVLTYVNAISSGDLPCMENAILALAQIENSAAVQMAIAHYDEQMGRKVQLPTETLKELLDLHRVVEKEAIQLFIKSSFKDIDHLFQKKLAEQLEKRRDDYCKQNLRA…	590	TEL--TERIRA--NSS-AV--------------------------------------S--EVE	146-163	Yes	97.12	XP_004710798.1	small Madagascar hedgehog	Eukaryota	Opisthokonta	Metazoa	Eumetazoa	Bilateria	Deuterostomia	Chordata	Craniata	Vertebrata	Gnathostomata	Teleostomi	Euteleostomi	Sarcopterygii	Dipnotetrapodomorpha	Tetrapoda	Amniota	Mammalia	Theria	Eutheria	Afrotheria	Tenrecidae	Tenrecinae	Echinops
Oryctolagus cuniculus	guanylate-binding protein 1 isoform X1	XP_002715919.1	79.26	Yes	No	No	No	MTSEIHMPGPMCLIENINGQLLVNQEALKILSAIKQPVVVVAIVGLYRTGKSYLMNKLAGKKKGFSLGSTVQSHTKGIWMWCVPHPKKPDHALVLLDTEGLGDVEKGDNQNDSWIFALAILLSSTFVYNSMGTINQQAMDQLHYVTELTDRIRAKSSPDANEVEDSSDFVSFFPDFVWTLRDFSLDLEVDGQAISADQYLENSLKLKHGTGEKIKNFNLPRLCIRMFFPKKKCFIFDRPTHRKKLGQLETMHDDELDPEFVRQVAEFCSYIFSNSKTKTLSGGIRIDGPRLENLVLTYVSAISSGDLPCMENAVLALAEIENSAAVRKAIAHYDQQMSQKVQLPTETLQELLDLHRTSEREAIEVFIKNSFKDVDHSFQKELAAQLEKKQNDFVNQNME…	591	TEL--TDRIRA--KSSPDA--------------------------------------N--EVE	146-164	Yes	97.44	XP_017200571.1	European rabbit	Eukaryota	Opisthokonta	Metazoa	Eumetazoa	Bilateria	Deuterostomia	Chordata	Craniata	Vertebrata	Gnathostomata	Teleostomi	Euteleostomi	Sarcopterygii	Dipnotetrapodomorpha	Tetrapoda	Amniota	Mammalia	Theria	Eutheria	Boreoeutheria	Euarchontoglires	Glires	Lagomorpha	Leporidae	Oryctolagus
Panthera pardus	guanylate-binding protein 1-like	XP_019269621.1	79.26	Yes	No	No	No	MASEIHMPAPVCLIENTEGQLVANQEALEILSGTKNPLVVVAIVGLYRTGKSYLMNKLAGKNKGFSLGSTVQSHTKGIWMWCVPHPKKPDHTLVLLDTEGLGDVEKGDNQNDSWIFALAILLSSTFVYNSMGTINQQAMDQLHYVTELSDRIRAKSSPNSNGIEDSADFVSFFPDFVWTLRDFSLELEADGLPITADEYLENSLKLKQGTTQSDQNFNLPRLCIRKFFPKKKCFIFDRPTHRKKLGQLETLHDNDLDPEFVQQASAFCSYIFKNSKTKTLSGGIKVNGPRLEKLVQTYVDAISRGDLPCMENAILALAQIENAAAVQKAIAHYDQQMGQMLQLPTETLQELLNLHRACEKEAIELFMRNSFKDRDHLCQKDLAAQLEKKRDDFCKQNVQ…	591	TEL--SDRIRA--KSSPNS--------------------------------------N--GIE	146-164	Yes	69.23	XP_019302809.1	leopard	Eukaryota	Opisthokonta	Metazoa	Eumetazoa	Bilateria	Deuterostomia	Chordata	Craniata	Vertebrata	Gnathostomata	Teleostomi	Euteleostomi	Sarcopterygii	Dipnotetrapodomorpha	Tetrapoda	Amniota	Mammalia	Theria	Eutheria	Boreoeutheria	Laurasiatheria	Carnivora	Feliformia	Felidae	Pantherinae	Panthera
Pteropus alecto	guanylate-binding protein 1	XP_006919450.1	79.26	No	No	No	No	MDSETQMPGPVCLIENTENELTVNPKALEILSAITQPLVVVAIVGLYRTGKSYLMNKLAGKKKGFSLGSTVQSHTKGIWMWCVPHPEKPDHTLVLLDTEGLGDVEKGDNQNDSWIFALAVLLSSTFVYNSMGTINQQAMDQLQYVTELTNRIRAKSSPNANEDENSADFVSFFPDFVWTLRDFTLQLEADGQPISADEYLENSLKLKQGTNQKDKNFNLPRLCIRKFFPQKKCFIFDRPTHRKKLGQLETLNDNELDPEFNQQTITFCSYIFKNSKTKTLSGGIEVNGPRLKSLVLTYVKAISSGGLPCMENAVLALAQIENSAAVRKAIDHYDQQMGEKLQLPTDTLQELLELHKASEKEAIEIFIKNSFKDVDHLHQKELAAQLEKKRDDFYKQNMK…	591	TEL--TNRIRA--KSSPNA--------------------------------------N--EDE	146-164	Yes	98.4	XP_006907371.1	black flying fox	Eukaryota	Opisthokonta	Metazoa	Eumetazoa	Bilateria	Deuterostomia	Chordata	Craniata	Vertebrata	Gnathostomata	Teleostomi	Euteleostomi	Sarcopterygii	Dipnotetrapodomorpha	Tetrapoda	Amniota	Mammalia	Theria	Eutheria	Boreoeutheria	Laurasiatheria	Chiroptera	Megachiroptera	Pteropodidae	Pteropodinae	Pteropus
Miniopterus natalensis	guanylate-binding protein 1-like	XP_016066818.1	79.25	Yes	No	No	No	MDMPGPVCLIENNKERLVVNPEALKILSAITQPVVVVAIVGLYRTGKSYLMNKLAGKTRGFSLGSTVQSHTKGIWMWCVPHPKKPKHTLVLLDTEGLGDVEKGDNKNDSWIFALAILLSSTFVYNSMGTINQQAMDQLHYVTELTDRIRAKSSPDANNVEDSADFVSFFPDFVWTLRDFSLVLEVDGQSISPDEYLQNSLKLKHGTTDKDKKFNLPRLCIRKFFPNKKCFIFDRPTHRKKLSELETMHDDELDSEFVQQAADFCSYIFSSSKVKTLSGGIQVNGPRLESLVLTYVNAISSGDLPCMENAVLALAQIENSAAVQKAIDHYDRQMGEKVQLPTETLQELLDLHRASEKEAIEVFMKNSFKDVDQLFQKDLGAQLEKRLEDFCKQNKKASSD…	586	TEL--TDRIRA--KSSPDA--------------------------------------N--NVE	142-160	Yes	99.04	XP_016079253.1	Natal long-fingered bat	Eukaryota	Opisthokonta	Metazoa	Eumetazoa	Bilateria	Deuterostomia	Chordata	Craniata	Vertebrata	Gnathostomata	Teleostomi	Euteleostomi	Sarcopterygii	Dipnotetrapodomorpha	Tetrapoda	Amniota	Mammalia	Theria	Eutheria	Boreoeutheria	Laurasiatheria	Chiroptera	Microchiroptera	Vespertilionidae	Miniopterinae	Miniopterus
Artibeus jamaicensis	guanylate-binding protein 1	XP_036992412.1	79.22	No	No	No	No	MDSETHMPDPVCLIENTNGKLVANPEALKILSAITQPLVVVAIVGLYRTGKSYLMNKLAGKKKGFSLGSTVQSHTKGIWMWCVPHPEKADHTLVLLDTEGLGDVEKGDNQNDSWIFALAILLSSTFVYNSMGTINQQAMDQLHYVTELTDRIRANSSSDANEVEDSADFVSFFPDFVWTLRDFSLNLEANGQPITADEYLENSLKLKKVTSQKDTNFNLPRLCIRKFFPKKKCFIFDRPTHRKKLDQLETLHDNELESEFVQQATDFCSYIFNNSKVKTLPGDIKVNGPRLEKLVLTYVNAIGSGDLPCMENAVLALAQIENSAAVKKAIAHYDQEMAQKVQLPTETLQELLDLHRATEKEAIEVFIKNSFKDVDHLFQKELATELEKKQEDFCKQNMK…	590	TEL--TDRIRA--NSSSDA--------------------------------------N--EVE	146-164	Yes	56.73	XP_037015459.1	Jamaican fruit-eating bat	Eukaryota	Opisthokonta	Metazoa	Eumetazoa	Bilateria	Deuterostomia	Chordata	Craniata	Vertebrata	Gnathostomata	Teleostomi	Euteleostomi	Sarcopterygii	Dipnotetrapodomorpha	Tetrapoda	Amniota	Mammalia	Theria	Eutheria	Boreoeutheria	Laurasiatheria	Chiroptera	Microchiroptera	Phyllostomidae	Stenodermatinae	Artibeus
Acinonyx jubatus	guanylate-binding protein 1-like	XP_014919886.1	79.09	No	No	No	No	MASEIHMPAPVCLIENTEGQLVANQEALEILSATKNPLVVVAIVGLYRTGKSYLMNKLAGKNKGFSLGSTVQSHTKGIWMWCVPHPKKPDHTLVLLDTEGLGDVEKGDNQNDSWIFALAILLSSTFVYNSMGTINQQAMDQLHYVTELSDRIRAKSSPNSNGIEDSADFVSFFPDFVWTLRDFSLELEADGLPITADEYLENSLKLKQGTTQSDQNFNLPRLCIRKFFPKKKCFIFDRPTHRKKLGQLETLHDNDLDPEFVQQASAFCSYIFKNSKTKTLSGGIKVNGPRLEKLVQTYVDAISRGDLPCMENAILALAQIENAAAVQKAIAHYDQQMGQMLQLPTETLQELLNLHRACEKEAIELFMRNSFKDIDHLCQKDLAAQLEKKRDDFCKQNVQ…	591	TEL--SDRIRA--KSSPNS--------------------------------------N--GIE	146-164	Yes	59.44	XP_026909909.1	cheetah	Eukaryota	Opisthokonta	Metazoa	Eumetazoa	Bilateria	Deuterostomia	Chordata	Craniata	Vertebrata	Gnathostomata	Teleostomi	Euteleostomi	Sarcopterygii	Dipnotetrapodomorpha	Tetrapoda	Amniota	Mammalia	Theria	Eutheria	Boreoeutheria	Laurasiatheria	Carnivora	Feliformia	Felidae	Acinonychinae	Acinonyx
Felis catus	guanylate-binding protein 1	XP_003990336.1	79.09	No	No	No	No	MASEIHMPAPVCLIENTEGQLVANQEALEILSGTKNPLVVVAIVGLYRTGKSYLMNKLAGKNKGFSLGSTVQSHTKGIWMWCVPHPKKPDHTLVLLDTEGLGDVEKGDNQNDSWIFALAILLSSTFVYNSMGTINQQAMDQLHYVTELSDRIRAKSSPNSNGIEDSADFVSFFPDFVWTLRDFSLELEADGLPITADEYLENSLKLKQGTTQSDQNFNMPRLCIRKFFPKKKCFIFDRPTHRKKLGQLETLNDNDLDPEFVQQASAFCSYIFKNSKTKTLSGGIKVNGPRLEKLVQTYVDAISRGDLPCMENAILALAQIENAAAVQKAIAHYDQQMGQMLQLPTETLQELLNLHRACEKEAIELFMRNSFKDIDHLCQKDLAAQLEKKRDDFCKQNVQ…	591	TEL--SDRIRA--KSSPNS--------------------------------------N--GIE	146-164	Yes	99.04	NP_001009322.1	cat, cats	Eukaryota	Opisthokonta	Metazoa	Eumetazoa	Bilateria	Deuterostomia	Chordata	Craniata	Vertebrata	Gnathostomata	Teleostomi	Euteleostomi	Sarcopterygii	Dipnotetrapodomorpha	Tetrapoda	Amniota	Mammalia	Theria	Eutheria	Boreoeutheria	Laurasiatheria	Carnivora	Feliformia	Felidae	Felinae	Felis
Panthera tigris altaica	guanylate-binding protein 1	XP_007079216.1	79.09	Yes	No	No	No	MASEIHMPAPVCLIENTEGQLVANQEALEILSGTKNPLVVVAIVGLYRTGKSYLMNKLAGKNKGFSLGSTVQSHTKGIWMWCVPHPKKPDHTLVLLDTEGLGDVEKGDNQNDSWIFALAILLSSTFVYNSMGTINQQAMDQLHYVTELSDRIRAKSSPNSNGIEDSADFVSFFPDFVWTLRDFSLELEADGLPITADEYLENSLKLKQGTTQSDQNFNLPRLCIRKFFPKKKCFIFDRPTHRKKLGQLETLHDNDLDPEFVQQASAFCSYIFKNSKTKTLSGDIKVNGPRLEKLVQTYVDAISRGDLPCMENAILALAQIENAAAVQKAIAHYDQQMGQMLQLPTETLQELLNLHRACEKEAIELFMRNSFKDRDHLCQKDLAAQLEKKRDDFCKQNVQ…	591	TEL--SDRIRA--KSSPNS--------------------------------------N--GIE	146-164	Yes	87.86	XP_007085304.1	Amur tiger	Eukaryota	Opisthokonta	Metazoa	Eumetazoa	Bilateria	Deuterostomia	Chordata	Craniata	Vertebrata	Gnathostomata	Teleostomi	Euteleostomi	Sarcopterygii	Dipnotetrapodomorpha	Tetrapoda	Amniota	Mammalia	Theria	Eutheria	Boreoeutheria	Laurasiatheria	Carnivora	Feliformia	Felidae	Pantherinae	Panthera	Panthera tigris
Lynx canadensis	guanylate-binding protein 1-like	XP_030181018.1	78.92	No	No	No	No	MASEIHMPAPVCLIENTEGQLVANQEALEILSGTKNPLVVVAIVGLYRTGKSYLMNKLAGKNKGFSLGSTVQSHTKGIWMWCVPHPKKPDHTLVLLDTEGLGDVEKGDNQNDSWIFALAILLSSTFVYNSMGTINQQAMDQLHYVTELSDRIRAKSSPNSNGIEDSADFVSFFPDFVWTLRDFSLELEADGLPITADEYLENSLKLKQGTTQSDQNFNMPRLCIRKFFPKKKCFIFDRPTHRKKLGQLETLNDNDLDPEFVQQASAFCSYIFKNSKTKTLSGGIKVNGPRLEKLVQTYVDAISRGDLPCMENAILALAQIENAAAVQKAIAHYDQQMGQMLQLPTETLQELLNLHRACEKEAIELFMRNSFKDIDHLCQKDLAAQLEKKRDDFCKQNVQ…	591	TEL--SDRIRA--KSSPNS--------------------------------------N--GIE	146-164	Yes	35.21	XP_030158480.1	Canada lynx	Eukaryota	Opisthokonta	Metazoa	Eumetazoa	Bilateria	Deuterostomia	Chordata	Craniata	Vertebrata	Gnathostomata	Teleostomi	Euteleostomi	Sarcopterygii	Dipnotetrapodomorpha	Tetrapoda	Amniota	Mammalia	Theria	Eutheria	Boreoeutheria	Laurasiatheria	Carnivora	Feliformia	Felidae	Felinae	Lynx
Puma concolor	guanylate-binding protein 1-like	XP_025791046.1	78.92	No	No	No	No	MASEIHMPAPVCLIENTEGQLVVNQEALEILSATKNPLVVVAIVGLYRTGKSYLMNKLAGKNKGFSLGSTVQSHTKGIWIWCVPHPKKPDHTLVLLDTEGLGDVEKGDNQNDSWIFALAILLSSTFVYNSMGTINQQAMDQLHYVTELSDRIRAKSSPNSNGIEDSADFVSFFPDFVWTLRDFSLELEADGLPITADEYLENSLKLKQGTTQSDQNFNLPRLCIRKFFPKKKCFIFDRPTHRKKLGQLETLHDNDLDPEFVQQASAFCSYIFKNSKTKTLSGGIKVNGPRLEKLVQTYVDAISRGDLPCMENAILALAQIENAAAVQKAIAHYDQQMGQMLQLPTETLQELLNLHRACEKEAIELFMRNSFKDIDHLCQKDLAAQLEKKRDDFCKQNVQ…	591	TEL--SDRIRA--KSSPNS--------------------------------------N--GIE	146-164	Yes	99.1	XP_025781558.1	puma	Eukaryota	Opisthokonta	Metazoa	Eumetazoa	Bilateria	Deuterostomia	Chordata	Craniata	Vertebrata	Gnathostomata	Teleostomi	Euteleostomi	Sarcopterygii	Dipnotetrapodomorpha	Tetrapoda	Amniota	Mammalia	Theria	Eutheria	Boreoeutheria	Laurasiatheria	Carnivora	Feliformia	Felidae	Felinae	Puma
Ursus arctos horribilis	guanylate-binding protein 1-like	XP_026353441.1	78.88	No	Yes	No	No	MASDCHMPAPVCLIENTGGELVANQEALEILSANKNPLVVVAIVGLYRTGKSYLMNKLAGKNKGFSLGASVQSHTKGIWMWCVPHPKKPNHTLVLLDTEGLGDVEKGDNQNDSWIFALAILLSSTLVYNSMGTINQQAMDQLHYVTELSDRIRAKSSPNADGIEDSADFVSFFPDFVWTLRDFSLELEANGKAITADEYLENSLKLKQGTTQSDQNFNLPRLCIRKFFPKKKCFIFDRPTQRKKLGQLETLHDSDLDSEFVQQAAAFCSYIFSNSKTKTLSGGIKVNGPRLENLVLTYVNAISSGTLPCMENAVLALAQIENAAAVQKAIAHYDQAMSQKLQLPTETLQELLDLHRACEKEAIELFMSCSFKDVDNLFQKDLGAQLEKKQDDFCKQNLQ…	594	TEL--SDRIRA--KSSPNA--------------------------------------D--GIE	146-164	Yes	99.04	XP_026338581.1	Grizzly bear	Eukaryota	Opisthokonta	Metazoa	Eumetazoa	Bilateria	Deuterostomia	Chordata	Craniata	Vertebrata	Gnathostomata	Teleostomi	Euteleostomi	Sarcopterygii	Dipnotetrapodomorpha	Tetrapoda	Amniota	Mammalia	Theria	Eutheria	Boreoeutheria	Laurasiatheria	Carnivora	Caniformia	Ursidae	Ursus	Ursus arctos
Ursus maritimus	guanylate-binding protein 1	XP_008688847.1	78.75	Yes	No	No	No	MASDCHMPAPVCLIENTGGELVANQEALEILSANKNPLVVVAIVGLYRTGKSYLMNKLAGKNKGFSLGASVQSHTKGIWMWCVPHPKKPNHTLVLLDTEGLGDVEKGDNQNDSWIFALAILLSSTLVYNSMGTINQQAMDQLHYVTELSDRIRAKSSPNADGIEDSADFVSFFPDFVWTLRDFSLELEANGKAITADEYLENSLKLKQGTTQSDQNFNLPRLCIRKFFPKKKCFIFDRPTQRKKLGQLETLHDSDLDSEFVQQAAAFCSYIFSNSKTKTLSGGIKVNGPRLENLVLTYVNAISSGTLPCMENAVLALAQIENAAAVQKAIAHYDQAMSQKLQLPTETLQELLDLHRACEKEAIELFMSCSFKDVDNLFQKDLGAQLEKKQDDFCKQNLQ…	591	TEL--SDRIRA--KSSPNA--------------------------------------D--GIE	146-164	Yes	61.64	XP_040487828.1	polar bear	Eukaryota	Opisthokonta	Metazoa	Eumetazoa	Bilateria	Deuterostomia	Chordata	Craniata	Vertebrata	Gnathostomata	Teleostomi	Euteleostomi	Sarcopterygii	Dipnotetrapodomorpha	Tetrapoda	Amniota	Mammalia	Theria	Eutheria	Boreoeutheria	Laurasiatheria	Carnivora	Caniformia	Ursidae	Ursus
Sturnira hondurensis	guanylate-binding protein 1-like	XP_036916802.1	78.72	No	No	No	No	MASETHMPGPVCLIENTNGTLAVNPEALKILSAITQPLVVVAIVGLYRTGKSYLMNKLAGKKKGFSLGSTVQSHTKGIWVWCVPHPEKADHTLVLLDTEGLGDVEKGDNQNDSWIFALAILLSSTFVYNSMGTINQQAMDQLHYVTELTDRIQAKSSADANEAENSADFVSFFPDFVWTLRDFSLSLEANGQPITADEYLENSLKLKKVTSQKDTNFNLPRLCIRKFFPKKKCFIFDRPTHRKKLDQLETLHDDELDSEFVQQVTDFCSYIFHSSKVKTLPGDIKVNGPRLENLVLTYINAIGSGDLPCMENAVLALAQIENSAAVKKAIAHYDQQMAQKVQLPTETLQELLDLHSAIEKEAIEVFIKNSFKDVDHLFQKELATELEKKQEDFCKQNMK…	590	TEL--TDRIQA--KSSADA--------------------------------------N--EAE	146-164	Yes	98.08	XP_036919173.1	Honduras yellow-shouldered bat	Eukaryota	Opisthokonta	Metazoa	Eumetazoa	Bilateria	Deuterostomia	Chordata	Craniata	Vertebrata	Gnathostomata	Teleostomi	Euteleostomi	Sarcopterygii	Dipnotetrapodomorpha	Tetrapoda	Amniota	Mammalia	Theria	Eutheria	Boreoeutheria	Laurasiatheria	Chiroptera	Microchiroptera	Phyllostomidae	Stenodermatinae	Sturnira
Trichechus manatus latirostris	guanylate-binding protein 1-like isoform X4	XP_023589143.1	78.51	No	No	No	No	MTSDHMPGPVCLIENIDGKLMVNQEALTILSALTQPVVVVAIVGLYRTGKSYLMNKLAGKKQGFSLGSTVQSHTKGIWMWCVPHPEKPNHTLVLLDTQGLGGVEKEDNENDSWIFALAILLSSTFIYNSMGAINQQAMDQLHYVTELTNQIRAKSSPDSNEVEDSADFVRFFPDFVWALRDWILKLEADGQSITADKYLENSLKLKPGTSQEEKIFNLPRVCIQKFFPKKKCFVFHPPTKWKKLVHLETLQDDELDSEFVQQVAEFSSYIFSHSKIKILSGGIKVNGPRLKSLVLTYVNAISNGSLPCIENAVLALAQIENSATVQKAIAHYDQQMGQKVQLPTETFQELLDLHRASEKEAIGVFIRNSFKDINHLFQKELAAQLEKKWNDFCEKNLRA…	760	TEL--TNQIRA--KSSPDS--------------------------------------N--EVE	145-163	Yes	97.12	XP_004379474.1	Florida manatee	Eukaryota	Opisthokonta	Metazoa	Eumetazoa	Bilateria	Deuterostomia	Chordata	Craniata	Vertebrata	Gnathostomata	Teleostomi	Euteleostomi	Sarcopterygii	Dipnotetrapodomorpha	Tetrapoda	Amniota	Mammalia	Theria	Eutheria	Afrotheria	Sirenia	Trichechidae	Trichechus	Trichechus manatus
Pipistrellus kuhlii	guanylate-binding protein 1-like isoform X1	XP_036302750.1	78.45	No	No	No	No	MASDMHMPSPVCLIENTSTKLVVNPEALKILSAIAQPVVVVAIVGLYRTGKSYLMNKLAGQKKGFSLGSTVQSHTKGIWMWCVPHPKKPNHTLVLLDTEGLGDVEKGDNQNDSWIFALAILLSSTFVYNSMGTINQQAMDQLHYVTELTKKIRAKSSPDANEDEDSADFVSFFPDFVWTLRDFPLELEVDGQPISADEYLQNSLKLKQGTSPKDENFNLPRLCIRKFFPKKKCFIFDQPTHRKKLGQLEIMHDDELDAEFVQQAADFCSYIFTNSKVKTLSGNIQVNGPRLETLVMTYVDAISSGDLPCMENAVLALAQIENSAAVKKAIAHYDQQMGEKVELPTETLQELLDLHMASEKEAIEVFMKNSFKDVDNLFQKGLAAQLEKRRDDFYKENIK…	592	TEL--TKKIRA--KSSPDA--------------------------------------N--EDE	146-164	Yes	97.76	XP_036269479.1	Kuhl's pipistrelle	Eukaryota	Opisthokonta	Metazoa	Eumetazoa	Bilateria	Deuterostomia	Chordata	Craniata	Vertebrata	Gnathostomata	Teleostomi	Euteleostomi	Sarcopterygii	Dipnotetrapodomorpha	Tetrapoda	Amniota	Mammalia	Theria	Eutheria	Boreoeutheria	Laurasiatheria	Chiroptera	Microchiroptera	Vespertilionidae	Pipistrellus
Sus scrofa	guanylate-binding protein 1 isoform X1	XP_020944162.1	78.45	No	No	No	No	MRPGDMASKVHMPEPQCLIENINGRLAVNPKALKLLSAIKQPLVVVAIVGLYRTGKSYLMNKLAGKNKGFSLGSTVQSHTKGIWMWCVPHPKKREHTLVLLDTEGLGDVEKGDNQNDSWIFALAILLSSTFVYNSMGTINQQAMDQLHYVTELTERIRAKSEPDEGIEDSADFVSFFPDFVWTLRDFSLDLETDGESITADEYLENSLKLKKGTSQKDKNFNLPRLCIRKFFPKKKCFIFDRPTQRKKLGQLEDLGDDELDSEFVQQAAEFCSYIFLNSKTKTLSGGIKVTGPRLETLVLTFVNTISSGDLPCMENAVLALAEIENSAAVQKAIAHYEQQMAEKLQLPTETLQELLDLHRDVEKEAIDIFMKNSFKDEENVFQKELATKLDKKRDEFCD…	595	TEL--TERIRA--KSEPD---------------------------------------E--GIE	151-168	Yes	99.04	XP_005665984.1	pig	Eukaryota	Opisthokonta	Metazoa	Eumetazoa	Bilateria	Deuterostomia	Chordata	Craniata	Vertebrata	Gnathostomata	Teleostomi	Euteleostomi	Sarcopterygii	Dipnotetrapodomorpha	Tetrapoda	Amniota	Mammalia	Theria	Eutheria	Boreoeutheria	Laurasiatheria	Artiodactyla	Suina	Suidae	Sus
Chinchilla lanigera	guanylate-binding protein 1-like	XP_005385161.1	78.34	Yes	No	No	No	MASETHMPAPVCLIENVKGQLKVNQEALRILSAITQPVVVVAIVGLYRTGKSYLMNKLAGKKKGFSLGSTVQSHTKGIWMWCVPHPKDSKRSLVLLDTEGLGDVEKGDNQNDSWIFALAILLSSTFVYNSMGTINQQAMDQLHYVTELTDRIRAKSAPDTSEVQDSADFVSFFPDFVWALRDFSLQLEIDGNSVCPDSYLENSLKLQQGTSEKVKNYNLPRLCIRKFFPKKKCFIFDRPAQRKKLAQLETLHDDELDSEFVGQVAEFCSYIFSSAKTKTLPGGIQVNGPRLESLVLTYVSAISSGDLPCMENAVLALAQIENSAAVQKALAHYDQHMGQKVQLPTDTLQELLDLHRACEREAIKIFIKHSFKDVDQVFQKELAAQLEKKRDHFCEQNVK…	590	TEL--TDRIRA--KSAPDT--------------------------------------S--EVQ	146-164	Yes	96.9	XP_013372571.1	long-tailed chinchilla	Eukaryota	Opisthokonta	Metazoa	Eumetazoa	Bilateria	Deuterostomia	Chordata	Craniata	Vertebrata	Gnathostomata	Teleostomi	Euteleostomi	Sarcopterygii	Dipnotetrapodomorpha	Tetrapoda	Amniota	Mammalia	Theria	Eutheria	Boreoeutheria	Euarchontoglires	Glires	Rodentia	Hystricomorpha	Chinchillidae	Chinchilla
Fukomys damarensis	guanylate-binding protein 1	XP_010634957.1	77.87	No	No	No	No	MASETHMPGPVCLIENVKGRLRENQEALRILSALPKPVVVVAIVGLYRTGKSYLMNKLAGKQKGFSLGSTVQSHTKGIWMWCVPHPRKPNQTLVLLDTEGLGDVEKGDNQNDAWIFALAILLSSTFVYNSMGTINQQAMDQLHYVTELTSRIRAKSSPRKKEVEDSADFMSFFPDFVWTLRDFSLDLELDGNSISPDAYLENSLKLKQGTSQKDFNLPRLCIRKFFPKKKCFIFDRPSHRKKLAQLETLHDDELDSEFVKQVGEFCSYIFNSSRIKTLPGGIEVNGPRLETLVLTYLSAINSGDLPCMENAVLTLAQIENSAAVKKALAHYDQQMSQKVQLPTDTLQELLDLHRACEREAIEIFMKHSFKDVDHHFQKELAGQLEKKRDNFCKQNMKAS…	589	TEL--TSRIRA--KSSPRK--------------------------------------K--EVE	146-164	Yes	95.69	XP_010637175.1	Damara mole-rat	Eukaryota	Opisthokonta	Metazoa	Eumetazoa	Bilateria	Deuterostomia	Chordata	Craniata	Vertebrata	Gnathostomata	Teleostomi	Euteleostomi	Sarcopterygii	Dipnotetrapodomorpha	Tetrapoda	Amniota	Mammalia	Theria	Eutheria	Boreoeutheria	Euarchontoglires	Glires	Rodentia	Hystricomorpha	Bathyergidae	Fukomys
Octodon degus	guanylate-binding protein 1-like isoform X2	XP_004635823.1	77.74	No	No	No	No	MASETYMPGPVCLIENVRGQLMVNQEALGILSAISQPVVVVAIVGMYRTGKSYLMNKLAGKKKGFSLGATVQSHTKGIWMWCVPHPKDSKRALVLLDTEGLGDVEKGDNQNDSWIFALAILLSSTFVYNSMGTINQQAMDQLHYVTELTDRIRAKSSPNSNEVQDSADFVSFFPDFVWTLRDFSLELEIDGESSSPDAYLENSLKLHQGTDEKVKNYNLPRLCIRKFFPKKKCFIFDRPAHRKKLAQLETLHDDELDPEFVEQVAEFCSYIFSTSRTKTLPGGIQVNGPRLETLVQTYITAITSGDLPCMENAVLALAQIENTAAVQKALAHYEQQMGQKVQLPTDTLQELLDLHGACEREAIEIFMKHSFKDVEHVFQKILGAQLEKKRDNFCERNKK…	592	TEL--TDRIRA--KSSPNS--------------------------------------N--EVQ	146-164	Yes	96.81	XP_004624236.1	degu	Eukaryota	Opisthokonta	Metazoa	Eumetazoa	Bilateria	Deuterostomia	Chordata	Craniata	Vertebrata	Gnathostomata	Teleostomi	Euteleostomi	Sarcopterygii	Dipnotetrapodomorpha	Tetrapoda	Amniota	Mammalia	Theria	Eutheria	Boreoeutheria	Euarchontoglires	Glires	Rodentia	Hystricomorpha	Octodontidae	Octodon
Chrysemys picta bellii	LOC101951133	XP_005314299.1	77.57	No	No	Yes	No	MLEQFMEKKKEEAVTILNADNMLTEEAKCLAGASENGPAAEKKKTDTKMDDVTHGKGPENLLGASENEAVDEEKETEKNMDDETRGKQPGNLLGASENEPAGEKKETDTKMDDEAHRKEPENVLGASENGPAAEKKETDTKMDDVTCGKEPENVLVASENEAVDEKKETDKKMDDETQRKQPGNLLACENEAVDEKKETDKKMDDETQRKQPGNLLGASENGPSGEKKEVERKMDDITHGKEPENVLDQFRPGPMASETLMEEPMCLIQNSTRGALQVNPQAVKILEGITQPVVVVAIVGLSRTGKSYLLNSLAGKRKGFSLGSTIQSHTQGIWMWCVPHPGKPDHILVLLDTEGLGGVEKVS	363	---------------------------------------------------------------	364-363	Yes	81.43	XP_042701945.1	western painted turtle	Eukaryota	Opisthokonta	Metazoa	Eumetazoa	Bilateria	Deuterostomia	Chordata	Craniata	Vertebrata	Gnathostomata	Teleostomi	Euteleostomi	Sarcopterygii	Dipnotetrapodomorpha	Tetrapoda	Amniota	Sauropsida	Sauria	Archelosauria	Testudines	Cryptodira	Durocryptodira	Testudinoidea	Emydidae	Chrysemys	Chrysemys picta
Sorex araneus	guanylate-binding protein 1	XP_004603356.1	77.23	Yes	No	No	No	MASEIKMPGPVCLIENANEQLVVNPEALKILAAISQPVVVVAIVGLYRTGKSYLMNRLAGKKTGFSLGSTVQSHTKGIWMWCVPHPKKSDHTLVLLDTEGLGDVEKGSNENDSWIFALAILLSSTFVYNSMGTITQQAMDQLHYVTELTDRIRAKSSPSDNEIDDSADFVSFFPDFVWTLRDFSLDLEADGQNITPDEYLELSLKLRKGTSQKDKNFNLPRLCIRKFFPKKKCFIFDQPTNRKKLKMLETLHDDELDPEFVTQAADFCSYIFSSSKTKTLSGGIKVTGLRLENLVQTYVNAINSGEMPCMEDAVLALAQIENSAAVQKAIDYYSQQMGQKLQLPTETLKELLDLHRAIEKEAIEIFIKRSFKDTDHTFQKELGVRLEEKRDDFCRQNRK…	591	TEL--TDRIRA--KSSPSD--------------------------------------N--EID	146-164	Yes	96.02	XP_004619391.1	European shrew	Eukaryota	Opisthokonta	Metazoa	Eumetazoa	Bilateria	Deuterostomia	Chordata	Craniata	Vertebrata	Gnathostomata	Teleostomi	Euteleostomi	Sarcopterygii	Dipnotetrapodomorpha	Tetrapoda	Amniota	Mammalia	Theria	Eutheria	Boreoeutheria	Laurasiatheria	Eulipotyphla	Soricidae	Soricinae	Sorex
Cavia porcellus	guanylate-binding protein 1-like	XP_003479190.1	77.16	No	No	No	No	MASQIHMPAPVCLIENVKGQLKVNQEALKILSAITQPVVVVAIVGLYRTGKSYLMNKLAGKKRGFSLGSTVQSHTKGIWMWCVPHPKDSKRTLVLLDTEGLGDVEKGDNQNDSWIFALAILLSSTFVYNSMGTINQQAMDQLHYVTELTDRIRAKSSPNTSEVQDSADFMSFFPDFVWTLRDFSLELEIDGDSISPDAYLENSLKLKQGTDEKIKNYNLPRLCIRKFFPKKKCFIFDRPTHRKKLAQLETLHDDELDSEFVGQVAEFCSYIFSYARTKALPGGIHVNGPRLESLVLTYINAISSGELPCMENAVLALAQIENSAAVQKALDHYNQQMGLKVKLPTDTLQELLDLHRACEKEAIEIFIKHSFKDVDHVFQKDLAAQLQKKRDNFCELNTK…	590	TEL--TDRIRA--KSSPNT--------------------------------------S--EVQ	146-164	Yes	93.61	XP_003473719.2	domestic guinea pig	Eukaryota	Opisthokonta	Metazoa	Eumetazoa	Bilateria	Deuterostomia	Chordata	Craniata	Vertebrata	Gnathostomata	Teleostomi	Euteleostomi	Sarcopterygii	Dipnotetrapodomorpha	Tetrapoda	Amniota	Mammalia	Theria	Eutheria	Boreoeutheria	Euarchontoglires	Glires	Rodentia	Hystricomorpha	Caviidae	Cavia
Myotis davidii	guanylate-binding protein 1	XP_006759410.1	77.03	Yes	No	No	No	MASDIQMPGPVCLIENTNTQLVVNPEALKILSAITQPVVVVAIVGLYRTGKSYLMNKLAGKKKGFSLGSTVRSHTKGIWMWCVPHPKKPKYTLVLLDTEGLGDVEKGDNQNDSWIFALAILLSSTFVYNSMGTINQQAMDQLHYVTELTDKIRAKSSPDANEVEDSADFVRFFPDFVWTLRDFSLKLELDGQRISPDEYLENSLKLKQGTSHKDKNFNQPRHCIRNFFPKKKCFTFSPPTHWKKLDQLETMQDDELEPEFMEEAADFCSYIFSNSKVKTLSGGIQVNGPRLETLVVTYINTISSGDLPCMENAILALAQIENSAAVKKAMAHYDQQMAEKVELPTETLQELLDLHMASEKEAIEVFMKNSFKDVDHLFQNELAAQLEKRRNDFCKENMK…	591	TEL--TDKIRA--KSSPDA--------------------------------------N--EVE	146-164	Yes	98.23	XP_006775953.1	David's myotis	Eukaryota	Opisthokonta	Metazoa	Eumetazoa	Bilateria	Deuterostomia	Chordata	Craniata	Vertebrata	Gnathostomata	Teleostomi	Euteleostomi	Sarcopterygii	Dipnotetrapodomorpha	Tetrapoda	Amniota	Mammalia	Theria	Eutheria	Boreoeutheria	Laurasiatheria	Chiroptera	Microchiroptera	Vespertilionidae	Myotis
Elephantulus edwardii	guanylate-binding protein 1-like	XP_006898293.1	76.98	Yes	No	No	No	MASEKYMPGPVCLIENIDLKLKVNPEALKILSDITQPVVVVAIVGLYRTGKSYLMNKLAGKKKGFCLGSTVQSQTKGIWMWCVPHPTKSDQTLVLLDTEGLGDVEKGDNQNDSWIFALAILLSSTFVYNSMGTINQQALDQLHYVTELTDRIRVNSGANKDEDSAEFIAFFPDFVWTVRDFYLDLDINGKAITADEYLENSLKLIPGTSQKEKKFNLPRLCIRKFFPKKKCFIFDRPAHKKQLACLETLHDDELDPEFVQQVADFCSFIFSHSKVKTLSGNIKVNGPRLENLVQTYVNAISSGDLPCMENAVLALAQIENSAAVQKAIAHYDQQMGQKVQLPTETLQELLDLHRASEKEAIEVFIKNSFKDVDQLFQKKLATELRQKLDDFCKQNMQVS…	687	TEL--TDRIRV--NSGAN------------------------------------------KDE	146-162	Yes	97.76	XP_006882089.1	Cape elephant shrew	Eukaryota	Opisthokonta	Metazoa	Eumetazoa	Bilateria	Deuterostomia	Chordata	Craniata	Vertebrata	Gnathostomata	Teleostomi	Euteleostomi	Sarcopterygii	Dipnotetrapodomorpha	Tetrapoda	Amniota	Mammalia	Theria	Eutheria	Afrotheria	Macroscelidea	Macroscelididae	Elephantulus
Globicephala melas	guanylate-binding protein 1-like	XP_030722016.1	76.89	No	No	No	No	MGTINQQAMDQLHYVTELTERIRAKASPDVDGVEDSADFVSFFPDFVWTLRDFSLDLEADGQSITADEYLENSLRLRKGTSQKDKNFNLPRLCIRKFFPKKKCFIFDRPTDRKKLGQLEELCDDKLDPEFVQQTAVFCSYIFRNSKTKTLSGGIKVNGPRLETLVQTYVSAISSGDLPCVENAVLALSEIENTAAVKKAIAHYDQQMAQKLQLPTETLQELLDLHRTIEKEAIEVFMRMSWKDIDHLFQKDLAAQLDKKRDDFCNKNLKASSDRCSALLKDIFSPLEEGLKEGIYSKRGGYRLFIEKIQELEEKYLQEPRKGIQAEEILQEYLKSKEPVIAAILQTDQTLSEKEKLIEVERVKAESAQTAAKMLEEMQIKNQQMMEQKEKSYQEHVKQL…	461	TEL--TERIRA--KASPDV--------------------------------------D--GVE	16-34	Yes	85.67	XP_030694984.1	long-finned pilot whale	Eukaryota	Opisthokonta	Metazoa	Eumetazoa	Bilateria	Deuterostomia	Chordata	Craniata	Vertebrata	Gnathostomata	Teleostomi	Euteleostomi	Sarcopterygii	Dipnotetrapodomorpha	Tetrapoda	Amniota	Mammalia	Theria	Eutheria	Boreoeutheria	Laurasiatheria	Artiodactyla	Whippomorpha	Cetacea	Odontoceti	Delphinidae	Globicephala
Otolemur garnettii	guanylate-binding protein 1 isoform X2	XP_023365699.1	75.97	No	No	No	No	MASEINMTGPVCLVENTNGQLSVGGEALEILSAIKQPVVVVAIVGLYRTGKSYLMNKLAGKKKGFSLGSTVQSHTKGIWMWCVPHPKKPGHTLVLLDTEGLGDVEKGDNQNDSWIFALAILLSSTFVYNSMGTINQQAMDQLHYVTELTNRIRSKSSPGDSQVEDSADFVSFFPAFVWTLRDFSLDLEIDGRPITADEYLEHSLQLKKGTSQKNKIFNEPRLCIRKFFPEKKCFIFDRPAHRKYLTRLEQLKEENLNPEFLEQVAEFCSYIFSHAKVKTLSGGITVNGPRLENLVLTYVDAISSGDLPCMENAVLALAQLENAAAVQKAIDHYEQQMSQKVQLPTETLLELLDLHRAIEKEAIEIFMKYSFKDVDQTFQKKLGTQLDVRRDDYCKQNMK…	590	TEL--TNRIRS--KSSPGD--------------------------------------S--QVE	146-164	Yes	99.68	XP_003789361.2	small-eared galago	Eukaryota	Opisthokonta	Metazoa	Eumetazoa	Bilateria	Deuterostomia	Chordata	Craniata	Vertebrata	Gnathostomata	Teleostomi	Euteleostomi	Sarcopterygii	Dipnotetrapodomorpha	Tetrapoda	Amniota	Mammalia	Theria	Eutheria	Boreoeutheria	Euarchontoglires	Primates	Strepsirrhini	Lorisiformes	Galagidae	Otolemur
Mesocricetus auratus	guanylate-binding protein 1-like	XP_005088537.2	75.92	No	No	No	No	MDMASEVPVCLIENVKGQLKPNQKALEILSAITQPVVVVAIVGLYRTGKSYLMNKLAGKKTGFSVGSTIQSHTKGIWMWCVPHPKKPNHTLVLLDTEGLGDVEKGDGQNDCWIFALAILLSSTFVYNSMGAINQQAMDQLHYVTELTDRIRAQASTDQEDDVEDSSEFVSFFPDFVWVLRDMTLRLQANGQSLTADEYLENSLKLKQGTSEIDKNYNLPRLCIRKFFPKKKCFVFYPPTEWK	242	TEL--TDRIRA--QASTDQ--------------------------------------E-DDVE	144-163	Yes	97.44	XP_005088418.2	golden hamster	Eukaryota	Opisthokonta	Metazoa	Eumetazoa	Bilateria	Deuterostomia	Chordata	Craniata	Vertebrata	Gnathostomata	Teleostomi	Euteleostomi	Sarcopterygii	Dipnotetrapodomorpha	Tetrapoda	Amniota	Mammalia	Theria	Eutheria	Boreoeutheria	Euarchontoglires	Glires	Rodentia	Myomorpha	Muroidea	Cricetidae	Cricetinae	Mesocricetus
Erinaceus europaeus	guanylate-binding protein 1-like	XP_016049591.1	75.53	Yes	No	No	No	MWCVPHPKKPNHSLVLLDTEGLGDIEKGDNQNDSWIFALAILLSSTFVYNSMGTINQQAMDQLHYVTELTDRIRAKSSPDSSETDDSADFVSFFPDFVWTLRDFSLELEVDGEPITADMYLENSLKLKKGTSTKEKNFNLPRICIRKYFPKKKCFVFDRPTQRKKLGQLETMCDEELDSEFVQQATEFCSYIFSSAKIKTLSGGIEVNGPRLESLVLTYISAISSGDLPCMENAILALAQIENSAAVRKALDHYEQQMRQNMNLPTETFQELLDLHRVSEKEAIEIFIKSSFKDVDQLFQKELAIELEKKLDGFCEQNMNASSDRCLALLKDIFNPLEEEVKQGIYSKPGGYQLLLQKIRELKNKYLQEPGKGVQAEEVLQTYLKSKESVIDAILQTDQ…	513	TEL--TDRIRA--KSSPDS--------------------------------------S--ETD	67-85	Yes	97.44	XP_007517876.1	western European hedgehog	Eukaryota	Opisthokonta	Metazoa	Eumetazoa	Bilateria	Deuterostomia	Chordata	Craniata	Vertebrata	Gnathostomata	Teleostomi	Euteleostomi	Sarcopterygii	Dipnotetrapodomorpha	Tetrapoda	Amniota	Mammalia	Theria	Eutheria	Boreoeutheria	Laurasiatheria	Eulipotyphla	Erinaceidae	Erinaceinae	Erinaceus
Mus pahari	guanylate-binding protein 2-like	XP_029390577.1	75.24	No	No	No	No	MVPETCMPEPMCLIENVKGQLRVNQKALEILSAITQPVVVVAIVGLYHTGKSYLMNRLAGKKTGFSLGSTLKSHTKGIWIWCVPHPKKPDHSLVLLDTEGLGDVEKGDNQNDCWIFALAILLSSTFIFNSMGAINQQAMGQLQYVTELTDRIRTTSSSRSNGVEDSAEFVGFFPDFVWTLRDVTVKLEVDGQMLTADEYLENSLNLKK	208	TEL--TDRIRT--TSSSR---------------------------------------S-NGVE	146-164	Yes	95.85	XP_021076883.1	shrew mouse	Eukaryota	Opisthokonta	Metazoa	Eumetazoa	Bilateria	Deuterostomia	Chordata	Craniata	Vertebrata	Gnathostomata	Teleostomi	Euteleostomi	Sarcopterygii	Dipnotetrapodomorpha	Tetrapoda	Amniota	Mammalia	Theria	Eutheria	Boreoeutheria	Euarchontoglires	Glires	Rodentia	Myomorpha	Muroidea	Muridae	Murinae	Mus	Coelomys
Condylura cristata	guanylate-binding protein 1-like	XP_004679248.1	75.21	Yes	No	No	No	MTSEMHMSEPVCLIENAQNQLLANPKALEILSAITQPVVVVAIVGLYRTGKSYLMNKLAGKRRGFSLGSTVQSHTKGIWMWCVPHPKKPNHTLVLLDTEGLGDVEKGDNQNDSWIFALAILLSSTFVYNSMGTINQQAMDQLHYVTELTDRIRAKASPDTPEGEDSGDFVSFFPDFVWTLRDFSLDLEADGQCITPDEYLQNSLKLKKGTNEKDKNFNLPRLCIRKFFPKKKCFIFDRPTNWKKLGQLETLHDDDLESEFVQQAAEFCDYIFSNSKTKTLLGGILVNGTRLENLVVTYINAISNGDLPCMENAVLALAQIENSAAVQKAIACYDQLMDQKLQLPTETLQELLDLHRDCEREATEVFMKNSFKDVDHLFHKESVAKLEQRRDKFCEENLQ…	591	TEL--TDRIRA--KASPDT--------------------------------------P--EGE	146-164	Yes	97.76	XP_004673493.1	star-nosed mole	Eukaryota	Opisthokonta	Metazoa	Eumetazoa	Bilateria	Deuterostomia	Chordata	Craniata	Vertebrata	Gnathostomata	Teleostomi	Euteleostomi	Sarcopterygii	Dipnotetrapodomorpha	Tetrapoda	Amniota	Mammalia	Theria	Eutheria	Boreoeutheria	Laurasiatheria	Eulipotyphla	Talpidae	Condylura
Hipposideros armiger	guanylate-binding protein 2-like	XP_019490111.1	74.78	Yes	No	No	No	MDLCSRQGDTLDMASEIHMPGPVCLIENTKGQLVPNPEALKILSAIKQPLVVVAVVGLYRTGKSYLLNKLAGKNKGFSLGYTVQSHTKGIWMWCVPHPEKPSHTLVLLDTEGLGDVEKDDNQNNSWIFALAILLSSTFVYNSVGTINQQAIDQLHYVTKLTERIRAKSSPGDSEVKDSADFVSFFPDFVWALRDFSLELEANGQPITADEYLELSLKLKQGTNIKTESFNEPRFCIRKFFPKKKCFIFDRPTQRKYLAHLEKLQEEDLNPEFREQVADFCSYIFKSSKTKTLSGDITVNGPRLESLVLTYVNAISSGDLPCMENAVLALAQIENSAAVKKAIAHYDQQMRQKLRLPTDTLQELLDLHRASEKEAIKVFMKNSFKDVDLKYQEELRICLV…	602	TKL--TERIRA--KSSPGD--------------------------------------S--EVK	158-176	Yes	98.85	XP_019522983.1	great Himalayan leaf-nosed bat, great leaf-nosed bat	Eukaryota	Opisthokonta	Metazoa	Eumetazoa	Bilateria	Deuterostomia	Chordata	Craniata	Vertebrata	Gnathostomata	Teleostomi	Euteleostomi	Sarcopterygii	Dipnotetrapodomorpha	Tetrapoda	Amniota	Mammalia	Theria	Eutheria	Boreoeutheria	Laurasiatheria	Chiroptera	Microchiroptera	Hipposideridae	Hipposideros
Vombatus ursinus	guanylate-binding protein 1-like	XP_027732904.1	74.66	No	No	No	No	MATAVHMPAPVCLIENANGELIVNQKSLEILSSITEPVVVVAVVGLYRTGKSYLVNKLAGKKSGFSFGSTVQSHTKGIWIWCVPHPEKPNHTLVLLDTEGLGDVEKGDNKNDTWIFALAVLLSSTFIYNSMGTINQQAMDQLHYVTELTKRIKSKSAPNTDEVENSSEFVSFFPDFVWTVRDFTLELEIGGKPITADEYLEISLKPKKGKPEEVKMFNLPRLCIRQFFPKKKCFIFDRPTHRKKLSQLEKLHDSELDPEFVQQVENFCSWIFQHSKVKTLQGGIIVNGARKSFLSPIHLSSTVLLLFLRE	310	TEL--TKRIKS--KSAPN---------------------------------------T-DEVE	146-164	Yes	90.1	XP_027732406.1	common wombat	Eukaryota	Opisthokonta	Metazoa	Eumetazoa	Bilateria	Deuterostomia	Chordata	Craniata	Vertebrata	Gnathostomata	Teleostomi	Euteleostomi	Sarcopterygii	Dipnotetrapodomorpha	Tetrapoda	Amniota	Mammalia	Theria	Metatheria	Diprotodontia	Vombatidae	Vombatus
Dipodomys ordii	guanylate-binding protein 1-like	XP_012880068.1	74.55	Yes	No	No	No	MDSEIQMPAPVCLIENVKGKLLANQEALDILSTIPQPVVVVAIVGLYRTGKSYLMNKLAGKKKGFSLGATVQSHTKGIWMWCVPHPIKPKHTLVLLDTEGLGDVEKVRTEDSTTCVKELQLERKCLQIPFFNLSIGNGYKEKNFNLPRLCIRKFFPKKKCFIFDRPAHRKKLGKLETLHDDELDSEFVKQVAEFCSYIFNNSKTKTISGGIKVNGPRLQNLVLTYINAISCGDLPCMENAVLALAQIENSAAVQKAIAYYVQQMNQRVQLPTNTLQELLDLHRACEKESIELFIKTSFKDIDQQFQKELAAQLERNRDEFCTKNIKASADCCSALIQEIFTPLEEEVKQGIYSKPGGYRFFTQKLQELKKKYQMEPGKGIQAEEILQQYLESKQDVADA…	518	KEL---------------------------------------------------------QLE	117-122	Yes	97.5	XP_012893127.1	Ord's kangaroo rat	Eukaryota	Opisthokonta	Metazoa	Eumetazoa	Bilateria	Deuterostomia	Chordata	Craniata	Vertebrata	Gnathostomata	Teleostomi	Euteleostomi	Sarcopterygii	Dipnotetrapodomorpha	Tetrapoda	Amniota	Mammalia	Theria	Eutheria	Boreoeutheria	Euarchontoglires	Glires	Rodentia	Castorimorpha	Heteromyidae	Dipodomyinae	Dipodomys
Pogona vitticeps	guanylate-binding protein 5-like	XP_020634607.1	74.51	No	No	No	No	MEAPICLIENRPGEKLGVNQEALEILRKIKQPVVVVAIVGLYRTGKSYLMNKLAGKDQGGFSLGATIQANTKGIWMWCRPHPLKPDHTLVLLDTEGLGDVEKVSEGQLEGVQERSPSRRLFWQEVYL	127	---------------------------------------------------------------	128-127	Yes	84.98	XP_020650982.1	central bearded dragon	Eukaryota	Opisthokonta	Metazoa	Eumetazoa	Bilateria	Deuterostomia	Chordata	Craniata	Vertebrata	Gnathostomata	Teleostomi	Euteleostomi	Sarcopterygii	Dipnotetrapodomorpha	Tetrapoda	Amniota	Sauropsida	Sauria	Lepidosauria	Squamata	Bifurcata	Unidentata	Episquamata	Toxicofera	Iguania	Acrodonta	Agamidae	Amphibolurinae	Pogona
Nannospalax galili	guanylate-binding protein 1	XP_008826509.1	74.49	No	No	No	No	MASEIHMPEPMCLIGNVNGQLIANQEALGILSAIKQPVVVVAIVGLYRTGKSYLMNKLAGKKTGFSLGSTVQSHTKGIWMWCVPHPQRSDRTLVLLDTEGLGDVEKGDNQNDCWIFALAILLSSTFVYNSMGTINQQALDQLHYVTELTEKIRTRSSPDQNEVADDSAEFVGFFPDFVWTLRDFSLELNVDGKSVSADEYLENSLKLISGNSQKEKKLNLPRLCIRKFFPKKKCFVFERPASGKKLKRLDSLQDGDLDSDFLEQVAEFCSYIFTCSKTKTLSGGIKVNGPRLQSLVETYVNAISSGELPCMENAVLALSQIENAAAVQKAIAYYDQQMGQKVQLPTETLQELLDLHRTCEKEAIEIFIKNSFKDIDQVFQKELGTKLEIKREEFYQKNL…	591	TEL--TEKIRT--RSSPDQ--------------------------------------N-EVAD	146-165	Yes	97.76	XP_008838280.1	Upper Galilee mountains blind mole rat	Eukaryota	Opisthokonta	Metazoa	Eumetazoa	Bilateria	Deuterostomia	Chordata	Craniata	Vertebrata	Gnathostomata	Teleostomi	Euteleostomi	Sarcopterygii	Dipnotetrapodomorpha	Tetrapoda	Amniota	Mammalia	Theria	Eutheria	Boreoeutheria	Euarchontoglires	Glires	Rodentia	Myomorpha	Muroidea	Spalacidae	Spalacinae	Nannospalax
Pygoscelis adeliae	guanylate-binding protein 1-like	XP_009326426.1	74.26	Yes	No	No	No	MPEPVCLIENTQTKGLVVQEQALQVLSAITQPVVVVAITGPYRTGKSYLMNRLARQRKGFSLGSSVQSHTKGIWMWCVAHPCRPGHTLVLLDTEGLGDVEK	101	---------------------------------------------------------------	102-101	Yes	75.45	XP_009333043.1	Adelie penguin	Eukaryota	Opisthokonta	Metazoa	Eumetazoa	Bilateria	Deuterostomia	Chordata	Craniata	Vertebrata	Gnathostomata	Teleostomi	Euteleostomi	Sarcopterygii	Dipnotetrapodomorpha	Tetrapoda	Amniota	Sauropsida	Sauria	Archelosauria	Archosauria	Dinosauria	Saurischia	Theropoda	Coelurosauria	Aves	Neognathae	Sphenisciformes	Spheniscidae	Pygoscelis
Onychomys torridus	guanylate-binding protein 1-like	XP_036046515.1	73.44	No	No	No	No	MDSALKVHMPEPLCLIENVKGLLRPNQKALEILSAITQPVVVVAIVGLYRTGKSYLMNKLAGKNTGFSLGSTVQAHTKGIWMWCVPHPHKKDHTLVLLDTEGLGDVEKGDNQNDCWIFALAILLSSTFVYNSMGAINQQAMDQLHYVTELTDRIRARTSPDQEDEMEDSAEFVSFFPDFVWSLRDMTLKMEVDGVHVTADEYLENSLKLKEGTCKEVEKYNLPRLCIRKFFPKKKCFAFYPPTEWKKLSQLETLQENEIDSDFLKQVTEFCLYIFNHCKAKTLPGGIPVNGPRLESLVLTYVEAICSGDLPCMENAVLALATIENSAAVQKAITHYDQQMSQRVQLPTETLQELLDQHRTCEREAIEIFLRTAFKDEDHSFQKELGSQLEERWDDFCKH…	494	TEL--TDRIRA--RTSPDQ--------------------------------------E-DEME	148-167	Yes	92.41	XP_036023781.1	southern grasshopper mouse	Eukaryota	Opisthokonta	Metazoa	Eumetazoa	Bilateria	Deuterostomia	Chordata	Craniata	Vertebrata	Gnathostomata	Teleostomi	Euteleostomi	Sarcopterygii	Dipnotetrapodomorpha	Tetrapoda	Amniota	Mammalia	Theria	Eutheria	Boreoeutheria	Euarchontoglires	Glires	Rodentia	Myomorpha	Muroidea	Cricetidae	Neotominae	Onychomys
Acipenser ruthenus	guanylate-binding protein 1-like	XP_034765458.1	73.29	No	No	No	No	MASNTVAMPAPVCLIENSSTGQLHVNQQALEILSQIDQPVVVVAIVGLYRTGKSYLMNKLAGKRSGFSLGATIQSHTKGIWMWCVPHPCKPGHTLVLLDTEGLGDVEKGDQKNDNWIFTLAVLLSSTLVYNSMGTITDNSVQNLQYPDKPQPNHSTLTLLVFLSTPLSLSSLSSALHSHSPRSPQHSTLTLVVYAGSVGWL	201	DKP--QPNHST--LTLLVFLSTPLSLSSLSSAL-------------H------SH-SPRSPQH	148-186	Yes	73.79	XP_033914093.1	sterlet	Eukaryota	Opisthokonta	Metazoa	Eumetazoa	Bilateria	Deuterostomia	Chordata	Craniata	Vertebrata	Gnathostomata	Teleostomi	Euteleostomi	Actinopterygii	Actinopteri	Chondrostei	Acipenseriformes	Acipenseroidei	Acipenseridae	Acipenserinae	Acipenserini	Acipenser
Microtus ochrogaster	guanylate-binding protein 1-like	XP_005357431.1	73.04	No	No	No	No	MALKVHMPGPVCLIENAKGQLRPNQKALEILSAITQPVVVVAIVGLYRTGKSYLMNKLAGKKSGFALGSTVQAHTKGIWMWCVPHPHKKDHTLVLLDTEGLGDVEKGDNQNDCWIFALAILLSSTFVYNSMGPINQQAMDQLHYVTELTDRIRSRTSPDQEEEVEDSAEFVSFFPDFVWSLRDMTLKLEVNGVRVTADEYLENSLKLKEGTCKEVEKYNLPRLCIRKFFPKKKCFIFYPPTEWKKLSLLESLQENEIDSDFLQQVAEFCLYIFKHCKAKTLPGGIRVNGPRLESLVLTYVHSISSGDLPCIENAVLALAKIENSAAVQKAIAHYDQQMNQRVQLPTETLQELLDLHRASEREAIEIFLRTSFKDEDHAFQRELGSQLEERWDDFCKRNL…	785	TEL--TDRIRS--RTSPDQ--------------------------------------E-EEVE	146-165	Yes	97.76	XP_005360382.2	prairie vole	Eukaryota	Opisthokonta	Metazoa	Eumetazoa	Bilateria	Deuterostomia	Chordata	Craniata	Vertebrata	Gnathostomata	Teleostomi	Euteleostomi	Sarcopterygii	Dipnotetrapodomorpha	Tetrapoda	Amniota	Mammalia	Theria	Eutheria	Boreoeutheria	Euarchontoglires	Glires	Rodentia	Myomorpha	Muroidea	Cricetidae	Arvicolinae	Microtus
Xenopus tropicalis	guanylate-binding protein 1-like	XP_031762410.1	72.9	No	No	No	No	MSAQIHMKDPICLIENRNSNEFVINTEAEQILSQITDPVVVVAIVGKYRTGKSYLMNKLAGRKTGFPLGSTIQSKTKGIWMWCVPHPCRPSHTLVLLDTEGLGDVEKVS	109	---------------------------------------------------------------	110-109	Yes	73.61	XP_012816415.1	tropical clawed frog	Eukaryota	Opisthokonta	Metazoa	Eumetazoa	Bilateria	Deuterostomia	Chordata	Craniata	Vertebrata	Gnathostomata	Teleostomi	Euteleostomi	Sarcopterygii	Dipnotetrapodomorpha	Tetrapoda	Amphibia	Batrachia	Anura	Pipoidea	Pipidae	Xenopodinae	Xenopus	Silurana
Rattus norvegicus	guanylate-binding protein 1	XP_006224340.1	72.77	Yes	No	No	No	MDMTLQIHMPGPVCLIENVKGQLRANQKALEILSAITQPVVVVAIVGLYRTGKSYLMNKLAGKKTGFSLGSTVQAHTKGIWMWCVPHPNKANHMLVLLDTEGLGDVEKGDNQNDCWIFSLAILLSSTFVYNSMGAINQQAMDQLHYVTELTDRIRARSSPDQDDGVEDSAEFVSFFPDFVWTLRDMTLKMEVDGLQVTADEYLEISLKLKEGSSKEVEKYNLPRLCIRKFFPKKKCFVFYPPTEWKRLSQLETLQENEIDSEFLQQVAEFCLYVFKECKAKTLPGGIIVNGPRLETLVLTYLSAISSGDLPCMENAVLTLAQIENSAAVEKAITHYDQQMSQRVQLPTETLQELLDLHRTCEREAIEIFLRVSFKDEDHSFQMKLGSRLEERWNDFCKR…	780	TEL--TDRIRA--RSSPDQ--------------------------------------D-DGVE	148-167	Yes	97.12	NP_058730.1	brown rat	Eukaryota	Opisthokonta	Metazoa	Eumetazoa	Bilateria	Deuterostomia	Chordata	Craniata	Vertebrata	Gnathostomata	Teleostomi	Euteleostomi	Sarcopterygii	Dipnotetrapodomorpha	Tetrapoda	Amniota	Mammalia	Theria	Eutheria	Boreoeutheria	Euarchontoglires	Glires	Rodentia	Myomorpha	Muroidea	Muridae	Murinae	Rattus
Peromyscus leucopus	guanylate-binding protein 1-like isoform X2	XP_037063037.1	72.35	No	No	No	No	MASEIHMLEPMCLIENTEEQLTVNQEALGILSAIKQPVVVVAIVGLYRTGKSYLMNKLAGKKTGFSLGSTVQSHTKGIWMWCVPHPQNPGHTLVLLDTEGLEDVEKGDNQNDCWIFALAILLSSTFIYNSIGTINQQAMDQLHYVTELTDRIRARSSPDQEDEGEDSAEFVSFFPDFVWSLRDMTLKMEVDGVHVTADEYLENSLKLKEGICKEVEEYNLPRLCIRKFFPKKKCFIFYPPTEWKKLSQLETLQENEIESDFLKQVAEFCLYIFNHCKAKTLPGGIPVNGPRLESLVLTYIEAICNGDVPCMENAVLALAKIENSAAVQKATAHYDQQMSQRVQLPTETLQELLDHHRTCEREAIEIFLSTSFKDEDHSFQKELGSQLEERWDDFCKRNL…	774	TEL--TDRIRA--RSSPDQ--------------------------------------E-DEGE	146-165	Yes	56.62	XP_028737204.1	white-footed mouse	Eukaryota	Opisthokonta	Metazoa	Eumetazoa	Bilateria	Deuterostomia	Chordata	Craniata	Vertebrata	Gnathostomata	Teleostomi	Euteleostomi	Sarcopterygii	Dipnotetrapodomorpha	Tetrapoda	Amniota	Mammalia	Theria	Eutheria	Boreoeutheria	Euarchontoglires	Glires	Rodentia	Myomorpha	Muroidea	Cricetidae	Neotominae	Peromyscus
Meriones unguiculatus	guanylate-binding protein 1-like	XP_021517130.1	72.12	No	No	No	No	MNSKSRQETPLGKAEMAHMRAPMCLIENVKGQLRPNQKALEILSAITQPVVVVAIVGLYRTGKSYLMNKLAGKKTGFSLGSTVQAHTKGIWMWCVPHPHKEDHTLVLLDTEGLGDVEKGDNQNDCWIFALAVLLSSTFVYNSMGAINQQAMDQLHYVTELTDRIRARSSPDQDFGLEDSVDFVSFFPDFLWSLRDMTLKMEVDGQSCTADEYLEISLKLKEGTGKEVEKYNLPRLCIRKFFPKRKCFIFYPPTEWKKLSQLETLQANEIDSEFLQQVAEFCSYIFKHCKVKYLPGGITVNGPRLESLVLTYVSAIRTGDLPCMENAVLALSQIENSAAVQKAITHYDQQMSQRVQLPKESVQELLDLHRACEREAIEIFLRNAFKDEDHLFQIELGSRL…	764	TEL--TDRIRA--RSSPDQ--------------------------------------D-FGLE	158-177	Yes	96.17	XP_021489161.1	Mongolian gerbil	Eukaryota	Opisthokonta	Metazoa	Eumetazoa	Bilateria	Deuterostomia	Chordata	Craniata	Vertebrata	Gnathostomata	Teleostomi	Euteleostomi	Sarcopterygii	Dipnotetrapodomorpha	Tetrapoda	Amniota	Mammalia	Theria	Eutheria	Boreoeutheria	Euarchontoglires	Glires	Rodentia	Myomorpha	Muroidea	Muridae	Gerbillinae	Meriones
Mastomys coucha	LOC116070722	XP_031198031.1	71.94	No	No	Yes	No	MAPETCMPEPMCLIENVKGQLRANQKALEILSAITQPVVVVAIVGLYRTGKSYLMNRLAGKRTGFSLGSTVQSHTKGIWMWCVPHPRKAGRTLVLLDTEGLGDVEKGDNQNDCWIFALAILLSSTFVYNSMGAINQQAMDQLQYVTELTDRIRTTSSPHSNGVESSAEFVSFFPDFVWTLRDMTVKLEADGQMLTADEYLENSLKLKQGTSEEDKKYNLPRLCIRKFFPRKKCFVFYPPTEWKKLSELESLQEKELDPEFLQQAADFCSFIFSSSKTKTLSGGIKVNGARLEKLVITYISAISSGDLPCMENAVLALAQIENSAAVQKAISHYDQQMSQRVQLPTETLQELLDLHRTCEREAIEIFFRSSFKDEDHSFRKDLLAQLEKKWTGICNENIN…	1173	TEL--TDRIRT--TSSPH---------------------------------------S-NGVE	146-164	Yes	98.08	XP_031203913.1	southern multimammate mouse	Eukaryota	Opisthokonta	Metazoa	Eumetazoa	Bilateria	Deuterostomia	Chordata	Craniata	Vertebrata	Gnathostomata	Teleostomi	Euteleostomi	Sarcopterygii	Dipnotetrapodomorpha	Tetrapoda	Amniota	Mammalia	Theria	Eutheria	Boreoeutheria	Euarchontoglires	Glires	Rodentia	Myomorpha	Muroidea	Muridae	Murinae	Mastomys
Salmo salar	guanylate-binding protein 1-like	XP_014044493.1	71.77	Yes	No	No	No	MDSPMCLDENADGELHVVPGAIKYLTGLNQKVIVVAVVGLYRTGKSYLMNKLAGKRKGFTLGATIQSKTKGIWMWCVPHPEKRDHTLVLLDTEGLGDVEKGDSKNDAWIFSLAILLSSTLVYNS	124	---------------------------------------------------------------	125-124	Yes	70.51	XP_013990029.1	Atlantic salmon	Eukaryota	Opisthokonta	Metazoa	Eumetazoa	Bilateria	Deuterostomia	Chordata	Craniata	Vertebrata	Gnathostomata	Teleostomi	Euteleostomi	Actinopterygii	Actinopteri	Neopterygii	Teleostei	Osteoglossocephalai	Clupeocephala	Euteleosteomorpha	Protacanthopterygii	Salmoniformes	Salmonidae	Salmoninae	Salmo
Rattus rattus	guanylate-binding protein 1-like	XP_032752444.1	71.6	No	No	No	No	MWCVPHPHKAEHTLVLLDTEGLGDVEKGDNKNDCWIFALAILLSSTFVYNSMGAINQQAMDQLHYVTELTDRIRARSSPDPDDGVEDSAEFVSFFPDFVWTLRDMTLKMEVDGHPITADEYLEISLKLKEGSCKEVEKYNLPRLCIRKFFPKKKCFIFYPPTEWKKLFRLETLQENEIDSEFLKQVAEFCSYVFKECKAKTLPGGVIVNGPRLETLVLTYLSAIGSGDLPCMENAVLTLAQIENSAAVEKAITHYDQQMSQRVQLPTETLQELLDLHRTCEREAIEIFLRTSFKDEDHLFQMKLGSQLEERWDDFCKHNTEVSSNRCWALLQDIFRPLEEGVKQGTYSKPGGYYLFVQETQRLKEKYHGQPKKGLQAEEVLQKYLQSKESISTAILQTD…	572	TEL--TDRIRA--RSSPDP--------------------------------------D-DGVE	67-86	Yes	97.44	XP_032744804.1	house rat	Eukaryota	Opisthokonta	Metazoa	Eumetazoa	Bilateria	Deuterostomia	Chordata	Craniata	Vertebrata	Gnathostomata	Teleostomi	Euteleostomi	Sarcopterygii	Dipnotetrapodomorpha	Tetrapoda	Amniota	Mammalia	Theria	Eutheria	Boreoeutheria	Euarchontoglires	Glires	Rodentia	Myomorpha	Muroidea	Muridae	Murinae	Rattus
Terrapene carolina triunguis	guanylate-binding protein 2-like	XP_029769451.1	71.57	No	No	No	No	MEEPMCLIENSPDGELQLNQRALALLQSVRQPVVVVAIAGLYRTGKSYLLNRLAGKDRGGFSLGATVQSHTKGIWMWCLPHPRRAGHTLVLLDTEGLGDVEKVSGG	106	---------------------------------------------------------------	107-106	Yes	88.46	XP_026516758.1	Three-toed box turtle	Eukaryota	Opisthokonta	Metazoa	Eumetazoa	Bilateria	Deuterostomia	Chordata	Craniata	Vertebrata	Gnathostomata	Teleostomi	Euteleostomi	Sarcopterygii	Dipnotetrapodomorpha	Tetrapoda	Amniota	Sauropsida	Sauria	Archelosauria	Testudines	Cryptodira	Durocryptodira	Testudinoidea	Emydidae	Terrapene	Terrapene carolina
Mus caroli	guanylate-binding protein 1	XP_021010347.1	71.27	No	No	No	No	MASEIHMPGPVCLIENSNKKLVVNQEALEILSAFQQPVVVVAIVGFYRTGKSYLMNKLAGKQKGFSLGSTVQSHTKGIWMWCMPHPQKPEHTLVLLDTEGLEDIEKGDNQNDCWIFALAVLLSSTFIYNSIGTINQQAMDQLHYVTELTDLIKSKSSPQQSDVDNSANFVGFFPIFVWTLRDFSLDLEFDGESITPDEYLETALALRKGTDENTKKFNMPRLCIRKFFPKRKCFIFDRPGNRRQLSKLESIQEDQLNKEFLEQVEEFTSYIFSYSDVKTLSGGITVNGPRLKCLVQTYVSAICSGELPCMENAVLTLAQIENSAAVQNAITYYEEQMNQKIQMPTETLQELLDLHRTCEREAIGVFMKNSFKDVDQKFQTELGTQLEAKRDAFVKKNMD…	454	TEL--TDLIKS--KSSPQQ--------------------------------------S--DVD	146-164	Yes	94.89	XP_021004720.1	Ryukyu mouse	Eukaryota	Opisthokonta	Metazoa	Eumetazoa	Bilateria	Deuterostomia	Chordata	Craniata	Vertebrata	Gnathostomata	Teleostomi	Euteleostomi	Sarcopterygii	Dipnotetrapodomorpha	Tetrapoda	Amniota	Mammalia	Theria	Eutheria	Boreoeutheria	Euarchontoglires	Glires	Rodentia	Myomorpha	Muroidea	Muridae	Murinae	Mus	Mus
Grammomys surdaster	guanylate-binding protein 1-like	XP_028643963.1	70.93	No	No	No	No	MPQPVCLIENMKGQLRANQKALEILSAITQPVVVVAIVGLYRTGKSYLMNRLAGKRSGFSLGSTVQAHTKGIWMWCVPHPHKTDHMLVLLDTEGLGDVDKGDNQNDCWIFALAILLSSTFVYNSMGAINQQAMDQLHYVTELTDRIQARSSPDKDDGVEDSAEFVSFFPDFVWTLRDMTLKMEVDGLPVTADQYLEISLKLKEDSCKEVEKYNLPRLCIRKFFPKKKCFIFYPPTEWKKLPQLETLQESEIDSEFLQQVAEFCLYIFKECKAKTLPGGIIVNGPRLETLVQTYVSAISSGSLPCMENAALALAQIENSAAVQKAITHYDQQMSQRVQLPTETLQELLDLHRTCEREAIEIFLRTSFKDEDHSFQMKLGSQLEERWDNFCKHNTEVSANH…	778	TEL--TDRIQA--RSSPDK--------------------------------------D-DGVE	140-159	Yes	98.4	XP_028623750.1	African woodland thicket rat	Eukaryota	Opisthokonta	Metazoa	Eumetazoa	Bilateria	Deuterostomia	Chordata	Craniata	Vertebrata	Gnathostomata	Teleostomi	Euteleostomi	Sarcopterygii	Dipnotetrapodomorpha	Tetrapoda	Amniota	Mammalia	Theria	Eutheria	Boreoeutheria	Euarchontoglires	Glires	Rodentia	Myomorpha	Muroidea	Muridae	Murinae	Grammomys
Phascolarctos cinereus	guanylate-binding protein 1-like	XP_020844433.1	70.67	No	No	No	No	MATAVHMPAPVCLIENTKEELIVNQKSLEILSSITEPMVVVAVVGLYRTGKSYLMNKLAGKKSGFSLGSTVQSHTKGIWMWCIPHPKKPNHTLVLLDTEGLGDVEKGNNKNDTWIFALAVLLSSTFVYNSMGTINQQALDQLHYVTELTERIKSKSAPNTDEIENSSDFVSFFPDFVWTVRDFTLELEIDGKPITSDEYLESALKLKKGKPEEVKMFNLPRLCIRQFFPKKKCFIFDRPVHRKKLSQLEKLHDSELDPEFVKQVETFCSWIFEHSNVKTLQGGIIVNGPRLENLVLTYVQAITSGDMPCMENAVLALAQIENSAAVQRALIHYEEMMKKRVQFPTETLRELLDIHATCEREAIEVFIKDSFKDVDQKFQKELASQLEAKRDAFCNQNLD…	594	TEL--TERIKS--KSAPNT--------------------------------------D--EIE	146-164	Yes	88.85	XP_020855246.1	koala	Eukaryota	Opisthokonta	Metazoa	Eumetazoa	Bilateria	Deuterostomia	Chordata	Craniata	Vertebrata	Gnathostomata	Teleostomi	Euteleostomi	Sarcopterygii	Dipnotetrapodomorpha	Tetrapoda	Amniota	Mammalia	Theria	Metatheria	Diprotodontia	Phascolarctidae	Phascolarctos
Monodelphis domestica	guanylate-binding protein 1-like	XP_001377873.2	70.37	Yes	No	No	No	MERQKAGAEQTPENASPKKWELKQTPLNMGSDVRMLAPECLIENNNGRLTVNQKSLKILASITEPMVVVAIVGNYRTGKSYLMNKLAGKKSGFSLGSTVQSHTKGIWMWCVPHPKKPNHTLVLLDTEGLGDVEKGNNKNDTWIFALAVLLSSTFVYNSMGTINQQAMDQLHYVTELTDRIKSKSSSKVNSVENISEFVSFFPDFVWTLRDFSLELEIDGKPVTPDEYLENALKPKKGKPEEVKMFNLPRQCIRQFFPKKKCFIFDRPAHRKMLSQLEKLHDSELDPDFVKQVESFCLYIFQDANVKTLQGGIQVNGPRLENLVLTYVEAITSGDMPCMENAVLALAQIENSAAVQKALTYYEKMMRQRVQFPTETLRELLDVHSTCEKEAIEIFIKDSF…	621	TEL--TDRIKS--KSSSKV--------------------------------------N--SVE	174-192	Yes	92.46	XP_007483968.1	gray short-tailed opossum	Eukaryota	Opisthokonta	Metazoa	Eumetazoa	Bilateria	Deuterostomia	Chordata	Craniata	Vertebrata	Gnathostomata	Teleostomi	Euteleostomi	Sarcopterygii	Dipnotetrapodomorpha	Tetrapoda	Amniota	Mammalia	Theria	Metatheria	Didelphimorphia	Didelphidae	Didelphinae	Monodelphis
Cuculus canorus	guanylate-binding protein 1-like	XP_009556422.1	70.09	Yes	No	No	No	MASAIQMPAPVCLIENSPRKGLVVQQEALQVLSEISQPVVVVGIAGLYRTGKSYLMNRLAGQRKGFSMGSSVQAHTKGIWMWCVPHPCRPGHTLVLLDSEGLGDVKKSAWLALAELENAAAVKEAVTLYQNLMKQRAKLPTETVEELLELHRQCDQEALELFHKRAFEEGMCRFQAELTRQVEEVKEKFCRGNEEASRAKCEDALRELFQDMERRLGDGDYNVAGGFQLFQTDLLALVKNYREVPGKGVKAAAVLQEFLQRLKFLASVILTVDQSLKEKEEELKRVQEQYKRAEQKQKKLKMILTALSVLFAVVSVIIAF	320	---------------------------------------------------------------	109-108	Yes	75.93	XP_009564924.1	common cuckoo	Eukaryota	Opisthokonta	Metazoa	Eumetazoa	Bilateria	Deuterostomia	Chordata	Craniata	Vertebrata	Gnathostomata	Teleostomi	Euteleostomi	Sarcopterygii	Dipnotetrapodomorpha	Tetrapoda	Amniota	Sauropsida	Sauria	Archelosauria	Archosauria	Dinosauria	Saurischia	Theropoda	Coelurosauria	Aves	Neognathae	Cuculiformes	Cuculidae	Cuculus
Cyprinus carpio	guanylate-binding protein 4-like	XP_018930141.1	69.89	Yes	No	No	No	MNRLAGKQTGFALGSTIESKTKGIWMWCVPHPTKPGTTLVLLDTEGLGDVDKGDPKHDTNIFCLAVLLSSTLVYNSRGTIDNRAIEELQYPSEDPLD	97	SED--PLD-------------------------------------------------------	92-97	Yes	72.46	XP_042585297.1	carp, fancy carp, koi, mirror carp	Eukaryota	Opisthokonta	Metazoa	Eumetazoa	Bilateria	Deuterostomia	Chordata	Craniata	Vertebrata	Gnathostomata	Teleostomi	Euteleostomi	Actinopterygii	Actinopteri	Neopterygii	Teleostei	Osteoglossocephalai	Clupeocephala	Otomorpha	Ostariophysi	Otophysi	Cypriniphysae	Cypriniformes	Cyprinoidei	Cyprinidae	Cyprininae	Cyprinus
Rhincodon typus	guanylate-binding protein 1-like	XP_020386297.1	69.8	No	No	No	No	MTSGSYMQTPMCLIENNQHGKLVLNEEAFQLLSSINEKMVIVSIVGFYRTGKSYLMNRLAGKNHGFSLGSTVQSHTKGIWMWCMPHPEKQNHCLVLLDTEGLGDVEKGDHTNDCWIFSLAVLLSSTFVYNSVGTIDQYALEKLQYLFTLF	150	FTL--F---------------------------------------------------------	147-150	Yes	71.1	XP_020366478.1	whale shark	Eukaryota	Opisthokonta	Metazoa	Eumetazoa	Bilateria	Deuterostomia	Chordata	Craniata	Vertebrata	Gnathostomata	Chondrichthyes	Elasmobranchii	Selachii	Galeomorphii	Galeoidea	Orectolobiformes	Rhincodontidae	Rhincodon
Arvicanthis niloticus	guanylate-binding protein 1-like	XP_034356733.1	69.59	No	No	No	No	MNSKYRQGTPIHTYGKIHMPQPMCLIGNVKGQLRANQKALEILSTITQPVVVVAIVGLYRTGKSYLMNRLAGKRTGFSLGSTLQAHTKGIWMWCVPHPHKADHTLVLLDTEGLGDVEKGDNQNDCWIFALAILLSSTFVYNSMGAINQQAMDQLHYVTELTDRIRARSSPDQYDVVENSAEFVSFFPDFVWTLRDMTLKMEVDGLSVTADEYLEISLKLKEDSCKEVEKYNLPRLCIRKFFPKKKCFIFYPPTEWKKLSQLETLQESEIDSEFLQQVAEFCLYIFKECKAKTLPGGIIVNGPRLETLVQTYIGAISSGDLPCMENAVLVLAQIENSAAVQKAITHYDQQMSQRVQLPTETLQELLDLHRTCEKEAVNIFLRTSFKDEDQSFLMKLGSQL…	795	TEL--TDRIRA--RSSPDQ--------------------------------------Y-DVVE	158-177	Yes	98.4	XP_034380693.1	African grass rat	Eukaryota	Opisthokonta	Metazoa	Eumetazoa	Bilateria	Deuterostomia	Chordata	Craniata	Vertebrata	Gnathostomata	Teleostomi	Euteleostomi	Sarcopterygii	Dipnotetrapodomorpha	Tetrapoda	Amniota	Mammalia	Theria	Eutheria	Boreoeutheria	Euarchontoglires	Glires	Rodentia	Myomorpha	Muroidea	Muridae	Murinae	Arvicanthis
Equus przewalskii	guanylate-binding protein 7-like isoform X2	XP_008527746.1	69.19	Yes	No	No	No	MTLRSCILLNCSSGLQLTMASVCTMTAPICLVENQKNLLTVNPEALKILGNISQPVVVVAIAGPYRTGKSYLMNRLAGQSRGFPLGSTVRSETKGIWMWCIPHPSKPKHTLVLLDTEGLGDVEKGDSKNDLWIFTLAILLSSVFVYNSMGTINRQALEQLHYVTELTKLIRTRSSPSFGEVDDSAEFVSFFPDFVWTVRDFTLELQLDGRPITSDQYLENALKLIPGLENLVVTYVDTINSGGVPCLENSVTTLAERENAAAVQKAADHYREQMAQRVSFPTDTLQELLHVHEACEREAIAIFMEHSFKDDKWEFQAKLLGIIEKNKEDFLLQNEEASVKYCQDELQRLSEPLMESISGGTFSVPGGHKLYLEALNKVKQDYELVPRKGVKANEVLQIF…	565	TEL--TKLIRT--RSSPSF----------------------------------------GEVD	164-182	Yes	98.08	XP_008526994.1	Przewalski horse	Eukaryota	Opisthokonta	Metazoa	Eumetazoa	Bilateria	Deuterostomia	Chordata	Craniata	Vertebrata	Gnathostomata	Teleostomi	Euteleostomi	Sarcopterygii	Dipnotetrapodomorpha	Tetrapoda	Amniota	Mammalia	Theria	Eutheria	Boreoeutheria	Laurasiatheria	Perissodactyla	Equidae	Equus	Equus
Nanorana parkeri	guanylate-binding protein 1-like	XP_018430217.1	69.09	Yes	No	No	No	MADLTNNPEACLLHMSASPLTTYKRSPPVGRSQGIHPSAVETTPPPVNHVMVVQGLGELAKIYTDTICSSKIACMEDAVASLSDKENQRALQEAIQHYQNKMEEVKLPTETNDDFFNMSRQYEDEARKLFMEKSFRDENQKFLKEFMKNLHNVQNELWTRNEKVSQEVCEATIKKYSADLEKDLIEGEYFKPGGHGKYKENLRAMEISYNNESGKGVKAEEVLKEYIESKKTIELAIIQEDNAMTQREKERAEENNRRQIEEMEKQVRKMEEERRAQKHREEQAVLRQTIKDAEEKIKQERNNMNKKMAEVLRQKQRERPPTSPIPTRRIYKAAAMHLHKEKSSGEITDTPSSAHIPELTESSAMESAIRMDSPICLIENRIERGRAKLVVNPEAVNIL…	584	LQ-----QLKE------------------------EQE-------NQKSNEEMAN--------	498-516	Yes	72.86	XP_018431594.1	High Himalaya frog	Eukaryota	Opisthokonta	Metazoa	Eumetazoa	Bilateria	Deuterostomia	Chordata	Craniata	Vertebrata	Gnathostomata	Teleostomi	Euteleostomi	Sarcopterygii	Dipnotetrapodomorpha	Tetrapoda	Amphibia	Batrachia	Anura	Neobatrachia	Ranoidea	Dicroglossidae	Dicroglossinae	Nanorana
Mus musculus	guanylate-binding protein 1 isoform X2	XP_011238316.1	69	No	No	No	No	MASEIHMKGPVCLIKNSGEQLEVYQEALDILSAIQNPVVVVAIVGFYHTGKSYLMNKLAGKQKGFSLGSTVQSHTKGIWMWCMPHPEKPEHTLVLLDTEGLKDMQKGDNQNDCWIFALAVLLSSTFIYNSIGTINQQAMDQLHYVTELTDLIKSKSSPDQSDVDNSANFVGFFPIFVWTLRDFSLDLEFDGESITPDEYLETSLALRKGTDENTKKFNMPRLCIRKFFPKRKCFIFDRPGDRKQLSKLEWIQEDQLNKEFVEQVAEFTSYIFSYSGVKTLSGGITVNGPRLKSLVQTYVSAICSGELPCMENAVLTLAQIENSAAVQKAITYYEEQMNQKIHMPTETLQELLDLHRTCEREAIEVFMKNSFKDVDQKFQEELGAQLEAKRDAFVKKNMD…	559	TEL--TDLIKS--KSSPDQ--------------------------------------S--DVD	146-164	Yes	94.25	NP_032868.2	mouse	Eukaryota	Opisthokonta	Metazoa	Eumetazoa	Bilateria	Deuterostomia	Chordata	Craniata	Vertebrata	Gnathostomata	Teleostomi	Euteleostomi	Sarcopterygii	Dipnotetrapodomorpha	Tetrapoda	Amniota	Mammalia	Theria	Eutheria	Boreoeutheria	Euarchontoglires	Glires	Rodentia	Myomorpha	Muroidea	Muridae	Murinae	Mus	Mus
Gekko japonicus	guanylate-binding protein 2-like isoform X3	XP_015264876.1	68.95	Yes	No	No	No	MASRIHMPAPMCLIENKGKNLTVCPEALQVLSKINQPVAVVAIAGLYRTGKSYLMNRLAGENKGFLLGPTVQATTKGIWMWCVPYPGRPDQTLVLLDTEGLGDAKKGDTQNDSWIFALAVLLSSTLVYNSMGTIDQHAMDQLHYVTELTNCIKSKSSPRGSPEENSEVLEDSADYVRFFPSFIWAMRDFTLQLELNGQPCTEDEYLEDVLKLKKGPEDKVLAKLVETYVGTIRSGGVPCAESAVEALARAENTAALNEATARYVKLMEQKVKLPTESIQELLERHAECETEAHEVFMARAFKKDIQQFLSELVKTLHQKKEEYCRKNELESSELCKSVLRPLCEELEKGISQRSYLQSGGYQRFLDDLNKIKEQYHQKNGKGIMAEKVLQQFLKEKDTM…	548	TEL--TNCIKS--KSSPRG---------------------------S------PE-ENSEVLE	146-170	Yes	86.64	XP_015274934.1	Schlegel's Japanese gecko	Eukaryota	Opisthokonta	Metazoa	Eumetazoa	Bilateria	Deuterostomia	Chordata	Craniata	Vertebrata	Gnathostomata	Teleostomi	Euteleostomi	Sarcopterygii	Dipnotetrapodomorpha	Tetrapoda	Amniota	Sauropsida	Sauria	Lepidosauria	Squamata	Bifurcata	Gekkota	Gekkonidae	Gekkoninae	Gekko
Oncorhynchus kisutch	guanylate-binding protein 4-like	XP_031661909.1	68.79	No	No	No	No	MAGQTVSMKEPVCLIENDSDGKLCVVRSALGILDQIDQHVVVVSVVGLYRTGKSYLMNKLAGEKKGFALGATIQSKTKGIWMWCVPHPEKRDHTLVLLDTEGLGDVEKGDEKNDNWIFSLAVLLSSTLVYNSMGTIDNNALEKLQYPSAEESILSYSLNQPAVYCVVTETQEELSEVHAVMEKEAVAIFINNSFKDEDQKYQLELMKVLQEAYDKICERNYKESQKSCESKIQCIFDPLEEKIRAGSYMTPGGYKEYCNDLKLATSEYRSEGGRGVKAEEVLNEYLGRKASIGEAILSADQSLTEAEQRAEAEQAKREASERENRAMEEQLVVQERLRADQQRTYEENVNQLMERIERDSRNAIAEHDRVLQARLKEQNDLLRQGFDDRAHQMQREIDA…	449	SAE--ESILS-----------------------------------------------------	148-155	Yes	69.97	XP_020314847.1	coho salmon	Eukaryota	Opisthokonta	Metazoa	Eumetazoa	Bilateria	Deuterostomia	Chordata	Craniata	Vertebrata	Gnathostomata	Teleostomi	Euteleostomi	Actinopterygii	Actinopteri	Neopterygii	Teleostei	Osteoglossocephalai	Clupeocephala	Euteleosteomorpha	Protacanthopterygii	Salmoniformes	Salmonidae	Salmoninae	Oncorhynchus
Callorhinchus milii	guanylate-binding protein 1-like	XP_007884161.1	68.32	Yes	No	No	No	MDKDEEEKMSEKKGPVCLIKNSGYGNLQVNDEALKILSQINQPVVVVAIIGLYRTRKSYPMNNLAGKQRGQSGFCLGSTVQLETKGIWMWCMPHPGNDKQCLVLLDTEGLGDFEN	115	---------------------------------------------------------------	116-115	Yes	73.85	XP_042195689.1	Australian ghost shark, elephant fish, ghost shark, makorepe, plownose chimaera, reperepe	Eukaryota	Opisthokonta	Metazoa	Eumetazoa	Bilateria	Deuterostomia	Chordata	Craniata	Vertebrata	Gnathostomata	Chondrichthyes	Holocephali	Chimaeriformes	Callorhinchidae	Callorhinchus
Thamnophis elegans	guanylate-binding protein 7-like	XP_032083564.1	68	No	No	No	No	MEAPVCLIGNRRNHPHVSPEALQLLSDIRQPVVVVSIVGLYRTGKSYLMNKLAGKNSGFPLGSIEEAETKGIWMWCVPHPDRPNQTLVLLDTEGLGDTEKVILYLLISLYEISH	114	---------------------------------------------------------------	115-114	Yes	65.31	XP_032066090.1	Western terrestrial garter snake	Eukaryota	Opisthokonta	Metazoa	Eumetazoa	Bilateria	Deuterostomia	Chordata	Craniata	Vertebrata	Gnathostomata	Teleostomi	Euteleostomi	Sarcopterygii	Dipnotetrapodomorpha	Tetrapoda	Amniota	Sauropsida	Sauria	Lepidosauria	Squamata	Bifurcata	Unidentata	Episquamata	Toxicofera	Serpentes	Colubroidea	Colubridae	Natricinae	Thamnophis
Sinocyclocheilus grahami	guanylate-binding protein 1-like	XP_016132640.1	67.91	Yes	No	No	No	MSGLSPIDIDGADHHNPSVFMHELQSEPSEGKQRIMSCSKYMPAPVCLIENDENGKLHMKKEAKAILDGINEPVVVVSVVGLYRTGKSYLMNRLAGQQSGFALGSTIESKTKGIWMWCVRHPNKKGHTLVLLDTEGLGDVAKGDSKNDGWIFCLAVLLSSTLVYNSRGTP	170	---------------------------------------------------------------	171-170	Yes	72.73	XP_016127155.1	golden-line barbel	Eukaryota	Opisthokonta	Metazoa	Eumetazoa	Bilateria	Deuterostomia	Chordata	Craniata	Vertebrata	Gnathostomata	Teleostomi	Euteleostomi	Actinopterygii	Actinopteri	Neopterygii	Teleostei	Osteoglossocephalai	Clupeocephala	Otomorpha	Ostariophysi	Otophysi	Cypriniphysae	Cypriniformes	Cyprinoidei	Cyprinidae	Cyprininae	Sinocyclocheilus
Sarcophilus harrisii	guanylate-binding protein 1	XP_003767289.1	67.85	No	No	No	No	MAPDVQMPAPVCLIENIKGRLIVNQQSLKILSSIPEPMVIVAIVGLYRTGKSYLMNKLARQKSGFSLGSTVQSHTKGIWMWCIPHPKKPKHTLVLLDTEGLGDVEKGDNKNDIWIFSLAVLLSSTFVFNSMGTINQQAMDQLHFVTELAHRIKSKSDHTCDEIENSSEFVSFFPDFVWTVRDFTLELEADGKPITSDEYLDIALKPKKGKPEEVKMFNLPRQCIRQFFPKKKCFIFDRPAHRKQLTQLEKLHDNELDPEFVEQVESFCSYIFSNSNVKTLQGGITVNGPRLENLVLTYVKAITSGDMPCMENAILALAQIENSAAVKKALTYYEETMKKRVEFPTETLQELLGIHTTCEKEAIEIFMKYSFKDVDQKFQRELASQLDAKRDAFCDQNLD…	592	TEL--AHRIKS--KSDHTC--------------------------------------D--EIE	146-164	Yes	89.78	XP_031820808.1	Tasmanian devil	Eukaryota	Opisthokonta	Metazoa	Eumetazoa	Bilateria	Deuterostomia	Chordata	Craniata	Vertebrata	Gnathostomata	Teleostomi	Euteleostomi	Sarcopterygii	Dipnotetrapodomorpha	Tetrapoda	Amniota	Mammalia	Theria	Metatheria	Dasyuromorphia	Dasyuridae	Sarcophilus
Gallus gallus	guanylate-binding protein 2-like isoform X2	XP_025002330.1	67.83	No	No	No	No	MMAGMTSAVSEVEMEEPICLVENHAGQGLAVRQEALQVLANITQPVVVVAITRLYRSGKSYLMNRLAGQRTGFSLGSNVQGQTKGIWMWCMPHPRQPGHTLVLLDTEGLGDVDKGDTKNDTWIFVLAVLLSSTLIYNSKGTIDQQALENLQYPWWLRGYPALFPLGEWEGELCWCWKWTVLQYE	184	WWL--RGYPA-----------------------------------------------------	154-161	Yes	83.39	XP_003642760.1	bantam, chickens	Eukaryota	Opisthokonta	Metazoa	Eumetazoa	Bilateria	Deuterostomia	Chordata	Craniata	Vertebrata	Gnathostomata	Teleostomi	Euteleostomi	Sarcopterygii	Dipnotetrapodomorpha	Tetrapoda	Amniota	Sauropsida	Sauria	Archelosauria	Archosauria	Dinosauria	Saurischia	Theropoda	Coelurosauria	Aves	Neognathae	Galloanserae	Galliformes	Phasianidae	Phasianinae	Gallus
Egretta garzetta	guanylate-binding protein 1-like	XP_035752980.1	67.45	No	No	No	No	MASEIHMPVPVCLIENTPEKGLVVQPEALRVLSKVTQPVVVVAITGPYRTGKSYLMNRLARQRKGFSLGSSVQSHTKGIWMWCVPHPRRPGHALLLLDTEGLGDVGKGDTRNDTWIFTLAVLLSSTLIYNSKGTIDQQAMEQLHYVLKLSERVQLKAGPKEGELKDSEKFVSFFPTFVWAVRDFTLQLEVDGKEISEDEYLENALKLKAGEGMVLCCWRGPAPAPAAFPRAKLPTETVGELLELHAQCEREALELFMARAFKDDIWEFQAELIHQVEAVKEKFFRDNEQASWDKCKAALRDLSQDMERQICEGAYSVPGGYELFRGDEQAVVEKYRELPGKGVKADAVLQEFLQSHEALAKSILNTDRSLTEKERELKSTLWA	383	LKL--SERVQL--KAGPKE----------------------------------------GELK	147-165	Yes	78.97	XP_035749621.1	little egret	Eukaryota	Opisthokonta	Metazoa	Eumetazoa	Bilateria	Deuterostomia	Chordata	Craniata	Vertebrata	Gnathostomata	Teleostomi	Euteleostomi	Sarcopterygii	Dipnotetrapodomorpha	Tetrapoda	Amniota	Sauropsida	Sauria	Archelosauria	Archosauria	Dinosauria	Saurischia	Theropoda	Coelurosauria	Aves	Neognathae	Pelecaniformes	Ardeidae	Egretta
Protobothrops mucrosquamatus	guanylate-binding protein 1-like	XP_015686258.1	67.36	No	No	No	No	LHLPPKARMEAPVCLVENKKNRLRVSSEGLQLLSDIRNPVVVVSIVGLYRTGKSYLMNKLAGKNSGFCLGSTVQAKTKGIWMWCVPYPDRPNQTLVLLDTEGIGDVEKGSSQNDAWIFALAVLLSSTLVYNSLGTIDQSALDKLQYPFQE	150	FQE------------------------------------------------------------	148-150	Yes	84.35	XP_015668084.1	Chinese habu	Eukaryota	Opisthokonta	Metazoa	Eumetazoa	Bilateria	Deuterostomia	Chordata	Craniata	Vertebrata	Gnathostomata	Teleostomi	Euteleostomi	Sarcopterygii	Dipnotetrapodomorpha	Tetrapoda	Amniota	Sauropsida	Sauria	Lepidosauria	Squamata	Bifurcata	Unidentata	Episquamata	Toxicofera	Serpentes	Colubroidea	Viperidae	Crotalinae	Protobothrops
Jaculus jaculus	guanylate-binding protein 2	XP_004653724.1	67.06	Yes	No	No	No	MTSGISMPEPVCLIENAEKQLVVNGEALEILSAIKQPVVVAAIVGPYRTGKSYLMNELAGKRKGFSLGSTVQSHTKGIWMWCVPHPQKPDHTLILLDTEGLEDVEKGDSQNDSWIFALAVLLSSTFIYNSVGTINQQAMDQLHYVTELTNLIKAKSSPEQSEIDNSANFVGFFPTFVWTLRDFCLQLEANGQPITADEYLEIALTLKKGTDKKTKSYNEPRLCIRKFFPERKCFIFDRPASKQHLTKLEELGEEYLDPEFLEQVAKFTAYILSHSSTKMLPGGITVNGPRLHGLVIAYINAIRSGELPCVENAVLALAQIENSAAVEKAIAHYDQQMNQQLKLPTETFQELLDLHRTIESKAIEVFMKNSFKDEDQKFQRKLGEKLEAKQNALLKQNVD…	589	TEL--TNLIKA--KSSPEQ--------------------------------------S--EID	146-164	Yes	97.12	XP_004649591.1	lesser Egyptian jerboa	Eukaryota	Opisthokonta	Metazoa	Eumetazoa	Bilateria	Deuterostomia	Chordata	Craniata	Vertebrata	Gnathostomata	Teleostomi	Euteleostomi	Sarcopterygii	Dipnotetrapodomorpha	Tetrapoda	Amniota	Mammalia	Theria	Eutheria	Boreoeutheria	Euarchontoglires	Glires	Rodentia	Myomorpha	Dipodoidea	Dipodidae	Dipodinae	Jaculus
Suricata suricatta	guanylate-binding protein 1-like	XP_029801667.1	66.59	No	No	No	No	MWCVPHPRKPDHTLVLLDTEGLGDIEKGDNQNDSWIFALAILLSSTFVYNSMGTINQQAMDQLQYPFCSSEWPQKFLFYLPAGTTQNDQNFNLPRLCIRRFFPKKKCFVFDRPTHRKKLGQLEKLHDNELDPDFVQQATVFCSYIFTESKTKTLPGGIKVNGPRLEKLVQTYIDAISRGDLPCMENAVLALAQIENAAAVQKAIAHYDQKMSQMVQLPTETLQKLLNLHRTCEKEAIELFMKNSFKDVDQLCQKDLAAQLEKKLDDFCKQNVQASTDRCSDLLKYIFTPLEEAVKKGDYFKPGGYRLFLQKTQELKRKYLQKPNKGIQAEEVLQAYLKSKESVTDAILQTDQSLTAKEKEIEVERVKAESAQAAAKVMEEILSFNGQKIPRHSTSYESG…	462	FCS--SEWPQK----------------------------------------------------	67-75	Yes	98.4	XP_029800910.1	meerkat	Eukaryota	Opisthokonta	Metazoa	Eumetazoa	Bilateria	Deuterostomia	Chordata	Craniata	Vertebrata	Gnathostomata	Teleostomi	Euteleostomi	Sarcopterygii	Dipnotetrapodomorpha	Tetrapoda	Amniota	Mammalia	Theria	Eutheria	Boreoeutheria	Laurasiatheria	Carnivora	Feliformia	Herpestidae	Suricata
Sinocyclocheilus anshuiensis	guanylate-binding protein 4-like	XP_016333435.1	66.34	Yes	No	No	No	MDKPVCLIDTASDGKLCVQGSALQVLEQIQQPVVVVAVVGLYRTGKSYLMNRLAGKQTGFALGSTIESKTKGIWMWCVPHPTKAETTLVLLDTEGLGDVDKVK	103	---------------------------------------------------------------	104-103	Yes	74.3	XP_016295595.1	ray-finned fish	Eukaryota	Opisthokonta	Metazoa	Eumetazoa	Bilateria	Deuterostomia	Chordata	Craniata	Vertebrata	Gnathostomata	Teleostomi	Euteleostomi	Actinopterygii	Actinopteri	Neopterygii	Teleostei	Osteoglossocephalai	Clupeocephala	Otomorpha	Ostariophysi	Otophysi	Cypriniphysae	Cypriniformes	Cyprinoidei	Cyprinidae	Cyprininae	Sinocyclocheilus
Eumetopias jubatus	guanylate-binding protein 5-like isoform X3	XP_027958186.1	65.34	No	No	No	No	MASEIHMPAPVCLIENIRGQLVANQEALEILAANKNPLVVVAIVGLYRTGKSYLMNKLAGKNKGFSIGTTVQSHTKGIWMWCVPHAKKPNHTLVLLDTEGLGDVEKGDKKNDTQIFALAILLSSIFVYNTMNKIDQRAIDLLHYVTELSNRLRKVSSPDFEGVEDATNLESFCPDFVWILRDFYLTLEVDEQVITADEYLENSLRLKQGTNQSVQNFNLPRLCIKEFFPIRKCFIFDSPTHRKKLAKLESLPNEDLDPEFVEQVATFCSYIFNHSKTKALPGGIKVNGPRLKSLVLTYINAISRGDLPCMENSVLALAQIKNSAAVKKAIAHYDQQMGQKVQLPTETLQELLDLHRESEREAIELFMKNSFKDMDQKFQKELETLLEARKDDLYEQNVE…	590	TEL--SNRLRK--VSSPDF----------------------------------------EGVE	146-164	Yes	34.46	XP_027977514.1	northern sea lion	Eukaryota	Opisthokonta	Metazoa	Eumetazoa	Bilateria	Deuterostomia	Chordata	Craniata	Vertebrata	Gnathostomata	Teleostomi	Euteleostomi	Sarcopterygii	Dipnotetrapodomorpha	Tetrapoda	Amniota	Mammalia	Theria	Eutheria	Boreoeutheria	Laurasiatheria	Carnivora	Caniformia	Otariidae	Eumetopias
Canis lupus dingo	guanylate-binding protein 5	XP_025273520.1	65.17	No	No	No	No	MTPKIYMPAPVCLIENNGGQLLANQEALEILSATRNPLVVVAIVGLYRTGKSYLMNKLAGKNKGFSIGSTVQSHTKGIWMWCVPHPKKPNHTLVLLDTEGLGDVEKGDKNNDAQIFALAILLSSTFVYNTMNKIDQKAIDLLHYVTELSNLLRKVSSPDLEGVEDATNLQSFCPDFVWTLRDFFLTLEKDGQDITADEYLENSLRLKQGTNESVKNFNLPRLCIKEFFPIRKCFIFDSPTHRKKLAQLETLPNDELDPEFVQQVAGFCSHIFNHSNTKTLPGGIKVNGPYLKSLVLTYINAISRGDLPCMENSVLTLAQIKNSAAVKKAIDHYDQQMSQKVQLPTETVHELLDLHRESEREATEVFMKNSFKDMDQKFQKELETLLEVKKDDLYKQNME…	587	TEL--SNLLRK--VSSPDL----------------------------------------EGVE	146-164	Yes	69.55	XP_025311703.1	dingo	Eukaryota	Opisthokonta	Metazoa	Eumetazoa	Bilateria	Deuterostomia	Chordata	Craniata	Vertebrata	Gnathostomata	Teleostomi	Euteleostomi	Sarcopterygii	Dipnotetrapodomorpha	Tetrapoda	Amniota	Mammalia	Theria	Eutheria	Boreoeutheria	Laurasiatheria	Carnivora	Caniformia	Canidae	Canis	Canis lupus
Oncorhynchus nerka	guanylate-binding protein 1-like isoform X1	XP_029515293.1	65	No	No	No	No	MDFPICLVENADGELHVVPGAIKYLMGLNQHVVVVAVVGLYRTGKSYLMNKLSGKRKGFALGATIQSKTKGIWIWCVPHPEKRDHTLVLLDTEGMGEGERSKFSLYNSH	109	---------------------------------------------------------------	110-109	Yes	69.97	XP_029520363.1	sockeye salmon	Eukaryota	Opisthokonta	Metazoa	Eumetazoa	Bilateria	Deuterostomia	Chordata	Craniata	Vertebrata	Gnathostomata	Teleostomi	Euteleostomi	Actinopterygii	Actinopteri	Neopterygii	Teleostei	Osteoglossocephalai	Clupeocephala	Euteleosteomorpha	Protacanthopterygii	Salmoniformes	Salmonidae	Salmoninae	Oncorhynchus
Salvelinus alpinus	guanylate-binding protein 2-like isoform X2	XP_023991177.1	64.64	No	No	No	No	MGLNQKVVVVSVVGLYRTGKSYLMNKLAGKRKGFALGATIQSKTKGIWMWCVPHPEKRDHTLVLLDTEGLGDVEKGDSKNDAWIFSLAILLSSTLVYNSRGTIDNQAVENLQYVSELTERIKVNSSSAASSSHDDEEGGDAQFVQFFPNFVWAIRDFTLLLEIDGRNVTEDEYLEHSLELRKVLGHLVNTYVETIAKGSVPCLENAVLAMAQIENQAAVDEGQVVYQRGMEEVKALFPVDMGQISAHHLRSDHQATQAFMKRSFKEXNGDFLKALAVAIAKHYAXLLXQNEDASEKKCAALLEKLSAPMAQKIKEGIYTTPGGYELYCNHHDNMVAQYRAEPDKGVGAEEILEQFLREKSLEKNSILQADKKLTENEKKIYEEKERSAVLEQEKKAAEE…	514	SEL--TERIKV--NSSSAA---------------------------S------S--SHDDEEG	115-138	Yes	69.65	XP_023846875.1	Arctic char	Eukaryota	Opisthokonta	Metazoa	Eumetazoa	Bilateria	Deuterostomia	Chordata	Craniata	Vertebrata	Gnathostomata	Teleostomi	Euteleostomi	Actinopterygii	Actinopteri	Neopterygii	Teleostei	Osteoglossocephalai	Clupeocephala	Euteleosteomorpha	Protacanthopterygii	Salmoniformes	Salmonidae	Salmoninae	Salvelinus
Paramormyrops kingsleyae	guanylate-binding protein 3-like isoform X2	XP_023652244.1	64.62	No	No	No	No	MDFNQETVYRKSYKVKAFPEDLPQYAPVVSRNLSGLGPSMLVREEKVYTGSNMDFNQETGYRKSYKVKAFPEDLPQYAPVVSRNPSGNLLSGLGLSTLGREEKASVFSSTGKMLEPICLIENTTKNELKVNQEAVAILSSFHQPVVVVSIVGMYRTGKSYLMNRLAGKNKGFALGSTIQSKTKGIWMWCVPVPGREQTLVLLDTEGLGDVEKGDDKNDHWIFSLAVLLSSTLIYNSIGTINNVAVMNLQYVTELTKHIKVKSNDEDEADASAEYVRFFPSFIWAVRDFTLDLEANGKPITADEYLENSLKLKPGKCITLPFTVYSMKAIVQMNGAMIFLWVYSFQ	345	TEL--TKHIKV--KSNDE-----------------------------------------DEAD	252-269	Yes	72.08	XP_023682486.1	elephantfish	Eukaryota	Opisthokonta	Metazoa	Eumetazoa	Bilateria	Deuterostomia	Chordata	Craniata	Vertebrata	Gnathostomata	Teleostomi	Euteleostomi	Actinopterygii	Actinopteri	Neopterygii	Teleostei	Osteoglossocephalai	Osteoglossocephala	Osteoglossomorpha	Osteoglossiformes	Mormyridae	Paramormyrops
Sinocyclocheilus rhinocerous	guanylate-binding protein 1-like	XP_016391374.1	64.49	Yes	No	No	No	MDKPVCLIDTASDGKLCVQGSALQVLEQIQQPVVVVAVVGLYRTGKSYLMNRLAGKQTGFALGSTIESKTKGIWMWCVPHPTKAATTLVLLDTEGLGDVDKGDSKHDTNIFCLAVLLSSTLVYNSRGTIDNRAVEELHGNKQYQGAASTQYNPGGQWSGGGTGGGTVGQVHVEIERLGTEAKLAEQSTKSEQGAKVELVEQRTRAEHRARAESAEQVELRTTTAEQTGPEIPTVEQKPTRVEKSKQEPTRVEQTEQKTYMRGGDRVEAHQSCCSSLLGTSKKVMEYNLPRECIQKFFPSRTCFTFPFPTAPENVSRLERFLGHLAKTYVDTISSGAVPCLENAVIAMAMIENQAAVKEGLEVYQSGMEKLKNSFPLELKVVSSEHQRLSSMATQTFMTR…	666	KQY------QG--AA---------------------------------------------STQ	141-150	Yes	72.4	XP_016401989.1	ray-finned fish	Eukaryota	Opisthokonta	Metazoa	Eumetazoa	Bilateria	Deuterostomia	Chordata	Craniata	Vertebrata	Gnathostomata	Teleostomi	Euteleostomi	Actinopterygii	Actinopteri	Neopterygii	Teleostei	Osteoglossocephalai	Clupeocephala	Otomorpha	Ostariophysi	Otophysi	Cypriniphysae	Cypriniformes	Cyprinoidei	Cyprinidae	Cyprininae	Sinocyclocheilus
Xenopus laevis	guanylate-binding protein 6-like	XP_018095771.1	64.15	Yes	No	No	No	MAPIPKMNQPICLIENEPDKKICLNQEAKQILEKISQPLVVVSIVGPYRSGKSYLMNKLARVKKGGFPLGHTVEAKTKGIWMWCVPHPDKSARTLVLLDTEGLGDVLELYRVIQGTRELSSHSHCC	126	---------------------------------------------------------------	127-126	Yes	73.23	XP_018116900.1	African clawed frog	Eukaryota	Opisthokonta	Metazoa	Eumetazoa	Bilateria	Deuterostomia	Chordata	Craniata	Vertebrata	Gnathostomata	Teleostomi	Euteleostomi	Sarcopterygii	Dipnotetrapodomorpha	Tetrapoda	Amphibia	Batrachia	Anura	Pipoidea	Pipidae	Xenopodinae	Xenopus	Xenopus
Scleropages formosus	guanylate-binding protein 1-like	XP_029105364.1	63.9	No	No	No	No	MESPVCLIENIDGTLRVVQEATEYLMRINQPVVVVAVVGLYRTGKSYLMNKLAVKRKGFALGATVQSKTKGIWMWCVPHPVKEGHTLVLLDTEGLGDVEKGDQKNDAWIFSLAILLSSTLVYNSRGTIDNQAVENLQYVTELTERIKVKAPSASSAEDDDAEDAQFVQFFPSFVWAVRDFTLQLQIDRRQVNEDQYLEHALTLKKTDNPSSKVTV	215	TEL--TERIKV--KAPSAS-------------------------------------SAEDDDA	140-161	Yes	72.08	XP_018601224.2	Asian bonytongue	Eukaryota	Opisthokonta	Metazoa	Eumetazoa	Bilateria	Deuterostomia	Chordata	Craniata	Vertebrata	Gnathostomata	Teleostomi	Euteleostomi	Actinopterygii	Actinopteri	Neopterygii	Teleostei	Osteoglossocephalai	Osteoglossocephala	Osteoglossomorpha	Osteoglossiformes	Osteoglossidae	Scleropages
Ochotona princeps	guanylate-binding protein 2	XP_004582125.1	63.68	No	No	No	No	MASEIIMKAPICLVENLNQQLKVNPKALDILNKISQPVMVVGIVGLYHTGKSYLMNRLAGQNNGFPLGSTVRSETKGIWMWCVPHPLKPNHTVVLLDTEGLGDVEKGDPKNDLWIFALTVLLSSTLVYNSLGTINHQALEQLHFVTELTEFIRTRSSPISDEVEDSAEFVSFFPDFVWAVRDFTLELNLDGRPITEDEYLENALKSTPDENPGMQKSNKCRTCIRHLFPRRKCFVFSWPISNKKLLAHLDKVSEDQLEPDFKNQTEKFCSHIFTNGETKTLRQGIIVTGNRLQSLVLTYVNAISSGDLPCMENAVLALAQIENSAAVRKAIAHYDQQMSQKVKLPTETLKELLDLHRVTEREAIDVFMKNSFRDVDQHFQKELAAQLDAKRKNFCEKNE…	591	TEL--TEFIRT--RSSPIS----------------------------------------DEVE	146-164	Yes	95.02	XP_004590541.1	American pika	Eukaryota	Opisthokonta	Metazoa	Eumetazoa	Bilateria	Deuterostomia	Chordata	Craniata	Vertebrata	Gnathostomata	Teleostomi	Euteleostomi	Sarcopterygii	Dipnotetrapodomorpha	Tetrapoda	Amniota	Mammalia	Theria	Eutheria	Boreoeutheria	Euarchontoglires	Glires	Lagomorpha	Ochotonidae	Ochotona
Salmo trutta	guanylate-binding protein 1-like	XP_029558460.1	63.64	No	No	No	No	MSGQTVPMKEPVCLIENDSDGKLRVVRSALDILDQIDQHVVVVSVVGLYRTGKSYLMNKLAGERKGFALGATIQSKTKGIWM	82	---------------------------------------------------------------	83-82	Yes	70.51	XP_029579849.1	river trout	Eukaryota	Opisthokonta	Metazoa	Eumetazoa	Bilateria	Deuterostomia	Chordata	Craniata	Vertebrata	Gnathostomata	Teleostomi	Euteleostomi	Actinopterygii	Actinopteri	Neopterygii	Teleostei	Osteoglossocephalai	Clupeocephala	Euteleosteomorpha	Protacanthopterygii	Salmoniformes	Salmonidae	Salmoninae	Salmo
Thamnophis sirtalis	guanylate-binding protein 1-like	XP_013931069.1	63.32	Yes	No	No	No	MKTKELEDEVPKQKQEMWQQKFEDQKQSYEMTLQKLMEKLEEERKQILEEQEKMIQRTLKEELAAFGCCCCCKKSVRGAQEEKDHGGLPRELSSDPLISLERRCISSSKARMEAPVCLIENRKNRLHVSPEAFQLLSDIRQPVVVVSIVGLYRTGKSYLMNKLAGKNSGFSLGSTVQAKTKGIWMWCVPYPDRPNQTLVLLDTEGLGDVEKGSSQNDTWIFALAVLLSSTLVYNSVGTIDQTALDKLHFVTELSEHIKAKASSSPEDTDDSSEFVGFFPTFVWSVRDFALQLERDGKPITEDEYLEHALELKKGNSKKKQMFNLPRKCIRLFFPTRKCFVFDCPTKSRNLPYLEKMVDNQLEPEFVEQAKKFCFYIFAMSQEKTLPGGHVVTGN	394	TEL--SEHIKA--KASSS-----------------------------------PE-D----TD	251-269	Yes	84.35	XP_013915646.1	Common garter snake	Eukaryota	Opisthokonta	Metazoa	Eumetazoa	Bilateria	Deuterostomia	Chordata	Craniata	Vertebrata	Gnathostomata	Teleostomi	Euteleostomi	Sarcopterygii	Dipnotetrapodomorpha	Tetrapoda	Amniota	Sauropsida	Sauria	Lepidosauria	Squamata	Bifurcata	Unidentata	Episquamata	Toxicofera	Serpentes	Colubroidea	Colubridae	Natricinae	Thamnophis
Ornithorhynchus anatinus	guanylate-binding protein 1-like	XP_028919173.1	61.85	No	No	No	No	MATKKIMPAPICLIENSSSGQLTVNQKALAILSGISQPVVVVAIVGLYRTGKSYLMNRLAGQKKGFSLGSTVQSHTKGIWMWCVPHPTEKNLTLVLLDTEGLGDVEKEDPKNDSWIFALAVLLSSMFVYNSMGTINQPAMDQLHYVSELTEHIRSKTVPSLDGVDDSAGFVSFFPDFVWTVRDFNLELKLDGHPITEEEYLENALKLKRGTDEKTKLFNLPRTCIRQFFPTKKCFVFAPPATWKELPKLEDLQENELQPEFVEQTGRFCSYIFQNAKVKTIQGGIVINGPRLESLVVTYVETISSGTVPCMENAVSALAEIENSAAVQKALDCYEKLMSPVKFSTNTLQELLDLHTASEGKAIEVFMQHSFKDEDQKYQRELRNHLLAKWDDFFKQNEK…	593	SEL--TEHIRS--KTVPSL----------------------------------------DGVD	147-165	Yes	82.75	XP_028925680.1	platypus	Eukaryota	Opisthokonta	Metazoa	Eumetazoa	Bilateria	Deuterostomia	Chordata	Craniata	Vertebrata	Gnathostomata	Teleostomi	Euteleostomi	Sarcopterygii	Dipnotetrapodomorpha	Tetrapoda	Amniota	Mammalia	Prototheria	Monotremata	Ornithorhynchidae	Ornithorhynchus
Alligator mississippiensis	LOC102557728	XP_019335448.1	60.96	Yes	No	Yes	No	MEPVCLVERVPASGVLRVNPSALHRLRTLAQPLHVLAVFGPRRTGKSFLLDRLAGAAAGSGPQRGIWMRCLPHPARARHSLVLLDTEGFPDHEQDDEDAFSRLFVLNVLLSSVFVYNSRGDGDPQAQLERLTYVRELPQRVCVLPECCEPWDNSVLLSTILPTFVWCLRDVVPDPQLDWELEEEQHNLDSTVSATPGADHSPTHCIQSTFSCRKLFRFCPPGLDGEWGMPPAPLGPLHPTFQGQLERFQQYVLSCEPKATLGKHLIDGMFLAGLLERIVELLGRDETILLQEVCKELLEATMPHEVEGCRTPSPLGPVLESRGAASAAQPLRPEPKVEAVVVLQASSAPDRGGTRGDSAQVSLWDPAQATSATGPICLVENVPSHGLQVNREALAQLQA…	728	TEL--TEHIQA--KAASGAGL--------------------------------------AAAG	512-532	Yes	85.62	XP_006266252.1	American alligator	Eukaryota	Opisthokonta	Metazoa	Eumetazoa	Bilateria	Deuterostomia	Chordata	Craniata	Vertebrata	Gnathostomata	Teleostomi	Euteleostomi	Sarcopterygii	Dipnotetrapodomorpha	Tetrapoda	Amniota	Sauropsida	Sauria	Archelosauria	Archosauria	Crocodylia	Alligatoridae	Alligatorinae	Alligator
Trachemys scripta elegans	guanylate-binding protein 1-like	XP_034612341.1	59.74	No	No	No	No	MEPVCLVEPVPSSGALRVNPAALGLLRGLTRPLHVLAVFGPCGTGKSFLMDRLAGQGEGFPCSPGIWVWCLPHPTQPDQALVLLDTEGFTEEEGDETKLSRLFLLNVLLSSVFVYNTRSEGDPQRQLDRLTYVRDLPRVVRVRDECSWENSFLLSSVLPDFVWCLRDVSPDPCLDEVLEATAHELDSALSSPQDSEDSPSNCIERLFPCQKLFQFCSPRADGGHGERFQEQMGRFKDYALSRSPKTMVGNRLVDGAFLADFLERVVDLLSRDEPVLLSELCNDLQMERVVPLQASRPALPVLAKVAPGTAQPGAMEEPMCLIENSPDGELQLNQRALALLQSVRQPVVVVAIAGLYRTGKSYLLNRLAGKDRGGFSLGSTIQSHTKGIWMWCLPHPCRA…	704	TEL--TERIKM--KAAGRGGR--------------------------------------QEGE	456-476	Yes	35.47	XP_034630690.1	Red-eared slider	Eukaryota	Opisthokonta	Metazoa	Eumetazoa	Bilateria	Deuterostomia	Chordata	Craniata	Vertebrata	Gnathostomata	Teleostomi	Euteleostomi	Sarcopterygii	Dipnotetrapodomorpha	Tetrapoda	Amniota	Sauropsida	Sauria	Archelosauria	Testudines	Cryptodira	Durocryptodira	Testudinoidea	Emydidae	Trachemys	Trachemys scripta
Numida meleagris	guanylate-binding protein 2-like	XP_021238693.1	57.85	No	No	No	No	MASAASVLELAEPVCFVENQAGQGLAVRQDALQVLANITQPVVVVAITGLYRSGKSYLLNRLAGRRTGFSLGSNVQGHTKGIWMWCLPHPRQPGHTLVLLDTEGLGDMEKGDTKNDAWIFVLAVLLSSTLIYNSRGTIDQQALENLHYVLTLAERIKLSKSPGESGAQLPAAAELAQFLPTFVWAVRDFTLQLEADGKELSEDEYLEQALKLRGGSSAEAESYDRLRECIRQFFPEHRCFVFKQPCLPWPIDPVYPGPSAEPFYHLTDQHSLPTCCCLQTY	281	LTL--AERIKL--SKSPGE-------------S-------------------------GAQLP	150-170	Yes	83.39	XP_021233091.1	helmeted guineafowl	Eukaryota	Opisthokonta	Metazoa	Eumetazoa	Bilateria	Deuterostomia	Chordata	Craniata	Vertebrata	Gnathostomata	Teleostomi	Euteleostomi	Sarcopterygii	Dipnotetrapodomorpha	Tetrapoda	Amniota	Sauropsida	Sauria	Archelosauria	Archosauria	Dinosauria	Saurischia	Theropoda	Coelurosauria	Aves	Neognathae	Galloanserae	Galliformes	Numididae	Numida
Colius striatus	guanylate-binding protein 1-like	XP_010193619.1	57.75	Yes	No	No	No	MAAETPMSEPMCLIENSQEKGLVIHQEALQVLSEITQPVVVVAIAGLYRTGKSYLMNRLACERRGFSLGSSVQSQTKGIWMWCLPHPCQPGHMLVLLDTEGLGDVEKGDTQNDTWIFVLAVLLSSTLIYNSKGTIDQQAMDQLQYPCWDSNKFVLFVPTFVWAVRDFTLQLRRNGQPISEDEYLENALKLKADTSPEIQTYNQLRECIRTFFPGRKCFVFCPPANWSDLHRLEELQDDEIDSQFQEQVEKFCSHIWKTSPPKSVPGGHIITGILLGKLAVIYVEAIRSGAVPCVESAVLALATVQNTAAVT	311	C-------------------------------------------------------------W	147-148	Yes	73.13	XP_010193715.1	speckled mousebird	Eukaryota	Opisthokonta	Metazoa	Eumetazoa	Bilateria	Deuterostomia	Chordata	Craniata	Vertebrata	Gnathostomata	Teleostomi	Euteleostomi	Sarcopterygii	Dipnotetrapodomorpha	Tetrapoda	Amniota	Sauropsida	Sauria	Archelosauria	Archosauria	Dinosauria	Saurischia	Theropoda	Coelurosauria	Aves	Neognathae	Coliiformes	Coliidae	Colius
Chelonoidis abingdonii	guanylate-binding protein 1-like isoform X5	XP_032631853.1	57.56	No	No	No	No	MEPVCLVESVPSSGALQVNPAALGLLRVLARPLHVLAIFGPCGTGKSFLMDRLVGQGEGFPRSPGIWVWCLPHPTQPDQALVLLDTEGFPEQEGDETKLSHLFLLNVLLSSVFVYNTRSEGDPQRQLDRLTYVRDLPRVVRVLDESRENSFLLSSVLPDFVWCLRDVAPDPCLDEVLEATDHELDSALSSPQDSEDSPSSCVQRLFPCRKLFRFCSPRGDGGHGEQLSPAGQLHPMFQEQVGRFKDYALSRSPKTVVGNRAVDGAFLADFLERIVDLLSRDEPVFLSEICNGLQQEGSNYSVGYPVDPMGGAPPSRAAASAAQPSVLEPKREHMIPLQASRPALPVLAKVAPSTAQPGAMEKPMCLIENSLDGELQLNQAALALLQSVRQPVVVVAIAG…	949	TEL--TERIKV--KVAGEG---------------------------G-------R-Q---EGE	502-522	Yes	75.9	XP_032636765.1	Abingdon island giant tortoise	Eukaryota	Opisthokonta	Metazoa	Eumetazoa	Bilateria	Deuterostomia	Chordata	Craniata	Vertebrata	Gnathostomata	Teleostomi	Euteleostomi	Sarcopterygii	Dipnotetrapodomorpha	Tetrapoda	Amniota	Sauropsida	Sauria	Archelosauria	Testudines	Cryptodira	Durocryptodira	Testudinoidea	Testudinidae	Chelonoidis	Chelonoidis nigra species complex
Lacerta agilis	guanylate-binding protein 1-like	XP_033014179.1	57.49	No	No	No	No	MEEPMCLIENNPNEQLRVNQEALKILQSIQQPVVVVAIVGLYRTGKSYLMNKLAGKKKGFSLGATIQAETMGIWMWCLPHPENPDYTLVLLDTEGLGDVEKSNIENDAWIFALSILLSSTLVYNSMGTIDQFALEKLQYVTELTKRIKVKATTTKTYEDGEEENSEDFLRFFPAFVWAVRDFTLQLKLNGSPISSDEYLENALRRKKGQPEKLDLAKKCIRQYFPSRKCFVFDRPAGSRDLSELDDLSEKMLSPNFVVQAHRFRQHIYESTQPKMIQGGHLVTGTCE	287	TEL--TKRIKV--KATTTK---------------------------T------YE-D--GEEE	141-163	Yes	85.34	XP_033008450.1	Sand lizard, Zauneidechse	Eukaryota	Opisthokonta	Metazoa	Eumetazoa	Bilateria	Deuterostomia	Chordata	Craniata	Vertebrata	Gnathostomata	Teleostomi	Euteleostomi	Sarcopterygii	Dipnotetrapodomorpha	Tetrapoda	Amniota	Sauropsida	Sauria	Lepidosauria	Squamata	Bifurcata	Unidentata	Episquamata	Laterata	Lacertibaenia	Lacertidae	Lacertinae	Lacerta
Gopherus evgoodei	guanylate-binding protein 1-like	XP_030399053.1	57.41	No	No	No	No	MEIPMPAPICLIENSPAGELRVQQEALRVLAEISQPVVVVAIAGLYRTGKSYLMNRLASKRTGFSLGSTIQSHTKGIWMWCLPHPHPRRAGHTLVLLDTEGLGDVEKGDGKNDTWIFALAVLLSSTLVYNSLGTINQQAMDQLHYVTELTERIKVKVAREGGRQEGEDSAEFVRFFPAFVWAVRDFTLQLELDGREITEDEYLENGLKLKPGSSQRAQLYNLPRECIRQFFPGRKCFVFVQPASRRDLPQLEELQEAELEPEFREQVARFCHHVWETSKPKTIPGGHVVTGAMLGNLAVTYVDAIRSGAVPCMESAVLALAQIENSAAVEEAVAAYEEQLGLRVVLPTESVQELLELHAQCEREALRRFMARVFKDDDRRFQGELMHRLEEQKQELCHQ…	627	TEL--TERIKV--KVAREG---------------------------G-------R-Q---EGE	147-167	Yes	86.64	XP_030417098.1	Goodes thornscrub tortoise	Eukaryota	Opisthokonta	Metazoa	Eumetazoa	Bilateria	Deuterostomia	Chordata	Craniata	Vertebrata	Gnathostomata	Teleostomi	Euteleostomi	Sarcopterygii	Dipnotetrapodomorpha	Tetrapoda	Amniota	Sauropsida	Sauria	Archelosauria	Testudines	Cryptodira	Durocryptodira	Testudinoidea	Testudinidae	Gopherus
Oxyura jamaicensis	LOC118158253	XP_035168775.1	57.33	No	No	Yes	No	MATPPRVPLLLAVPGGPRGGPRLLPQALAALRGAPAPVHVVAAFGPRGSGTSFLLDQLAGPGKAFPGSPGLWLRCCPHPTRPGHALLLLDAGGFPAPGDEDEDEEDPWFLQLLVLQLLLASVFVYSSGAAAEPREELERLIYVRALPRRLRLLAEEEEEEEEEEGALLRTVLPPFVWSLRGAAVAPEDEAVLEAEGHELRAALGTPPGPEAPVTRGVLALFPEQKLFRLEAGGAGGLPQLCAHLLGCGPKTGLSGDPVGGAYLAALAERAAEALRGAEPLRVARLCRDAEGAALQVPGAGDVGGGPGEGGAAPGPAPRPWRGGGEAVARLWHGEGVTQPGAADARWSGDDANKDIDVQHGDTAAQQDVTAWLGDTVREGDINVWHGDTAIQQDVSAWFS…	620	---------------------------------------------------------------	621-620	Yes	74.8	XP_035168881.1	ruddy duck	Eukaryota	Opisthokonta	Metazoa	Eumetazoa	Bilateria	Deuterostomia	Chordata	Craniata	Vertebrata	Gnathostomata	Teleostomi	Euteleostomi	Sarcopterygii	Dipnotetrapodomorpha	Tetrapoda	Amniota	Sauropsida	Sauria	Archelosauria	Archosauria	Dinosauria	Saurischia	Theropoda	Coelurosauria	Aves	Neognathae	Galloanserae	Anseriformes	Anatidae	Anatinae	Oxyura
Podarcis muralis	guanylate-binding protein 1-like isoform X1	XP_028598183.1	56.3	No	No	No	No	MEEPMCLIENNPKEQLRVNQEALKILQSIQQPVVVVAIVGLYRTGKSYLMNKLAGKKKGFSLGATIQAQTMGIWMWCLPHPKKPDHTLVLLDTEGLGDVEKSNTANDSWIFALSILLSSTFVYNSMGTIDQYALEKLQYVTELTKRIKVKSTPPKDSEGEEEDSSDFLRFFPAFVWAVRDFSLLLKLNGKPITEDEYLENALKRKKDNPEKLDLAKKCIRQYFPSRKCFVFDRPASRRALEELEDLPESKLNPDFLEQVQHFCSYIHEQAQAKVIQGGHTVTGTSLGHLVVTYVDAICSGSIPCIENAVVALAQIENTAAVHEAITYYEAEMGKHLKLPTETIEELLEAHAQYEKEAIKVFLARAFKDVNHEYQKELGTQLHAKLLEFCSRNEQASSDR…	590	TEL--TKRIKV--KSTPPK---------------------------D-------S-E--GEEE	141-162	Yes	85.34	XP_028589825.1	Common wall lizard	Eukaryota	Opisthokonta	Metazoa	Eumetazoa	Bilateria	Deuterostomia	Chordata	Craniata	Vertebrata	Gnathostomata	Teleostomi	Euteleostomi	Sarcopterygii	Dipnotetrapodomorpha	Tetrapoda	Amniota	Sauropsida	Sauria	Lepidosauria	Squamata	Bifurcata	Unidentata	Episquamata	Laterata	Lacertibaenia	Lacertidae	Lacertinae	Podarcis
Chanos chanos	LOC115821624	XP_030641290.1	56.25	No	No	Yes	No	MGLTKNYQKDLLGQQIWPLNFNGEDSKRGISVSDEEVYVGDEVTFKCEVNKRSPTAEWWKGDLELSGGNKYKMSEERNSDGSIFYLTIHDVQLEDNGEYTLHLTHKQGEASGTATLIVKERLKIVKSFGDVTAHGGKRIILKCEVNKDGATVKWLKNNKQVSESVNVTMTQNGKEFILTIKQAQRSDHGTYTCEVTLPCEKVTCSADITVQEFEREWRTVSWDINSKNKMMKEISLLKPKVTPIRILLHGPVGSGKSSFVNSIDNVFKGRIASAALADAGIGTTFTKVYKAHDFQMSGHPGFLPFVVNDIPGLEGKDSDGAHADDIINALQGYIKDKSELHLGKPLSKGDSGYNSSPSLADEAHCLVSVIPADKITLMADAVIMKMRQVREKASKMGIP…	695	VRF--CEETKQ------------------------QIPNDLERFDNHPCVVASEG--------	644-672	Yes	71.88	XP_030639804.1	milkfish	Eukaryota	Opisthokonta	Metazoa	Eumetazoa	Bilateria	Deuterostomia	Chordata	Craniata	Vertebrata	Gnathostomata	Teleostomi	Euteleostomi	Actinopterygii	Actinopteri	Neopterygii	Teleostei	Osteoglossocephalai	Clupeocephala	Otomorpha	Ostariophysi	Anotophysi	Gonorynchiformes	Chanoidei	Chanidae	Chanos
Anser cygnoides domesticus	guanylate-binding protein 2-like	XP_013026315.1	56.2	Yes	No	No	No	MQDGAEQLPPSLLSQLGAGRSWGGGVHRLFSTHASAFGFVSPLGAAMQELLCLVQNGADGVLSPNPAALEVLRGIGQPVVVVAIAGPYRTGKSFLMNRLEQRSTNYALGSIVHALTKGIWMWCLPHPHWADTAVVLLDTEGLGNSRNDAWIFTLALLLSSTLVYNNSMILRSASSSTCCRQAIIASSGVLCLESAVTALSPLRVPQEQEALLKEGFQREAEALREQIKKLEKEKEEIKKGSWIQRALDGLGSVADPFLPGLLSVAYRGVGAGTVVLVLSRWHRGDGAAAPRRVVTALTERVQVGAEDDSDTAAANFVRFFPGFIWAMRDFMLELSGWRLKVERGNAGIRVKSWGLGSVQDLGDSWRGAAKRAASSCLLSRASPRQHELEAAKEEFCRRN…	721	-QA--I---------------------------------------------------------	181-183	Yes	72.69	XP_013043801.1	Domestic goose	Eukaryota	Opisthokonta	Metazoa	Eumetazoa	Bilateria	Deuterostomia	Chordata	Craniata	Vertebrata	Gnathostomata	Teleostomi	Euteleostomi	Sarcopterygii	Dipnotetrapodomorpha	Tetrapoda	Amniota	Sauropsida	Sauria	Archelosauria	Archosauria	Dinosauria	Saurischia	Theropoda	Coelurosauria	Aves	Neognathae	Galloanserae	Anseriformes	Anatidae	Anserinae	Anser	Anser cygnoides
Zootoca vivipara	guanylate-binding protein 1-like isoform X2	XP_034975210.1	56.03	No	No	No	No	MAPESHLSEPICLIQNRDRKLFVCEKALHLLSEIRQPVVVVAIVGLYRTGKSYLMNKLAGRNSGFPLGSTVQSKTKGIWMWCVPYPGRPGQTLVLLDTEGLGDVEKGDTQNDTWIFALAVLLSSTLVYNSFGAIDQQAMDQLHYVTELTERIKSKSSPGGGSGGLEDSAEFVRFFPSFVWALRDFTLQLELNGHPITEDEYLEHSLRLRKGDASDVQLYNLPRKCIRMFFPTRKCFIFDRPTTRKNLPQLESMQESQLEPDFVEQAGQFCRYIYITSKEKTIPGGHLVNGRLLANLVTTYVDTIRSGQVPCMESAVLALAEIENSAAIHDATVRYGELMDQKLKLPMETVQELLGIHAECEKEALQVFLARAFKDDQQRFQVELMKTMDQMKEGFCQKN…	626	TEL--TERIKS--KSSPGG---------------------------G------SG-G----LE	146-166	Yes	85.99	XP_034979726.1	common lizard	Eukaryota	Opisthokonta	Metazoa	Eumetazoa	Bilateria	Deuterostomia	Chordata	Craniata	Vertebrata	Gnathostomata	Teleostomi	Euteleostomi	Sarcopterygii	Dipnotetrapodomorpha	Tetrapoda	Amniota	Sauropsida	Sauria	Lepidosauria	Squamata	Bifurcata	Unidentata	Episquamata	Laterata	Lacertibaenia	Lacertidae	Lacertinae	Zootoca
Alligator sinensis	guanylate-binding protein 1-like	XP_025050379.1	55.67	No	Yes	No	No	MASNIPMEQPLCSVGNDTGGELTANLNALESLRGITQPVVVVTIAGLYRTGKSYLMNQLAGKRTGFSLGSTVQSHTKGIWMWCMPHPXRCDLVLVLLDTEGLGDVEKGNTKNDCWIFALAVLLNSLLVYNSKGTIDQYAMEQLHFMSELMDHIKVKAQEGDGEGDDTEFIRFFPGFIWAVQEFTLQLIINGQPVTEDQYLENALALKPGNSKRVMEYNLPHQCLCSFFPTCKCFVFVQTVPAKDISQLELLPESTLDPQFLVQPRHFCNYVFQEAKAKTVKGGHCVNGRSRDSRTAWKHPGSK	303	SEL--MDHIKV--KAQEGD---------------------------G--------------EG	147-164	Yes	87.61	XP_014376161.1	Chinese alligator	Eukaryota	Opisthokonta	Metazoa	Eumetazoa	Bilateria	Deuterostomia	Chordata	Craniata	Vertebrata	Gnathostomata	Teleostomi	Euteleostomi	Sarcopterygii	Dipnotetrapodomorpha	Tetrapoda	Amniota	Sauropsida	Sauria	Archelosauria	Archosauria	Crocodylia	Alligatoridae	Alligatorinae	Alligator
Chaetura pelagica	guanylate-binding protein 1-like	XP_010004028.1	55.56	Yes	No	No	No	SDTKNDTWIFVLTVLLSSTMIYNSKGTIDQNAMDQLHYVTKLTERIKLKAASKKSEDELEDSDKFVGFFPTFVWAVRDFTLELQVDGEEISEDGYLEDILKLKAGSSPETQLYNQPRECIRQFFPERKCFVFDQPAGRRKLPLLEDLPDDELDPDFQQQVEKFCSYIWEKSPPKTVPGGHIVTGNLLGKLAETYLEVIRSGAVPCLESAVLVLAKAENAAAVEEAVRLYQELMQQRVKLPTETLQELLELHAQCEREALELFMARAFKENIEHAQIELA	279	TKL--TERIKL--KAASKK-------------S-------------------------EDELE	40-60	Yes	72.93	XP_009997756.1	chimney swift	Eukaryota	Opisthokonta	Metazoa	Eumetazoa	Bilateria	Deuterostomia	Chordata	Craniata	Vertebrata	Gnathostomata	Teleostomi	Euteleostomi	Sarcopterygii	Dipnotetrapodomorpha	Tetrapoda	Amniota	Sauropsida	Sauria	Archelosauria	Archosauria	Dinosauria	Saurischia	Theropoda	Coelurosauria	Aves	Neognathae	Caprimulgimorphae	Apodiformes	Apodidae	Apodinae	Chaetura
Calidris pugnax	guanylate-binding protein 1-like	XP_014817700.1	55.53	Yes	No	No	No	MASEIHLPEPICLVENSRRKGLVVQQEALQVLSEITQPVVVVAIAGLYRTGKSYLMNRLAGRRKGFSLGSGVQSHTKGVWMWCVPHPCKPGHTLVLLDTEGLGDVEKGDTKNDTWIFVLTVLLSSTLIYNSRGTIDQQAMEQLHYVMKLTEKVRLKATPGQREEEQEDPEEVAPFFPAFVWTVRDFTLQLEVDGEGISEDQYLEKALTLKAGSSSEIQRYNQPREYIHQFFRDRKCFVFDQPAPKRDLARLEELQVDEIDPEFQQQVEKFCSHIWEKSPPKTIPGGRIVTGSLLGKLAETYVETIRSGEVPCLESAVLALAQTVNVAAVKEAVKLYQDLMEKQVKLPTETVEELLDLHSQCQRETQELFQKRAFEEDICSFQADLTHQVEEIKEKFLRD…	453	MKL--TEKVRL--KATPGQ-------------R-------------------------EEEQE	147-167	Yes	77.03	XP_014803925.1	ruff	Eukaryota	Opisthokonta	Metazoa	Eumetazoa	Bilateria	Deuterostomia	Chordata	Craniata	Vertebrata	Gnathostomata	Teleostomi	Euteleostomi	Sarcopterygii	Dipnotetrapodomorpha	Tetrapoda	Amniota	Sauropsida	Sauria	Archelosauria	Archosauria	Dinosauria	Saurischia	Theropoda	Coelurosauria	Aves	Neognathae	Charadriiformes	Scolopacidae	Calidris
Anolis carolinensis	guanylate-binding protein 1	XP_016854614.1	55.44	Yes	No	No	No	MSEPLCLVSPLLGLNRAALAHLRALPGPLLLLGVWGPRGTGKSFLLDQLAGRGTGFGPTPGLWLRWLPHPTRPGTMLVLLDSEGLQEQSEGGEGVSSGLFCLSVLLCTVFVFNSRGAEEPQRELDRLSGCLEGLLRRVRVLEDCPQENSFLLSSVLPEFVWCLRDAAPDCLWDELLRATGHDMGTLLSSSDESEDSPGRSIQRLFPSQKAFCFRPPTLDESERELFPSEKTHPIFQKQLRAFKDYVLSREPRAGVSGEVLCSRLQRFVGALSRDQPILLSETFQSWGAAAPGSTWEEEAEQRFLAAEPPRAAPVVEEIPRGSEAHIWGAQEEEWPEEEREGNRWRDPGPGEAVEELDFQPPLGPRAASPAPLPVAMEAPICLIENSPRQPLRINAEALR…	997	TEL--TERIKA--KASPGG---------------------------S-------A-R--GGLE	517-538	Yes	85.3	XP_003226530.1	Carolina anole	Eukaryota	Opisthokonta	Metazoa	Eumetazoa	Bilateria	Deuterostomia	Chordata	Craniata	Vertebrata	Gnathostomata	Teleostomi	Euteleostomi	Sarcopterygii	Dipnotetrapodomorpha	Tetrapoda	Amniota	Sauropsida	Sauria	Lepidosauria	Squamata	Bifurcata	Unidentata	Episquamata	Toxicofera	Iguania	Dactyloidae	Anolis
Anguilla anguilla	guanylate-binding protein 2-like	XP_035273682.1	54.88	No	No	No	No	MDFERPFLLIESTSSGELQVNQEALDVLNSIRQPVVVVSIVGMYRTGKSYLMNRLAGKQTGFPVGSTKGIWMWCVLHPHKDDQTLVLLDTEGLGDVARGDQAHDTWIFSLAVLLSSTFVYNSMGTINNEAVMSLHYVTELTEHIKVKPSEEKEDDTAEKFIRFFPTFVWTVRDFTLELKFDGEAVTADDYLENSLKLVKGNSKHAAYSNGPRECIRNYFPTRKCFVFDQPASKEKLRIIEELTDADLEPAFVRQTLEFCSYIFKHSKEKTMTGGYKVTGQMLGNLAVTYVDAIRSGSVPCLENAVAALSLIENPAAVEESFALYRRLLGERVKLHTETQEELSSTHEGCLKEALQLFMKRSFKDNDQNFQRDLMVRYISDLRRVVFSERMK	391	TEL--TEHIKV--KPSEE-----------------------------------------KEDD	138-155	Yes	72.44	XP_035238961.1	European freshwater eel	Eukaryota	Opisthokonta	Metazoa	Eumetazoa	Bilateria	Deuterostomia	Chordata	Craniata	Vertebrata	Gnathostomata	Teleostomi	Euteleostomi	Actinopterygii	Actinopteri	Neopterygii	Teleostei	Elopocephalai	Elopocephala	Elopomorpha	Anguilliformes	Anguillidae	Anguilla
Cygnus atratus	guanylate-binding protein 1-like	XP_035428287.1	54.69	No	Yes	No	No	MASQIQMPEPICLIKNEKGKGLVVQPEALWLLSGITQPMVVVAIAGPYRSGKSYLLNRLAGQRRGFALGSSVRVHTKGIWMWCVPHPCKPGHMLVLLDTEGLGDTEKGDTKNDTWIFVLAVLLSSTLIYNSKGTIDQQAMDNLHXVLKLTEYVQVKTAPKEAEDEQPGLDRRALFFPNFVWAVRDFTLQLEVDGKEISEDEYLENVLKLQDGSSQEAQNYNRLRECIHQLFPERKCFIFDQPARKKDLPRLEELPDEVLDPEFQQQVERFCSYIGQNCLPKTIPGGHKITGSRLGTLVVSYVEAIQSGAVPCLENAVLALAEIENSEAVKEAVALYRGQMEQGLPTETTQELLELHARCEEEAMKLFMARAFAESRERFQAELMVQLEALKDHFWVQNE…	566	LKL--TEYVQV--KTAPKE-------------A-------------------------EDEQP	147-167	Yes	84.36	XP_035417420.1	black swan	Eukaryota	Opisthokonta	Metazoa	Eumetazoa	Bilateria	Deuterostomia	Chordata	Craniata	Vertebrata	Gnathostomata	Teleostomi	Euteleostomi	Sarcopterygii	Dipnotetrapodomorpha	Tetrapoda	Amniota	Sauropsida	Sauria	Archelosauria	Archosauria	Dinosauria	Saurischia	Theropoda	Coelurosauria	Aves	Neognathae	Galloanserae	Anseriformes	Anatidae	Anserinae	Cygnus
Latimeria chalumnae	guanylate-binding protein 1-like	XP_005998038.1	54.3	Yes	No	No	No	MAPAVSMPAPVCLIENTPNGELLVNQKALRILSSITEPVVVVSIVGLYRTGKSYLMNKLAGKMKGFSLGSTVQSHTKGIWMWCVPHPHEPNQTLVLLDTEGLGDVEKGDQKNDCWIFALAVLLSSTLVYNSMGTIDQYALEKLHYVTELTELIKVKSSDNEEDDSTQYARFFPAFIWTVRDFTLELKVNGHSITEDEYLDNALKLKPGCSRKVQEYNLLRGCIRNFFPSRKCFVFDCPTSRENLQRMEELDESKLDPRFLSQAGKFCSYVFNSTKPKTLKGGHTVTGALFGTLAVTYVDTIRSGSVPCLENAVLTLSQIENTAAVQDALSHYQKKMSEHVQLPTETVADLLKIHAQCETEATKIFMKRSFKDENQEFHQDLMRSVLQSYEEYCRKNEQA…	615	TEL--TELIKV--KSS------------------------------------------DNEED	147-163	Yes	73.08	XP_005995487.1	West Indian Ocean coelacanth	Eukaryota	Opisthokonta	Metazoa	Eumetazoa	Bilateria	Deuterostomia	Chordata	Craniata	Vertebrata	Gnathostomata	Teleostomi	Euteleostomi	Sarcopterygii	Coelacanthimorpha	Coelacanthiformes	Coelacanthidae	Latimeria
Trichosurus vulpecula	guanylate-binding protein 4-like	XP_036612978.1	54.19	No	No	No	No	MTVASAVTMEAPICLVENKNGELMVNQQALQILISIAKPVVVVAIVGMYRTGKSYLMNRLAGENTGFSLGSTVQSHTKGIWMWCVPHPRKLDHTLVLLDTEGLGDVEKGTYKTHCREGKIPKVKLGTDEAGGCFLFLIHDLRYVTELTELIKVKSSPNAVGEEDSAEFVGFFPDFVWTVRDFTLELKLDGHPITADEYLENALKLSNAKNPKVQMANLPRECIRKFFPKRKCFTFDRPTNDKSLLAHLEDVQESQLEPAFKDQADNFCSYIFSNAKPKTLSGGIIVNGNRLGKLLETYVRTISSGDIPCLENAVLALAQNENSAAVQKASKHYVDQMVLKVIFPTETLQDLLSLHTNCEKEAISIFMKHSFKDDTHKFQKKLVKILESKKDDFIHQNEE…	626	TEL--TELIKV--KSSPNA----------------------------------------VGEE	145-163	Yes	72.6	XP_036614527.1	common brushtail	Eukaryota	Opisthokonta	Metazoa	Eumetazoa	Bilateria	Deuterostomia	Chordata	Craniata	Vertebrata	Gnathostomata	Teleostomi	Euteleostomi	Sarcopterygii	Dipnotetrapodomorpha	Tetrapoda	Amniota	Mammalia	Theria	Metatheria	Diprotodontia	Phalangeridae	Trichosurus
Crocodylus porosus	guanylate-binding protein 1-like isoform X9	XP_019396745.1	54.07	Yes	No	No	No	MPRGPRFLPPAEAPAPMEPVCLVERVPTSGMLRVNPSALRQLRMLAQPLHVLAVFGPRRTGKSFLLDQLAGAAAGSGPQRGIWMRCLSHPTRAQHSLVLLDTEGFPDHEQDDKDAFSRLFVLNVLLSSVFVYNSCGDGDPQAQLERLTYVRELPRRVRVLPECCEPWDSGVLLSTVLPAFVWCLRDVAPDPQLDWELEEEQHNLDSTVSAAPGADHSLTRCIQSTFSCRKLFRFCPPGLDGEWGTLPAPLGPLHPTFQRQLEHFQQYVLSCEPKGTLGKHLVDGTFLAGMLERIVELLGRDEAILLQEVCKELLEATIPHEVEGCRTPSPSGPVLESRGAASATQLLRPDPKVEAVVILQASAASDRGGTGGASAQVSLWDPAQATSATGPICLVENVP…	891	TEL--TEHIQA--KAAPGA---------------------------S------P-----AAEE	528-548	Yes	86.26	XP_019401770.1	estuarine crocodile	Eukaryota	Opisthokonta	Metazoa	Eumetazoa	Bilateria	Deuterostomia	Chordata	Craniata	Vertebrata	Gnathostomata	Teleostomi	Euteleostomi	Sarcopterygii	Dipnotetrapodomorpha	Tetrapoda	Amniota	Sauropsida	Sauria	Archelosauria	Archosauria	Crocodylia	Longirostres	Crocodylidae	Crocodylus
Chelonia mydas	guanylate-binding protein 1	XP_027687631.1	53.91	No	No	No	No	MEEPMCLIENWSGGELQLNQRALDLLQSFRQPVVVVAIAGLYRTGKSYLLNRLAGKRTGFSLGSTIQSHTKGIWMWCLPHPRRAGHTLVLLDTEGLGDVEKGDTKNDTWIFALAVLLSSTLVYNSMGTISQQAMDQLHYVTELTERIKVKAAGEGGQQEGEDSAEFVRFFPAFVWAVRDFTLQLKLDGREITEDEYLENALKRREGQPEKLDLPKKYLRQYFPSRKCFVFDRPAPRHDLPRLDELPEAALSPEFLEQHQRFCSHVHQHAGTKTLPGGHVVTGTLLGTLAVTYVDAIRSGAVPCMESAVLALAQIENSAAVGEAVAVYEEQLARRAALPTESVQELLELHAQCEREALRAFMARAFKDDDRSFQGELMRRLEEQKQELCQRNELASSDCC…	618	TEL--TERIKV--KAAGEG---------------------------G-------Q-Q---EGE	141-161	Yes	85.34	XP_037741015.1	green seaturtle	Eukaryota	Opisthokonta	Metazoa	Eumetazoa	Bilateria	Deuterostomia	Chordata	Craniata	Vertebrata	Gnathostomata	Teleostomi	Euteleostomi	Sarcopterygii	Dipnotetrapodomorpha	Tetrapoda	Amniota	Sauropsida	Sauria	Archelosauria	Testudines	Cryptodira	Durocryptodira	Americhelydia	Chelonioidea	Cheloniidae	Chelonia
Balearica regulorum gibbericeps	guanylate-binding protein 1-like	XP_010297481.1	53.69	Yes	No	No	No	MASDIHMPEPVCLIENTQTKGLVVRQEALQVLSEITQPVVVVAITGLYRTGKSYLMNRLAGERKGFSLGSGVQSHTKGIWMWCVPHPCQPGHTLVLLDTEGLGDVEKGDSKNDAWIFVLAVLLSSTLIYNSKGTIDQQAMDQLHYAMKLAGHVKLKAAPKASEDEPEDSEKIVLFLPTFIWAVRDFTLQLELDGEEISEDKYLENALKLKAGSSPETQRYNQPRECIHQFFPHRKCFVFDQPARKGDLVRLEELEDDEIDPDFQQQVEKFCSHVWETSPLKTIPGGHIITGNLLGKLAATYVETIRSGAVPCLESAVLALAKIENAAAVKEAVALYQHLMEQRAKLPTETAEELLELHAQCERETLDLFTARAFEDGISQFREDLMRQVEAIKVKFRKD…	533	MKL--AGHVKL--KAAPKA-------------S-------------------------EDEPE	147-167	Yes	79.66	XP_010302300.1	East African grey crowned-crane	Eukaryota	Opisthokonta	Metazoa	Eumetazoa	Bilateria	Deuterostomia	Chordata	Craniata	Vertebrata	Gnathostomata	Teleostomi	Euteleostomi	Sarcopterygii	Dipnotetrapodomorpha	Tetrapoda	Amniota	Sauropsida	Sauria	Archelosauria	Archosauria	Dinosauria	Saurischia	Theropoda	Coelurosauria	Aves	Neognathae	Gruiformes	Gruidae	Balearica	Balearica regulorum
Danio rerio	LOC100322630	NP_001353308.1	53.58	No	No	Yes	No	MDKPVCLINTDSDGKLYVQPAALQVLQQIQQPVVVVAVVGLYRTGKSYLMNHLAGKQTGFALGGTIESKTKGIWMWCVPHPTKTGTTLVLLDTEGLGDVEKGDSKHDTNIFCLAVLLSSTLVYNSRGTINNRAIEELQYVTELTECIKVKSSDEDVDDSTEFVKFFPSFIWSVRDFTLERKIDGKDATEDEYLEFALKLKPGTSKKITSFNLPRECIQKFFPTRTCFTFPFPTAPEKMSTLESLSPADLSTEFLEVTKRFCKFVFDKSEVKRLKDGHTVTGRVLGNLTKMYVNTISSGAVPCLENAVIAMAQIENVAATQEGLEVYQRGMEKVKCSFPLELEQVSSEHQRLSSKATQAFMARSFKDTDGKHLKVLEVG	378	TEL--TECIKV--KSSD------------------------------------------EDVD	141-157	Yes	72.73	NP_001070859.1	zebrafish	Eukaryota	Opisthokonta	Metazoa	Eumetazoa	Bilateria	Deuterostomia	Chordata	Craniata	Vertebrata	Gnathostomata	Teleostomi	Euteleostomi	Actinopterygii	Actinopteri	Neopterygii	Teleostei	Osteoglossocephalai	Clupeocephala	Otomorpha	Ostariophysi	Otophysi	Cypriniphysae	Cypriniformes	Cyprinoidei	Danionidae	Danioninae	Danio
Pelodiscus sinensis	guanylate-binding protein 1-like	XP_025044995.1	53.33	No	No	No	No	MLGVTGPQDTKPSAGRALGPPRQTPPAQPQPPLSQIRPLRAQGDTKNDTWIFSLAVLLSSTLVYNSKGTIDQYALEQLHFVSELTDHIKVKAQAGDEGEDTEFVRFFPGFVWAVRDFTLALEIDGQQVTEDQYLEHALALKKGELGCGGTSGFPHLLHLQLCNPAVPRASQGCQVSTPTRSRG	183	SEL--TDHIKV--KAQAGD------------------------------------------EG	82-98	Yes	90.45	XP_006135798.2	Chinese soft-shelled turtle	Eukaryota	Opisthokonta	Metazoa	Eumetazoa	Bilateria	Deuterostomia	Chordata	Craniata	Vertebrata	Gnathostomata	Teleostomi	Euteleostomi	Sarcopterygii	Dipnotetrapodomorpha	Tetrapoda	Amniota	Sauropsida	Sauria	Archelosauria	Testudines	Cryptodira	Trionychia	Trionychidae	Pelodiscus
Carassius auratus	guanylate-binding protein 1-like	XP_026060947.1	53.18	No	No	No	No	MWCVPHPYKEGHTLVLLDTEGLGDVKKGDEKHDTWIFCLAVLLSSTLVYNSLGVIDNMALEKLHYVTELTENIRVKAEESQDEDKTADFMRVFPSFVWAVRDFTLELILGNEPITSDEYLESALKLKSGCSPQTEQYNLPRRCLRHFFAVRKCFVFPRPASTQNMRRMEQLTEEELDSEFLDQANTFCHYIFDSADPKTVSGGRIITGTALGNLAEVYVEAIRSGKVPCLENAVVSLAKIQNVSAVEEALQLYMTEMFGMTQLPMHPE	268	TEL--TENIRV--KAEES-----------------------------------------QDED	67-84	Yes	72.26	XP_026102417.1	goldfish	Eukaryota	Opisthokonta	Metazoa	Eumetazoa	Bilateria	Deuterostomia	Chordata	Craniata	Vertebrata	Gnathostomata	Teleostomi	Euteleostomi	Actinopterygii	Actinopteri	Neopterygii	Teleostei	Osteoglossocephalai	Clupeocephala	Otomorpha	Ostariophysi	Otophysi	Cypriniphysae	Cypriniformes	Cyprinoidei	Cyprinidae	Cyprininae	Carassius
Python bivittatus	guanylate-binding protein 1-like	XP_007427329.1	53.09	No	No	No	No	MQMAAPVCLIENRLSGLHISPEALQLLSQIRNQVVVVSIVGLYRTGKSYLMNKLAGKNSGFSLGSTVQANTKGIWMWCIPYPERPHQTLVLLDTEGLGDVQKGNSQNDAWIFALAVLLSSTLVYNSLGTIDQTAMDKLHFVTELSKHIRTKSPSSHGDTEDSSEFVGFFPTFVWAVRDFTLQLERNGKPITEDDYLEQALELKKGNSHEEQMFNLPRKCIRLFFPTRKCFIFDRPTSRKNLPHLEQMQESQLEPDFVEQAKQFCRYVYWTSREKTLPGGHIVTGNLLAELVKTYVDAIHSGKVPCLENAVLALSEIENAAAVREAGAHYVQMMEQNLKLPTETLQELLDVHKKSEKEALRIFMARAFKDDTRQFQGKLVKTVDSKKEEYCRKNEMKSSE…	619	TEL--SKHIRT--KSPSS-----------------------------------HG-D----TE	142-160	Yes	84.35	XP_007435636.1	Burmese python	Eukaryota	Opisthokonta	Metazoa	Eumetazoa	Bilateria	Deuterostomia	Chordata	Craniata	Vertebrata	Gnathostomata	Teleostomi	Euteleostomi	Sarcopterygii	Dipnotetrapodomorpha	Tetrapoda	Amniota	Sauropsida	Sauria	Lepidosauria	Squamata	Bifurcata	Unidentata	Episquamata	Toxicofera	Serpentes	Henophidia	Pythonidae	Python
Haliaeetus leucocephalus	guanylate-binding protein 1-like	XP_010569529.1	52.65	Yes	No	No	No	MASETHMPVPVCLIENTPARGLVVRPEALQVLSKITQPVVVVAITGLYRTGKSYLMNRLAGQRRGFSLGSTVQSHTKGIWMWCVPHPCRPGHTLVLLDTEGLGDVEKGDTRNDTWIFVLTILLSSTLIYNSRGTIDQLAMDQLHYVVKLTDHVKLKAAPKESEDELDDSEKFVLFFPTFIWAVRDFTLQLEAGGKEISEDEYLEEALKLKADSNQETQYYNQPRECIRQFFPDRKCFVFEQPARRRDLVCLEDLQDDEINPEFQQQVEKFCSHVWEKSPPKTVPGGHIITGNLLGKLATTYVETIQSGAVPCLESAVLALAEIENAAAVKEAVTLYQDLMAQRAKLPTETVQELLELHSQCEQEALELFMARAFKDGICRFQADLITKVEAVKAKFCKD…	617	VKL--TDHVKL--KAAPKE-------------S-------------------------EDELD	147-167	Yes	79.23	XP_010582922.1	bald eagle	Eukaryota	Opisthokonta	Metazoa	Eumetazoa	Bilateria	Deuterostomia	Chordata	Craniata	Vertebrata	Gnathostomata	Teleostomi	Euteleostomi	Sarcopterygii	Dipnotetrapodomorpha	Tetrapoda	Amniota	Sauropsida	Sauria	Archelosauria	Archosauria	Dinosauria	Saurischia	Theropoda	Coelurosauria	Aves	Neognathae	Accipitriformes	Accipitridae	Accipitrinae	Haliaeetus
Pangasianodon hypophthalmus	guanylate-binding protein 1-like isoform X2	XP_026780994.1	52.58	No	No	No	No	MCSPMPEPICLVENVNGSLSVSDGAIEFLSRNNQPVVVVSVVGLYRTGKSYLMNRLAGKQTGFALGSTIESKTKGIWMWCVPHPHKTGHTLVLLDTEGLGDVDKGDSKNDAWIFCLAVLLSSTLVYNSRGTIDNTAVEKLHYVTELAEQIKIKSPASRAAEVAEEEEEEDSQFVQFFPNFIWTVRDFSLELVIEKKGQVTEDEYLDFALQLKKGLNKKDMNYNLPRQCIRNYFPTRKCFVFPFPASQDKMVQLESLDESEIWPKFLNVTQRFCDYVFAASKVKTVKGGYRVTGRMFGHLVQSYVETISSGKVPCLENAVVVMARIENEAAVQEGLKLYQSEMEQVKSSFPVSLSVISAEHQKISKMANNEFMKRSFKDEEGEYFKKLMVQ	390	TEL--AEQIKI--KSPASR---------------------------A------AE-VAEEEEE	144-168	Yes	72.17	XP_026784070.1	Sutchi catfish	Eukaryota	Opisthokonta	Metazoa	Eumetazoa	Bilateria	Deuterostomia	Chordata	Craniata	Vertebrata	Gnathostomata	Teleostomi	Euteleostomi	Actinopterygii	Actinopteri	Neopterygii	Teleostei	Osteoglossocephalai	Clupeocephala	Otomorpha	Ostariophysi	Otophysi	Characiphysae	Siluriformes	Siluroidei	Pangasiidae	Pangasianodon
Pantherophis guttatus	guanylate-binding protein 1-like	XP_034293871.1	52.43	No	No	No	No	MLMEAPVCLIETGPNGLRACPEALQLLSEIRKPVVVVSIVGLYRTGKSYLMNRLAGKTTGFCLGSTVQAKTKGIWMWCIPYPDRPNQTLVLLDTEGLGDIGKGNFQNDAWIFALAVLLSSTLVYNSVGTIDQTALDKLHFVTEVSEHIKAKASSSPGDTDDSSEFVGFFPTFVWAVRDFTLQLEEDGQPITENDYLEHALELKKGNTEKDQMFNLPRKCIRLFFPTRKCFIFDCPTKRKKLPYLEEMEDRDLEPEFVEQVKMFCSFIHWASREKTLPGGHIVTGNLLAKLVKSYVDTISSGNVPCLENAVLALAEIENRAALQEAVAHYAQLMEQSLQLPTETLQELLDVHKKCEEQALEKFMARSFKDDTRQFQAEFMKTMENKQEEYCSKNELKSSE…	619	TEV--SEHIKA--KASSS-----------------------------------PG-D----TD	142-160	Yes	84.03	XP_034270575.1	corn snake	Eukaryota	Opisthokonta	Metazoa	Eumetazoa	Bilateria	Deuterostomia	Chordata	Craniata	Vertebrata	Gnathostomata	Teleostomi	Euteleostomi	Sarcopterygii	Dipnotetrapodomorpha	Tetrapoda	Amniota	Sauropsida	Sauria	Lepidosauria	Squamata	Bifurcata	Unidentata	Episquamata	Toxicofera	Serpentes	Colubroidea	Colubridae	Colubrinae	Pantherophis
Haliaeetus albicilla	guanylate-binding protein 1-like	XP_009927124.1	52.3	Yes	No	No	No	MASETHMPVPVCLIENTPARGLVVRPEALQVLSKIPQPVVVVAITGLYRTGKSYLMNRLAGQRRGFSLGSTVQSHTKGIWMWCVPHPCRPGHTLVLLDTEGLGDVEKGDTRNDTWIFVLTILLSSTLIYNSRGTIDQLAMDQLHYVVKLTDHVKLKAAPKESEDELDDSEKFVLFFPTFIWAVRDFTLRLEAGGKEISEDEYLEEALKLKADSNQETQYYNQPRECIRQFFPDRKCFVFEQPASRRDLVRLEDLQDDEINPEFQQQVEKFCSHVWEKSPPKTVPGGHIITGNLLGKLATTYVETIQSGAVPCLESAVLALAEIENAAAVKEAVTLYQDLMAQWAKLPTETVQELLELHSQCEQEALELFMARAFKDGICRFQADLITKVEAVKAKFCKD…	581	VKL--TDHVKL--KAAPKE-------------S-------------------------EDELD	147-167	Yes	72.22	XP_009920941.1	white-tailed eagle	Eukaryota	Opisthokonta	Metazoa	Eumetazoa	Bilateria	Deuterostomia	Chordata	Craniata	Vertebrata	Gnathostomata	Teleostomi	Euteleostomi	Sarcopterygii	Dipnotetrapodomorpha	Tetrapoda	Amniota	Sauropsida	Sauria	Archelosauria	Archosauria	Dinosauria	Saurischia	Theropoda	Coelurosauria	Aves	Neognathae	Accipitriformes	Accipitridae	Accipitrinae	Haliaeetus
Erpetoichthys calabaricus	guanylate-binding protein 1-like	XP_028679685.1	52.05	No	No	No	No	MSDLADPVWLVQISSYDGSLEVNPVGLCLLQQIYEPVHVIAAFGPNGTGKSFLLNQLAGDQNGFPVPTCGRLTRPNMTMRVLRHCKPQDKTLVFLDTEGFDEKEAEQFFILAVLLSSTFLYNTKKDITLETLNKLTHVNKLTSTVQVTTIDGMNQSFLLSGVLPEFVWCVRDAELELTMGEVILNAQDYLDSVFNQVQDNDEAPGRHIQNLFNSHKLFDFCLPHGDRSYAMQLKPQFLNQVQTLQRHICQTHPKMFTGGQLVNGKILGTLLQLYAEKLSAGINIVLDDINEELTLRDCYDQALPVQPELESQDLTELGAAKMPTFSHDTPVVFSEGDEVDLQIWEDYYQATCSLGLQKCAATLPYEPRVKFTPYVGEDTSSRNKAECGRPSLEFQDIYS…	1014	TEL--TKHIKV--KSQVE-----------------------------------------SEEE	557-574	Yes	74.68	XP_028652366.1	reedfish	Eukaryota	Opisthokonta	Metazoa	Eumetazoa	Bilateria	Deuterostomia	Chordata	Craniata	Vertebrata	Gnathostomata	Teleostomi	Euteleostomi	Actinopterygii	Cladistia	Polypteriformes	Polypteridae	Erpetoichthys
Aquila chrysaetos chrysaetos	guanylate-binding protein 1-like isoform X1	XP_029886850.1	51.94	No	No	No	No	MASETHTSVPVCLIENTPARGLVVRPEALQVLSKITQPVVVVAITGLYRTGKSYLMNRLAGQRRGFSLGSTVQSHTKGIWMWCVPHPCRPGHTLVLLDTEGLGDVKKGDTRNDTWIFVLTILLSGTLIYNSRGTIDQLAMDQLHYVVKLTDHVKLKAAPKESEDELDDSEKFVLFFPTFIWAVRDFTLQLEVDGKEISEDEYLEEALKLKAGSSRETQCYNQPRECIRQFFPDRKCFVFDQPASKRDLVRLEDLQDDEINPEFQQQVEKFCSHIWEKCPPKTVPGGHIITGNLLGKLATTYVETIQSGAVPCLESAVLALAEIENAAAVKEAVTLYQDLMAQRAKLPTENVQELLELHSQCEQEALELFMARAFKDGICHFQADLISQVEAVKAKFCKD…	618	VKL--TDHVKL--KAAPKE-------------S-------------------------EDELD	147-167	Yes	68.39	XP_029871615.1	golden eagle	Eukaryota	Opisthokonta	Metazoa	Eumetazoa	Bilateria	Deuterostomia	Chordata	Craniata	Vertebrata	Gnathostomata	Teleostomi	Euteleostomi	Sarcopterygii	Dipnotetrapodomorpha	Tetrapoda	Amniota	Sauropsida	Sauria	Archelosauria	Archosauria	Dinosauria	Saurischia	Theropoda	Coelurosauria	Aves	Neognathae	Accipitriformes	Accipitridae	Accipitrinae	Aquila	Aquila chrysaetos
Meleagris gallopavo	guanylate-binding protein 1-like	XP_019478269.2	51.88	No	No	No	No	MEQLAGSGCSFPGSPGLWMWRCPHPEWPDRELLLLHAGGFLGGEEPEDAAGLRLFMLQLLLGSVLVYGSGDGSGDGSGDAQEQLELLTYAQKLPHHLRLLEEEEDEEDEDHLLRFVLPPFVWSLCSTAQTPEDEELLEDEDHKLESALGGPPGPVARCVLTLFPEQKLFRVADSSAEGLTRLCTHLLGCDPKTEPGGAEVGGAYLAALAERVVDAMEEDTVLRIGRLCQEAKEMAQQETGDKWPTATNFWQDDTSLRNSDTSDTIPQHDDIPQASTSPGHDDTDGDTTQQQEDAAWVEAPSPHPLSPMPAPLCLVYNSDSNNLSLNPRALAVLRGITQPVVVVAIAGPYRTGKSFLMNRLAERRTGFPLGPTVRAETKGIWMWCLPHPRQHGVALVLLD…	638	TEL--TNHIRV--RVED--------------------------------------------ED	448-462	Yes	83.7	XP_010722391.1	turkey	Eukaryota	Opisthokonta	Metazoa	Eumetazoa	Bilateria	Deuterostomia	Chordata	Craniata	Vertebrata	Gnathostomata	Teleostomi	Euteleostomi	Sarcopterygii	Dipnotetrapodomorpha	Tetrapoda	Amniota	Sauropsida	Sauria	Archelosauria	Archosauria	Dinosauria	Saurischia	Theropoda	Coelurosauria	Aves	Neognathae	Galloanserae	Galliformes	Phasianidae	Meleagridinae	Meleagris
Megalops cyprinoides	guanylate-binding protein 1-like	XP_036372268.1	51.8	No	No	No	No	MDESKGPQGYHQTEGGSVKMPQPVCLIANESGSKLQVNQEALNILSSIKQPVVVVAIVGMYRTGKSYLMNRLAGKRTGFSLGSTIQSETKGIWMWCVPHPCRENHTLVLLDTEGLGDVEKGDQTNDTWIFALAVLLSSTLVYNSIGTINNEALMSLHYVTELTKHIKVKSSQEAESEASFEFIRYFPSFVWTVRDFTLDLELDGRAITSDEYLENSLKLKPSKSPVFKTFNGPRECIRKYFPLRKCFVFDQPATKRKLKKMEELSDADLEPDFIKQTKDFCSYILSHSKEKSLTGGITVNGSMLANLVVTYMDAICGGQMPCLENAVLALSQIENSAAVEKSHALYRQLLGEQVKLPTETQEELSSVHEGCLKEALQLFMARSFKDEDQLYQEDLMERI…	609	TEL--TKHIKV--KSSQE-----------------------------------------AESE	160-177	Yes	72.82	XP_036389530.1	Indo-Pacific tarpon	Eukaryota	Opisthokonta	Metazoa	Eumetazoa	Bilateria	Deuterostomia	Chordata	Craniata	Vertebrata	Gnathostomata	Teleostomi	Euteleostomi	Actinopterygii	Actinopteri	Neopterygii	Teleostei	Elopocephalai	Elopocephala	Elopomorpha	Elopiformes	Megalopidae	Megalops
Phalacrocorax carbo	guanylate-binding protein 2-like	XP_009508110.1	51.8	Yes	Yes	No	No	GDSRNDTWIFVLTVLLSSTLIYNSKGIIDQDTMEQLHYVVTLSEKIKLKAAPKKSADELDDSEKFALFFPNFVWAVRDFTLDLEVNGEEISEDEYLENALKLKAGSGPETQHHNELRECLRQFFPCRKCFVFDQPATRRQLAHLEELQDEELSPEFLQQVEKFCSHIWENSPPKTTLDGHIVTGTSLGKLAEIYVEAIRSGAAPCVESVMLALAEIENRAAVKEAVTLYQGLMKEQAKLPTETMQELLELHTRCEQKALDQFMERAFKDGIWSFQAELI	279	VTL--SEKIKL--KAAPKK-------------S-------------------------ADELD	40-60	Yes	69.52	XP_009504149.1	great cormorant	Eukaryota	Opisthokonta	Metazoa	Eumetazoa	Bilateria	Deuterostomia	Chordata	Craniata	Vertebrata	Gnathostomata	Teleostomi	Euteleostomi	Sarcopterygii	Dipnotetrapodomorpha	Tetrapoda	Amniota	Sauropsida	Sauria	Archelosauria	Archosauria	Dinosauria	Saurischia	Theropoda	Coelurosauria	Aves	Neognathae	Pelecaniformes	Phalacrocoracidae	Phalacrocorax
Lepisosteus oculatus	guanylate-binding protein 1-like	XP_006641588.1	51.37	Yes	No	No	No	MASNTLSMSAPVCLVENGEDGKLHVNRQSLELLGKIEQQVVVVSVVGLYRTGKSYLMNKLAGTKKGFSLGSTIQSHTKGIWMWCVPHPNKPDHTLVLLDTEGLGDVEKGDEKNDNWIFSLAVLLSSTLVYNSTGTINNNALQQLHYVTELTEHIRVKSHTRNEEDNSAEFARFFPSFVWTVRDFTLELAIDGKVVTADQYLDNALKLRPGTDKKSQEYNLPRECIRNYFPSRKCFVFTRPTTPEKMRLMEELSDTDLDPCFVQQAKDFCHYVFTSAQTKTMKGGYTVTGRLLGSLAETYVEAIRSGQIPCLDNAVLALAEIQNTTALKQAVSYYVNEMNEWVAYPTETQEELSQLHGQFEKKAVKMFINHSFKDEDQKYQIELMKSLQNEYESLCMKNE…	627	TEL--TEHIRV--KSHTR-----------------------------------------NEED	148-165	Yes	71.57	XP_006628558.1	spotted gar	Eukaryota	Opisthokonta	Metazoa	Eumetazoa	Bilateria	Deuterostomia	Chordata	Craniata	Vertebrata	Gnathostomata	Teleostomi	Euteleostomi	Actinopterygii	Actinopteri	Neopterygii	Holostei	Semionotiformes	Lepisosteidae	Lepisosteus
Aythya fuligula	guanylate-binding protein 1-like	XP_032063201.1	51.14	No	No	No	No	MASKIQKPEPVCLIKNKKGKGLVVQPGALQLLSEITQPMVVVAIAGPYRSGKSYLLNRLAGQRRGFSLGSSVRAHTKGIWIWCVPHPCKPGYALVLLDTEGLGDTEKGDTENDTWIFVLAVLLSSTLIYNSKGTIDQQAMDNLHYVLKLSECVQVKTAPKEAGAVQAGEEQPGSDRRALFFPTFIWAVRDFTLQLEVDGKEISEDEYLENALKLKDGSSQEAQSYNRLRECIRQLFPERKCFVFDQPARKKDLPRLEELPDNMLDPEFQQQEERFCSYIGQNCPPKTIPGGHEITGSRLGTLVVSYVEAIQRGAVPCLESAVLALAEIENSAALKEAVALYQSQMEQGLPTETTQELLELHARCEEEAKRLFTARAFEESRERFQAELTVQLEALKEHF…	584	LKL--SECVQV--KTAPKE-------------A-------------G------AV-QAGEEQP	147-172	Yes	85.02	XP_032059110.1	tufted duck	Eukaryota	Opisthokonta	Metazoa	Eumetazoa	Bilateria	Deuterostomia	Chordata	Craniata	Vertebrata	Gnathostomata	Teleostomi	Euteleostomi	Sarcopterygii	Dipnotetrapodomorpha	Tetrapoda	Amniota	Sauropsida	Sauria	Archelosauria	Archosauria	Dinosauria	Saurischia	Theropoda	Coelurosauria	Aves	Neognathae	Galloanserae	Anseriformes	Anatidae	Aythyinae	Aythya
Oncorhynchus keta	guanylate-binding protein 1-like isoform X1	XP_035649843.1	51.13	No	No	No	No	MAGQTVSMKGPVCLIENDSDGKLCVVRSALETLSQIEQHVVVVAVVGLYRTGKSYLMNKLAGTNKGFALGATIQSQTKGIWMWCVPHPIKSDHTLVLLDTEGLGDVEKGDDSNDNWIFSLAVLLSSTLVYNSMGTIDNYALEKLHYVTELTDLIKVKSVEGDIDESADYVRFFPSFVWAVRDFGLELKLDGKPITAHQYLENALKLKQGTSKKIVQYNLPRDCLRKFFSPRWCFVFERPANSEKMKRMEELTDADLEPSFVKQSRDFCDHLFKEVKTKTMIGGLKVTGKMLGNLTEMYVDMIRSGQVPCLDNAVVALAQIENSSAIEKAKAYYQQSMAKMVVFPTETQQQLSMVHASMEREAVAIFMNSSFKDEDQKYQKELMKALQEVYSTICEKNLQ…	625	TEL--TDLIKV--K------------------------------------------SVEGDID	148-164	Yes	69.97	XP_035593948.1	chum salmon	Eukaryota	Opisthokonta	Metazoa	Eumetazoa	Bilateria	Deuterostomia	Chordata	Craniata	Vertebrata	Gnathostomata	Teleostomi	Euteleostomi	Actinopterygii	Actinopteri	Neopterygii	Teleostei	Osteoglossocephalai	Clupeocephala	Euteleosteomorpha	Protacanthopterygii	Salmoniformes	Salmonidae	Salmoninae	Oncorhynchus
Oncorhynchus mykiss	guanylate-binding protein 1	XP_021467903.2	50.78	No	No	No	No	MAGQTVSMEGPVCLIENDSDGKLCVVRSALETLSQIEQHVVVVAVVGLYRTGKSYLMNKLAGTNKGFALGATIQSQTKGIWMWCVPHPIKSDHTLVLLDTEGLGDVEKGDDSNDNWIFSLAVLLSSTLVYNSMGTIDNYALEKLHYVTELTDHIKVKSVEGDIDESADYVRFFPSFVWAVRDFGLELKLDGKPITAHQYLENALKPKQGTSNKIVKYNLPRDCLRKFFSPRWCFVFERPANSEKMKRMEELTDADLEPSFVKQSRDFCDHLFKEVKTKTMIGGLKVTGKMLGNLTEMYVDMIRSGQVPCLDNAVVALAQIENSSALEKAKAYYQQSMAKMVVFPTETQQQLSMVHASMEREAVAIFMNSSFKDEEQKYQKELMKALQEVYSTICDKNSQ…	625	TEL--TDHIKV--K------------------------------------------SVEGDID	148-164	Yes	70.29	XP_021422682.2	rainbow trout	Eukaryota	Opisthokonta	Metazoa	Eumetazoa	Bilateria	Deuterostomia	Chordata	Craniata	Vertebrata	Gnathostomata	Teleostomi	Euteleostomi	Actinopterygii	Actinopteri	Neopterygii	Teleostei	Osteoglossocephalai	Clupeocephala	Euteleosteomorpha	Protacanthopterygii	Salmoniformes	Salmonidae	Salmoninae	Oncorhynchus
Oncorhynchus tshawytscha	guanylate-binding protein 1-like	XP_024276370.1	50.61	No	No	No	No	MAGQTVSMKGPVCLIENDSDGKLCVVRSALETLSQIEQHVVVVAVVGLYRTGKSYLMNKLAGTNKGFALGATIQSQTKGIWMWCVPHPIKSDHTLVLLDTEGLGDVEKGDDSNDNWIFSLAVLLSSTLVYNSMGTIDNYALEKLHYVTELTDHIKVKSVEGDIDESADYVRFFPSFVWAVRDFGLELKLDGKPITAHQYLENALKRKQGTSNKIVKYNLPRDCLRKFFSPRWCFVFERPANSEKMKRMEELTDADLEPSFVKQSRDFCDHLFKEVKTKTMIGGLKVTGKMLGNLTEMYVDMIRSGQVPCLDNAVVALSQIENSSALEKAKAYYQQSMAKMVVFPTETQQQLSMVHASMEREAVAIFMNSSFKDEDQKYQKELMKALQEVYSTILEKNSQ…	625	TEL--TDHIKV--K------------------------------------------SVEGDID	148-164	Yes	68.15	XP_024228924.1	Chinook salmon	Eukaryota	Opisthokonta	Metazoa	Eumetazoa	Bilateria	Deuterostomia	Chordata	Craniata	Vertebrata	Gnathostomata	Teleostomi	Euteleostomi	Actinopterygii	Actinopteri	Neopterygii	Teleostei	Osteoglossocephalai	Clupeocephala	Euteleosteomorpha	Protacanthopterygii	Salmoniformes	Salmonidae	Salmoninae	Oncorhynchus
Notechis scutatus	guanylate-binding protein 1-like isoform X2	XP_026537194.1	50.09	No	No	No	No	MMEAPVCLIENRPNGLHVSPEALQLLSEIQNPVVVVSIVGLCRTGKSYLMNRLAGKTTGFSLGSTVQAETKGIWMWCVPYPDRPKQTLVLLDTEGFGDIRKGSSQNDAWIFALAVLLSSTLVYNSVGTIDQTALDNLHFVTELTEHIKAKASSIPGDTVDSSEFVGFFPAFVWSVRDFTLQLKLDNQPITEDEYLEEALKLKTENTEKDRIFNLPRKCIRLFFPTRKCFVFKCPTNSNNLSDLEKIEDSELEPGFVEQANIFCRYVYKASREKTLPGGHVVTGSLLAKLVEAYVDTISSGKVPCPENAVLALAEMENRAAVQEAVARYTQMMERSLKLPTDSLQELLDQHKICEEQALQVFMDRAFKDDTRQFQTELMKTLDSKKEEYCSKNELKSSEI…	619	TEL--TEHIKA--KASSI-----------------------------------PG-D----TV	141-159	Yes	65.31	XP_026538436.1	common tiger snake	Eukaryota	Opisthokonta	Metazoa	Eumetazoa	Bilateria	Deuterostomia	Chordata	Craniata	Vertebrata	Gnathostomata	Teleostomi	Euteleostomi	Sarcopterygii	Dipnotetrapodomorpha	Tetrapoda	Amniota	Sauropsida	Sauria	Lepidosauria	Squamata	Bifurcata	Unidentata	Episquamata	Toxicofera	Serpentes	Colubroidea	Elapidae	Acanthophiinae	Notechis
Pygocentrus nattereri	guanylate-binding protein 1-like isoform X3	XP_017554745.1	49.77	Yes	No	No	No	MLKFNGFAKYIEICFQMSSIMKEPKCLISSDHEGQLCVQKEAKTILEGITQPVVVVCVVGLYRTGKSYLMNRLAGQQKGFALGSTIESKTKGIWMWCVPHPTKADHTLVLLDTEGLGDVDKGDEKHDTWIFCLAVLLSSTLVYNSLGIIDNNALEKLHYVTELTENIRVRAQRGADDDDSAEFMRMFPSFIWTVRDFTLELRKEGQPITANQYLESALVLKPGNSAKIEQFNLPRRCLRQCFVFPRPAGDDDLKRMEELSEAELDTRFLQRAKEFCDYVFSSAKPKTVTGGRILTGTVLGSLTEVYVEAIRSGRIPCLENAVETLAQIQNGRAVEQGLQVYRSEVFKYLCFPLDPAELSDIHAQAEKKAVEVFISISFNDTEQKSQLELMRQIQTEYEE…	477	TEL--TENIRV--RAQRG-----------------------------------------ADDD	161-178	Yes	73.05	XP_017571953.1	red-bellied piranha	Eukaryota	Opisthokonta	Metazoa	Eumetazoa	Bilateria	Deuterostomia	Chordata	Craniata	Vertebrata	Gnathostomata	Teleostomi	Euteleostomi	Actinopterygii	Actinopteri	Neopterygii	Teleostei	Osteoglossocephalai	Clupeocephala	Otomorpha	Ostariophysi	Otophysi	Characiphysae	Characiformes	Characoidei	Serrasalmidae	Pygocentrus
Calypte anna	guanylate-binding protein 1-like	XP_030324518.1	49.22	No	No	No	No	MASQVAMAEPVCLLENTPSRGLVVQQEALELLSEVTQPVVVVAITGPYRTGKSYLMNRLAGQRRGFSLGSTVQSQTKGIWMWCVAHPCQPGHTLVLLDTEGLGDTEKGDTRNDTWIFVLTLLLSSTLMYNSRGTIDQQALEQLHYVLTLSEHIRLKAAPRRSEDELEDSEKFDSFFPTFVWLVRDFTLQLEADGKEISEDQYLENALKLRAESTPESQGYNRTRECIRRFFAERKCFVFDVPAKRKDLVHLEEVEDEQLDPEFLQQLEKFCSYIWEKAPVKRVPGGHVITGRLLGKLAASYVEVIRSGAVPCLESTVMALAKAENAAAVKEAVRLYRDLMEQRVKLPTETLEELLELHARCEREALELFLARAFQEEIHCAQAELMDQVEKVKETFCKD…	614	LTL--SEHIRL--KAAPRR-------------S-------------------------EDELE	147-167	Yes	77.96	XP_030321482.1	Anna's hummingbird	Eukaryota	Opisthokonta	Metazoa	Eumetazoa	Bilateria	Deuterostomia	Chordata	Craniata	Vertebrata	Gnathostomata	Teleostomi	Euteleostomi	Sarcopterygii	Dipnotetrapodomorpha	Tetrapoda	Amniota	Sauropsida	Sauria	Archelosauria	Archosauria	Dinosauria	Saurischia	Theropoda	Coelurosauria	Aves	Neognathae	Caprimulgimorphae	Apodiformes	Trochilidae	Calypte
Aptenodytes forsteri	guanylate-binding protein 1	XP_009273724.1	49.04	Yes	No	No	No	MASEIHMPEPVCLIENTQTKGLVVQQEALQVLSEITQPVVVVAITGPYRTGKSYLMNRLARQRKGFSLGSSVQSHTKGVWMWCVAHPCRPGHTLVLLDTEGLGDVEKGDTKNDIWLFVLTVLLSSTLIYNSKGTIDQQAMDQLHCVVKLAEHVKLKAAPKESEDKLEDSEKFVLFFPTFIWAVRDFTLQLERDGEEISEDEYLENALKLKAGSSPKTQRYNQTRECIRQYFPDRKCFVFDQPASKKDLVHLEELQNSKINPEFQQQVEKFCSHVWKKSPPKTIPCGHIVTGNLLGKLAATYVEAIQSGAVPCLESAVLVLAESENTVAVKEAVTLYQDLMERRVKLPTETVQELLELHSQCEQETLELFTAQASQDGIYSFHAELVRQVEAVKVKFCME…	602	VKL--AEHVKL--KAAPKE-------------S-------------------------EDKLE	147-167	Yes	79.4	XP_019325879.1	emperor penguin	Eukaryota	Opisthokonta	Metazoa	Eumetazoa	Bilateria	Deuterostomia	Chordata	Craniata	Vertebrata	Gnathostomata	Teleostomi	Euteleostomi	Sarcopterygii	Dipnotetrapodomorpha	Tetrapoda	Amniota	Sauropsida	Sauria	Archelosauria	Archosauria	Dinosauria	Saurischia	Theropoda	Coelurosauria	Aves	Neognathae	Sphenisciformes	Spheniscidae	Aptenodytes
Gavia stellata	guanylate-binding protein 1-like	XP_009812039.1	48.95	Yes	No	No	No	MEPEIHMPVPVCLIENTPARGLVVQEEALQVLSEVTQPVVVVAITGLYRTGKSYLMNRLACQRKGFSLGSSVQSHTKGIWMWCVPHPCKPGHTLVLLDTEGLGDVEKGDTKNDTWIFVLSVLLCSTLIYNSRGTIDQQAMEQLHYVVKLTEHIKLKAAPKKSKDELEDSEKFVLFFPAFVWAVRDFTLQLEMNGKEVSDDEYLENALKLKAGSSPEIQCYNQPRECIRRFFPDRKCFVFDQPATKRNLVCLEELQDNELDPDFQQQVEKFCSHIWENSAPKTILGSRVITGNMLGKLAATYVEAIQSGAVPCLESAVLALAKIENTAAVKEAVQCERETLELFMTRAFEDDICYFQAELIRQVEEVKVKFCTDNERASHDKCKAALRDLSQDMERRISD…	586	VKL--TEHIKL--KAAPKK-------------S-------------------------KDELE	147-167	Yes	70	XP_009815920.1	red-throated loon	Eukaryota	Opisthokonta	Metazoa	Eumetazoa	Bilateria	Deuterostomia	Chordata	Craniata	Vertebrata	Gnathostomata	Teleostomi	Euteleostomi	Sarcopterygii	Dipnotetrapodomorpha	Tetrapoda	Amniota	Sauropsida	Sauria	Archelosauria	Archosauria	Dinosauria	Saurischia	Theropoda	Coelurosauria	Aves	Neognathae	Gaviiformes	Gaviidae	Gavia
Denticeps clupeoides	guanylate-binding protein 1-like	XP_028819789.1	48.37	No	No	No	No	MAPFWPTVVMEEPVCLIDSEEDGRLQVRGEAMNILEQIQQPVVVVAVVGLYRTGKSYLMNRLARKKTGFSLGMTIESKTKGIWMWCIPHPVKAGHTLVLLDTEGLGDVNKGDEKHDTWIFCLAVLLSTTLVYNSIGTIDNNAIEKLHYVSELTEHIKVKSGSSDTDESIEFMKVFPSFVWTVRDFTLELLLDGKSITADEYLENALKLKTGTSPKTDKYNMPRLCIRNFFSPRKCFTLERPASVEKMQRMEKLQDADLDHMFVKQADEFCDYIFNNSKPKTITGGLGVTGRMLGSLAETYVEAIRTGQVPCLDNAAESLAQIQNSRAVKEAFEFYEREMDRWVRLPTDTPQQLSDIHAVSESQAISIFLNGSFNDQDQKHQVELMKRLQAHYEEWRQNN…	620	SEL--TEHIKV--KSGS------------------------------------------SDTD	150-166	Yes	72.4	XP_028849474.1	denticle herring	Eukaryota	Opisthokonta	Metazoa	Eumetazoa	Bilateria	Deuterostomia	Chordata	Craniata	Vertebrata	Gnathostomata	Teleostomi	Euteleostomi	Actinopterygii	Actinopteri	Neopterygii	Teleostei	Osteoglossocephalai	Clupeocephala	Otomorpha	Clupei	Clupeiformes	Denticipitoidei	Denticipitidae	Denticeps
Buceros rhinoceros silvestris	guanylate-binding protein 7-like	XP_010141117.1	48.06	Yes	No	No	No	MPLPVCLIENSPTEGLVVQQEALQLLAGVTQPVVVVAITGPYRTGKSYLMNRLAGQRRGEAVPAXXXSHTKGVWMWCVPPPRRPGHTLVLLDTEGLGDVEKVCERQKPAPSYVTKLSERVTLKATPRQSEEEVEDCHKFVSFFPTFVWAVRDFTLQLEVDGKEISEDQYLENALRLRAGKG	181	TKL--SERVTL--KATPRQ-------------S-------------------------EEEVE	114-134	Yes	78.18	XP_010139598.1	Rhinoceros hornbill	Eukaryota	Opisthokonta	Metazoa	Eumetazoa	Bilateria	Deuterostomia	Chordata	Craniata	Vertebrata	Gnathostomata	Teleostomi	Euteleostomi	Sarcopterygii	Dipnotetrapodomorpha	Tetrapoda	Amniota	Sauropsida	Sauria	Archelosauria	Archosauria	Dinosauria	Saurischia	Theropoda	Coelurosauria	Aves	Neognathae	Bucerotiformes	Bucerotidae	Buceros	Buceros rhinoceros
Colossoma macropomum	guanylate-binding protein 1-like	XP_036435573.1	47.92	No	No	No	No	MSFKENKIDMPSPVCLINNTEDGGLRICQEALDILDQITQPVVVVAVVGLYRTGKSYLMNRLAGKRKGFALGSTIESKTKGIWMWCVPHPHIEDHTLVLLDTEGLGDVDKGDEKHDVWIFCLAVLLSSTVVYNSLGVIDNMALEKLQYVTKLTEHINVTSDAVGGEEAYSKSTEFMHVFPSFVWTVRDFTLDLDGKPITADQYLESALTLKQGNTDNVVKYNKTRSSLRDFFAVRKCFVFERPGSTKQMKKMEELMDDDLDESFVQQSEAFCTYIYTNSKPKTMRGGLGVTGRMLATLAQTYVEAISSGQVPSLDNAVESLTWIHNSRAVQEAVEFYHCEMTKKVQFPTETQQELSDIHAGVEKEAISIFIKGSFNDQNQEYQRDLVKCLKKEYEEFVK…	597	TKL--TEHINV--TSDAVG--------------------------------------GEEAYS	150-170	Yes	72.4	XP_036435251.1	black pacu	Eukaryota	Opisthokonta	Metazoa	Eumetazoa	Bilateria	Deuterostomia	Chordata	Craniata	Vertebrata	Gnathostomata	Teleostomi	Euteleostomi	Actinopterygii	Actinopteri	Neopterygii	Teleostei	Osteoglossocephalai	Clupeocephala	Otomorpha	Ostariophysi	Otophysi	Characiphysae	Characiformes	Characoidei	Serrasalmidae	Colossoma
Perkinsus marinus ATCC 50983	hypothetical protein Pmar_PMAR015363	XP_002782114.1	47.92	No	No	No	Yes	MSTIIDNNTPLSVSRRASNTTVYYNYEDPKKAANCSGTLYPPPKPPSGHIAGLPSAGHRSTPSNTSAAVSEHFHHGGSSTMPGTPNLAASTNSSCISPCVQASQLPQGSTVEYYSQSLGRWIPAKVMSVIPPDDPRAGGSKVGLVHLDCKPMARVEQVRYAGPPAGMPLYSGGPLSSAPTPNFIDVPAAFSMFNSSSPPSFVPGPSVGPPTVRVMRTTTIPTAYRRSSYITKTTSMAFKNPGKAVQLISFDGDKLVVKPEALALLEALGHDKQVSVVTVVGMYRTGKSYLLNRLVRGKSTAL	302	---------------------------------------------------------------	303-302	No	?	?	Perkinsus marinus ATCC 50983	Eukaryota	Sar	Alveolata	Perkinsozoa	Perkinsea	Perkinsida	Perkinsidae	Perkinsus	Perkinsus marinus
Nestor notabilis	guanylate-binding protein 1-like	XP_010013444.1	47.7	Yes	No	No	No	MASKVHMAAPMCLVANTPEQGLVLQQETLQVLLGITEPVVVVAIVGPYRSGKSYLGNRLLGHRGGFSVGSSVQAHTKGIWVWCVPHPLQPGLTLVLLDTEGLGDVEKGDAVNDTWLFVLSILLSSTLIYNSRGTIDQQALDQLHYVVKLSEHIKLKAVPTAGEVEEPEKFVLFFPAFIWAVRDFTLCLEKDGKEITEDQYLEEALKLKAEGSPRSEHYNQLRECIRRFFPHRKCFTFEPPGNRKNLEHLEQLEDKELNPEFQQQMEKFCSYIWEEAPPKTIPGGHIVTGSMLVELVVSFVGAIRSGVVPCLGNAVLALAQVQNAAALKDALGRYRELMETRVKLPTATAQELQDLHAQCRREALELFMERAFEEDICLFQKDLMHQVEGMLEKFHTDNE…	625	VKL--SEHIKL--KAVPTA----------------------------------------GEVE	147-165	Yes	69.81	XP_010013025.1	Kea	Eukaryota	Opisthokonta	Metazoa	Eumetazoa	Bilateria	Deuterostomia	Chordata	Craniata	Vertebrata	Gnathostomata	Teleostomi	Euteleostomi	Sarcopterygii	Dipnotetrapodomorpha	Tetrapoda	Amniota	Sauropsida	Sauria	Archelosauria	Archosauria	Dinosauria	Saurischia	Theropoda	Coelurosauria	Aves	Neognathae	Psittaciformes	Psittacidae	Nestor
Emiliania huxleyi CCMP1516	hypothetical protein EMIHUDRAFT_201581	XP_005787896.1	47.55	No	No	No	Yes	MSGGSASAAPFVRLGEAGKWEIQPEGAQLLQRIEAPIVVVAVAGLYRTGKSFFLNTLAGNTAARAKAGFRVGSTTESCTRGIDVCVPDGDAGQCRRGSLVLLDTEGLASMEQDEAYDAQVFALSLLLSSYFVLNSMGVIDEAAVDRLYLIGELSKHISVSAAAAEGPAGEGPRSVLRAGTQIERSGSLRQFVTIDATGGLALLAVMAARAGASRVYALESNAEACEAARRTVAELGLQQVIEVLEGYSTEQPALPEPPSLLVHEILGEVAGCEGAARCVADAHARLLAPGAVAVPASARSLCAPCSWPSGEYWASLPNPVLSPPPGAALKLPRFPREATLAPAQPFEQLDFGSATAGRLAEPQHSRISFGLARADSLRGLALHIEVAFPPLAEGAAPRV…	466	GEL--SKHISV--SAAAAEGPAG----------------------EGPRSVLRAG----TQIE	151-183	No	?	?	Emiliania huxleyi CCMP1516	Eukaryota	Haptista	Haptophyta	Prymnesiophyceae	Isochrysidales	Noelaerhabdaceae	Emiliania	Emiliania huxleyi
Rhipicephalus microplus	guanylate-binding protein 4-like	XP_037270045.1	47.54	No	No	No	No	MGSTWVPLLKHPVWFVPLALIFLPLFSPLNASLQSYVINDAPVQIIKPSKDHKMLIIDKENMKAISKITGPVATIGVVGKFHSGKSFLMNQLMGKTKGFGIGPSVRPETMGIWMWGEVQFLSLLLFGRFFSLFASLLLRYPSFIQEYSMHFFCKVILCHH	160	---------------------------------------------------------------	161-160	Yes	61.6	XP_037271176.1	southern cattle tick	Eukaryota	Opisthokonta	Metazoa	Eumetazoa	Bilateria	Protostomia	Ecdysozoa	Panarthropoda	Arthropoda	Chelicerata	Arachnida	Acari	Parasitiformes	Ixodida	Ixodoidea	Ixodidae	Rhipicephalinae	Rhipicephalus	Boophilus
Clupea harengus	guanylate-binding protein 1-like	XP_031435379.1	47.5	No	No	No	No	MSPVSMQAPVCLIDNGTDGRMSVQQGALQILEQIQEPVVVVAVVGLYRTGKSYLMNRLAGKQKGFALGGTIESKTKGIWMWCVPHPSKKGHTLVLLDTEGLGDVEKGDEKHDTWIFCLAVLLSSTLVYNSLGTIDNNALEKLQYVTELTEHIKVKSSKHDQTTELMRVFPSFVWTVRDFTLELELKGKPITADEYLENALKLKSGSSAEVMRQNQLRQGLRDFFAPRRCFTFDRPASAKNMRRMEELTDADLDSSFVEEAQKFCSYVFSNSKPKAMRGGLGVTGRMLGNLAETYVEAIRSGQVPCLESAVESLVMIQNGRAITDALQFYRSEMERWVRLPSETQEALSEIHAAAEKQAVDIFVRGSFNDHDHKYQLELMGSVLKEYEEWCGRNVEESRR…	629	TEL--TEHIKV--KSSK--------------------------------------------HD	146-160	Yes	72.26	XP_012671150.2	Atlantic herring	Eukaryota	Opisthokonta	Metazoa	Eumetazoa	Bilateria	Deuterostomia	Chordata	Craniata	Vertebrata	Gnathostomata	Teleostomi	Euteleostomi	Actinopterygii	Actinopteri	Neopterygii	Teleostei	Osteoglossocephalai	Clupeocephala	Otomorpha	Clupei	Clupeiformes	Clupeoidei	Clupeidae	Clupeinae	Clupea
Tachysurus fulvidraco	guanylate-binding protein 1-like isoform X2	XP_026999054.1	47.16	No	No	No	No	MDAPICLISSDSNGQLCVAKEAKQILDEIIQPVVVVSVVGLYRTGKSYLMNRLAGHQTGFALGSTIESKTKGIWMWCVPHPIKKGHTLVLLDTEGLGDVHKGDEKHDTWIFCLALLLSSTLVYNSLSVIDNNALEKLHYVTELTEHIKVKAQRGSDDDESAEFMRLFPSFIWSVRDFTLKLEKDGRVITADEYLESALELKPGNSSQVEKFNLPRRCLRHFFAERRCFVFPRPANDDDLARMEELSETDLDERFLQRADDFCSYVFNNAKPKTLTGGRILIGSALACLAEVYVGAIRNGEVPCLDSAVVALAQIQNERAVEQALQVYQSQLYEKVCFPLAPSELSDIHTNAEKAAIDTFINTSFNDNEQKAQLKLMEDIHTLYAELCGQNQQESMNVCK…	619	TEL--TEHIKV--KAQRG-----------------------------------------SDDD	141-158	Yes	71.84	XP_027007583.1	yellow catfish	Eukaryota	Opisthokonta	Metazoa	Eumetazoa	Bilateria	Deuterostomia	Chordata	Craniata	Vertebrata	Gnathostomata	Teleostomi	Euteleostomi	Actinopterygii	Actinopteri	Neopterygii	Teleostei	Osteoglossocephalai	Clupeocephala	Otomorpha	Ostariophysi	Otophysi	Characiphysae	Siluriformes	Siluroidei	Bagridae	Tachysurus
Ictalurus punctatus	guanylate-binding protein 1-like isoform X1	XP_017350936.1	47.15	Yes	No	No	No	MFKTMDEPVCLISSDSEGRLCVMKKAKEILDGITQPVIVVSVVGLYRTGKSYLMNRLAGKQTGFALGSTIESKTKGIWMWCVPHPIKTGHTLVLLDTEGLGDVHKGDEKHDTWIFCLAVLLSSTLVYNSLGVIDNNALEKLHFVTELTENIQVKAQRGADDDDSAEFMRVFPSFIWSVRDFTLKLEKEGKAITADEYLESALALKAGSSSSIEKFNLPRRCLRHFFAERRCFVFPRPAGDDDLARMEELSETDLRPQFLQRAQEFCSYVFSSAKPKTLTGGRMLIGSALCSLAEVYVEAIRSGRIPCLENAVVSLAQIQNERAVEQGLQVYQSQVFESVCFPLDPSVLSDIHRKAETAAIDAFISISFNDTEQKAQLKLMEEIQTVYQELCGQNREECS…	627	TEL--TENIQV--KAQRG-----------------------------------------ADDD	145-162	Yes	71.84	XP_017324266.1	channel catfish	Eukaryota	Opisthokonta	Metazoa	Eumetazoa	Bilateria	Deuterostomia	Chordata	Craniata	Vertebrata	Gnathostomata	Teleostomi	Euteleostomi	Actinopterygii	Actinopteri	Neopterygii	Teleostei	Osteoglossocephalai	Clupeocephala	Otomorpha	Ostariophysi	Otophysi	Characiphysae	Siluriformes	Siluroidei	Ictaluridae	Ictalurus
Opisthocomus hoazin	guanylate-binding protein 1-like	XP_009931696.1	46.84	Yes	No	No	No	MSSSVHLTQPICLVENTQKTGLVVRQEALKVLSEVTQPVVVVAIAGPCRSGKSYLMNRLARQRKGFSLGCSVQSHTKGVWMWCVPHPCQPGHTLVLLDTEGLGDVEKGDSKNDTWIFVLTVLLSSTLIYNSRGIIDQQAVEQLQYVLKLTEHVKLKAAPKRSEDELEDSEKFASFFPTFVWAVRDFTLQLALDGKEISEDQYLENTLKLKADSSPATERYNQLRECIRQFFPERKCFVFDWPASQSDLVRLEDLQDNEMNPKFRQQVEKFCGHIWEKSPPKTIPGGHILRGNSLGKLAVTYVETIRSGAVPCLESAVLALAKVENAAAVKEAVKLYQDLMEQRVKLPTETLQARAFKDDIYYFQADLIRKVEEFKEKLCKDNEQVSRDKCEAALRDLSQ…	580	LKL--TEHVKL--KAAPKR-------------S-------------------------EDELE	147-167	Yes	62.26	XP_009941549.1	hoatzin	Eukaryota	Opisthokonta	Metazoa	Eumetazoa	Bilateria	Deuterostomia	Chordata	Craniata	Vertebrata	Gnathostomata	Teleostomi	Euteleostomi	Sarcopterygii	Dipnotetrapodomorpha	Tetrapoda	Amniota	Sauropsida	Sauria	Archelosauria	Archosauria	Dinosauria	Saurischia	Theropoda	Coelurosauria	Aves	Neognathae	Opisthocomiformes	Opisthocomidae	Opisthocomus
Esox lucius	guanylate-binding protein 1-like	XP_010878336.2	46.79	No	No	No	No	MPGQTVSMEEPVCLIENDSDGKLHVVRSALDILDQIDQHVVVVAVAGLYRTGKSYLMNKLAGKRRGFALGATIQSKTKGIWMWCVPHPVKADHTLVLLDTEGLGDVEKGDEKHDNWIFSLAVLLSSTLVYNSMGTIDNNALEKLHYVTELTEHIKVKADQQGEEESSEYLRYFPSFVWTVRDFTLTLEVNGRSITANEYLENALKLRTGSSKKDQLYNLPRSCLRNYFSPRWCFVFDRPANTVNMKRMEELNDNDLEPLFVEQAKRFCDHIYTEAKTKSLKHGLSVTGRLLGNLAEAYVSAIRCGQIPCLDNAVVALAQIENSNAIVKARTHYQREMASWVAYPTETQEELSEVHSLVEKEAVAMFMNSSFKDEDQQYQLELMKVLQEEYEKICERNYM…	626	TEL--TEHIKV--K------------------------------------------ADQQGEE	148-164	Yes	70.29	XP_010890121.1	northern pike	Eukaryota	Opisthokonta	Metazoa	Eumetazoa	Bilateria	Deuterostomia	Chordata	Craniata	Vertebrata	Gnathostomata	Teleostomi	Euteleostomi	Actinopterygii	Actinopteri	Neopterygii	Teleostei	Osteoglossocephalai	Clupeocephala	Euteleosteomorpha	Protacanthopterygii	Esociformes	Esocidae	Esox
Astyanax mexicanus	guanylate-binding protein 1-like	XP_022519958.1	46.19	No	No	No	No	MLMEGPVCLISTDSEGQLSVQKEAKDILDGITSPVVVVSVVGLYRTGKSYLMNRLAGKQRGFALGSTIESKTKGIWMWCVPHPHKKEHTLVLLDTEGLGDIDKGDEKHDTWIFCLAVLLSSTLVYNSLGVIDNMALERLHYVTELTENIRVKARKGSDEDESAEFMRIFPSFIWSVRDFTLELKKDNRDITADEYLETALELKTGSSVKINNYNLPRSCLRNFFAERRCFVFRRPAADEDLRRMEELTEEELEPEFLKQTQEFCNYVFSNTKPKTLTGGRTLSGTVLGSLAEVYVEAIRSGRVPCLENAVEALAQIQNGRAVEQAMQAYLTEVLDSACFPLDPVQLSDIHTQAERKAVEVFISISFNDAQQTAQLDLMRKIQSEYECFCGQNKNQCEIQ…	621	TEL--TENIRV--KARKG-----------------------------------------SDED	143-160	Yes	74.44	XP_007251431.1	Mexican tetra	Eukaryota	Opisthokonta	Metazoa	Eumetazoa	Bilateria	Deuterostomia	Chordata	Craniata	Vertebrata	Gnathostomata	Teleostomi	Euteleostomi	Actinopterygii	Actinopteri	Neopterygii	Teleostei	Osteoglossocephalai	Clupeocephala	Otomorpha	Ostariophysi	Otophysi	Characiphysae	Characiformes	Characoidei	Characidae	Stethaprioninae	Astyanax
Lingula anatina	guanylate-binding protein 1 isoform X1	XP_013389596.1	45.74	No	No	No	No	MSSILMELTPFIGVDSDGKLFVHDETAEALQQHGKPVVVIAIVGNARRGKSYLMNRMLGRQSGFPLGSTTNATTKGIWAWLTDHPTRSNEHLLLLDTEGLSHATDGDENRDIQIFVLSVILSSTLIYNCQGVIDESCLELLEYPFLMIILFSSDFSIYYNLWGVKK	166	FLM--IILFSS--DF---------------------------------------------SIY	145-158	Yes	64.26	XP_013417004.1	Lingula anatina	Eukaryota	Opisthokonta	Metazoa	Eumetazoa	Bilateria	Protostomia	Spiralia	Lophotrochozoa	Brachiopoda	Linguliformea	Lingulata	Lingulida	Linguloidea	Lingulidae	Lingula
Phasianus colchicus	guanylate-binding protein 1-like	XP_031468181.1	44.9	No	No	No	No	MQPHSYVLTLAECVKLTKSPGESGTQPPAATGLAPFFPTFVWAVRDFTLQLEVDGQELSEDEYLENALKLRGGSSPEAEHYNRLRECIRQFFPERRCFIFDQPASKRDLPRLEELPDDRMDSEFLQQLEKFCSYIWLSSPPKTIPSVCKVTGESE	155	LTL--AECVKL--TKSPGESG--------------------------------------TQPP	8-28	Yes	36.57	XP_031461830.1	Ring-necked pheasant	Eukaryota	Opisthokonta	Metazoa	Eumetazoa	Bilateria	Deuterostomia	Chordata	Craniata	Vertebrata	Gnathostomata	Teleostomi	Euteleostomi	Sarcopterygii	Dipnotetrapodomorpha	Tetrapoda	Amniota	Sauropsida	Sauria	Archelosauria	Archosauria	Dinosauria	Saurischia	Theropoda	Coelurosauria	Aves	Neognathae	Galloanserae	Galliformes	Phasianidae	Phasianinae	Phasianus
Aureococcus anophagefferens	hypothetical protein AURANDRAFT_23822	XP_009034824.1	44.55	No	No	No	Yes	MEAYDRFPDAPLPLVEVTEDSSLRANPDTLKLLSTIEERLCVVALCGRYRSGKSSLLNWIRDPSNRGGFAVGHGVSRCTKGIWVWGRPTPVTLKDGTSAALLLLDTEGLGGLGVDGSYDATISVLHP	127	---------------------------------------------------------------	128-127	No	?	?	Aureococcus anophagefferens	Eukaryota	Sar	Stramenopiles	Pelagophyceae	Pelagomonadales	Aureococcus
Coturnix japonica	guanylate-binding protein 1-like	XP_015730010.2	44.1	No	No	No	No	MDALVPPMPAPLHLVTNKDGVLSLNPGALAVLRGVTQPLVVVAIAGLYRTGKSFLMNRLAQKRIGFPLSPTVHAETKGIWMWCLPHPRRPGVTLVLLDTEGLGDPNKDDEHREAWIFTLALLLSSTLVYNSMGTIDQQGLDQLRLVTELTEHIRVREEDNNPASNFVRVFPSFVWTVRDFTLQLRVGEKTLTEDEYLEEMLRLQTGDGKKAKERNELRRCLRNFFPRRKLFTMERPAADADLCRLEELREDELQPGFKKQVDAFCQYIWEKAPVKVLLGGHQATGSALAYLAEKYMAAISSGTVPCVESAVTALARAENSAAVQAALAEYQQGMEQGLVLPTASNEALVAVHQNCEKRAIATFLSRAFADHDRQYHAELVHKLEAAKEEFRRRNEEASE…	640	TEL--TEHIRV--REED--------------------------------------------NN	147-161	Yes	36.33	XP_015740519.1	Japanese quail	Eukaryota	Opisthokonta	Metazoa	Eumetazoa	Bilateria	Deuterostomia	Chordata	Craniata	Vertebrata	Gnathostomata	Teleostomi	Euteleostomi	Sarcopterygii	Dipnotetrapodomorpha	Tetrapoda	Amniota	Sauropsida	Sauria	Archelosauria	Archosauria	Dinosauria	Saurischia	Theropoda	Coelurosauria	Aves	Neognathae	Galloanserae	Galliformes	Phasianidae	Perdicinae	Coturnix
Zootermopsis nevadensis	coiled-coil domain-containing protein 50 isoform X3	XP_021920791.1	43.86	No	No	No	No	MQCEIRGMGEMAEAGQANTDTLPKPGRVNEVCREWLVKEDGALAYQLQTEEIKHHYTGNKSRNALVRQDFPHALDEQRREEKEAASLRAMYHQMVHQQEQVDAQVAKQLAEKMEREELERRQALEEGDQEIARKLQERERLRIERFERERLSMQASTDGSIEHPQYDRDMNNVGLPSPSQYSPDSLSQQFRLCTLTDAAVQTNSICQSPEEVLLVNPPSPAGLSEEEARRIQEEQDAEFARLLQEQEGSRQLDMLDQDRLIAIEAQDKELARLLQERERAKAKRARERAKQKALLKKQQQLLSDDEGFVASPSVHGCLLPSSQWSEQDGLITAHSTAVRPTDLDLTSGASRSASRGRQRFPDPEAIDVLPSPEPGPSHSALPNIAMAIDPTYPRRATIT…	468	EE-------------------------------------------------------------	125-126	Yes	59.18	XP_021922969.1	termites	Eukaryota	Opisthokonta	Metazoa	Eumetazoa	Bilateria	Protostomia	Ecdysozoa	Panarthropoda	Arthropoda	Mandibulata	Pancrustacea	Hexapoda	Insecta	Dicondylia	Pterygota	Neoptera	Polyneoptera	Dictyoptera	Blattodea	Blattoidea	Termitoidae	Termopsidae	Termopsinae	Termopsini	Zootermopsis
Pocillopora damicornis	LOC113666871 isoform X3	XP_027038472.1	42.59	No	No	Yes	No	MASWSAYQTESEEEALAKAMQLSLMEDKKSSRKAEFPIHIGEEKPDGRLSSREAPSSSSSSHQRQPQREEARLLKSAHGVGHSAGALPLCLPNNYQWNSKTRQCVKTEEKRSSLYFVEDSLLELRKIKSPVCTVSIAGPYRKGKSYILSEIFDQPEVFPLGHKMVAETLGIWMWIVPEKYKKS	183	---------------------------------------------------------------	184-183	Yes	47.1	XP_027051153.1	cauliflower coral,	Eukaryota	Opisthokonta	Metazoa	Eumetazoa	Cnidaria	Anthozoa	Hexacorallia	Scleractinia	Astrocoeniina	Pocilloporidae	Pocillopora
Guillardia theta CCMP2712	hypothetical protein GUITHDRAFT_158150	XP_005829153.1	42.42	No	No	No	Yes	MKGNEVSASKIEFEVTDEARDVLSRIDSPISVLSVVGMYRTGKSFLLNRILLDRKDGFPVGSTVNACTKGLWIWSKPLRGKTADGSDVNVILIDTEGLGSLNANTQHDCYIFALALLTSSFFLYNSVGTINESALENLSLVVNLTKFIRVGSSVNGKEEDGMEFASYFPKLLWVVRDFTLQLVDQNGRPITSKQYLENALKEVKGFSDKVVEKNRIRNMIKAFFPDRDCYPIVRPVEDERLLQSLSNQGEEVLRENFVKQMKVLRERVFNNSEPKTVQGGQVSGRMLILLSESYVKAVNDGNVPSITDSWSMVCDSECKKILKESPRR	328	VNL--TKFIRV--GSSVNGK-----------------------------------------EE	142-159	Yes	33.72	XP_005826942.1	Guillardia theta CCMP2712	Eukaryota	Cryptophyceae	Pyrenomonadales	Geminigeraceae	Guillardia	Guillardia theta
Kockovaella imperatae	RHD3/Sey1	XP_021869894.1	40.96	No	No	No	No	MLQATNKAGDGRLQVVNEDQQFTDQLSNYLGKWGMIDKGFAYDVVAVFGSQSTGKSTLLNRLFGTSFQEMNESKRQQTTKGIWMCPSAYSSTLVMDVEGTDGRERGEDQDFQRKSALFSLASTEVLIVNLWEHQIGLYQGANMALLKTVFEVNLGLFGGGGDEANKAKPKEKTLVLFVIRDHVGATPMENLTATLTQDMDKLWDGLSKPEHLAEAALHDYFDLSFAALPHKILMPEKFESAVVELRKRFTDRSREDYVFQPTYHKRIPADGISFYMEGIWQQVLTNKDLDLPTQQELLAQFRCDEIAAGVIEAFSSSSKPVRKPVETGLVIQHLGAMMNDWLHIALGKFDKDASRYHTGVYQRKRSDLLTTLHASLLPLYLGQLKNLHKQISAQYVKDL…	799	FEVN-LGLFGGGGDEA-N---------------------------------------------	150-165	No	?	?	Kockovaella imperatae	Eukaryota	Opisthokonta	Fungi	Dikarya	Basidiomycota	Agaricomycotina	Tremellomycetes	Tremellales	Cuniculitremaceae	Kockovaella
Ichthyophthirius multifiliis	hypothetical protein IMG5_169000	XP_004030000.1	40.91	No	No	No	Yes	MSLFKEEAIPLIQYNSQTKKYNINEQTIQIIKQIPKPIGVISVAGAYRTGKSYLLNRLLLNKSGGFGVGPTVNPCTKGIWVWGSPIKGQTSDGESINILVMDSEGIGSTEEDITHDTRIFSLAILLSSTFIYNSMSSIDGMYNISKTPIK	150	K--------------------------------------------------------------	150-150	Yes	30.86	XP_004035403.1	Ichthyophthirius multifiliis	Eukaryota	Sar	Alveolata	Ciliophora	Intramacronucleata	Oligohymenophorea	Hymenostomatida	Ophryoglenina	Ichthyophthirius
Apiotrichum porosum	Protein sey1	XP_028477087.1	39.76	No	No	No	No	MSLETDSHTVAADPVGAPAVPVAIPSPTIDFSAPPTQPAPSATVAPLPVAVAPSAPVAAPLATPPQPQPTNRVGEGRLQIVNEQQEFTTKLSASLDKWGMLDKGFAYDVVSVFGSQSTGKSTLLNRLFGTSFDVMDESKRQQTTKGIWMCPSAYSSTLVMDVEGTDGRERGEDQDFERKSALFSLASTEVLIVNLWEHQIGLYQGANMGLLKTVFEVNLGLFGGDGNSTQGRTKEKTLILFVIRDHVGATPIENLTATLTADMEKIWHTLSKPAHLSDTRLTDYFDLSFAALPHKILMPEKFEQAVVDLRRRFTDRTRSDYVFQPAYHKRIPADGVSFYMDGIWQQVLTNKDLDLPTQQELLAQFRCDEIATAVTETFTLNAKGVRKPIEAGTIVDGLG…	867	FEVN-LGLFGGDGNS--T---------------------------------------------	215-229	No	?	?	Apiotrichum porosum	Eukaryota	Opisthokonta	Fungi	Dikarya	Basidiomycota	Agaricomycotina	Tremellomycetes	Trichosporonales	Trichosporonaceae	Apiotrichum
Trichosporon asahii var. asahii CBS 2479	membrane organization and biogenesis-related protein	XP_014176358.1	39.76	No	No	No	No	MSQEAGNAPTSAPEASPAPAVNSSPPTAAATAAPTPAAAPAVPDVAPVTAAPASAPVAQPNHTTPAKHTSQLQIVNEKQEFTKDLSKALDKWGMLDKGFSYDIVAVFGSQSTGKSTLLNRLFGTSFDVMDESKRQQTTKGIWMCPSAYSSTLVMDVEGTDGRERGEDQDFERKSALFSLASTEVLIVNLW	190	---------------------------------------------------------------	191-190	No	?	?	Trichosporon asahii var. asahii CBS 2479	Eukaryota	Opisthokonta	Fungi	Dikarya	Basidiomycota	Agaricomycotina	Tremellomycetes	Trichosporonales	Trichosporonaceae	Trichosporon	Trichosporon asahii	Trichosporon asahii var. asahii
Micromonas pusilla CCMP1545	predicted protein	XP_003059714.1	39.25	No	No	No	No	MPRARAVPRRAWLLALLALLAAPPCDAHSRIFQITRPNADHSSLEVVEDGLRRLEQLGDRRVSLVSVVGGFHTGKSFLCNVLNASTSGFELGPTHESTTMGLWLGETGMISEVDGSEILLVDTEGFSAAGVAEAYDAQVFALATLLSSHLLYNSVKLITAAEVEYL	166	---------------------------------------------------------------	167-166	No	?	?	Micromonas pusilla CCMP1545	Eukaryota	Viridiplantae	Chlorophyta	Mamiellophyceae	Mamiellales	Mamiellaceae	Micromonas	Micromonas pusilla
Aegilops tauschii subsp. tauschii	guanylate-binding protein 2-like	XP_020195154.1	39	No	No	No	No	MLQRLGLRGSPSAAAGDAAAASPASSPAAPAAAGGLGRPLRLVYCDDKGKFVMDPEAVAALQLVKGPVGVVSVCGRARQGKSFVLNQLLGRSSGFQVASTHKPCTKGLWMWSAPLKRTGLDGTEYNLVLLDTEGIDAYDQTGTYSIQIFSLAVLLSSMFIYNQMGGIDEASIDRLSLVTEMTKHIRVRASGGRSSASELGHFSPVFVWLLRDFYLDLSEDNRKITPRDYLELALRPVQSGGRDVSSKNAIRESIRALFPDRECFTLVRPVNNEKDLQRLDQLPVSIIPVNCNG	293	TEM--TKHIRV--RAS-GGRSS-----------------------------------------	179-195	No	?	?	Tausch's goatgrass	Eukaryota	Viridiplantae	Streptophyta	Streptophytina	Embryophyta	Tracheophyta	Euphyllophyta	Spermatophyta	Magnoliopsida	Mesangiospermae	Liliopsida	Petrosaviidae	commelinids	Poales	Poaceae	BOP clade	Pooideae	Triticodae	Triticeae	Triticinae	Aegilops	Aegilops tauschii
Stylophora pistillata	LOC111331435 isoform X2	XP_022792285.1	38.89	No	No	Yes	No	MYLYQTEDEEEAVRKAISLSLESYQQEQEKKKQSNTSSDKRRQLSNSRRPRSLFSPKGTKCRSTPFLSHESNYLPTTVSTSLSSKESEENAKSCRESQTTGRGMDASNSPATGNGRWLLQLDELFTDQNYKEKEQCSKSPHVWKGSGGARGTRKANSIANFGSKEEEELRNGVLAVLSSDQVTKKTEQRTKSSQVPLIDPRGRRKFNSVSKYRGREVDERKDGLHTEVSTIQISKETEESAKSHKVSMKGTGAASGASSVSGITKGNKGLRHEISPAQITKECEPCTKYNQLPPKRARRRIETSSKALALSMEKAIPLCLPNNFTWDPTTGKIQKTGDERCVLDPVPAAIKILENIKEPVSVVSIAGPYRDGKSYILGEVFGGKNVFSIGHSMDPETFG…	411	---------------------------------------------------------------	412-411	Yes	47.87	XP_022805588.1	Stylophora pistillata	Eukaryota	Opisthokonta	Metazoa	Eumetazoa	Cnidaria	Anthozoa	Hexacorallia	Scleractinia	Astrocoeniina	Pocilloporidae	Stylophora
Exaiptasia diaphana	guanylate-binding protein 4	XP_020916605.1	38.71	No	No	No	No	MASKQXXXATPLVLPNNCNWDEKTGKYTTKPNVKRETLTLVPKALDQLREIKGHVCVVSIAGPCRSGKSYILSKAFDQGEVFPLGHLLDPETMGIWLWVVPEKFKDSTGREFTVVLMDSEGIDAVSSKQSDDHRIFTLSVLLSSIMIYNSAGVPNRSDLEGLEYPCLHSFFRGF	174	CLH--SFFRGF----------------------------------------------------	166-174	Yes	49.41	XP_028515878.1	sea anemones	Eukaryota	Opisthokonta	Metazoa	Eumetazoa	Cnidaria	Anthozoa	Hexacorallia	Actiniaria	Aiptasiidae	Exaiptasia
Chlamydomonas reinhardtii	predicted protein	XP_001698821.1	38.58	No	No	No	No	MGTPLELIKYNTDSGTFEIGKAALDTLRKVKGPVAVVAVCGRARQGKSFILNQLLLKSSGGGFQVTAADGSKHHLVLLDTEGIDAYDQTAQYSTQIFSLAVLLSSMFVYNQLEEEGGPKITPRDYLETALRPVPGAGPALEEEGGRKAGVKQLTEMILSRAQPKRFGSMGAMTGPVLAGLVGAYVGAMNNGAVPTIATAWQSCLAAARAAFEDIAVGDEAIKRAHEQRWQQRLAAFVAGYDKAAAGPTKWVKLAAWLGETWPAAAGQAERLAADAGASSASLQTQLAALQQEAARLRAAADQKAAKVAALEAQMSEVLLVSERKQASAGELAEARAALTAERARAASLTADLEGLTVRCGAAESRLAAREAEADEWRGKYGREAAARLSREIKDALTQA…	432	ETA--LRPVPGAGPALEEEGGRKAGVKQLTEMILSR-----------------------AQP-	127-163	No	?	?	Chlamydomonas reinhardtii	Eukaryota	Viridiplantae	Chlorophyta	core chlorophytes	Chlorophyceae	Chlamydomonadales	Chlamydomonadaceae	Chlamydomonas
Solanum pennellii	guanylate-binding protein 2-like isoform X2	XP_015087483.2	38.37	No	No	No	No	MFVYNQMGGIDEAAHDRLSLVTEMTTHIRVRASGGKASASELGQFSPVFVWLPRDFYLDWIEDNRKITPRDYLQLALRPVQGGGKDVAAKNEDSVFSQYHFHMLHYLFAHTQNFTLFTPATMELSLEIK	129	TEM--TTHIRV--RAS-GGKAS-----------------------------------------	22-38	Yes	32.5	XP_015076046.1	wild tomato	Eukaryota	Viridiplantae	Streptophyta	Streptophytina	Embryophyta	Tracheophyta	Euphyllophyta	Spermatophyta	Magnoliopsida	Mesangiospermae	eudicotyledons	Gunneridae	Pentapetalae	asterids	lamiids	Solanales	Solanaceae	Solanoideae	Solaneae	Solanum	Solanum subgen. Lycopersicon
Durio zibethinus	guanylate-binding protein 4-like isoform X3	XP_022720439.1	38.35	No	No	No	No	MMKFLGRGKGSADDVSPQSLGHSASPSSASASPVTGPARPIRLLYCDEKGKFRMDPEAVAALQLVKEPIGVVSVCGRARQGKSFILNQLLGRSSGFQVASTHRPCTKGLWLWSAPLKRTALDGTEYNLLLLDTEGIDAYDQTGTYSTQIFSLAVLLSSMFIYNQIRDSIRALFPDRECFPLVRPLNNENDLQRLDQILLDKLRPEFRAGLDALTKFVFERTRPKQVGATLMTGPVLIGITESYLDALNNGAVPTISSSWQSVEEAECQRAYDSAAEIYMSTFDRSKPPEEVSLREAHEEAVQRSLAVYNASAVGVGSMRKKYEELLQKFFRRAFEDYKKNAFMEADLQCSNAIHSMGKRLRAACHASDAGIDNIVKVLDALLSEYEASCHGPGKWQKLA…	982	---------------------------------------------------------------	165-164	Yes	34.2	XP_022761149.1	durian	Eukaryota	Viridiplantae	Streptophyta	Streptophytina	Embryophyta	Tracheophyta	Euphyllophyta	Spermatophyta	Magnoliopsida	Mesangiospermae	eudicotyledons	Gunneridae	Pentapetalae	rosids	malvids	Malvales	Malvaceae	Helicteroideae	Durio
Kwoniella shandongensis	protein SEY1	XP_031863441.1	38.26	No	No	No	No	MNQTVDIAKNLVTNPPPELERLMNDPRTTDEARQAVKDISVVSPPPSGTATGFSAATGGNGGDQSRDGRLQVVNEDQEFTKQLSSYLDRWDLLDKGFAYDVVSVFGSQSTGKSTLLNRLFGTTFDVMDESKRQQTTKGIWMCPSKFGNTLVMDVEGTDGRERGEDQDFERKSALFSLASTEVLIVNLWEHQIGLYNGANMGLLKTVFEVNLGLFGGGGDTNKPRPQEKTLILFVIRDHVGSTPMSNLTATLTQDMEKIWASLSKPQHLADATLSSYFDLSFAALPHKVLMPEKFEESVLELRQRFTDRSRADYVFQPSYHKRIPADGVGFYMEGIWQQVLANKDLDLPTQQELLAQFRCDEISTVVTEAFVASSKVVRRPVEVGSVVDGLGALMRDWLD…	842	FEVN-LGLFGGGGDT--N---------------------------------------------	207-221	No	?	?	Kwoniella shandongensis	Eukaryota	Opisthokonta	Fungi	Dikarya	Basidiomycota	Agaricomycotina	Tremellomycetes	Tremellales	Cryptococcaceae	Kwoniella
Phytophthora sojae	hypothetical protein PHYSODRAFT_350945	XP_009525392.1	37.86	No	No	No	Yes	MASPPPLAAPLPFVTLSDDGSFDIAPEAVEYLQQIRGDIAVVAIAGLYRTGKSYLLNLLLGRDQESEMFDVGATVNACTKGIWIWGQPVASQSRHPAFKHLSKDTTIVFMDTEGLGSTQRSQTQDTRIFALALLLSSMFIYNSRGVIDASAIEDLSLVVNLTKYIQAKAHADEKKDDGSDLSVFFPDFLWVVRDFTLQLQEDGRKVTSRDYFESALKQQPPLTEEVVQKNKIRSLLSTFFPSRDCVTMVRPLSDEALLRELIRQPYESLRPEFREQMGVLKNKLALLLKPKTMMSKVLNGAMLLSLTENYVAAFNSGSSPVITSVWDRVLESQCDQALESAKQVFETTMNDAIAEKRGSVLVIQVMRARALDDADVIAAYEVARGAAEKELVQEDIAAY…	774	VNL--TKYIQA--KAHADEK-----------------------------------------KD	159-176	No	?	?	Phytophthora sojae	Eukaryota	Sar	Stramenopiles	Oomycota	Peronosporales	Peronosporaceae	Phytophthora
Tetranychus urticae	atlastin-2-like	XP_015786951.1	37.69	No	No	No	No	MATTPLPILRFDNEKQEYEFVEETFDKIIDREGIQDLPIAVVSIVGDYRKGKSTLLNFLLRYFQHYDSEDWLGNSKQKLTGFSWRQGVKRDTIGIVLWPEPLIITKKDGSKIAVILMDTQGLFDDQTTHKDCRNIFAISSLLSSIQVYNQMHMIQSNDITKLSEFSQYSKCKKEETGYKAFQDLLLLVRDWSSPVDYHYGDEGGRDYLKSMKISQSGTFKENWEVLYQSYAEINCFLMPHPGLAVNIPGFAGEITKLQPTFVSNLRQLARSYFSPEKIAIKTSRGRNMKMAEFSIFFKSIVGNLMQKNTIGIDDLGYIDSEAQAKIALMHATAEFFKQYVALNPANDPSKLALSAERACALATLVYLNMTNYIDPEIAEAYLDDWKSSVDEFVTERLMG…	469	SQY--SKCKK---EE------------------------------------------------	166-175	Yes	60.38	XP_015782341.1	two-spotted spider mite	Eukaryota	Opisthokonta	Metazoa	Eumetazoa	Bilateria	Protostomia	Ecdysozoa	Panarthropoda	Arthropoda	Chelicerata	Arachnida	Acari	Acariformes	Trombidiformes	Prostigmata	Eleutherengona	Raphignathae	Tetranychoidea	Tetranychidae	Tetranychus
Theileria equi strain WA	hypothetical protein BEWA_022670	XP_004829085.1	37.68	No	No	No	Yes	MQFYGLYAIIHILFSYTRNVEIVTAYESQTDDTHHLNVTGTGEAPGHGRILSKDAFSIRDLDYSITNLSNLPEIPPGEDASALKSSKNTVSNGIPSDFCFAENAGEGKAIELIYPTKNHTEFQINEEALEFLKKIPKPIAVLGVVGSVHVGKSSFLNAFNEHILCGDVSTLSGFPVASSVDPETEGIWMWTVPLKINYNKLKNAMDRLSTHDESFGENFHLISRYVSVFNQEFTHKLSEESVVNANNANVRTVNLIMLDIGGFNSSQSTRKYDEALFSIAATLSSELVYVTNRMINSQHLLDIEALTKSSNLLNLKIYSQYLKHQIDDRPIEHSDGTKDSLTKKGNVESILEMMKNKTLTIMAQDFVQSIDDVNSVKWLHTLLSSFRHDLTPRELSEYI…	1139	TKS--SNLLNL--KIYSQYLKHQIDDRPI------E-------HSDGTKDSLTKK----G---	307-345	No	?	?	Theileria equi strain WA	Eukaryota	Sar	Alveolata	Apicomplexa	Aconoidasida	Piroplasmida	Theileriidae	Theileria	Theileria equi
Cryptococcus gattii WM276	membrane organization and biogenesis-related protein, putative	XP_003193398.1	37.39	No	No	No	No	MNQTPQIAQDLLKNPPQELQQLLDDSRTPDSARKAVQELQVSSAVSDTAGNKDGPTESSRLQIVNENQEFTKELSPYLAKWDLLDKGFAYDVVAVFGSQSTGKSTLLNRLFGTTFDVMDESKRQQTTKGIWMCPSQYSSTLVMDVEGTDGRERGEDQDFERKSALFSLASTEVLIVNLWEHQIGLYNGANMGLLKTVFEVNLGLFGGGGDNSKPKPQEKTLILFVIRDHVGATPMSNLTSTLTQDMEKIWDSLSKPAHLEDAALSSYFDLSFAALPHKILMPEKFEEAVLELRQRFVDRSREDYVFQPAYHKRIPADGVSFYMEGIWQQVLTNKDLDLPTQQELLAQFRCDEISTLVVEAFLASAKIVRKPVDGGSVVEGLGALMRDWLETALGKFDRD…	829	FEVN-LGLFGGGGDN--S---------------------------------------------	198-212	Yes	30.4	XP_003195767.1	Cryptococcus gattii WM276	Eukaryota	Opisthokonta	Fungi	Dikarya	Basidiomycota	Agaricomycotina	Tremellomycetes	Tremellales	Cryptococcaceae	Cryptococcus	Cryptococcus gattii species complex	Cryptococcus gattii VGI
Cryptococcus neoformans var. neoformans JEC21	membrane organization and biogenesis-related protein, putative	XP_568036.1	37.39	No	No	No	No	MNQTPQIAQDLLKNPPQELQQLLNDPRTPDSARKAVQELQAPFVGPGTAGNKDGAKESPRLQIVNENQEFTKELSPYLAKWDLLDKGFAYDVVAVFGSQSTGKSTLLNRLFGTTFDVMDESKRQQTTKGIWMCPSQYSNTLVMDVEGTDGRERGEDQDFERKSALFSLASTEVLIVNLWEHQIGLYNGANMGLLKTVFEVNLGLFGGGGDNTKPKPQEKTLILFVIRDHVGATPMSNLTATLTQDMERIWDSLSKPAHLEDAVLSSYFDLSFAALPHKVLMPEKFEEAVLELRQRFTDRSREDYVFQPAYHKRIPADGVSFYMEGIWQQVLTNKDLDLPTQQELLAQFRCDEISTVVFEAFLASAKIVRRPVEAGSVVEGLGALMRDWLETALGKFDRD…	829	FEVN-LGLFGGGGDN--T---------------------------------------------	198-212	Yes	31.14	XP_572924.1	Cryptococcus neoformans var. neoformans JEC21	Eukaryota	Opisthokonta	Fungi	Dikarya	Basidiomycota	Agaricomycotina	Tremellomycetes	Tremellales	Cryptococcaceae	Cryptococcus	Cryptococcus neoformans species complex	Cryptococcus neoformans	Cryptococcus neoformans var. neoformans
Hevea brasiliensis	guanylate-binding protein 5-like	XP_021654570.1	37.39	No	No	No	No	MYSQMLHLATLAGLPIIEPDPGHTKLRLSSDGLEAIRRITTPIAAVAVIGTYCCGKSFLLNQLLSLSYYEGFGVGHMRDTKTKGIWVWGTPVKLDINGVKTSVFYIDTEGFESVGKSNVYDDRIFALATVLSSVLIYNLPEMVSYLSLLLAFNIQFLDLKVLFCESLTC	169	QFL--DLKVLF--C-ESLTC-------------------------------------------	155-169	Yes	33.46	XP_021682273.1	Para rubber tree, jebe, siringa	Eukaryota	Viridiplantae	Streptophyta	Streptophytina	Embryophyta	Tracheophyta	Euphyllophyta	Spermatophyta	Magnoliopsida	Mesangiospermae	eudicotyledons	Gunneridae	Pentapetalae	rosids	fabids	Malpighiales	Euphorbiaceae	Crotonoideae	Micrandreae	Hevea
Kwoniella bestiolae CBS 10118	protein SEY1	XP_019046525.1	37.39	No	No	No	No	MNQTPQIASDLLSNPPPELQRILDDPRTTDEARQAVKEVSVVSPPPTHNGLVATQKEREHHDGHTNNVGEGRLQIVNEHQEFSKELSPYLSKWGLLDKGFAYDVVSVFGSQSTGKSTLLNRLFGTSFDVMDESRRQQTTKGIWMCPSSYGNTLVMDVEGTDGRERGEDQDFERKSALFSLASTEVLIVNLWEHQIGLYNGANMGLLKTVFEVNLGLFGGGGDSSKPKPQEKTMILFVIRDHVGSTPVSNLTATLTQDMEKIWASLSKPQHLADATLSSYFDLSFATLPHKVLMPEKFEEEVIELRKRFTDRSRSDYVFQPSYHKRIPADGVGFYMEGIWQQVLTNKDLDLPTQQELLAQFRCDEISASATETFLASSKVVRKPVEAGQVIEGLGVLMKD…	848	FEVN-LGLFGGGGDS--S---------------------------------------------	210-224	No	?	?	Kwoniella bestiolae CBS 10118	Eukaryota	Opisthokonta	Fungi	Dikarya	Basidiomycota	Agaricomycotina	Tremellomycetes	Tremellales	Cryptococcaceae	Kwoniella	Kwoniella bestiolae
Kwoniella dejecticola CBS 10117	protein SEY1	XP_018262982.1	37.39	No	No	No	No	MNQTPEIAAGLLANPPPELQRILDDPRTTEDARQAVKDVSIVSPPPVQNSLGTSHKDSNGTNHSGEGRLQIVNEHQEFTKELSPYLGKWGLLDKGFAYDVVSVFGSQSTGKSTLLNRLFGTSFDVMDESKRQQTTKGIWMCPSSYGNTLVMDVEGTDGRERGEDQDFERKSALFSLASTEVLIVNLWEHQIGLYNGANMGLLKTVFEVNLGLFGGGGDSSKPKTQEKTLILFVIRDHVGATPVSNLTATLTQDMEKIWASLSKPSHLADATLASYFDLSFATLPHKVLMPEKFESEVLELRKRFTDRSRPDYVFQPSYHKRIPADGVGFYMEGIWQQVLTNKDLDLPTQQELLAQFRCDELSAAVTETFLASSKIVRKPVEAGQVVEGLGALMRDWLET…	853	FEVN-LGLFGGGGDS--S---------------------------------------------	206-220	No	?	?	Kwoniella dejecticola CBS 10117	Eukaryota	Opisthokonta	Fungi	Dikarya	Basidiomycota	Agaricomycotina	Tremellomycetes	Tremellales	Cryptococcaceae	Kwoniella	Kwoniella dejecticola
Kwoniella mangroviensis CBS 8507	protein SEY1	XP_019003145.1	37.39	No	No	No	No	MNQTPQITSDLLSNPPPELQRILDDPRTTDEARQAVKEVSVVSPPPTHNGLVATQKEKEQTSDGVNNVGEGRLQIVNEHQEFTNELSPYLSKWGLLDKGFAYDVVSVFGSQSTGKSTLLNRLFGTSFDVMDESRRQQTTKGIWMCPSAYGNTLVMDVEGTDGRERGEDQDFERKSALFSLASTEVLIVNLWEHQIGLYNGANMGLLKTVFEVNLGLFGGGGDSSKPKPQEKTMILFVIRDHVGSTPVSNLTATLTQDMEKIWASLSKPQHLADATLSSYFDLSFATLPHKVLMPEKFEEEVLELRKRFTDRSRPDYVFQPSYHKRIPADGVGFYMEGIWQQVLTNKDLDLPTQQELLAQFRCDEISTSATETFLASSKVVRKPIEAGQVVEGLGVLMKD…	849	FEVN-LGLFGGGGDS--S---------------------------------------------	210-224	No	?	?	Kwoniella mangroviensis CBS 8507	Eukaryota	Opisthokonta	Fungi	Dikarya	Basidiomycota	Agaricomycotina	Tremellomycetes	Tremellales	Cryptococcaceae	Kwoniella	Kwoniella mangrovensis
Kwoniella pini CBS 10737	protein SEY1	XP_019011188.1	37.39	No	No	No	No	MNQTPETASNLLANPPPELQRILDDPRTTDEARQAVKEVSVVSPPPVQNGLASTPKEPNGTNHSGEGRLQIVNEHQEFTKQLSPYLDKWGLLDKGFAYDVVSVFGSQSTGKSTLLNRLFGTTFDVMDESKRQQTTKGIWMCPSTYGNTLVMDVEGTDGRERGEDQDFERKSALFSLASTEVLIVNLWEHQIGLYNGANMGLLKTVFEVNLGLFGGGGDSSKPKPQEKTLILFVIRDHVGATPVSNLTATLTQDMEKIWASLSKPSHLADATLSSYFDLSFATLPHKILMPEKFEDEVLELRRRFTDRSRSDYVFQPSYHKRIPADGVGFYMEGIWQQVLTNKDLDLPTQQELLAQFRCDELSAAVTEIFLASSKIVRKPVEAGQVVEGLGALMKDWLDT…	844	FEVN-LGLFGGGGDS--S---------------------------------------------	206-220	No	?	?	Kwoniella pini CBS 10737	Eukaryota	Opisthokonta	Fungi	Dikarya	Basidiomycota	Agaricomycotina	Tremellomycetes	Tremellales	Cryptococcaceae	Kwoniella	Kwoniella pini
Monoraphidium neglectum	Interferon-induced guanylate-binding protein 2	XP_013904629.1	37.34	No	No	No	No	MPGAAVELIRYNAETRRFEVGPLALDVLRATTTPVAVVAVCGRARQGKSFILNQLLSVTAGFQIGSTHRPCTKGLWMWSTPQARTDADGNPYHLVLLDTEGIDAYDQTAQYSTQIFSLAVLLSSLFVYNQMGGIDEAALDRLSLVVEMSKHIKVRSGATHGANGVSSGGDGSAASSTAGAAAGGDDAAARELRRFTPSFLWLLRDFYLKLEDEHGRKVTAREYLEAALTPVAGGGAGVDAKNAIRSSIKGLFPDRDCATLVRPMHEEQALVSLDTTPREELRPEFKEGVAWLLRLILLKAQPKRLGGFVLTGPVLAGLTEAYVAAINDGAGVAEQECRRAADAAEATYRAEFDEAVVAEEPELEREHTRALTVAKGAFAAVAIGEWSIRRANEARFLDA…	710	VEM--SKHIKV--RSGATHGANGVSSG-G----------------DGSAASSTAGAAAGGDDA	146-187	No	?	?	Monoraphidium neglectum	Eukaryota	Viridiplantae	Chlorophyta	core chlorophytes	Chlorophyceae	Sphaeropleales	Selenastraceae	Monoraphidium
Micromonas commoda	predicted protein	XP_002505441.1	37.29	No	No	No	No	LLVLAAGHCRADSCPDVFQIIRPDDAHASLELVEDGLGCLEALDSPISLVGVVGSVHTGKSFLLSALNHSTSGFTIGPTHEATTMGIWIGMTSMMGADGSRVLLLDTEGFSAAGVNEAFDAQIFATALMLSSHLVYNSVKLITAAEVEYL	150	---------------------------------------------------------------	151-150	No	?	?	Micromonas commoda	Eukaryota	Viridiplantae	Chlorophyta	Mamiellophyceae	Mamiellales	Mamiellaceae	Micromonas
Nicotiana attenuata	guanylate-binding protein 2-like	XP_019242264.1	37.25	Yes	No	No	No	MRRFFGIGSTGDSPQQDSPSPSPSPSPPTSPSPSPPQRSSINVATGPARPIRFVYCDEKGKFQIDPEALAVLQLVKEPVGVVSVCGRARQGKSFILNQLLGRSSGFQVAPTHRPCTKGIWLWSAPLRRTALDGTEYNLLLLDTEGIDAYDRKR	153	---------------------------------------------------------------	154-153	Yes	33.08	XP_019230594.1	wild tobacco	Eukaryota	Viridiplantae	Streptophyta	Streptophytina	Embryophyta	Tracheophyta	Euphyllophyta	Spermatophyta	Magnoliopsida	Mesangiospermae	eudicotyledons	Gunneridae	Pentapetalae	asterids	lamiids	Solanales	Solanaceae	Nicotianoideae	Nicotianeae	Nicotiana
Anneissia japonica	atlastin-3-like	XP_033114422.1	37.23	No	No	No	No	MATSAKEDGKPVQIVEVKKGKLELHKTALDALLLQPVCKKMPVMVLSIAGVFRSGKSYLLNLLVNHLSQNVDKTGGFPWRSGIDRVTTGIWMWSKIFTIILPNGKEVGVILVDTQGTQDPKTSQKQNAAIFALSTLLSSIQIYNVKDYIKEGDLQFLELFVRYGIAIKDDKKPFQVRKISNKF	183	VRY--GIAIK------DDKKPFQVR-------------------------------------K	161-178	Yes	66.54	XP_033100408.1	Anneissia japonica	Eukaryota	Opisthokonta	Metazoa	Eumetazoa	Bilateria	Deuterostomia	Echinodermata	Pelmatozoa	Crinoidea	Articulata	Comatulida	Comatulidae	Comatulinae	Anneissia
Auxenochlorella protothecoides	Interferon-induced guanylate-binding protein 1	XP_011395616.1	37.17	No	No	No	No	MSFLWGRPKAAAQPATPSGTEPQATKQSGKAQSLELVKYHAQTGKFEVGTEALRILRATAGPVGVVSVCGRARQGKSYILNQLLGRAGGFTVGPTHRPCTKGLWVWSAPVPRTAADGSPYHLVLLDTEGIDAYDQTGQYSTQIFSLAVLLSSLFVFNQMGGIDEAALDRLSLVTEMTKHIRVRAGGGEDASELAAFTPSFLWLLRDFYLTLEEDGRSLFPDRDCFTLVRPVNEERELVSLDGLRPGDLRPEFREGLARLSALVFARARPKRLDSTVVTGPLLAGLVEAYVEAINAGAVPTIATAWQGAAAEAFAARALGPDAVKAANERRWREAVQARFAKARKEALASAALAVEQCLAAATKRELEAQAAGAEAALHAERSRSAAAAVAASQAQAHAF…	477	TEM--TKHIRV--RAG--GGED-----------------------------------------	174-189	Yes	33.33	XP_011401815.1	Auxenochlorella protothecoides	Eukaryota	Viridiplantae	Chlorophyta	core chlorophytes	Trebouxiophyceae	Chlorellales	Chlorellaceae	Auxenochlorella
Chlorella variabilis	hypothetical protein CHLNCDRAFT_20214	XP_005850167.1	37.17	No	No	No	Yes	MHGGARQRTALTPAPPLASPCRRFAIVQPMSDHSKLEVQREGLDLLRSIKGTVCPVAVIGPYRSGKSFTLNQLMGVACDEGFGVGHTRLTQTKGVWVWGEPVPVELPSGETTHLLFVDTEGFESTGKADVYDDRIFALSALISQV	145	---------------------------------------------------------------	146-145	Yes	32.27	XP_005848263.1	Chlorella variabilis	Eukaryota	Viridiplantae	Chlorophyta	core chlorophytes	Trebouxiophyceae	Chlorellales	Chlorellaceae	Chlorella clade	Chlorella
Phytophthora parasitica INRA-310	hypothetical protein, variant	XP_008908078.1	37.12	No	No	No	No	MVSSASTLALSAPLPFVTLSDDGSFEIAPEAVTYLQQIRGDIAVVAIAGLYRTGKSYLLNLLLGRDQESEMFDVGATVNACTKGIWIWGQPAGSQTRHPAFKHLSKDTTIVFMDTEGLGSTQRSQTQDTRIFALALLLSSTFIYNSRGVIDASAIEDLSLVVNLTKYIQAKAHKTETENGSELSVFFPDFLWVVRDFTLQLQEDGKKVTSKDYFESALKQQPPLTEEVVQKNRIRSLLSTFFPSRDCVTMVRPLSDEALLRDLIRQPYDSLRPEFREQMEVLRNKLSTLLKPKTMMSKVLNGAMLLSLTENYVAAFNSGSSPVITSVWDRVLESQCDQALESAKQVFQAAMDAAITEKTTPVMVNQVMRARPLEDAELAMIYETAREAAENELLREDIT…	728	VNL--TKYIQA--KAHKTE------------------------------------------TE	162-178	No	?	?	Phytophthora parasitica INRA-310	Eukaryota	Sar	Stramenopiles	Oomycota	Peronosporales	Peronosporaceae	Phytophthora	Phytophthora parasitica
Schizosaccharomyces japonicus yFS275	GTP binding protein Sey1	XP_002173801.1	37.07	No	No	No	No	MQQSAQLITENKEFNEDFPRFLKDVGLDNVGFDYHVVAVLGSQSTGKSTLLNKLFGTQFSTMDTVRRQQTTKGIWVSRGKDSSILIMDVEGTDGRERGDDQDFERKSALFSIATSEVIIVNMWENQIGLYQGSNMTLLKTVFEVNLQLFHENIERSRLQFVIRDFLGSTSLDNLSETLMTDLNRTWASISKPEGLENSVITDFFDVDFSALPHKVLCAEAFDEETDKLREQFLDEKNPKYLFKPCYHKRIPADGFPLYTQGIWQLIQNNRDLDLPTQQQLLAQYRCDEFIAEAMVSFDEQCEELLTFLKTHQSIENLLQRLEAIQTSTFSIFDENARRYQSEVYTKKRQELDRMMKTRLAVPIQRYLAAIHKELVAGFPERIATLVKDACFKDVARVTV…	764	FEVN-LQLFHENI--------------------------------------------------	142-153	Yes	32.44	XP_002172626.1	Schizosaccharomyces japonicus yFS275	Eukaryota	Opisthokonta	Fungi	Dikarya	Ascomycota	Taphrinomycotina	Schizosaccharomycetes	Schizosaccharomycetales	Schizosaccharomycetaceae	Schizosaccharomyces	Schizosaccharomyces japonicus
Petromyzon marinus	guanylate-binding protein 2-like	XP_032814276.1	36.96	No	No	No	No	MSQGAMAHVDRPLPFILTDEDGRFYVDEKTAGVIASIRQPVVVVAIAGRYRTGKSYLMNRLAGSNNGFSLGNTVQSHTKGIWIWPRAHPLHKDKCLLLIDTEGLGDVEKAGDNHDTWLFVMAVLLSTTLVWNTTGVLSKDGFDQLHFVANMTEHVRTKIHQREDEVGQDFKRYFPSFVVCVRDFTLKLEIEGKACDADQYLEHCLGIRKKGMTANCRSFNEQRELLSSFFKKRKCFVFPMPTHPEDLHKLETISEQQLNPEFLQTAEDFTTHILQTAHIKHVDNAVLTGPLFLKLTEQYVNSQRSGDVPCIESALTQVVTLANMQAREDAMSLYEKRMEAVNQQLPLPIAKLNEFHQHALEQAVEAFHQRSVLDCEHKHEKELMDSLLTAYDVWNQKNK…	583	ANM--TEHVRT--KIHQRED---------------------------------------E---	149-165	Yes	71.81	XP_032810347.1	sea lamprey	Eukaryota	Opisthokonta	Metazoa	Eumetazoa	Bilateria	Deuterostomia	Chordata	Craniata	Vertebrata	Cyclostomata	Hyperoartia	Petromyzontiformes	Petromyzontidae	Petromyzon
Volvox carteri f. nagariensis	hypothetical protein VOLCADRAFT_57349	XP_002947592.1	36.96	No	No	No	Yes	MGGIDESALDRLSLVTEMTKHVRVRAAAANSTSEGLGEHSPAFLWLLRDFYLQLEEEGGRKITPREYLETALRPVPGTGPAVSAKNAIRASIAQLFPARDCFTLVRPMHDEAALSQMDSLPRDKLRPEFRQVSVAPW	137	TEM--TKHVRV--RAA-AANST-----------------------------------------	16-32	No	?	?	green algae	Eukaryota	Viridiplantae	Chlorophyta	core chlorophytes	Chlorophyceae	Chlamydomonadales	Volvocaceae	Volvox	Volvox carteri
Rhodotorula graminis WP1	RHOBADRAFT_48443	XP_018271504.1	36.9	No	No	Yes	No	MDQSIAIAQDALANPPAELACNPLLAEAQANLPDHLRNNDHAPAGAAVGLQSNAEGSGLDAKLQVVDENQRFTTALDEHMKGWKLADAGFNYDVVAVFGSQSTGKSTLLNRLFGTKFDVMSESERRQTTKGIWMSKGQDMPVLVMDVEGTDGRERGEDQDFERKSALFSMAVAEVLLVNIWEHQVGLYQGANMGLLKTVFEVNLGLFLAAKQKGKARGDSQDKTLLLFVIRDHIGATPLANLRATLTADLNRLWDGLSKPEGLESSKIDDFFDLDFVTLPHKLLQPELFEAQVVELRQRFNKSNVQGAAASSSSSVFQSKYHKRIPADGISTYMGTIWDAVVSNKDLDLPTQQELLAQFRCGELAAAAFSTFAALVSAFPPAPPAGQLDSTLGSRMLDA…	854	FEVN-LGLFLAAKQKGKA---------------------------------------------	200-216	Yes	31.67	XP_018274710.1	Rhodotorula graminis WP1	Eukaryota	Opisthokonta	Fungi	Dikarya	Basidiomycota	Pucciniomycotina	Microbotryomycetes	Sporidiobolales	Sporidiobolaceae	Rhodotorula	Rhodotorula graminis
Phytophthora infestans T30-4	guanylate-binding protein, putative	XP_002898120.1	36.78	No	No	No	No	MASESHPSISAPLPFVTLSNDGSFEIAPEAISYLQQIRGDIAVVAIAGLYRTGKSYLLNLLLGRDQESEMFDVGNTVNACTKGIWIWGQPAGNQTRHQAFKHLSRDTTILFMDTEGLGSTQRSQTQDTRIFALALLLSSMFIYNSRGVIDTSAIEDLSLVVNLTKYIQAKAHETETEEGSELSVFFPDFLWVVRDFTLQLQEDGRKVTSKDYFESALKQQPPLTEEAVQKNRIRSLLSTFFPSRDCVTMVRPLSDEVLLRDLIKQPYDSLRPEFREQMGVLRNKLATLLKPKTMMSKVLNGAMLVSLAENNVDAFNSGSSPVIASVWDRVLESQCDQALESAKQVFQATIDTAIAEKMNPETVNQAMLARPLEDTELATIYEKALEEAEKELLQEEITS…	738	VNL--TKYIQA--KAHETE------------------------------------------TE	161-177	No	?	?	Phytophthora infestans T30-4	Eukaryota	Sar	Stramenopiles	Oomycota	Peronosporales	Peronosporaceae	Phytophthora	Phytophthora infestans
Vigna radiata var. radiata	guanylate-binding protein 2-like	XP_014511298.1	36.59	No	No	No	No	MDPEAVATLQLVKEPIGVVSVCGRARQGKSFILNQLLGKSSGFQVASTHRPCTKGLWLWSTPLKRTALDGTDYNRLILDSEGIDAYDQTGTYNEKMKDQTPIDF	104	---------------------------------------------------------------	105-104	Yes	33.84	XP_014497656.1	mung bean	Eukaryota	Viridiplantae	Streptophyta	Streptophytina	Embryophyta	Tracheophyta	Euphyllophyta	Spermatophyta	Magnoliopsida	Mesangiospermae	eudicotyledons	Gunneridae	Pentapetalae	rosids	fabids	Fabales	Fabaceae	Papilionoideae	50 kb inversion clade	NPAAA clade	indigoferoid/millettioid clade	Phaseoleae	Vigna	Vigna radiata
Wallemia ichthyophaga EXF-994	Protein SEY1	XP_009267121.1	36.56	No	No	No	No	MGSRLHVVNEEKEFSSQLSPQLGEWGLSNAGFNYNVVSVFGSQSTGKSTLLNRLFGTTFDVMNESQRRQTTKGIWMCKAKEIPLLVMDVEGTDGRERGEDQDFERKSALFSLAASSVLLINMWEHQVGLYQGANMGLLKTVMEVNFSMFIANSQASFPESKPPKTLLLFVIRDHIGTTPLDNLRSTLTNDIENIWNSVSKPEGLAKADLSDYFDLGFVTLPHKLLQPDEFDHQTSTIRNDYFTKSTSGNYILKPEYHRQIPADGLSHYLQTIWDKVQNNKDLDVPTQQELLAQYRCDEIAAEALKVFHSRLIAVRKPVEVGKFVPELGKVMRDSKKEALDMFDSTAFRYTKTVYEKKREELTETISTTLSPLYINQVKNLHKKAIDSYKKELHARLKSD…	769	MEVN-FSMFIANSQAS-F---------------------------------------------	142-157	No	?	?	Wallemia ichthyophaga EXF-994	Eukaryota	Opisthokonta	Fungi	Dikarya	Basidiomycota	Wallemiomycotina	Wallemiomycetes	Wallemiales	Wallemiaceae	Wallemia	Wallemia ichthyophaga
Cryptococcus neoformans var. grubii H99	protein SEY1	XP_012048514.1	36.52	No	No	No	No	MNQTPQIAQDLLKNPPQELQQLLNDPRTPDRARKAVQELQVPSVGSGAAGKESSRLQIVNENQEFTKELSPYLAKWDLLDKGFAYDVVAVFGSQSTGKSTLLNRLFGTTFDVMDESKRQQTTRGIWMCPSQYSNTLVMDVEGTDGRERGEDQDFERKSALFSLASTEVLIVNLWEHQIGLYNGANMGLLKTVFEVNLGLFGGGGDNSKPKPQEKTLILFVIRDHVGATPMSNLTATLTQDMERIWDSLSKPAHLEDAALSSYFDLSFAALPHKVLMPEKFEEAVLELRQRFTDRSREDYVFQPAYHKRIPADGVSFYMEGIWQQVLTNKDLDLPTQQELLAQFRCDEISTVVFEAFLASAKIVRRPVEAGSVVEGLGALMRDWLETALGKFDRDASRYH…	824	FEVN-LGLFGGGGDN--S---------------------------------------------	193-207	Yes	31.14	XP_012051466.1	Cryptococcus neoformans var. grubii H99	Eukaryota	Opisthokonta	Fungi	Dikarya	Basidiomycota	Agaricomycotina	Tremellomycetes	Tremellales	Cryptococcaceae	Cryptococcus	Cryptococcus neoformans species complex	Cryptococcus neoformans	Cryptococcus neoformans var. grubii
Coccomyxa subellipsoidea C-169	GBP-domain-containing protein	XP_005646336.1	36.34	No	No	No	No	MSFFFGSKKQKPLEPVSSSAASPGAPLELVRYSTATGKFEVPNEALEVLRSINGPVGVVSVCGRARQGKSFILNQLLGQSTGFTVGPTHRPCTKGLWMWSTPVEQRAPDGSKYHLVLLDTEGIDAYDQTGQYSTQIFSLAVLLSSLFVYNQMGGIDEAALDRLSLVTEMTKHIRVRAGSAGGSSEDELSNFTPSFMWLLRDFYLTLEEEGRTITPKEYLETALQPIRGQGRSVEAKNAIRESIKALFPNRDCFALKRPMSDENQLSRLETVPPSQLRPEFREGLERLTKLIFARAQPKRLGPQIISGPMLAGLASAYVEAINNGAVPTISTAWQGVAEAESRRAADAAEQAYRDAFNRDISADEGQLDAEHARALAVAQSVFNDKAVGEDSVRVANAKR…	497	TEM--TKHIRV--RAGSAGGSS-----------------------------------------	167-184	No	?	?	Coccomyxa subellipsoidea C-169	Eukaryota	Viridiplantae	Chlorophyta	core chlorophytes	Trebouxiophyceae	Trebouxiophyceae incertae sedis	Elliptochloris clade	Coccomyxa	Coccomyxa subellipsoidea
Helianthus annuus	guanylate-binding protein 4 isoform X2	XP_021970360.1	36.3	No	No	No	No	MSKSLWWIGCFFIILHLSSFWVSGIDDFNQAFPIIEPDPGHTKLRLSSEGLEAIRRITNPIAAVAVIGPYRSGKSFLLNQLLSLSCYEGFGVGHMRDTKTKGIWVWGTPVEMDIDGVKTSVFYLDTEGFESIGKSNVYDDRIFALATVLSSVLIYNLPETIREADISRLSFAVELAEEFYGRVKGQDVAFEPAKLLWLIQRDFLQGKSVKEMVDEALRHVPNHDGDRNIDQVNQIRDSLAIMGDNSTAFSLPQILEALNKGEIPSTGSLVEVFNKKILEGCLKLYEDSMTKVILPIHEESLQSIHEASKAESLKSFDEQHFGRHHAKKSVETLDEDIEKMFKNFVMANQYQSSKLCEALYTKCEDQMDQLQVLRLPSMAKFNAGFLHCNQSFGKECVGP…	549	VEL--AEEFYG--R-----------------------------------------------VK	173-184	Yes	33.08	XP_022011326.1	common sunflower	Eukaryota	Viridiplantae	Streptophyta	Streptophytina	Embryophyta	Tracheophyta	Euphyllophyta	Spermatophyta	Magnoliopsida	Mesangiospermae	eudicotyledons	Gunneridae	Pentapetalae	asterids	campanulids	Asterales	Asteraceae	Asteroideae	Heliantheae alliance	Heliantheae	Helianthus
Paramecium tetraurelia strain d4-2	hypothetical protein	XP_001427720.1	36.3	No	No	No	Yes	MNKGPRAMKISVIISIISSELKLEQEAIEIIQSFTDKCKNFAVVVVVGKYRTGKSYLINQVLLQQNQGFNVGSTVNACTKGLWMWSDIIYFESGRSKEPIPAILIDTEGIGSLEEEQNHDVKIFLLAMLMSSYFIYNSVGTIDDMALQNLGLIVNLTKMLQKTDESTQKDLFETFPSFLWILRDFTLRLEDEFGNKITPKDYLENALKPLKGFSETIENKNKIRRHITQFFQERDCMTLVRPTQDEKDLQHLSSLKFTELRTEFQEQLTALRKKFSYKISLKQYKGKPTTPFSFVEMCKHFVNTINEGNMPVIETQWQMICKQELNRTLIGGLKIYKDSIDELLQQNGVSQEQLEKSHHIVLQPIYLQFVRKVKYYLENNCLDKESEEFSTAKKMIKQQ…	871	VNL--TKMLQK--TDES----------------------------------------------	154-166	Yes	35.25	XP_001447533.1	Paramecium tetraurelia strain d4-2	Eukaryota	Sar	Alveolata	Ciliophora	Intramacronucleata	Oligohymenophorea	Peniculida	Parameciidae	Paramecium	Paramecium tetraurelia
Kalmanozyma brasiliensis GHG001	hypothetical protein PSEUBRA_SCAF3g03532	XP_016291012.1	36.14	No	No	No	Yes	MEMNVDNAKQLLAQHEQELHQAQAAQSQTLKQDPITAVTSAPNGTASDVTSAPTATANGASAPAPAQAGLAAPAAPATQAAAPITYSAQSSVKAPVTSVNGRMQLINEEQKFNSSEFAPHLDSWGLADAGFGYDLCAVLGSQSTGKSTLLNKLFGTNFDVMSESARQQTTKGIWMCKGLKMNVLVMDVEGTDGRERGEDQDFERKSALFSMASAEVLIVNLWEHQVGLYQGANMGLLKTVFEVNLGLFQSSKAKTAGAKDKTLLLFVIRDHIGQTPLENLSATIMADLTKIWFSLSKPEGLEDSNITDFFDFMFTTLPHKILQPAEFDRAVDTLRNRFVDPKDPNFVFKTEYHKRIPADGLPHYLESIWEQVMTNKDLDLPTQQELLAQFRCDEIANAA…	872	FEVN-LGLFQSSKAK------------------------------------------------	241-254	Yes	34.38	XP_016290742.1	Kalmanozyma brasiliensis GHG001	Eukaryota	Opisthokonta	Fungi	Dikarya	Basidiomycota	Ustilaginomycotina	Ustilaginomycetes	Ustilaginales	Ustilaginaceae	Kalmanozyma	Kalmanozyma brasiliensis
Pseudomicrostroma glucosiphilum	root hair defective 3 GTP-binding protein	XP_025351245.1	36.14	No	No	No	No	MAAAPLSSSGTAAPFTTQTSTAALPDSSPAPVAPSERIQLIDEEQKFTPTMGEALRRWQLEDAGFGYDLCAVLGSQSTGKSTLLNKLFGTSFDVMDESRRQQTTKGIWMCRGQGMNVLVMDVEGTDGRERGEDQDFERKSALFSMASAECLIVNMWEHQVGLYQGANMGLLKTVFEVNLGLFQAGKSRSHAAKEKTLLCFVIRDHIGATPLENLRNTLMADLRRIWDSLSKPEGLESSTIETFFDFDFVTLPHKLLQPTEFDSQVASLRTRFTDSSRKDFIFRPEYHKRIPADGLPHYLESIWEQVQTNKDLDLPTQQELLAQFRCDEIANAAFATFANDVKVFRRPLETGEVLADLGTLMGAHRGKAIEDFDKAASRYHAEVYKRKRLDLLEKLNSTL…	819	FEVN-LGLFQAGKSR------------------------------------------------	175-188	No	?	?	Pseudomicrostroma glucosiphilum	Eukaryota	Opisthokonta	Fungi	Dikarya	Basidiomycota	Ustilaginomycotina	Exobasidiomycetes	Microstromatales	Microstromatales incertae sedis	Pseudomicrostroma
Pseudozyma hubeiensis SY62	hypothetical protein PHSY_004410	XP_012190413.1	36.14	No	No	No	Yes	MEIFEPGDVCPWSALTVAYDIDHESSSAYRSIGVETGSSSRNVFRCIQSRSNDERLRLKVARAIVLTISVVLYVSTAGPANAKAASNCERKNNTSLSSSPLINISGTASEARFCRMELNVDNAKALLAQQEHELQSTRDAQSNLRAAQPITASTIHPNGTAVDLAPAVAAAASTPESAAAAAAASLPPAMAPPSSAPPTASSTGRMQLIDEHQKFNSSEFSPHLTQWGLDDVGFGYDLCAVLGSQSTGKSTLLNKLFGTNFDVMSESARQQTTKGIWMCKGLKMNVLVMDVEGTDGRERGEDQDFERKSALFSMASAEVLIVNLWEHQVGLYQGANMGLLKTVFEVNLGLFQASKAKTVGAKDKTLLLFVIRDHIGVTPLENLSATIMADLSKIWFSLS…	960	FEVN-LGLFQASKAK------------------------------------------------	344-357	Yes	33.55	XP_012192442.1	Pseudozyma hubeiensis SY62	Eukaryota	Opisthokonta	Fungi	Dikarya	Basidiomycota	Ustilaginomycotina	Ustilaginomycetes	Ustilaginales	Ustilaginaceae	Pseudozyma	Pseudozyma hubeiensis
Serpula lacrymans var. lacrymans S7.9	hypothetical protein SERLADRAFT_465743	XP_007317609.1	36.14	No	No	No	Yes	MSSDNQGIRPVPIDASPAAQANGVTPVNGHTPNGAQQFGSSERIQVINDEKNFTPDLASQIDRWGLRDVGFSYNIVAVFGSQSTGKSTLLNRLFGTTFDVMDESQRRQTTKGIWMCRGKGMGVMVMDVEGTDGRERGEDQDFERKSALFSLASSEILIINLWEHQVGLYQGANMGLLKTVFEVNLGLFGKKAQDGTSGRTLLLFVIRDHIGVTPLANLQATLTADLNKIWESLSKPAELQDRLLSDYFDLSFTALPHKVLAADKFESEVQQLRKRFVEKGREDYLFKSAYHKRIPADGVAFYMEGIWEQVQTNKDLDLPTQQELLAQFRCDEISTLALAEFNEQSKPQRRPVEAGRVVEGLGSMMRNWKTQALTRYDRDASRYHQGVYKRKRVDLLSVI…	804	FEVN-LGLFGKKAQD------------------------------------------------	181-194	No	?	?	Serpula lacrymans var. lacrymans S7.9	Eukaryota	Opisthokonta	Fungi	Dikarya	Basidiomycota	Agaricomycotina	Agaricomycetes	Agaricomycetidae	Boletales	Coniophorineae	Serpulaceae	Serpula	Serpula lacrymans	Serpula lacrymans var. lacrymans
Sporisorium graminicola	hypothetical protein EX895_001915	XP_029741369.1	36.14	No	No	No	Yes	MELNVNNAKQLLAQHEHELQTAQAVQSQVLKDEPITAASSHPNGIAAPVQQPLSTAAAPSSVLPPTAVAASAPLSSTSAPTITDETGRMQLIDEDQKFNKSQFAPHLQSWGLADAGFGYDLCAVLGSQSTGKSTLLNKLFGTNFDVMSESARQQTTKGIWMCKGLKMNVLVMDVEGTDGRERGEDQDFERKSALFSMASAEVLIVNLWEHQVGLYQGANMGLLKTVFEVNLGLFQAGKAKTAGAKDKTLLLFVIRDHIGVTPLANLSATIMADLSKIWFSLSKPEGLESSNITDFFDFMFTTLPHKILQPAEFDKAVDALRSRFVDPKDPDFVFKTEYHKRIPADGLPHYLESIWEQVMTNKDLDLPTQQELLAQFRCDEIANAAFGHFAAGIKDFRKL…	858	FEVN-LGLFQAGKAK------------------------------------------------	227-240	Yes	34.08	XP_029739696.1	Sporisorium graminicola	Eukaryota	Opisthokonta	Fungi	Dikarya	Basidiomycota	Ustilaginomycotina	Ustilaginomycetes	Ustilaginales	Ustilaginaceae	Sporisorium
Ustilago maydis 521	hypothetical protein UMAG_12136	XP_011387503.1	36.14	No	No	No	Yes	MELNVDSAKQLLAEHEQELQSAHDAHSILLASQPITAATTHPNATASNAARAVPVVAPSSVPTPTAASTPFISTQPPAPAQTGRMQLIDEQQKFNSADFSPHLENWGLADAGFGYDLCAVLGSQSTGKSTLLNKLFGTNFDVMSESARQQTTKGIWMCKGLKMNVLVMDVEGTDGRERGEDQDFERKSALFSMASAEVLIVNLWEHQVGLYQGANMGLLKTVFEVNLGLFQASRAKTAGAKDKTLLLFVIRDHIGVTPLENLSATIMADLTKIWHSLSKPQGLELSKITDFFDFMFTTLPHKILQPAEFDKAVDVLRNRFVNPKDPNFVFKTEYHKRIPADGLAHYLESIWEQVMTNKDLDLPTQQELLAQFRCDEIANVAFAHFATSIKDFRKHIEGG…	845	FEVN-LGLFQASRAK------------------------------------------------	223-236	Yes	34.15	XP_011392326.1	Ustilago maydis 521	Eukaryota	Opisthokonta	Fungi	Dikarya	Basidiomycota	Ustilaginomycotina	Ustilaginomycetes	Ustilaginales	Ustilaginaceae	Ustilago	Ustilago maydis
Schizosaccharomyces pombe	putative GTP-binding protein Sey1	NP_593153.1	36.11	No	No	No	No	MSTASNRVSTQIVDEHKQFNNELPKFMQSVGLLDAGFNYHVVAVLGSQSTGKSTLLNNLFGTSFSVMDASKRQQTTKGIWLSKANNSPILVMDVEGTDGRERGEDQDFERKSALFSISTSEVIIVNMWENQVGLYQGSNMALLKTVLEVNLQLFHNKKERCLLQFVIRDFLGNTSMENLADTIMTDLNNIWASLSKPEGFENSVINDFFDVGFTGLPHKILCSDAFSEAVDSLRERFVDNNNSDYIFNVSYHKKIPADGFSLYTREIWDTIENNKDLDLPTQQQLLAQYRCDEIITEVMEPFSTACTILQKEFLPGNLCKDLPTKLLNMFETVIEAYDRQASRYNVHIYQKKKQELIASVDSHLYVFFQAQLNALHKELIKSFFDASNEFPSDTPFKES…	762	LEVN-LQLFHNKK--------------------------------------------------	147-158	Yes	32.44	NP_001342943.1	fission yeast	Eukaryota	Opisthokonta	Fungi	Dikarya	Ascomycota	Taphrinomycotina	Schizosaccharomycetes	Schizosaccharomycetales	Schizosaccharomycetaceae	Schizosaccharomyces
Heterostelium album PN500	guanylate-binding protein	XP_020436952.1	36.03	No	No	No	No	MLILWWLVILVSGGDTTNGGGGGNDGGVREFEIGRTKDGSVTISIDMSRGQHRPMQLIYPDENHQELLINHTVLAALNSLEGEQSVLGVVGTFHSGKSFLLNQLMGTTDTFTVGPTVHPQTLGIWVWSATINVGTDKHNLLLLDTEGFYSSNVSETYDAKIFAITTLLSSHLIYNSVKIIDQSSLEYLELLSRRTQLFALKSQIKYDSPLVKILE	215	SRR--TQLFAL--K-------------SQ----------------I--------K--YDS---	192-208	Yes	33.83	XP_020427685.1	Heterostelium album PN500	Eukaryota	Amoebozoa	Evosea	Eumycetozoa	Dictyostelia	Acytosteliales	Acytosteliaceae	Heterostelium	Heterostelium album
Actinia tenebrosa	guanylate-binding protein 5-like	XP_031565024.1	36	No	No	No	No	MLTITALFFATILIVSYQMTLVVSSTDEEHKCEGKGLCLQDHKEKLPVSGVYEDKRTPSDEKENIEKSKQKEKIPRPSHSEKQRDHLWGNPFENLDRPVQLVYPDKGSHKKLVLHEENIKFLQYIQEPVATVAVVGKFHTGKSFLLNQLMGKKAGFGVGPYVRPETMGIWMWGKPIRMKTSDGQQVALIFLDTEGFAATNVSETYDAKVFAVATLLSSFLIYNSVKIIDQGDIDYLELLARRTQLFALKSQMSKAKWTDEFNHDLLKFPPLLWVVQDFVQMTDENENNPSKWLHRLLASSSKDSEEHTVSLKAIFPSVDCHTLFLPA	327	ARR--TQLFAL--KSQMSKA--KW---------------------------------------	240-257	Yes	47.48	XP_031573697.1	Australian red waratah sea anemone	Eukaryota	Opisthokonta	Metazoa	Eumetazoa	Cnidaria	Anthozoa	Hexacorallia	Actiniaria	Actiniidae	Actinia
Populus trichocarpa	guanylate-binding protein 2-like	XP_024449304.1	35.92	No	No	No	No	MFKIFRGRDTTADSSPQSSYSPSSSSSLSPSPSSPPVTGPARPIRLVYYDEKGKFRMDSEAVAALQLVKEPIGVVSVCGRSRQGKSFILNQLLGRSSGFQVASTHRPCTKGLWLWSAPLKRTALDGTEYNLLLLDSEGIDAFDQTGTYSTQIFSLAVLLSSMFIYNQMGGIDEAALDRLSLVTQMTKHIRVRASGGRSSASELGQFSPIFVWLLRDFYLDLVEDNKRITPRDYLELALRPVQGSGKDIAAKNEIRDSIRALFPDRECFPLVRPLNNENDLQRMDQI	286	TQM--TKHIRV--RAS-GGRSS-----------------------------------------	183-199	Yes	32.95	XP_002306053.2	black cottonwood	Eukaryota	Viridiplantae	Streptophyta	Streptophytina	Embryophyta	Tracheophyta	Euphyllophyta	Spermatophyta	Magnoliopsida	Mesangiospermae	eudicotyledons	Gunneridae	Pentapetalae	rosids	fabids	Malpighiales	Salicaceae	Saliceae	Populus
Capsaspora owczarzaki ATCC 30864	GBP4 protein	XP_004365518.2	35.7	No	No	No	No	MDHPVLFIRHEGGNTRRVDDDNSDGDYDNDVDSGPGVFSVTDEAVELLSEIEGDVAVISIAGVYRTGKSFVLNQLAGSTGGFDVGASVEPCTQGIWMWIVDREKVEPGLIPDNLTIVLLDTEGLASYTKTKTYDIQVFSLSLLLSSFFVYNSMGNIDETALDRLSLVAELAKFVKLQADGEEDAFQLQSFFPVFMWLVRDFSLELVLQGETITPDDYLEQALQLVKGDPKRVAGKNQIRECIRSFFPNRTCFTLKRPVENEEDLQDLSNLSLEDFRPEYIEQVRILIRKIYHGVKTKKLFGSNLNGAMLAELSKNYVESINTGGVPVIRSAWENVLEIECKKASAAAERLYEKRMKDLVADGAILEEEELDRSHREAEKRAIDLFRSKAVGGPHTELED…	634	AEL--AKFVKL--QADG--------------------------------------------EE	168-182	Yes	36.63	XP_004365304.2	Capsaspora owczarzaki ATCC 30864	Eukaryota	Opisthokonta	Filasterea	Capsaspora	Capsaspora owczarzaki
Branchiostoma belcheri	guanylate-binding protein 4-like	XP_019633571.1	35.45	Yes	No	No	No	MEKGEFHSADISWLHSKLGFKVEELKPKTGGKVVKGSSIPLILPNNLKYNASTAGVEKVPGAKRTSLYVVPEASELLEGIKEPVSVLSICGPCRSGKSYILSRLLGTADAFELGHLWDSQTYGIWMGTKVLRGKNFTIVLLDTEGIDAAGASADQDASILVLTTLLSSQLIYNSLSVPYKRDLENMQCFIKLARGISVRKGGVTRISAFHEFFPDFLWLLRDVSLKMENENGEEMDPTEYLKIRLTLMELHNELLNKVTSMLLERVGQFGISAEKRSSENEDLIDELQKRLVVREEQTVDYVAVDGTRRKEKGFVVTGGELLKYIQQNKELSKTFCQKLFERLFNQIRERVESPPEDYDFEQLLGELENTRQEYNEQARGPEKWTVLQEMTPSIEKLKV…	484	IKL--ARGISV------------------------RKG-------GVT---RISA--------	190-208	Yes	69.14	XP_019623721.1	Belcher's lancelet	Eukaryota	Opisthokonta	Metazoa	Eumetazoa	Bilateria	Deuterostomia	Chordata	Cephalochordata	Leptocardii	Amphioxiformes	Branchiostomidae	Branchiostoma
Brassica napus	kinesin-1 heavy chain	XP_013694622.2	35.43	No	No	No	No	MSKLTAESGSETGRAIQLVYTDENGKLKTDPEAIGALQKLKGPVAVVSLFGKAQHGKSFIWNQLVSRSIGFEVQTLHRPCTGDIWMWIEPVKRISEDGTEYSLVLLDVEGADSNGVLASRSSQIFSLAILLSSVFIYGPTFGVDDIALDLSRLLEISKHDFVGEAKDNTFSGLGQFSPVFVQLMTDINSETVEGGEDVTQNNRVEALRPQLLYGVNALVKFVSERVRPKKRGDSTIVTGPPLAAFTKFFSENVNNSVLPKISSLWLSVEESEGRKARDTATEVYMSSLERAETLEESMLIEAHNKAVAKALTAFCESSIGNNEVKQRYKRELWSFFAKAFEDHKRVADMEAYSRCCNAIEDMGKKLWALPCSRDANSSDIIKALDTAVAEYEVSINGPM…	1014	EIS--KHDFVG--EAKDNTF---------------------SGL-------------------	155-173	Yes	33.21	XP_013750973.1	oilseed rape, rapeseeds	Eukaryota	Viridiplantae	Streptophyta	Streptophytina	Embryophyta	Tracheophyta	Euphyllophyta	Spermatophyta	Magnoliopsida	Mesangiospermae	eudicotyledons	Gunneridae	Pentapetalae	rosids	malvids	Brassicales	Brassicaceae	Brassiceae	Brassica
Plasmodium inui San Antonio 1	hypothetical protein C922_00160	XP_008813999.1	35.21	No	No	No	Yes	MKKIFFCFLLVIGNSVTLHCSGGDDEQRVAFEKNVNTEKGAEERLINRDVCGSGNDTICGSAKDRTFRILNSGANGSSHGNGDGSNSYDSDDSDDDDDEDEEDDEEEDQDRDENNFEVPINCTDGECLNSMDDINKIIDDKKKKLKNRKKRGKPVQIIKPNVNHTELIIIEENLEILRSIEKPIAVVSVLGDMHTGKSFLLNLLNEHVVKDLSKSEKNIERGFKVGNDITASTYGIWIWSEPIKITVGKLKKMYDYIDKNFTNFVKNYEYEKDEYNEEIIDLLNLYKTDDWIAKIDELNLDESEEVNLILMDTQGLNSPNVNKRYDEILYALTNLISTDIIFLTMKMINNKDLEFIENITKDANLFMLRAYTRSNGSTFSIKKNNFDKILDHMDNIENN…	1371	TKD--ANLFML--RAYTRSNGSTFSIKK----------NNFDKILDHM-----------DNIE	360-397	No	?	?	Plasmodium inui San Antonio 1	Eukaryota	Sar	Alveolata	Apicomplexa	Aconoidasida	Haemosporida	Plasmodiidae	Plasmodium	Plasmodium (Plasmodium)	Plasmodium inui
Plasmodium vivax	hypothetical protein, conserved	XP_001615764.1	35.21	No	No	No	No	MKKLFFCFLLVLANSVTVHCSGGDDDQGVAFKEKNVKTEKGAEEWLPNSDVWGSGNGTIGRQANGRTLRMLNAGESGSGDGSNPYDSDDSDEDDSDGDDSDDDDENQDSDENNFEVPINCTDGECLNSMDDINKIIDDKKKKLKNKKKRGKAVQIIKPNVNHTELIIIEENLEILKSIEKPIAIVSVLGDMHTGKSFLLNLLNEHVVKDVSKSEKNIEKGFKVGNDITASTYGIWIWSEPIKITVGKLKKMYDYIDQNFTNFVKNYEYEKDEYNEEIIDLLNLYKTDDWLAKIDELNLAESQEVNLILMDTQGLNSPNVNKRYDEILYALTNLISTDIIFLTMKMINNKDLEFIENITKDANLFMLRAYTRSNGSTFSIKKNNFDKILDHMESVENNSL…	1366	TKD--ANLFML--RAYTRSNGSTFSIKK----------NNFDKILDHM-----------ESVE	358-395	No	?	?	Plasmodium vivax	Eukaryota	Sar	Alveolata	Apicomplexa	Aconoidasida	Haemosporida	Plasmodiidae	Plasmodium	Plasmodium (Plasmodium)
Empidonax traillii	guanylate-binding protein 6-like	XP_027767005.1	35.12	No	No	No	No	MGQLDALAAGQEGLSPVCLVENSQEQGLVVYSEALRVLSGVKQPVVVVAAIRSDQEVAEAVPAPSLSVSPLCNTRVPPGVSVGSPPNRMWMFCLPHPHLRDHTLVLLHTEVHLDEGDLESSRWLLVLTLLLCSSLIHTSHGDITQQDMDRLRWLSELPKLITCRENPERGALSDSHRFALFFPDFVWAVMDCARELQDEDGWEISEDEYLERALRLQPGTDAQAQRHNLPQECIRQFFLNRRCFLIQGHLEETPAGLQEQKFLTFLREEAQTKTLPGGLVVTGELLGRLAEIYVGQIRAGAVPCLERAIRDVAPAANAAAVAAALQRYREQMEGLELPVDTVTELLQLHRCCELEALELFMERAFPDGICNGQAEFMRQVEALKDKFFLDNERLSRARC…	487	SEL--PKLITC--RENPERG----------------------------------------ALS	155-173	Yes	74.44	XP_027753229.1	willow flycatcher	Eukaryota	Opisthokonta	Metazoa	Eumetazoa	Bilateria	Deuterostomia	Chordata	Craniata	Vertebrata	Gnathostomata	Teleostomi	Euteleostomi	Sarcopterygii	Dipnotetrapodomorpha	Tetrapoda	Amniota	Sauropsida	Sauria	Archelosauria	Archosauria	Dinosauria	Saurischia	Theropoda	Coelurosauria	Aves	Neognathae	Passeriformes	Tyrannidae	Empidonax
Populus alba	guanylate-binding protein 1-like isoform X3	XP_034887215.1	34.98	No	No	No	No	MMQKITNLVSFPEKDSNNTIDTEPSNAGRPIKFIYYDESGKFKVHPDAVDALMQIKGPIGVVSVCGRAKQGKSFLLNQLLGRSTGFQVGSTHQPCTKGIWIWSEPLKRAALGGTEYSLVLLDCEGIDAYDQTGTYSAQIFSLAILLSSLFVYNQMGVIDEAALDCLSLVSEMTKHIHVKASGEKETVPDLGHFSPVFVWLLRDFCLDLKEDNTKITPCNYLELALRPVLGSRKDVAARNKIRESIRALFPNRECFTLVSPLNNEADLQHLDRVLLDKYRPEFLSGLNMLAKFVFERTKPKQVGGTVMTGPILVGITKSFLDSLNRGAVPTISSSWQDYKRNEFIEADIQCLNAIQNMERKLKAACQVDDAKIERVVIVLDSLLSEYEASVHGPAKWQKL…	962	SEM--TKHIHV--KAS-GEKET-----------------------------------------	170-186	Yes	33.46	XP_034922828.1	white poplar	Eukaryota	Viridiplantae	Streptophyta	Streptophytina	Embryophyta	Tracheophyta	Euphyllophyta	Spermatophyta	Magnoliopsida	Mesangiospermae	eudicotyledons	Gunneridae	Pentapetalae	rosids	fabids	Malpighiales	Salicaceae	Saliceae	Populus
Schizosaccharomyces octosporus yFS286	GTP binding protein Sey1	XP_013016077.1	34.94	No	No	No	No	MVPQRICTQIVDEHKQFNKDIPQFMQEVNLADVGFSYHVVAVLGSQSTGKSTLLNQLFGTRFDVMDAGKRQQTTKGIWLSKAQEAPILVMDVEGTDGRERGDDQDFERKSALFSIATSEVIIVNMWEHQVGLYQGSNMVLLKTVLEVHLQLFHSKKERSLLQFVIRDYIGTTSMENLSETIKTDLTNVWSSLSKPPGLEESKITDFFDLGFTGLPHKILCSEAFDTAVDSLRARFSNSDASDYVFDPSYHKRIPADGFSLYTREIWDTIENNKDLDLPTQQQLLAQYRCDEIIAEAMEPFSKACSILQSEFLPGNLCENLSTRMQDLYEQVVRDYDRQAKRYNHAIYEKKKLELLRTVDTSLYVFFQAQLNALQKQLVSSFSGAAEKFPSDKSFKELSS…	759	LEVH-LQLFHSKK--------------------------------------------------	145-156	Yes	33.97	XP_013017707.1	Schizosaccharomyces octosporus yFS286	Eukaryota	Opisthokonta	Fungi	Dikarya	Ascomycota	Taphrinomycotina	Schizosaccharomycetes	Schizosaccharomycetales	Schizosaccharomycetaceae	Schizosaccharomyces	Schizosaccharomyces octosporus
Neurospora crassa OR74A	sey-1	XP_963374.1	34.88	No	No	No	No	MNGHFAAVDNGNGSSPDSNAHSFEHGIQVINEDKQYNTNLNEYLNETHVAEAGFNYHLISVFGSQSTGKSTLLNHLFGTQFSVMSERERRQTTKGIWMSKNKNEGKMADNILVMDVEGTDGRERGEDQDFERKSALFALATSEVLIVNIWEHQVGLYQGANMGLLKTVFEVNMQLFLKDKQNQTRSLLFFVIRDHIGVTPLANLRNTLIQDLTHIWSSISKPAGLENSKIEDYFDFAFAALPHKILQPDKFISEVQNLGSRFIAGHRNKDSDATDDQELTGGVFLPEYHRRIPADGLSIYAEGIWDQIVSNKDLDLPTQQELLAQFRCDEIAREVQIAFDAAIAPLEEQQAESTRAGKPAVLPNLGQIGAEAREKCVKNFETQASRYHKGVYTTKRAEL…	862	FEVN-MQLFLKDKQN------------------------------------------------	169-182	No	?	?	Neurospora crassa OR74A	Eukaryota	Opisthokonta	Fungi	Dikarya	Ascomycota	saccharomyceta	Pezizomycotina	leotiomyceta	sordariomyceta	Sordariomycetes	Sordariomycetidae	Sordariales	Sordariaceae	Neurospora	Neurospora crassa
Neurospora tetrasperma FGSC 2508	hypothetical protein NEUTE1DRAFT_66248	XP_009852686.1	34.88	No	No	No	Yes	MNGHFAAVDNGNGSSPDSNAHNFEHGIQVINEDKQYNTNLNEYLNETHVAEAGFNYHLISVFGSQSTGKSTLLNHLFGTQFSVMSERERRQTTKGIWMSKNKNEGKMADNILVMDVEGTDGRERGEDQDFERKSALFALATSEVLIVNIWEHQVGLYQGANMGLLKTVFEVNMQLFLKDKQNQTRSLLFFVIRDHIGVTPLANLRNTLIQDLTHIWSSISKPAGLENSKIEDYFDFAFAALPHKILQPDKFISEVENLGSRFIAGHRNKDSDATDDQELTGGVFLPEYHRRIPADGLSIYAEGIWDQIVSNKDLDLPTQQELLAQFRCDEIAREVQIAFDAAIAPLEEQQAESTRAGKPAVLPDLGQIGAEAREKCVKNFETQASRYHKGVYTTKRAEL…	862	FEVN-MQLFLKDKQN------------------------------------------------	169-182	No	?	?	Neurospora tetrasperma FGSC 2508	Eukaryota	Opisthokonta	Fungi	Dikarya	Ascomycota	saccharomyceta	Pezizomycotina	leotiomyceta	sordariomyceta	Sordariomycetes	Sordariomycetidae	Sordariales	Sordariaceae	Neurospora	Neurospora tetrasperma
Sordaria macrospora k-hell	SMAC_08906	XP_003344049.1	34.88	No	No	Yes	No	MNGHFAAVDNGNGSSPDSNAHNFEHGIQVINEDKQYNTNLNEYLHETHVAEAGFNYHLISVFGSQSTGKSTLLNHLFGTQFSVMSERERRQTTKGIWMSKNKNEGKMADNILVMDVEGTDGRERGEDQDFERKSALFALATSEVLIVNIWEHQVGLYQGANMGLLKTVFEVNMQLFLKDKQNQTRSLLFFVIRDHIGVTPLANLRNTLIQDLTHIWSSISKPAGLENSKIEDYFDFAFAALPHKILQPEKFITEVENLGLRFTAGHRNKDSDSSDDQEFTGGVFLPEYHRRIPADGLSIYAEGVWDQIVSNKDLDLPTQQELLAQFRCDEIAREVQIAFDAAIAPLEEQQAESTRAGKPAVLPDLGQIGAEAREKCVKNFETQASRYHKGVYTTKRAEL…	861	FEVN-MQLFLKDKQN------------------------------------------------	169-182	No	?	?	Sordaria macrospora k-hell	Eukaryota	Opisthokonta	Fungi	Dikarya	Ascomycota	saccharomyceta	Pezizomycotina	leotiomyceta	sordariomyceta	Sordariomycetes	Sordariomycetidae	Sordariales	Sordariaceae	Sordaria	Sordaria macrospora
Ixodes scapularis	guanylate-binding protein 5-like	XP_029837317.1	34.87	No	Yes	No	No	MATAAGSKIFQNIPVPILFILISCLVSFGKANFRQFADEPLQLVKPDLNHERLVLVKENIKVVSKIEGPVATIAVVGKFHSGKSFLMNQLMGKTKGFGIGPTVRPETMGIWMWGQPLKVRLPSGQNLSLIFLDTEGFAANNVSENYDAKIFAVATLISSHLIYNSVKIIDQADIDYLELLARRTQLFALRSQLSRAKWNDGFVHDLLSFPPLLWVVQDFVQTTLDNETPTQWLHRLMETHSRESEDYKISLLDIFKSLECHTLFLPAVKRLLLTDLSEVRA	281	ARR--TQLFAL--R-------------SQ----------------L--------S--RAKWND	181-200	Yes	63.64	XP_029838575.1	blacklegged tick, deer tick, shoulder tick	Eukaryota	Opisthokonta	Metazoa	Eumetazoa	Bilateria	Protostomia	Ecdysozoa	Panarthropoda	Arthropoda	Chelicerata	Arachnida	Acari	Parasitiformes	Ixodida	Ixodoidea	Ixodidae	Ixodinae	Ixodes
Coprinopsis cinerea okayama7#130	hypothetical protein CC1G_07707	XP_001832320.2	34.83	No	No	No	Yes	MPTKSRKWFRQRRPTDAIMKDGRDTDFIVALMVVSIMGPTGVGKSTFLNKIAGKEVTTVGHDLASCTQQLHPYIMDHPSLPGQRLVLVDTPGFDDTLIDDAEILRRIAVWLASSYDSDMKLGGILYLYDISAKRLTGSVRLNMKMFRKLCGREAYDKVIICTTKWTKKNEEQAAANQEELKREFWKDLIDNGTRVMRVDNTENSYRKALDALLEPVPNQPRDPNTTPRSKGKGSRAKGSAERVLRIQEELVLEEKLVPRTEAGKLLKFSLSEMLVIKQKELACAKDPQTRAKLQEDVDFLSHQLEDLHASFFKRWFYRLWPL	322	SAKRLTGSVRLNMKMFRKLCGREA----------------YDKV-------------------	131-158	No	?	?	Coprinopsis cinerea okayama7#130	Eukaryota	Opisthokonta	Fungi	Dikarya	Basidiomycota	Agaricomycotina	Agaricomycetes	Agaricomycetidae	Agaricales	Psathyrellaceae	Coprinopsis	Coprinopsis cinerea
Orbicella faveolata	guanylate-binding protein 3-like	XP_020609276.1	34.75	No	No	No	No	MVAETMGIWLWIVPEKYKDSRGNEFTVVLLDSEGIDAADSESRDDNQIFTLTVLLASVLIYNSQGVPTKHDLEGLDFIVKLSQRIQIRSNNGRTVGAKETEFFHKTFPFFIWLLRDVTQFIPRDCRDIKDYFLKKVRLQISNHGIASDTFLKI	153	VKL--SQRIQI--RSNNGRT---V------------------------------------GAK	79-98	Yes	47.69	XP_020600558.1	Orbicella faveolata	Eukaryota	Opisthokonta	Metazoa	Eumetazoa	Cnidaria	Anthozoa	Hexacorallia	Scleractinia	Faviina	Merulinidae	Orbicella
Dendronephthya gigantea	guanylate-binding protein 2-like	XP_028392274.1	34.66	No	No	No	No	MNSYKFSADESTISEQEDSRFCPEGYVGKDMIYTTEPLPFIQSLDDGKLVINPKAREMLSQIEKPLVVISIAGLYRTGKSFLMNRLFGQSGFSIGGTTEANTKGIWVWCRDHPCNEEQCLVVLDSEGLGDTEKEDGINQDVHVFALAVLLSSCVVYNSWNAIDENAIQNLSLVTQMIEFIQLSRNEGDGASTDYDTTDDVFSPFFIWVVRDFSLSLNIDHRPCTADEYLEHALKDKPGARNLQRNEVRKKIREFFSTRRCFTLKRPVVDEEKLSNLDELPEDEFRPAFLEEIQSFIKCAHSSSPIKVVNQVEITGHHFNYLAESYVTSLNNGSTPSIPSIINHIVEAEFIREKERITNYYQLKMNERLVKPMSVEELEKLSAELRDEAMKRFKKHKVLQ…	579	TQM--IEFIQL--SRNEGDG---------------------------------------ASTD	174-193	Yes	49.04	XP_028398269.1	Dendronephthya gigantea	Eukaryota	Opisthokonta	Metazoa	Eumetazoa	Cnidaria	Anthozoa	Octocorallia	Alcyonacea	Alcyoniina	Nephtheidae	Dendronephthya
Rhizopus microsporus ATCC 52813	root hair defective 3 GTP-binding protein	XP_023464422.1	34.52	No	No	No	No	MEAKPNEEQSVEIKEVVSSTPTEDWDSDVAEIPRLQVIDEHQKFTEQLPEYMGKWGLADAGFKYDVVAVFGSQSTGKSTLLNKLFGTRFAEMNENQRQQTTKGIWLSRGRGMHVLVMDVEGTDGRERGEDQDFERKSALFSMATSEVIILNLWEHQVGLYQGANMGLLKTVFEVNLQLFQNQRGKEKTLLFMVIRDFVGATPLENLARTLRTDLEKIWESLSKHLINPEGLEDCKITDYFDFMFTGLPHKILLPDKFDEEVAKLRKRFNDPNHPDFVFRPEYHKRIPADGYHLYASSIWDKILTNKDLDLPTQQELLAQYRCDEIANAAFVVFQEGTALFKSPILEKGEIMDDLGERMKKLQQEALQSFDKSASRYNQGVYQKKRVEMVTKLNTQLGVY…	773	FEVN-LQLFQNQRGK------------------------------------------------	172-185	Yes	34	XP_023462079.1	Rhizopus microsporus ATCC 52813	Eukaryota	Opisthokonta	Fungi	Fungi incertae sedis	Mucoromycota	Mucoromycotina	Mucoromycetes	Mucorales	Mucorineae	Rhizopodaceae	Rhizopus	Rhizopus microsporus
Rhodotorula toruloides NP11	GTP-binding protein Sey1	XP_016273642.1	34.52	No	No	No	No	MDKAIDISTQALSYPQKHIPDVAQAAPGLVQLAQSTLDPATSLAHAHTAAAGKDSDGARTVGLDAKLQVVDENQHFTKTLDEHMKGWNLADAGFNYDVVAVFGSQSTGKSTLLNRLFGTRFDVMSETERRQTTKGIWMSKGQDMNVLVMDVEGTDGRERGEDQDFERKSALFSMAVAEVLIVNIWEHQVGLYQGANMGLLKTVFEVNLGLFLAAKQKGKEKGSSQDKTLLLFVIRDHIGATPLANLRNTLTADLNRLWDGLSKPSGLESSTIETFFDLDFVALPHKLLQPEKFEEGVLDLRKRFKSPQEGGDVYVFKSKYHRRIPADGISTYMGTIWDAVVSNKDLDLPTQQELLAQFRCGEIASQAFELFSTAVAAFPPSPGAGKIDSSLGARMAAAI…	851	FEVN-LGLFLAAKQKGKE---------------------------------------------	204-220	Yes	33.58	XP_016270421.1	Rhodotorula toruloides NP11	Eukaryota	Opisthokonta	Fungi	Dikarya	Basidiomycota	Pucciniomycotina	Microbotryomycetes	Sporidiobolales	Sporidiobolaceae	Rhodotorula	Rhodotorula toruloides
Schizosaccharomyces cryophilus OY26	GTP binding protein Sey1	XP_013024326.1	34.52	No	No	No	No	MVPQRICTQIVDENKSFNKDIPQFMRQVNLADAGFNYHVVAVLGSQSTGKSTLLNQLFGTTFDVMDAGKRQQTTKGIWLSKAQESPILVMDVEGTDGRERGDDQDFERKSALFSIATSEVIIVNMWEHQVGLYQGSNMVLLKTVLEVHLQLFHAKKERSLLQFVIRDYIGTTSMENLSETIKTDLMNVWSSLAKPPGLESSKITDFFDLGFTGLPHKILCSEAFDTAVDSLRTRFANNDAPDYVFDPSYHKRIPADGFSLYTREIWETIENNKDLDLPTQQQLLAQYRCDEIIAEAMEPFTKACNILQSEFLPGNICENLPIRMQEMFDQVMKDYDRQAKRYNNAIYEKKKQELLRSVDTSLYVFFQAQLNALQKELVSSFMKTAENFPCNRPFKELAA…	760	LEVH-LQLFHAKK--------------------------------------------------	145-156	Yes	32.44	XP_013021467.1	Schizosaccharomyces cryophilus OY26	Eukaryota	Opisthokonta	Fungi	Dikarya	Ascomycota	Taphrinomycotina	Schizosaccharomycetes	Schizosaccharomycetales	Schizosaccharomycetaceae	Schizosaccharomyces	Schizosaccharomyces cryophilus
Tetrahymena thermophila SB210	ROOT HAIR defective 3 GTP-binding protein	XP_001019847.2	34.48	No	No	No	No	MSEQSQNQYHHLIDDQCQLIPGLTNFIRQSGLGQSHNSYNIVSIIGSQNSGKSTLLNRVFGTNFQMLSGSSRTQTTKGIWVSRDKEQNILILDVEGSNSRQRGKAEKGSEFYERSTALFALAFSQILIINCNSLNLGHESEYSIIKIIMEMNIRLFRSDQVKQMLIIIRDFNDEVDNFKEVTESIRNEIYGIWGEIQKPPEFANVQPEQIFKIDFFTSSHFQYQRQKFESDMVQLRDRFINPGNPFNLFKGYNYNTNIPIEALEDLATTLWDTIQKNEDLNLPNQKLQASQVRCLKIKDQAIDLINQDLQKLKQDAESNYLTNFNERAQNIVTRSLHHYDTESQYYVEKIKLEMRKVLNDELKTALYPIFNQQITSLQQNIKNELKNNLDALDSRNTSF…	755	MEMN-IRLFRS------------------------D---------------------------	149-159	Yes	34.11	XP_001011382.2	Tetrahymena thermophila SB210	Eukaryota	Sar	Alveolata	Ciliophora	Intramacronucleata	Oligohymenophorea	Hymenostomatida	Tetrahymenina	Tetrahymenidae	Tetrahymena	Tetrahymena thermophila
Zea mays	LOC100280273 isoform X3	XP_008643532.1	34.48	No	No	Yes	No	MWRGRCAPGISVAALALLAVAAAAGAAAGDPDPDDLERAFPIVEPDHRHTKLRLSEQGLEAIRRIETPIAVVGVIGPYRSGKSFLLNQLLSLSCDKGFGVGHMRDTKTKGIWIWGTPVEMDVDGSKVSVLYLDTEGFESVGKSNVYDDRIFALATVLSSVLIYNLPETVREADISRLSFAVEIAEEFYGRVKGQDVAFEPAKLLWLIQRDFLQGKSVQQMVNEALQRVPNDNGDRYINEVNQIRDSLAVMGNHSTAFSLPQPHLQRTKLCDMEDKELEPLYVKRREQLKQLVSSIVKPKIVQGRTLNGKDFVSFLQQVYREKMDSLNLPVPVDELQKLHEMTNGEARILFDKQHFGKHHAAQSALKLEDEIKEVYRNFLLANEYQSSKLCEARFSECED…	582	VEI--AEEFYG--R-----------------------------------------------VK	181-192	Yes	33.81	XP_035820898.1	maize	Eukaryota	Viridiplantae	Streptophyta	Streptophytina	Embryophyta	Tracheophyta	Euphyllophyta	Spermatophyta	Magnoliopsida	Mesangiospermae	Liliopsida	Petrosaviidae	commelinids	Poales	Poaceae	PACMAD clade	Panicoideae	Andropogonodae	Andropogoneae	Tripsacinae	Zea
Papaver somniferum	guanylate-binding protein 1-like isoform X1	XP_026412249.1	34.32	No	No	No	No	MVKLFSRGGNSNSNSNNHGRDIEISSSSHHHQLHNQNSSSTAFVSGMGAARPVRLVYCDENGKFQIDQQALTTLQLVKVPIGVVSVCGRARQGKSFILNQLLGRSSGFQVASTHRPCTKGLWMWSAPIKRTALDGTEYSLILLDSEGIDAYDQMGTYSTQIFSLAVLLSSMFIYNQMGGIDEAALDHLSLVTEMTKHIRIRASGGMSTASELGQFSPTFVWLLRDFYLELEEDNRKITPRDYLELALSPVQGGGEGISSKNEIRESIRALFPDRECFTLVRPLNDEMELQRLDQISMDKLRPEFISGLESFTNFIFERTRPKQIGSATMTGPILAGITQSFLQALNDGAVPTIASSWQNVEEAECRRAYDSAAEVYMSSFDRSRPAEEVSLGEAHEEAV…	1079	TEM--TKHIRI--RAS-GGMST-----------------------------------------	192-208	Yes	33.84	XP_026443202.1	opium poppy	Eukaryota	Viridiplantae	Streptophyta	Streptophytina	Embryophyta	Tracheophyta	Euphyllophyta	Spermatophyta	Magnoliopsida	Mesangiospermae	Ranunculales	Papaveraceae	Papaveroideae	Papaver
Plasmodium coatneyi	Uncharacterized protein PCOAH_00044910	XP_019916645.1	34.21	No	No	No	No	MKRIFFCFLLVIANSVTPHCSGDDVKQRVAFKEINVNSEKGEEERLINIINSDVCGIGNGPIGGSAKGRAFRILNAGTSGSSHGNGDGSNPYDSDDSDDDSDDEDEEEEDQDSDENNFEVPINCTDGECLNSMDNINKIIDDKKKKLKNKKRRGKPVQIIKPNVNHTELIIIEENLEILKSIEKPIAIVSVLGDMHTGKSFLLNLLNEHVVKDVSKSEKNIEKGFKVGNDITASTYGIWIWSEPIKITVGKLKKMYDYIDKNFTNFVKNYEYEKDEYNEEIIDLLNLYKTDDWIAKIDELNLAESEEVNLILMDTQGLNSPNVNKRYDEILYALTNLISTDIIFLTMKMINNKDLEFIENITKDANLFMLRAYTRSNGSTFSIKKNNFDKILDHMDHIE…	1372	TKD--ANLFML--RAYTRSNGSTFSIKK----------NNFDKILDHM-----------DHIE	362-399	No	?	?	Plasmodium coatneyi	Eukaryota	Sar	Alveolata	Apicomplexa	Aconoidasida	Haemosporida	Plasmodiidae	Plasmodium
Plasmodium fragile	AK88_01932	XP_012334990.1	34.21	No	No	Yes	No	MKTIFVCLLLVIANSVTLHCRGGDDEQRVAFKEKNVNTEKGVEERLIKSDVYGIGNGSIEGSANGRTFRILNAGANGSSHGNGDGSNPYDSDNSDDSDDEDEEEDSDENNFEVPINCTDGECLNSMDDINKIIDDKKKKLKNRRRTGKAVQIIKPNVNHTELIIIEENLEILKSIEKPIAIVSVLGDMHTGKSFLLNLLNEHVVKDVSKSEKTIEKGFKVGNDITASTYGIWIWSEPIKITVEKLKKMYDYIDNNFTNFVKNYEYEKDEYNEEIIDLLNLYKTDDWIAKIDELNLAESEEVNLILMDTQGLNSPNVNKRYDEILYALTNLISTDIIFLTMKMINNKDLEFIENITKDANLFMLRAYTRSNGSTFSIKKNNFDKILDHMDHIENNSLILE…	1368	TKD--ANLFML--RAYTRSNGSTFSIKK----------NNFDKILDHM-----------DHIE	355-392	No	?	?	Plasmodium fragile	Eukaryota	Sar	Alveolata	Apicomplexa	Aconoidasida	Haemosporida	Plasmodiidae	Plasmodium	Plasmodium (Plasmodium)
Plasmodium knowlesi strain H	hypothetical protein, conserved in Plasmodium species	XP_002260248.1	34.21	No	No	No	No	MKKIFFCFLLVIGNSETLHCSGHDVQQRATSKEINVISKREEDERLLNSDVWGTGNGSIGGSAQGREFRILTEGTDGGSTYDSDGEDDDDEDSDDEEEDEEDQDSDENNFEVPINCTDGECLNSMDNINKIIDDKKKKLKNKKKRGKPVQIIKPNVNHTELIIIEENLEILKTIEKPIAIVSVLGDMHTGKSFLLNLLNEHVVKDISKSEKNIEKGFKVGNDITASTYGIWIWSQPIKISVGKLKKMYEYIDKNFTNFVKNYEYEKDEYNEEIIDLLNLYKTDDWIAKIDELNLSESEQVNLILMDTQGLNSPNVNKRYDEILYALTNLISTDIIFLTMKMINNKDLEFIENITKDANLFMLRAYTRSNGSTFSIKKNNFDKILDHMDHIENNSLILES…	1364	TKD--ANLFML--RAYTRSNGSTFSIKK----------NNFDKILDHM-----------DHIE	354-391	No	?	?	Plasmodium knowlesi strain H	Eukaryota	Sar	Alveolata	Apicomplexa	Aconoidasida	Haemosporida	Plasmodiidae	Plasmodium	Plasmodium (Plasmodium)	Plasmodium knowlesi
Rhizophagus irregularis DAOM 181602=DAOM 197198	guanylate-binding protein	XP_025180773.1	34.21	No	No	No	No	MTRPFNSLSDIEGIKPIDSTKDGNRFGRGIEFREGALIKLLSYSEKSVNGKFGQILLNPEALNILQEINEPLAIISVVGSFRRGKSWFANVLHGRHDSFNLGPGVEGCTRGIYMWSPPFKLSNEQSDGKTIQKRVIVLDSEGIDDPNQDPNWATKLFILCLVISSTFVYNINRIVGNIDIGKLCLMTNLNEFIQEPKDGDFLLRLVILLRDFIFESPESLKDYFLKQ	227	TNL--NEFIQE--PKDG----------------------------------------------	187-199	Yes	39	XP_025165234.1	Rhizophagus irregularis DAOM 181602=DAOM 197198	Eukaryota	Opisthokonta	Fungi	Fungi incertae sedis	Mucoromycota	Glomeromycotina	Glomeromycetes	Glomerales	Glomeraceae	Rhizophagus	Rhizophagus irregularis
Asparagus officinalis	guanylate-binding protein 3	XP_020265118.1	34.16	No	Yes	No	No	MRSMFGFRGGSTPPQSKEPESSSSRSINSRNPSAAPSPNPSFSSTSSVGPARPXRLVYCDEKGKFIGDPEAVATLQLVKGPIGVVSVCGRARQGKSYILNQLLGRSSGFQVASTHRPCTKGLWMWSAPIKRTSLDGTEYNLVLLDSEGIDAYDQTGTYSTQIFSLAVLLSSMFIYNQMGGIDEAALDRLSLVTEMTKHIRVRASGGRTTVSELAQFSPVFVWLLRDFYLDLAEDNRKITPRDYLELALRPMEGVGRDMSAKNEIRESIRALFPDRECFTLVRPLNKENELQRLDQIPLDRLRPEFRSGLDALTKFVFERTKPKQVGATVMTGPILAGITQSFLDAINNGAVPTISSSWQSVEEAECRRAYDSATEAYTSSFDRTKPAEEAVLREAHEVA…	1081	TEM--TKHIRV--RAS-GGRTT-----------------------------------------	193-209	Yes	34.93	XP_020250829.1	garden asparagus	Eukaryota	Viridiplantae	Streptophyta	Streptophytina	Embryophyta	Tracheophyta	Euphyllophyta	Spermatophyta	Magnoliopsida	Mesangiospermae	Liliopsida	Petrosaviidae	Asparagales	Asparagaceae	Asparagoideae	Asparagus
Fonticula alba	hypothetical protein H696_01516	XP_009493688.1	34.11	No	No	No	Yes	MVGSLDDDYPTTPVLLISAHPQGDDDDSGDTHFRVEEDAIELLAQYASSQPLPVIAITGVYRTGKSFIMNQLSGIDRGGFPVGATIEPCTSGIWMQFARNPETGGMCLLLDTEGLSSYTKSASYDAKLFALATLLSSFLIYNASGPIDDDALSSLAAATAVARAVRVNSTEPETSVQTAVGAGSGSEVSFDERRRQRRLAMYFPRFLWLARDFSLELEAGGERLTTNEYLERALAPIQGDSDRTRSRNVIRTAITGAFKERSCLTMRRPAHDEEDLQAISEALSAAGAGLAGLNLRPEFISDVEQMKAFVWSHLSPKQVNGSGVTGPMLSTLAEAYCDALNAGAAPAIGSAWDEVCENECNRALSQAIQAYDDDLDALLRKDSQAPLDSTNTPLISEAS…	659	TAV--ARAVRV--NSTEPETSVQTAVGAG----------------SGSE-------VSFDERR	159-194	Yes	31.91	XP_009494135.1	Fonticula alba	Eukaryota	Opisthokonta	Rotosphaerida	Fonticulaceae	Fonticula
Ipomoea nil	guanylate-binding protein 4-like	XP_019162853.1	34.11	Yes	No	No	No	MRRLFGRGSAQDSPPAGSSSPSSPPPFPPLSINTTAGPARPIRFVYCDEKGKFQIDPEALAVLQLVKEPVGVVAVCGRARQGKSYILNQLLGRSSGFHVASTHRPCTKGLWLWSAPVRRTALDGTEYNLLLLDTEGIDAYDQTGTYSMQIFSLAVLLSSMFIYNQMGGIDEVALDRLSLVTEMSKHIRVRASGGGSSISELGQFAPTFVWLLRDFYLQLTEDNRKITPRDYLELALSPVVGSERDVVDKNKIRESIRALFPERECFTLVRPLSNENELQRLDQIPLDRLRPEFKAGLDTLTRFVFERTRAKQIGSLVMTGPIFARITQSFLDALNNGAVPTITTSWQSVEEAECQRAYDLAAEIYMSTFDRSKPPEEAALREAHEYAVQKSSSAFNATA…	1070	TEM--SKHIRV--RAS-GGGSS-----------------------------------------	181-197	Yes	33.45	XP_019162762.1	Japanese morning glory	Eukaryota	Viridiplantae	Streptophyta	Streptophytina	Embryophyta	Tracheophyta	Euphyllophyta	Spermatophyta	Magnoliopsida	Mesangiospermae	eudicotyledons	Gunneridae	Pentapetalae	asterids	lamiids	Solanales	Convolvulaceae	Ipomoeeae	Ipomoea
Ipomoea triloba	guanylate-binding protein 4-like	XP_031127391.1	34.11	No	No	No	No	MRRLFGRGSAQDSPPAGSSSPSSPSPFPPLSINTTAGPARPIRFVYCDEKGKFQIDPEALAVLQLVKEPVGVVAVCGRARQGKSYILNQLLGRSSGFHVASTHRPCTKGLWLWSAPVRRTALDGTEYNLLLLDTEGIDAYDQTGTYSMQIFSLAVLLSSMFIYNQMGGIDEVALDRLSLVTEMSKHIRVRASGGGSSISELGQFAPTFIWLLRDFYLELTEDTRKITPRDYLELALSPVVGRERDVVDKNKIRESIRVLFPERECFTLVRPLSNENELQRLDQIPLDRLRPEFKAGLDTLTRFVFERTKAKQIGSLVMTGPIFARITQSFLDALNNGAVPTITTSWQSVEEAECQRAYDLAAEIYMSTFDRSKPPEEAALREAHEYAVQKSLSAFNATA…	1070	TEM--SKHIRV--RAS-GGGSS-----------------------------------------	181-197	Yes	33.46	XP_031125894.1	trilobed morning glory	Eukaryota	Viridiplantae	Streptophyta	Streptophytina	Embryophyta	Tracheophyta	Euphyllophyta	Spermatophyta	Magnoliopsida	Mesangiospermae	eudicotyledons	Gunneridae	Pentapetalae	asterids	lamiids	Solanales	Convolvulaceae	Ipomoeeae	Ipomoea
Beta vulgaris subsp. vulgaris	guanylate-binding protein 1 isoform X2	XP_019106367.1	34.02	Yes	No	No	No	MKLFRSKDTTNSSQSPSSPLPASSSSVAAMSITGPARPIRFVYCDDEGKFMIDPEALAVLQLVKEPIGVVAVCGRARQGKSFILNQLLGRSSGFEVASTHRPCTKGLWLWSAPLKKIALDGTEYNLILLDSEGIDAYDQTGTYSTQIFSLAVLLSSLFIYNQMGGIDEAALDQLSLVTEMTKHIRVRASGGRTTVSELGQFSPIFVWLLRDFYLDLVEDNKKITPRDYLELALRPVQASGKDIAAKNEIRESIRALFPDRECFTLVRPLNSESELQQLDQTPLHKFRPEFRSGLDALTRFAFERTRPKQVGATILNGPVLAGLTQSFLDALNNGAVPTISSSWQSVEETECRTAYNRAAEVYISSFDKSKPPEAAALREAHEEAVQTALSFFNSHAVGA…	1022	TEM--TKHIRV--RAS-GGRTT-----------------------------------------	178-194	Yes	33.21	XP_010694090.1	beet	Eukaryota	Viridiplantae	Streptophyta	Streptophytina	Embryophyta	Tracheophyta	Euphyllophyta	Spermatophyta	Magnoliopsida	Mesangiospermae	eudicotyledons	Gunneridae	Pentapetalae	Caryophyllales	Chenopodiaceae	Betoideae	Beta	Beta vulgaris
Camelina sativa	guanylate-binding protein 2-like	XP_010484788.1	34.02	Yes	No	No	No	MRRIFSRGGGKDSPSEPASPSPRSYPSTSPASSSPVTGPPRPIRLVYCDDKGKFMMDPEAVATLQLVKEPIGVVSVCGRARQGKSFILNQLLGRSNGFQVASTHKPCTKGLWLWSSPIKRTALDGTEYNLLLLDSEGIDAYDQTGTYSTQIFSLAVLLSSMFVYNQMGGIDEASLDRLSLVTQMTKHIRVKASGGTSSRSELGQFSPIFVWLLRDFYLDLVEDNRKISPRDYLEIALRPVQGTGGDIGAKNEIRDSIRALFPDRECFTLVRPLNNEKDLQRLDQISLEKLRPEFGAGLDAFTKFVFEKTRPKQLGGTVMTGPILVGITQSYLDALNNGAVPTITSSWQSVEETECRRAYDSGVDAYMAAFDQSKAPEEX	379	TQM--TKHIRV--KAS-GGTSS-----------------------------------------	182-198	Yes	33.96	XP_010425718.1	false flax	Eukaryota	Viridiplantae	Streptophyta	Streptophytina	Embryophyta	Tracheophyta	Euphyllophyta	Spermatophyta	Magnoliopsida	Mesangiospermae	eudicotyledons	Gunneridae	Pentapetalae	rosids	malvids	Brassicales	Brassicaceae	Camelineae	Camelina
Plasmopara halstedii	guanylatebinding protein	XP_024576371.1	34.01	No	No	No	No	MPFVLVDEDGGFQINPDARAMLEKVKTRIVVIAVAGLYRTGKSFLLNLLVQGVLKSTTTNSSRVGFAVGGTVNACTKGIWIWGAPIPLDGDTSVIFLDTEGLGSVNREQTHDTRIFALALLLASNFVYNSRGVIDGNAIEDLSLVVNLSKHIQTSSSKETLGNADRLHEYFPSFMWIVRDFTLQLLDNGKPITSKQYLENALQPTGGYSDDSIKKDQIRALLSSFFRHRDCVTLVRPVDDEQKLRNLPQVAYDELRDEFRSSFESLHKRLFSKIQPKTMFGKPINGAMFVNLAGSYVEALNSGKTPVISSAWSRVVQAQCHDALEEAVERYKAELRARLRSYVSPQQYEEDAEFEVDCEVEQDTEKKVMSSGMNNAVFDEFGNLQFLAMRHEFESDEST…	823	VNL--SKHIQT--SSSKETL-----------------------------------------G-	146-162	No	?	?	Plasmopara halstedii	Eukaryota	Sar	Stramenopiles	Oomycota	Peronosporales	Peronosporaceae	Plasmopara
Sorghum bicolor	guanylate-binding protein 1	XP_002441516.2	33.99	No	No	No	No	MLHMLGLRGGSPSPSAGDAAPAMSGDGGAVAGPARPLRLAYCDEKGKFVMDPEAVAALQLVKGPVGVVSVCGRARQGKSFILNQLLGRSSGFQVASTHRPCTKGLWMWSTPLKRTGLDGTEYSLVLLDTEGIDAYDQTGTYSIQIFSLAVLLSSMFIYNQMGGIDEAALDRLSLVTEMTKHIRVRASGGRSTASELGQFSPVFVWLLRDFYLDLTEDNRKITPRDYLELALRPVQGGGRDVSAKNAIRESIRALFPDRECFPLVRPVNDEKDLQRLDQLPLSNFRPQFRSGLDAFTKFVLDRTRPKQLGASTMTGPILAGLTQSFLDAINSGAVPTISSSWQSVEEAECQRAFDSAVQTYNSSFDHKKHIEEDSLREAHEDAMRKAISAFNASAVGTGV…	1051	TEM--TKHIRV--RAS-GGRST-----------------------------------------	176-192	Yes	33.09	XP_002456286.1	sorghum	Eukaryota	Viridiplantae	Streptophyta	Streptophytina	Embryophyta	Tracheophyta	Euphyllophyta	Spermatophyta	Magnoliopsida	Mesangiospermae	Liliopsida	Petrosaviidae	commelinids	Poales	Poaceae	PACMAD clade	Panicoideae	Andropogonodae	Andropogoneae	Sorghinae	Sorghum
Brassica oleracea var. oleracea	mitotic spindle assembly checkpoint protein MAD1 isoform X1	XP_013605649.1	33.86	Yes	No	No	No	MSKQTAESGRAIQLVYTDENGKLKTDPEAIGALQKLKGPVAAVSLFGKAQHGKSFIWNQLVSRSVGFEVQTLHRPCTGDIWMWIEPVKRISEDGSEYSLVLLDVQGADSNGVLASRSSQIFGLAILLSSVFIYGPTLGVDDIALDLSRLLEISKHDHVGDAKDNTFKGLGQFSPMFVQLMTDINSETVESADDVTLNNKVEALRPQLLYGVNALVKFVSERVRPKKRGDSTIVTGPPLAAFTKSFSENVNNSVIPKISSLWLSVEESEGRKACDTATEVYMSSLERAETPQEESMLIEAHNKAVAKALDAFCESSIGNDEVKQRYKRELWSFFAKAIEDHKRVADMEAYSRCCNAIEDMGKKLWALPCSRDANSSDIIKALDTAVAEYEVSINGPMKWQ…	1002	EIS--KHDHVG--DAKDNTF---------------------KGL-------------------	151-169	Yes	33.21	XP_013586005.1	wild cabbage	Eukaryota	Viridiplantae	Streptophyta	Streptophytina	Embryophyta	Tracheophyta	Euphyllophyta	Spermatophyta	Magnoliopsida	Mesangiospermae	eudicotyledons	Gunneridae	Pentapetalae	rosids	malvids	Brassicales	Brassicaceae	Brassiceae	Brassica	Brassica oleracea
Herrania umbratica	guanylate-binding protein 7-like	XP_021294575.1	33.65	No	No	No	No	MMKLFGRGKESSPNVSPQSFGHSASPSSSSESPVTGPARPIRLLYCDEKGKFRMDPEAVAALQLVKGPIGVVSVCGRARQGKSFILNQLLGRSSGFQVASTHRPCTKGLWLWSAPLKRTALDGTEYNLLLLDTEGIDAYDQTGTYSTQIFSLAVLLSSMFIYNQMGGIDEAALDRLSLVTQMTKHIRVKAGGRTTTASELGQFSPIFVWLLRDFYLDLVEDNRKITPRDYLELALRPVQGSGKDIAAKNEIRDSIRALFPDRECFTLVRPLNNENDLQRLHQISLDRLRPEFRAGLDAFTKFVFERTRPKQVGATVMTGPVLIGITESYLDALNNGAVPTISSSWQRFTLSARNFAWTTKRLHSSMLHIFFLHHPMSAQGRSNSPGAE	388	TQM--TKHIRV--KAG-GRTTT-----------------------------------------	180-196	Yes	33.08	XP_021297546.1	Herrania umbratica	Eukaryota	Viridiplantae	Streptophyta	Streptophytina	Embryophyta	Tracheophyta	Euphyllophyta	Spermatophyta	Magnoliopsida	Mesangiospermae	eudicotyledons	Gunneridae	Pentapetalae	rosids	malvids	Malvales	Malvaceae	Byttnerioideae	Herrania
Setaria italica	guanylate-binding protein 1	XP_004961227.1	33.65	No	No	No	No	MLQMLGLRGGAGGGSPSAGDATPARNGDGGAAAGPARPLRLVYCDEKGKFVMDPEAVAALKLVKGPVGVVSVCGRARQGKSFVLNQLLGRSSGFQVASTHRPCTKGLWMWSAPLKRTSLDGTEYSLVLLDTEGIDAYDQTGTYSIQIFSLAVLLSSMFIYNQMGGIDESALDRLSLVTEMTKHIRVRASGGRSTASELGQFSPVFVWLLRDFYLDLTEDNRKITPRDYLELALRPVQGGGRDVSAKNAIRESIRALFPDRECFTLVRPVNNEKDLQRLDQLPLTNFRPEFRSGLDAFTKFVLDRTRPKQLGASTMTGPILAGLTQSFLDAINSGAVPTISSSWQSVEEAECRRAYDSAVDAYNSSFDQKKQVEEDSLREAHEDAMRKAITAFNASAVGA…	1062	TEM--TKHIRV--RAS-GGRST-----------------------------------------	178-194	Yes	33.09	XP_004969828.1	foxtail millet	Eukaryota	Viridiplantae	Streptophyta	Streptophytina	Embryophyta	Tracheophyta	Euphyllophyta	Spermatophyta	Magnoliopsida	Mesangiospermae	Liliopsida	Petrosaviidae	commelinids	Poales	Poaceae	PACMAD clade	Panicoideae	Panicodae	Paniceae	Cenchrinae	Setaria
Physcomitrium patens	guanylate-binding protein 2-like	XP_024370915.1	33.61	No	No	No	No	MLKIFGLGHHTEDKPEANHVIEGMETETSAAVHSPPPPVSSNRRSSVGKWSARPLRLVYCDERGKFRMDPEAVAALQLVKGPVGAVSVCGRARQGKSFILNQLLGQSNGFEVAATQKPCTKGLWMWSAPIKRTAADGSEYNLILLDSEGIDSYDQTGQYSTQIFSLAILLSSMFVYNQMFGIDEAALDNLSLVTEMTKHIRVRASQNTTSADELGRFSPLFVWLLRDFYFDLSDDGHRITPRDYLESALQPVPGSGKAAASKNEIRNSIKALFPERDCFTLVRPLEAEQRLQHLDEIPVNQLRPEFRAGLDKLTKYIFDRAGPKRLGSIILTGPMFAGLTQSFLDAINSGAVPTIANSWQNVEESACRRAYELAIRTYTESFDRSTPPEETLLQEAHDE…	1087	TEM--TKHIRV--RAS-QNTTS-----------------------------------------	194-210	Yes	33.33	XP_024392471.1	spreading earthmoss	Eukaryota	Viridiplantae	Streptophyta	Streptophytina	Embryophyta	Bryophyta	Bryophytina	Bryopsida	Funariidae	Funariales	Funariaceae	Physcomitrium
Selaginella moellendorffii	guanylate-binding protein 1	XP_002972590.2	33.61	No	No	No	No	MFSRLGFGGGAPPGTPKRIVELDPATAAVAPPAAPASNASNGTGPAKAIRLVYCDDKGRFRMDAEAVAALQLVKGPIGVVAVCGRARQGKSFILNQLLGRSSGFQVGPTHRPCTKGLWMWSAPIKRFAPDGTEYNLLLLDSEGIDSYDQTGTYSTQIFSLAVLLSSMFVYNQMGGIDEAALDRLSLVTEMTKHIRVRASQKTTTADELGQFSPVFLWLLRDFYLDLNEDGRRITPREYLESALQPMPGSGKAIYAKNEIRESIRALFPDRHCFTLVRPVNEEHDLQRLDLLPMEKMRSEFRLGLDHLTKFVIERTRPKQLGSTVMTGPMLAGLTQSFLDAINAGAVPTIATSWQNVEENECRRAYDVALETYMRSFDKSTPPDLNALQEAHDKAFQASL…	1008	TEM--TKHIRV--RAS-QKTTT-----------------------------------------	188-204	Yes	32.44	XP_024524195.1	club-mosses	Eukaryota	Viridiplantae	Streptophyta	Streptophytina	Embryophyta	Tracheophyta	Lycopodiopsida	Selaginellales	Selaginellaceae	Selaginella
Saitoella complicata NRRL Y-17804	root hair defective 3 GTP-binding protein	XP_019021293.1	33.6	No	No	No	No	MAEEQHTYPSIQLIDGEKNFTNDLPSFLKTSGLADAGFNYNMVAVFGSQSTGKSTLLNKLFGTDFATMAEAQRRQTTKGIWMSRGVDSHCLVMDVEGTDGRERGDDQDFERKSALFSLATSEVIIVNLWEHQVGLYQGANMGLLKTVLEVNLQLFQKEKRERSMLFFVIRDHVGATPLKNLADTLTADLQRLWASISKPEGLEESKIEDYFNMEFTTLPHKILMPEKFDEEAAQLRERFVTPTNSGFVFRKEYHKRIPADGLTHYTSSIWDQIVHNKDLDLPTQQQLLAQYRCDEISNETINKFEDALLPLQQAMQSGKVLEGLGPQMSIIRKSALESFDHEASRYHREVYERKRADLVKRVDARLHVLFLAQLAALHKGSLRQFSDKVTAGITGKTNY…	766	LEVN-LQLFQKEKR-------------------------------------------------	148-160	Yes	32.34	XP_019027306.1	Saitoella complicata NRRL Y-17804	Eukaryota	Opisthokonta	Fungi	Dikarya	Ascomycota	Taphrinomycotina	Taphrinomycotina incertae sedis	Saitoella	Saitoella complicata
Carica papaya	guanylate-binding protein 4-like isoform X1	XP_021894257.1	33.57	No	No	No	No	MSKHIRIRASGGGNTVSELGQFSPIFVWLLRDFYLDLVEDNAKLTPHDYLELALRPVPGGGKDIVAKNKIRESIQALFPDRECFTLVRPLNSETELQHLDQIPLEKLRPEFRSGLDAFTKFVFERSKPKQVDSTIMTGPILAGITKLFLDALNSDAVPTISSSWQVGDCPRFAGLFSFCCIFLFLWRLI	189	--M--SKHIRI--RAS-GGGNT-----------------------------------------	1-15	No	?	?	mamon	Eukaryota	Viridiplantae	Streptophyta	Streptophytina	Embryophyta	Tracheophyta	Euphyllophyta	Spermatophyta	Magnoliopsida	Mesangiospermae	eudicotyledons	Gunneridae	Pentapetalae	rosids	malvids	Brassicales	Caricaceae	Carica
Capsicum annuum	guanylate-binding protein 4-like	XP_016545086.1	33.54	Yes	Yes	No	No	MRRLFVRGSAGDSPPQQSPSPSPPQSSVPSSVNIAAGPARPIRFVYCDEKGKFQIDPEALAILQLVKEPVGIVSVCGRARQGKSFILNQLLGRSSGFQVAATHRPCTKGIWLWSAPLRRTSLDGAEYNLLLLDTEGIDAYDQTGTYSTQIFSLAVLLSSMFVYNQMGGIDEAALDRLSLVTEMTKHIRVRASGGRASASELGQFSPIFVWLLRDFYLDLVEDNCKITPRDYLELALRPVQGGGKDVAAKNEIRDSIRALFPDRECFPLVRPLSNENELQRLDQIPLENLRPEFKAGLDALTRFVFERTRPKQVGATIMTGPLFARITQSFLDALNNGAVPTITSSWQSVEEAECQRAYDLAADRYMASFDRSKPPEEGALREAHEDAAQKSMAEFNSTA…	1057	TEM--TKHIRV--RAS-GGRAS-----------------------------------------	181-197	Yes	33.84	XP_016547410.1	Sweet and chili peppers	Eukaryota	Viridiplantae	Streptophyta	Streptophytina	Embryophyta	Tracheophyta	Euphyllophyta	Spermatophyta	Magnoliopsida	Mesangiospermae	eudicotyledons	Gunneridae	Pentapetalae	asterids	lamiids	Solanales	Solanaceae	Solanoideae	Capsiceae	Capsicum
Nicotiana sylvestris	guanylate-binding protein 5-like	XP_009802712.1	33.54	Yes	No	No	No	MRRLFGRGSAGDSPQQPSPSPSPPLSSLHSSVNIAAGPARPIRFVYCDEKGKFQLDPEALSILQLVKEPVGIVSVCGRARQGKSFILNQLLGRSSGFQVAPTHRPCTKGIWLWSAPLRRTALDGTEYNLLLLDTEGIDAYDQTGTYSTQIFSLAVLLSSMFVYNQMGGIDEAALDRLSLVTEMTRHIRVRASGGRASASELGQFSPIFVWLLRDFYLDLVEDNRKITPRDYLELALRPVQGGGRDVSAKNEIRESIRALFPDRECFTLVRPLSNENELQRLDQIPLENMRPEFKAGLDALTRFVFERTRPKQVGGTIMTGPLFARITQSFLDALNNGAVPTITSSWQSVEEAECQRAYDLAADRYMASFDRSKPPEEGALREAHEDAAQKSMTEFNSTA…	1069	TEM--TRHIRV--RAS-GGRAS-----------------------------------------	181-197	Yes	33.08	XP_009769293.1	wood tobacco	Eukaryota	Viridiplantae	Streptophyta	Streptophytina	Embryophyta	Tracheophyta	Euphyllophyta	Spermatophyta	Magnoliopsida	Mesangiospermae	eudicotyledons	Gunneridae	Pentapetalae	asterids	lamiids	Solanales	Solanaceae	Nicotianoideae	Nicotianeae	Nicotiana
Nicotiana tabacum	guanylate-binding protein 5-like	XP_016434060.1	33.54	Yes	No	No	No	MRRLFGRGSAGDSPQQPSPSPSPPLSSLHSSVNIAAGPARPIRFVYCDEKGKFQLDPEALSILQLVKEPVGIVSVCGRARQGKSFILNQLLGRSSGFQVAPTHRPCTKGIWLWSAPLRRTALDGTEYNLLLLDTEGIDAYDQTGTYSTQIFSLAVLLSSMFVYNQMGGIDEAALDRLSLVTEMTRHIRVRASGGRASASELGQFSPIFVWLLRDFYLDLVEDNRKITPRDYLELALRPVQGGGRDVSAKNEIRESIRALFPDRECFTLVRPLSNENELQRLDQIPLENMRPEFKAGLDALTRFVFERTRPKQVGGTIMTGPLFARITQSFLDALNNGAVPTITSSWQSVEEAECQRAYDLAADRYMASFDRSKPPEEGALREAHEDAAQKSMTEFNSTA…	1069	TEM--TRHIRV--RAS-GGRAS-----------------------------------------	181-197	Yes	33.08	XP_016438799.1	American tobacco	Eukaryota	Viridiplantae	Streptophyta	Streptophytina	Embryophyta	Tracheophyta	Euphyllophyta	Spermatophyta	Magnoliopsida	Mesangiospermae	eudicotyledons	Gunneridae	Pentapetalae	asterids	lamiids	Solanales	Solanaceae	Nicotianoideae	Nicotianeae	Nicotiana
Nicotiana tomentosiformis	guanylate-binding protein 1	XP_009608938.1	33.54	No	No	No	No	MRRLFGSGSAGDSPQQPSPSPSPPLSSLHSSVNIAAGPARPIRFVYCDEKGKFQLDPEALSILQLVKEPVGIVSVCGRARQGKSFILNQLLGRSSGFQVAPTHRPCTKGIWLWSAPLRRTALDGTEYNLLLLDTEGIDAYDQTGTYSTQIFSLAVLLSSMFVYNQMGGIDEAALDRLSLVTEMTRHIRVRASGGRASASELGQFSPIFVWLLRDFYLDLVEDNCKITPRDYLELALRPVQGGGRDVAAKNEIRESIRALFPDRECFTLVRPLSNENELQRLDQIPLENMRPEFKAGLDALTRFVFERTRPKQVGGTIMTGPLFARITQSFLDALNNGAVPTITSSWQSVEEAECQRAYDLAADRYMASFDRSKPPEEGALREAHEDAAQKSMTEFNSTA…	1069	TEM--TRHIRV--RAS-GGRAS-----------------------------------------	181-197	Yes	33.09	XP_009594285.1	wild tobacco	Eukaryota	Viridiplantae	Streptophyta	Streptophytina	Embryophyta	Tracheophyta	Euphyllophyta	Spermatophyta	Magnoliopsida	Mesangiospermae	eudicotyledons	Gunneridae	Pentapetalae	asterids	lamiids	Solanales	Solanaceae	Nicotianoideae	Nicotianeae	Nicotiana
Cucumis sativus	guanylate-binding protein 2	XP_004134683.2	33.53	No	No	No	No	MISYFRGKGNSADVSTPQSASSLSSSSTGTGPARPIRLVYCDEKGKFRMDPEAVATLQLVKEPIGVVSVCGRARQGKSFILNQLLGRSSGFQVASTHRPCTKGLWLWSTPLKRTALDGTEYNLLLLDSEGIDAYDQTGTYSTQIFSLAVLLSSMFVYNQMGGIDEAALDRLSLVTQMTKHIRVRAAGGRTTSAELGQFSPIFVWLLRDFYLDLVEDNRRITPRDYLELALRPVQGSGKDIAAKNEIRDSIRALFPDRDCFTLVRPLNNENDLQRLDQISLDKLRPEFRSGLDAFTKFVFERTRPKQVGATVMTGPILVGITESYLNALNHGAVPTITSSWQSVEEAECRRAYDHAAEVYMSTFDRSKPPEEAALREAHETAVQKSLAAFNSSAVGVGPV…	1062	TQM--TKHIRV--RAA-GGRTT-----------------------------------------	175-191	Yes	34.22	NP_001292639.1	cucumbers	Eukaryota	Viridiplantae	Streptophyta	Streptophytina	Embryophyta	Tracheophyta	Euphyllophyta	Spermatophyta	Magnoliopsida	Mesangiospermae	eudicotyledons	Gunneridae	Pentapetalae	rosids	fabids	Cucurbitales	Cucurbitaceae	Benincaseae	Cucumis
Momordica charantia	guanylate-binding protein 3	XP_022142128.1	33.53	No	No	No	No	MIKFFRGKDNSADVSSSQSPSPSLAASVSAFSSSGTGPARPIRLVYCDEKGKFQMDPEAVAALQLVKEPIGVVSVCGRARQGKSFILNQLLGRSSGFQVASTHRPCTKGLWLWSSPLKRTALDGTEYNLLLLDSEGIDAYDQTGTYSTQIFSLAVLLSSMFVYNQMGGIDEAALDRLSLVTQMTKHIRVRAAGGRTTSAELGQFSPIFVWLLRDFYLDLVEDNRRITPRDYLEIALRPVQGSGRDIAAKNEIRDSIRALFPDRDCFTLVRPLNDENDLQRLDQISLDKLRPEFRSGLDAFTKFVFERTRPKQVGATVMTGPVLVGITESYLNALNHGAVPTITSSWQSVEEAECRRAYDSAAEVYMSTFDRSKPPEEAALREAHETAVQKSLAEFNASA…	1068	TQM--TKHIRV--RAA-GGRTT-----------------------------------------	181-197	Yes	34.22	XP_022150704.1	bitter melon	Eukaryota	Viridiplantae	Streptophyta	Streptophytina	Embryophyta	Tracheophyta	Euphyllophyta	Spermatophyta	Magnoliopsida	Mesangiospermae	eudicotyledons	Gunneridae	Pentapetalae	rosids	fabids	Cucurbitales	Cucurbitaceae	Momordiceae	Momordica
Arachis duranensis	guanylate-binding protein 1	XP_015956415.1	33.44	No	No	No	No	MDPEAVATLQLVKEPIGVVSVCGRARQGKSFILNQLLGRSSGFQVASTHKPCTKGLWLWSTPLKRTALDGTEYNLLLLDSEGIDAYDQTGTYSTQIFSLAVLLSSMFVYNQMGGIDEAALDRLSLVTQMTKHIRVRASGGKASVSELGQFSPIFVWLLRDFYLDLTEDNRKITPRDYLELALRPVQGSGKDIAAKNEIRDSIRALFPDRECFTLVRPLNNENDLQRLDQISLDKLRPEFRAGLDAFTKFVFERTRPKQVGATMMTGPVLVGITESYLDALNHGAVPTISSSWQSVEEAECRRAYDSATEAYMSSFDRSKPPEEIAMREAHDEAVQKSMAAFNANAVGVGSARKKYEGLLQKFFKKAFEDYKRNAFMEADIQCSNAIQSMEKRLRAACNA…	1009	TQM--TKHIRV--RAS-GGKAS-----------------------------------------	127-143	Yes	33.84	XP_020989308.1	Arachis duranensis	Eukaryota	Viridiplantae	Streptophyta	Streptophytina	Embryophyta	Tracheophyta	Euphyllophyta	Spermatophyta	Magnoliopsida	Mesangiospermae	eudicotyledons	Gunneridae	Pentapetalae	rosids	fabids	Fabales	Fabaceae	Papilionoideae	50 kb inversion clade	dalbergioids sensu lato	Dalbergieae	Pterocarpus clade	Arachis
Saprolegnia diclina VS20	hypothetical protein SDRG_09492	XP_008613652.1	33.43	No	No	No	Yes	MQPVCLIRQGAEGLEIVPEGEALLQSLQLEPLAVVCLAGQYRTGKSFFLNQMRQTSEMAGFVVGPTTESCTRGIWIWDANVRNSRGEKVLLMDTEGIASTDNDESYDAKIFSLGLLLSSVFVFNTMGVIDEGAIDRLFLVSELTKHVCISHNPTNDASKMLHDTDDDFGPSEAELAKHFPPFVWLLRDFLLDMQENGVALSPKTYLERSLEPRDGASRRTDERNRIRASIRTLFAQRECMTLVRPATNEDQLRHASTLTNADLRPEFVSQMAAIRARLLALASPKRLCGQAVDGPQLCHLVRAYITTMNSGAVPDIKAAWEYVSDATCETAMQRALDEYHCVMASTLGDSLRQEHFESTFKLAQEKALSVYKRISVDGDARKRCFQSLKTAITADRTAQ…	795	SEL--TKHVCI--SHNPTND-ASKML--H----------------D--------T--DDDFGP	141-170	Yes	34.7	XP_008607940.1	Saprolegnia diclina VS20	Eukaryota	Sar	Stramenopiles	Oomycota	Saprolegniales	Saprolegniaceae	Saprolegnia	Saprolegnia diclina
Vitis riparia	guanylate-binding protein 2	XP_034672933.1	33.43	No	No	No	No	MMRLFNRGKESSDVSPQPLPTYSSPSSSSAAPVTGPARPIRLVYLDEKGKFRMDPEAVATLQLVKEPIGVVSVCGRARQGKSYILNQLLGRSSGFQVASTHRPCTKGLWLWSTPLKRTALDGTEYNLILLDSEGIDAYDQTGTYSTQIFSLAVLLSSMFIYNQMGGIDETALDRLSLVTQMTKHIRVRASGGRTTSSELGQFSPIFVWLLRDFYLDLVEDNRRITPRDYLELALRPVQGGGRDLAAKNEIRDSIRALFPDRECFTLVRPLNNENDLQRLDQISLDKLRPEFKSGLDALAKFVFERTRPKQLGATVMTGPILVGITDAYLNALNNGAVPTISSSWQSVEEAECRRAYDSATEIYMSAFDRTKPPEEVSLREAHDEAKQKSLAAFNASAVG…	1067	TQM--TKHIRV--RAS-GGRTT-----------------------------------------	179-195	Yes	33.84	XP_034706228.1	riverbank grape	Eukaryota	Viridiplantae	Streptophyta	Streptophytina	Embryophyta	Tracheophyta	Euphyllophyta	Spermatophyta	Magnoliopsida	Mesangiospermae	eudicotyledons	Gunneridae	Pentapetalae	rosids	rosids incertae sedis	Vitales	Vitaceae	Viteae	Vitis
Oryza brachyantha	guanylate-binding protein 1	XP_006654786.1	33.42	Yes	No	No	No	MDPEAVAALQLVKGPVGVVSVCGRARQGKSFVLNQLLGRSSGFQVAPTHRPCTKGLWMWSAPLKRTGIDGTEYNLVLLDTEGIDAYDQTGTYSIQIFSLAVLLSSMFIYNQMGGIDEAALDRLSLVTEMTKHIRVRASGGRSTASELGHFAPVFVWLLRDFYLDLTEDNRKITPRDYLELALRPVQGGGRDVSAKNAIRESIRALFPDRECFTLVRPVNNEKDLQRLDQLPLNNFRPEFKSGLDALTKFVFDRTRPKQLGASTMTGPVLAGLTQSFLDAINTGAVPTISSSWQSVEEAECRRAYDSAIDTYNSSFDRRKPAEEDSLREAHEDALKKAVSVFSASAVGAGSARSKFEKLLQTSLKKAFEDYKRNIFLEADLQCSNRIQSMESKIRTACNR…	1014	TEM--TKHIRV--RAS-GGRST-----------------------------------------	127-143	Yes	33.21	XP_006650055.1	malo sina	Eukaryota	Viridiplantae	Streptophyta	Streptophytina	Embryophyta	Tracheophyta	Euphyllophyta	Spermatophyta	Magnoliopsida	Mesangiospermae	Liliopsida	Petrosaviidae	commelinids	Poales	Poaceae	BOP clade	Oryzoideae	Oryzeae	Oryzinae	Oryza
Setaria viridis	guanylate-binding protein 1-like	XP_034585821.1	33.41	No	No	No	No	MLQMLGLRGGAGGGSPSAGDATPARNGDGGAAAGPARPLRLVYCDEKGKFVMDPEAVAALKLVKGPVGVVSVCGRARQGKSFVLNQLLGRSSGFQVASTHRPCTKGLWMWSAPLKRTSLDGTEYSLVLLDTEGIDAYDQTGTYSIQIFSLAVLLSSMFIYNQMGGIDESALDRLSLVTQMTKHIRVRASGGRSTASELGQFSPVFVWLLRDFYLDLTEDNRKITPRDYLELALRPVQGGGRDVSAKNAIRESIRALFPDRECFTLVRPVNNEKDLQRLDQLPLTNFRPEFRSGLDAFTKFVLDRTRPKQLGASTMTGPILAGLTQSFLDAINSGAVPTISSSWQSVEEAECRRAYDSAVDAYNSSFDQKKQVEEDSLREAHEDAMRKAISAFNASAVGA…	1062	TQM--TKHIRV--RAS-GGRST-----------------------------------------	178-194	Yes	33.09	XP_034596582.1	monocots	Eukaryota	Viridiplantae	Streptophyta	Streptophytina	Embryophyta	Tracheophyta	Euphyllophyta	Spermatophyta	Magnoliopsida	Mesangiospermae	Liliopsida	Petrosaviidae	commelinids	Poales	Poaceae	PACMAD clade	Panicoideae	Panicodae	Paniceae	Cenchrinae	Setaria
Aphanomyces astaci	hypothetical protein, variant 2	XP_009825889.1	33.33	No	No	No	No	MADLSGAPVQLIRVDPDGSFHVEEAAVKKLEKIKGKIAVVAVAGLYRTGKSFLLNLLVNKQTATATANVNTGFAVGGTINACTKGIWMWGEPFVLDNGTSVIFLDTEGIGSVDREQTHDTRLFALALLLGSYFVYNSRGVIDGNAIEDLSLVVNLSKHIQTSSASGHGQSSSALHEYFPSFLWVVRDFTLQLQDQGKEITSKQYLENALKPQGGFSADVAGRDQIRMLLSDFFRERDCVTLVRPVEDEAQLRNLPNIPYGDLRGEFRSKFEAMKTRLFDKAAPKSLYGKALNGAMFTNLAKSYVEALNSGKAPVISSAWTRVVQAQCEDAVDDAVAAFKKHMNARVADYVDGKEQFADRFEGLLTSATQVAADAQVVNAGAGTAQFDEFGNLKKFVPGG…	654	VNL--SKHIQT--SSASGHG-----------------------------------------QS	153-170	Yes	34.46	XP_009839587.1	Crayfish plague	Eukaryota	Sar	Stramenopiles	Oomycota	Saprolegniales	Saprolegniaceae	Aphanomyces
Medicago truncatula	guanylate-binding protein 1	XP_013456936.1	33.33	No	No	No	No	MFNLFNRNKENPADASPQSPAPARPSSSSSQFTGPPRAIRLVYCDEKGKFRMDPEAVAILQLVKEPIGVVSVCGRARQGKSYILNQLLGSSGGFKVASTHRPCTKGLWMWSAPLKRTALDGTEYNLLLLDSEGIDAYDQTGTYSTQIFSLAVLLSSMFIYNQMGGIDEAALDRLSLVTQMAKHIRVRASGEKTSASEIGQFSPIFVWLLRDFYLDLTEDNRKITPRDYLELALRSVQGNRNDVAAKNEIRESIRALFPDRECFTLVRPLNNENDLQRLDQISSDKLRPEFRRDIQALIKFVFERTRPKQVGATMMTGPVLIGITESYLDALNHGAVPTISSSWQSVEEAECRRAYDFATEVYMASFDRSKPPEEVALMEAHEQAVQKSMSAFNASAVGV…	1060	TQM--AKHIRV--RAS-GEKTS-----------------------------------------	178-194	Yes	34.22	XP_003618557.1	barrel medic	Eukaryota	Viridiplantae	Streptophyta	Streptophytina	Embryophyta	Tracheophyta	Euphyllophyta	Spermatophyta	Magnoliopsida	Mesangiospermae	eudicotyledons	Gunneridae	Pentapetalae	rosids	fabids	Fabales	Fabaceae	Papilionoideae	50 kb inversion clade	NPAAA clade	Hologalegina	IRL clade	Trifolieae	Medicago
Phaseolus vulgaris	hypothetical protein PHAVU_006G1814001g	XP_007148106.1	33.33	No	No	No	Yes	MMNLFSRRRVNVADSSPSMTPSSSSVTGPARPIRLVYCDENGRFRMDPEAVAALQLVKEPVGVVSVCGRARQGKSFILNQLLGRTSGFRVASTHRPCTKGLWLWSTPLKRTSLDGTEYNLLLLDSEGIDAYDQTGTYSTQIFSLAVLLSSMFIYNQMGGIDEAALDRLSLVTQMTKHIRVRASGGRSSVSELGQFSPIFVWLLRDFYLDLVEDNRKITPRDYLEIALRPVQGSGRDITAKNEIRDSVRALFPDRECFTLVRTLNNESDLQRLDQISLEKLRPEFRSGLDALTKFVFERTRPKQVGATMMTGPVLIGITESYLDALNHGAVPTISSSWQ	338	TQM--TKHIRV--RAS-GGRSS-----------------------------------------	172-188	Yes	33.84	XP_007139549.1	French bean	Eukaryota	Viridiplantae	Streptophyta	Streptophytina	Embryophyta	Tracheophyta	Euphyllophyta	Spermatophyta	Magnoliopsida	Mesangiospermae	eudicotyledons	Gunneridae	Pentapetalae	rosids	fabids	Fabales	Fabaceae	Papilionoideae	50 kb inversion clade	NPAAA clade	indigoferoid/millettioid clade	Phaseoleae	Phaseolus
Prunus avium	guanylate-binding protein 4	XP_021830251.1	33.33	No	No	No	No	MRRFFRGRDASSDSSPPTPSFSPSPSSRSSAPVTGPPRPIRLVYCDDNGKFRMDQEAVSMLQLVKEPIGIVAVCGRARQGKSFILNQLLGRSGGFQVASTHRPCTKGLWLWSAPFKRTALDGTEYNLLLLDTEGIDAFDQTETYSTQIFSLAVLLSSMFIYNQMGGIDEGSLDRISLVTQMTKHIRVKASGGTTASEIGQFSPIFVWLLRDFYLDLSEDSGRITPRDYLELALKPVDDRKRDVVAKNEIRASIRALFPDRECFTLVRPLNNEHDLQRLDEIQLDKLRPEFRSGLDALTRFVFERTRPKQVGATMMTGPVLVGITQSYLDALNKGAVPTISSSWQSVEEDGCRTAYDYALEVYKSAFHRPKDPEEAAFREAHEKAVQKSLAAFNDGAVGV…	1067	TQM--TKHIRV--KAS-GGT-T-----------------------------------------	179-194	Yes	32.35	XP_021812491.1	sweet cherry	Eukaryota	Viridiplantae	Streptophyta	Streptophytina	Embryophyta	Tracheophyta	Euphyllophyta	Spermatophyta	Magnoliopsida	Mesangiospermae	eudicotyledons	Gunneridae	Pentapetalae	rosids	fabids	Rosales	Rosaceae	Amygdaloideae	Amygdaleae	Prunus
Prunus dulcis	guanylate-binding protein 4	XP_034211588.1	33.33	No	No	No	No	MRRFFRGRDTSSDSSPPTPSFSPSPSSRSSAPVTGPPRPIRLVYCDDNGKFRMDQEAVSMLQLVKEPIGIVAVCGRARQGKSFILNQLLGRSGGFQVASTHRPCTKGLWLWSAPFKRTALDGTEYNLLLLDTEGIDAFDQTETYSTQIFSLAVLLSSMFIYNQMGGIDEGSLDRISLVTQMTKHIRVKASGGTTASEIGQFSPIFVWLLRDFYLDLSEDSGRITPRDYLELALKPVDDRKRDVVAKNEIRASIRALFPDRECFTLVRPLNNEHDLQRLDEIQLDKLRPEFRSGLDALTRFVFERTRPKQVGATMMTGPVLVGITQSYLDALNKGAVPTISSSWQSVEEDGCRTAYDYALEVYKSAFHRPKDPEEAAFREAHEKAVQKSVAAFNDGAVGV…	1067	TQM--TKHIRV--KAS-GGT-T-----------------------------------------	179-194	Yes	33.45	XP_034208677.1	almond	Eukaryota	Viridiplantae	Streptophyta	Streptophytina	Embryophyta	Tracheophyta	Euphyllophyta	Spermatophyta	Magnoliopsida	Mesangiospermae	eudicotyledons	Gunneridae	Pentapetalae	rosids	fabids	Rosales	Rosaceae	Amygdaloideae	Amygdaleae	Prunus
Prunus mume	guanylate-binding protein 4	XP_008225158.1	33.33	Yes	No	No	No	MRRFFRGRDASSDSSPPTPSFSPSPSSRSSAPVTGPPRPIRLVYCDDNGKFRMDQEAVSMLQLVKEPIGIVAVCGRARQGKSFILNQLLGRSGGFQVASTHRPCTKGLWLWSAPFKRTALDGTEYNLLLLDTEGIDAFDQTETYSTQIFSLAVLLSSMFIYNQMGGIDEGSLDRISLVTQMTKHIRVKASGGTTASEIGQFSPIFVWLLRDFYLDLSEDSGRITPRDYLELALKPVDDRKRDVVAKNEIRASIRALFPDRECFTLVRPLNNEHDLQRLDEIQLDKLRPEFRSGLDALTRFVFERTRPKQVGATMMTGPVLVGITQSYLDALNKGAVPTISSSWQSVEEDGCRTAYDYALEVYKSAFHRPKDPEEAAFREAHEKAVQKSLAAFNDGAVGV…	1067	TQM--TKHIRV--KAS-GGT-T-----------------------------------------	179-194	Yes	33.08	XP_016649485.1	Japanese apricot	Eukaryota	Viridiplantae	Streptophyta	Streptophytina	Embryophyta	Tracheophyta	Euphyllophyta	Spermatophyta	Magnoliopsida	Mesangiospermae	eudicotyledons	Gunneridae	Pentapetalae	rosids	fabids	Rosales	Rosaceae	Amygdaloideae	Amygdaleae	Prunus
Prunus persica	guanylate-binding protein 4	XP_020417221.1	33.33	No	No	No	No	MRRFFRGRDASSDSSPPTPSFSPSPSSRSSAPVTGPPRPIRLVYCDDNGKFRMDQEAVSMLQLVKEPIGIVAVCGRARQGKSFILNQLLGRSGGFQVASTHRPCTKGLWLWSAPFKRTALDGTEYNLLLLDTEGIDAFDQTETYSTQIFSLAVLLSSMFIYNQMGGIDEGSLDRISLVTQMTKHIRVKASGGTTASEIGQFSPIFVWLLRDFYLDLSEDSGRITPRDYLELALKPVDDRKRDVVAKNEIRASIRALFPDRECFTLVRPLNNEHDLQRLDEIQLDKLRPEFRSGLDALTRFVFERTRPKQVGATMMTGPVLVGITQSYLDALNKGAVPTISSSWQSVEEDGCRTAYDYALEVYKSAFHRPKDPEEAAFREAHEKAVQKSLAAFNDGAVGV…	1067	TQM--TKHIRV--KAS-GGT-T-----------------------------------------	179-194	Yes	33.08	XP_020415712.1	peach	Eukaryota	Viridiplantae	Streptophyta	Streptophytina	Embryophyta	Tracheophyta	Euphyllophyta	Spermatophyta	Magnoliopsida	Mesangiospermae	eudicotyledons	Gunneridae	Pentapetalae	rosids	fabids	Rosales	Rosaceae	Amygdaloideae	Amygdaleae	Prunus
Pyricularia grisea	hypothetical protein PgNI_06062	XP_030982220.1	33.33	No	No	No	Yes	MNGNFAAVGSEPTDAQYEHGIQVIDEDKQYNGLVNDYLRRTHVAEAGFNYHLISVFGSQSTGKSTLLNNLFGTEFSVMSESERRQTTKGIWMSKNKREGKMAENILVMDVEGTDGRERGEDQDFERKSALFALATSEVLIVNIWEHQVGLYQGANMGLLKTVFEVNLQLFLKDKQSSPRSLLFFVIRDHIGNTPLSNLRNTLVQDLTKIWSSISKPPALENAKIEDYFDFAFAALPHKILQPEKFVTEVENLGTRFVAGHRSTQDQEFVGGVFLPEYHRRIPADGFSIYAEGIWDQIVNNKDLDLPTQQELLAQFRCDEISRDVLNAFDEAITPLEDKQAEASRLGKPFVLPDLGDIARSARSKAVDAFKVQASRYHKGVYTRKQAELEGKMDSRLKAL…	848	FEVN-LQLFLKDKQS------------------------------------------------	163-176	No	?	?	Pyricularia grisea	Eukaryota	Opisthokonta	Fungi	Dikarya	Ascomycota	saccharomyceta	Pezizomycotina	leotiomyceta	sordariomyceta	Sordariomycetes	Sordariomycetidae	Magnaporthales	Pyriculariaceae	Pyricularia
Pyricularia oryzae 70-15	SEY1	XP_003709728.1	33.33	No	No	No	No	MNGNFAAVGSEPTDAQFEHGIQVIDEDKQYNGLVNDYLRRTHVAEAGFNYHLISVFGSQSTGKSTLLNNLFGTEFSVMSESERRQTTKGIWMSKNKREGKMAENILVMDVEGTDGRERGEDQDFERKSALFALATSEVLIVNIWEHQVGLYQGANMGLLKTVFEVNLQLFLKDKQSSPRSLLFFVIRDHIGNTPLSNLRNTLVQDLTKIWSSISKPPALENAKIEDYFDFAFAALPHKILQPEKFVTEVENLGTRFVAGHRSTQDQEFVGGVFLPEYHRRIPADGFSIYAEGIWDQIVNNKDLDLPTQQELLAQFRCDEISRDVLNAFDEAITPLEDKQAEASRLGKPFVLPDLGDTARSARSKAVEAFKVQASRYHKGVYTRKQAELEGKMDSRLKAL…	848	FEVN-LQLFLKDKQS------------------------------------------------	163-176	No	?	?	Pyricularia oryzae 70-15	Eukaryota	Opisthokonta	Fungi	Dikarya	Ascomycota	saccharomyceta	Pezizomycotina	leotiomyceta	sordariomyceta	Sordariomycetes	Sordariomycetidae	Magnaporthales	Pyriculariaceae	Pyricularia	Pyricularia oryzae
Pyricularia pennisetigena	hypothetical protein PpBr36_07454	XP_029748813.1	33.33	No	No	No	Yes	MNGNFAAVGEEPTDAQYEHGIQVIDEDKQYNGLVNDYLRRTHVAEAGFNYHLISVFGSQSTGKSTLLNNLFGTEFSVMSESERRQTTKGIWMSKNKREGKMAENILVMDVEGTDGRERGEDQDFERKSALFALATSEVLIVNIWEHQVGLYQGANMGLLKTVFEVNLQLFLKDKQSSPRSLLFFVIRDHIGNTPLSNLRNTLVQDLTKIWSSISKPPALENAKIEDYFDFAFAALPHKILQPDKFVTEVENLGTRFVAGHRSTQDQEFVGGVFLPEYHRRIPADGFSIYAEGIWDQIVNNKDLDLPTQQELLAQFRCDEISRDVLNTFDEVITPLEDKQAEASRLGKPFVLPDLGDIARSARSKAVEAFKVQASRYHKGVYTRKQAELEGKMDSRLKAL…	848	FEVN-LQLFLKDKQS------------------------------------------------	163-176	No	?	?	Pyricularia pennisetigena	Eukaryota	Opisthokonta	Fungi	Dikarya	Ascomycota	saccharomyceta	Pezizomycotina	leotiomyceta	sordariomyceta	Sordariomycetes	Sordariomycetidae	Magnaporthales	Pyriculariaceae	Pyricularia
Panicum hallii	guanylate-binding protein 1-like	XP_025806062.1	33.26	No	No	No	No	MLQMLGLRGGAGGGSPSAGDATPVWNGDGGAAAGPARPLRLVYCDEKGKFVMDPEAVAALQLVKGPVGVVSVCGRARQGKSFVLNQLLGRSSGFQVASTHRPCTKGLWMWSAPLKRTGLDGTEYSLVLLDTEGIDAYDQTGTYSIQIFSLAVLLSSMFIYNQMGGIDEAALDRLSLVTEMTKHIRVRASGGRSTASELGQFSPVFVWLLRDFYLDLTEDNRKITPRDYLELVLRPVQGGGRDVSAKNAIRESIRALFPDRECFTLVRPVNNEKDLQRLDQLPLSNFRPEFRSGLDAFTKFVLDRTRPKQLGASTMTGPILAGLTQSFLDAINSGAVPTISSSWQSVEEAECRRAYDSAVDAYNSCFAPKKQIEEDSLREAHEDAMRKAISAFNASAVGV…	1062	TEM--TKHIRV--RAS-GGRST-----------------------------------------	178-194	Yes	33.57	XP_025816636.1	Hall's panicgrass	Eukaryota	Viridiplantae	Streptophyta	Streptophytina	Embryophyta	Tracheophyta	Euphyllophyta	Spermatophyta	Magnoliopsida	Mesangiospermae	Liliopsida	Petrosaviidae	commelinids	Poales	Poaceae	PACMAD clade	Panicoideae	Panicodae	Paniceae	Panicinae	Panicum	Panicum sect. Panicum
Cucumis melo	guanylate-binding protein 2	XP_008439803.1	33.23	Yes	No	No	No	MISFLRGKGNSADVSTPQSASSLSSSSTGTGPARPIRLVYCDEKGKFRMDPEAVATLQLVKEPIGVVSVCGRARQGKSFILNQLLGRSSGFQVASTHRPCTKGLWLWSTPLKRTALDGTEYNLLLLDSEGIDAYDQTGTYSTQIFSLAVLLSSMFVYNQMGGIDEAALDRLSLVTQMTKHIRVRAAGGRTTSAELGQFSPIFVWLLRDFYLDLVEDNRRITPRDYLELALRPVQGSGRDIAAKNEIRDSIRALFPDRDCFTLVRPLNDENDLQRLDQISLDKLRPEFRSGLDAFTKFVFERTRPKQVGATVMTGPILVGITESYLDALNHGAVPTITSSWQSVEEAECRRAYDYAAEVYMSTFDRSKPPEEAALREAHETAVQKSLAAFNSSAVGAGPV…	1063	TQM--TKHIRV--RAA-GGRTT-----------------------------------------	175-191	Yes	34.22	XP_008460108.1	Oriental melon	Eukaryota	Viridiplantae	Streptophyta	Streptophytina	Embryophyta	Tracheophyta	Euphyllophyta	Spermatophyta	Magnoliopsida	Mesangiospermae	eudicotyledons	Gunneridae	Pentapetalae	rosids	fabids	Cucurbitales	Cucurbitaceae	Benincaseae	Cucumis
Cucurbita maxima	guanylate-binding protein 3-like isoform X1	XP_022978636.1	33.23	No	No	No	No	MIKFFRGKENSADVSSTQSPSPSLASLPSSLSSTGTGPPRPIRLVYCDEKGKFRMDPEAVATLQLVKEPIGVVSVCGRARQGKSFILNQLLGRSSGFQVASTHRPCTKGLWLWSTPLKRTALDGTEYNLLLLDSEGIDAYDQTGTYSTQIFSLAVLLSSMFVYNQMGGIDEAALDRLSLVTQMTKHIRVRAASGRTTSAELGQFSPIFVWLLRDFYLDLVEDNRRITPRDYLELALRPVQGSGRDIAAKNEIRDSIRALFPDRDCFTLVRPLNNENDLQRLDQISLDKLRPEFRSGLDAFTKFVFERTRPKQVGATVMTGPVLVGITESYLDALNQGAVPTITSSWQSVEEAECRRAYDHAVEVYTSTFDRSKPPEEAALREAHETAVQKSLAAFNLGA…	1069	TQM--TKHIRV--RAA-SGRTT-----------------------------------------	181-197	Yes	34.22	XP_023006197.1	Boston marrow, great pumpkin	Eukaryota	Viridiplantae	Streptophyta	Streptophytina	Embryophyta	Tracheophyta	Euphyllophyta	Spermatophyta	Magnoliopsida	Mesangiospermae	eudicotyledons	Gunneridae	Pentapetalae	rosids	fabids	Cucurbitales	Cucurbitaceae	Cucurbiteae	Cucurbita
Cucurbita moschata	guanylate-binding protein 3-like isoform X1	XP_022926091.1	33.23	No	No	No	No	MIKFFRGKENSADVSSTPSPSPSLASSPSSFSSTGTGPPRPIRLVYCDEKGKFRMDPEAVATLQLVKEPIGVVSVCGRARQGKSFILNQLLGRSSGFQVASTHRPCTKGLWLWSTPLKRTALDGTEYNLLLLDSEGIDAYDQTGTYSTQIFSLAVLLSSMFVYNQMGGIDEAALDRLSLVTQMTKHIRVRAASGRTTSAELGQFSPIFVWLLRDFYLDLVEDNRRITPRDYLELALRPVQGSGRDIAAKNEIRDSIRALFPDRDCFTLVRPLNNENDLQRLDQISLDKLRPEFRSGLDAFTKFVFERTRPKQVGATVMTGPVLVGITESYLDALNQGAVPTITSSWQSVEEAECRRAYDHAAEVYTSTFDRSKPPEEAALREAHETAVQKSLAAFNLGA…	1069	TQM--TKHIRV--RAA-SGRTT-----------------------------------------	181-197	Yes	34.22	XP_022959213.1	Canada pumpkin, ayote, crookneck winter squash, cushaw squash, lacayote	Eukaryota	Viridiplantae	Streptophyta	Streptophytina	Embryophyta	Tracheophyta	Euphyllophyta	Spermatophyta	Magnoliopsida	Mesangiospermae	eudicotyledons	Gunneridae	Pentapetalae	rosids	fabids	Cucurbitales	Cucurbitaceae	Cucurbiteae	Cucurbita
Cucurbita pepo subsp. pepo	guanylate-binding protein 3-like isoform X1	XP_023543688.1	33.23	No	No	No	No	MIKFFRGKENSADVSSTQSPSPSLASSPSSLSSTGTGPPRPIRLVYCDEKGKFRMDPEAVATLQLVKEPIGVVSVCGRARQGKSFILNQLLGRSSGFQVASTHRPCTKGLWLWSTPLKRTALDGTEYNLLLLDSEGIDAYDQTGTYSTQIFSLAVLLSSMFVYNQMGGIDEAALDRLSLVTQMTKHIRVRAASGRTTSAELGQFSPIFVWLLRDFYLDLVEDNRRITPRDYLELALRPVQGSGRDIAAKNEIRDSIRALFPDRDCFTLVRPLNNENDLQRLDQISLDKLRPEFRSGLDAFTKFVFERTRPKQVGATVMTGPVLVGITESYLDALNQGAVPTITSSWQSVEEAECRRAYDHAAEVYTSTFDRSKPPEEAALREAHETAVQKSLAAFNLGA…	1069	TQM--TKHIRV--RAA-SGRTT-----------------------------------------	181-197	Yes	34.22	XP_023548276.1	field pumpkin	Eukaryota	Viridiplantae	Streptophyta	Streptophytina	Embryophyta	Tracheophyta	Euphyllophyta	Spermatophyta	Magnoliopsida	Mesangiospermae	eudicotyledons	Gunneridae	Pentapetalae	rosids	fabids	Cucurbitales	Cucurbitaceae	Cucurbiteae	Cucurbita	Cucurbita pepo
Chenopodium quinoa	guanylate-binding protein 3-like	XP_021726537.1	33.14	No	No	No	No	MMQRLFRGGSVSAAKDNGDSLPETPSPASRSPVSDFQSPSSSSPAPAVTGPARPIRFLYCDEKGKFRLDPEALAVLQLVKEPIGVVSVCGRARQGKSFILNQLLGRSSGFQVASTHKPCTKGLWLWSVPLKRTALDGTEYNLILLDSEGIDAYDQTGTYSTQIFSLAVLLSSMFIYNQMGGIDEAALDRLSLVTEMTKHIRVRASGGKTSASELGQFSPIFVWLLRDFYLDLTEDNRKITPRDYLELALRPVQGGAKDVSAKNEIRESIRALFPDRECFTLVRPLNNESQLQRMDQLSLNKLRPEFKSGLDALTRFVFERTRPKQMGATTMNGPMLAGITQSFLDALNHGAVPTITSSWQSVEESECRRAYDSATEEYMSSFDRSKPAEEAALREAHEV…	1082	TEM--TKHIRV--RAS-GGKTS-----------------------------------------	194-210	Yes	30.77	XP_021739589.1	quinoa	Eukaryota	Viridiplantae	Streptophyta	Streptophytina	Embryophyta	Tracheophyta	Euphyllophyta	Spermatophyta	Magnoliopsida	Mesangiospermae	eudicotyledons	Gunneridae	Pentapetalae	Caryophyllales	Chenopodiaceae	Chenopodioideae	Atripliceae	Chenopodium
Eucalyptus grandis	guanylate-binding protein 1	XP_010052262.1	33.14	Yes	No	No	No	MMRLFGRGRDAPSSSSSSDGDGDSPEPYAPGPSSSPAASVTGPARPIRLVYCDEKGRFRMDPEAVAVLQLVKEPIGVVSVCGRARQGKSFILNQLLGKSSGFQVASTHRPCTKGLWLWSAPLKRRALDGTEYNLLLLDSEGIDAYDQTGTYSTQIFSLAVLLSSMFIYNQMGGIDEAALDRLSLVTQMTKHIRVRASGGKTSASELGQFSPIFVWLLRDFYLDLVEDNRRITPRDYLELALRPVQGTGRDIAAKNEIRDSIRALFPDRECFTLVRPLNNESDLQRLDQISMDKLRPEFRSGLEALTKFVFERTRPKQVGATVLTGPVLVGITESYLEALNNGAVPTISSSWQSVEEAECRRAYDLATEVYMSTFDRSKPPEEAGMREAHEEAVQKSLAA…	1073	TQM--TKHIRV--RAS-GGKTS-----------------------------------------	186-202	Yes	33.84	XP_010032522.1	rose gum	Eukaryota	Viridiplantae	Streptophyta	Streptophytina	Embryophyta	Tracheophyta	Euphyllophyta	Spermatophyta	Magnoliopsida	Mesangiospermae	eudicotyledons	Gunneridae	Pentapetalae	rosids	malvids	Myrtales	Myrtaceae	Myrtoideae	Eucalypteae	Eucalyptus
Glycine max	guanylate-binding protein 3	XP_003541721.1	33.14	No	No	No	No	MIKYFNFNRGRDNAADASPAATPSSSPVTGPARPIRLVYCDENGRFRMDPEAVATLQLVKEPVGVVSVCGRARQGKSFILNQLLGRTSGFQVASTHRPCTKGLWLWSAPLKRTALDGTEYNLLLLDSEGIDAYDQTGTYSTQIFSLAVLLSSMFIYNQMGGIDEAALDRLSLVTQMTKHIRVRASGGRSSTSELGQFSPIFVWLLRDFYLDLVEDNRKITPRDYLEIALRPFQGSGKDITAKNEIRDSIRALFPDRECFTLVRPLNDENDLQRLDQISLEKLRPEFRSSLDTLTKFVFERARPKQVGATMMTGPVLIGITESYLDALNHGAVPTISSSWQSVEEAECRKAYDSAAEIYMSSFDCTKPPEEAALREAHEKAVRISMAAFTASAVGVGSVR…	1059	TQM--TKHIRV--RAS-GGRSS-----------------------------------------	174-190	Yes	34.19	NP_001238123.2	soybean	Eukaryota	Viridiplantae	Streptophyta	Streptophytina	Embryophyta	Tracheophyta	Euphyllophyta	Spermatophyta	Magnoliopsida	Mesangiospermae	eudicotyledons	Gunneridae	Pentapetalae	rosids	fabids	Fabales	Fabaceae	Papilionoideae	50 kb inversion clade	NPAAA clade	indigoferoid/millettioid clade	Phaseoleae	Glycine	Glycine subgen. Soja
Rhodamnia argentea	guanylate-binding protein 1-like	XP_030539684.1	33.14	No	No	No	No	MMRLFNRGRDAPSDASPHSYAPSPSSSPASLTGPARPIRLVYCDEKGRFRMDPEAVALLQLVKEPIGVVSVCGRARQGKSFILNQLLGKSSGFQVASTHRPCTKGLWLWSAPLKRRALDGTEYNLLLLDSEGIDAYDQTGTYSTQIFSLAVLLSSMFIYNQMGGIDEAALDRLSLVTQMTKHIRVRASGGKSSASELGQFSPIFVWLLRDFYLDLVEDNRRITPRDYLELALRPVQGTGRDIAAKNEIRDSIRALFPDRECFTLVRPLNNENDLQRLDQISMNKLRPEFRSGLEALTKFVFERTRPKQVGATVLTGPVLVGVTESYLEALNNGAVPTISSSWQSVEEAECRGAYDSATEVYMSTFDRSKPPEEAGMREAHEEAVQKSLAAFNANAVGAG…	1064	TQM--TKHIRV--RAS-GGKSS-----------------------------------------	177-193	Yes	33.84	XP_030517078.1	silver malletwood	Eukaryota	Viridiplantae	Streptophyta	Streptophytina	Embryophyta	Tracheophyta	Euphyllophyta	Spermatophyta	Magnoliopsida	Mesangiospermae	eudicotyledons	Gunneridae	Pentapetalae	rosids	malvids	Myrtales	Myrtaceae	Myrtoideae	Myrteae	Australasian group	Rhodamnia
Vitis vinifera	guanylate-binding protein 2	XP_010655463.1	33.14	Yes	No	No	No	MMRLFNRGKEPSDVSPQALPTYSSPSSSSAAPVTGPARPIRLVYLDEKGKFRMDPEAVATLQLVKEPIGVVSVCGRARQGKSYILNQLLGRSSGFQVASTHRPCTKGLWLWSTPLKRTALDGTEYNLILLDSEGIDAYDQTGTYSTQIFSLAVLLSSMFIYNQMGGIDETALDRLSLVTQMTKHIRVRASGGRTTPSELGQFSPIFVWLLRDFYLDLVEDNRRITPRDYLELALRPVQGGGRDLAAKNEIRDSIRALFPDRECFTLVRPLNNENDLQRLDQISLDKLRPEFKSGLDALTKFVFERTRPKQLGATVMTGPILVGITDAYLNALNNGAVPTISSSWQSVEEAECRRAYDSATEIYMSAFDRTKPPEEVSLRESHDEAKQKSLAAFNASAVG…	1067	TQM--TKHIRV--RAS-GGRTT-----------------------------------------	179-195	Yes	34.09	XP_002283999.1	wine grape	Eukaryota	Viridiplantae	Streptophyta	Streptophytina	Embryophyta	Tracheophyta	Euphyllophyta	Spermatophyta	Magnoliopsida	Mesangiospermae	eudicotyledons	Gunneridae	Pentapetalae	rosids	rosids incertae sedis	Vitales	Vitaceae	Viteae	Vitis
Erythranthe guttata	guanylate-binding protein 2	XP_012848849.1	33.12	Yes	No	No	No	MMRLFGRGSAEGSPQTAPPSTPLPAPSPNMSAGPARPIRLVYSDEKGKFHMDPEAVALLQLVKQPVGVVSVCGRARQGKSYILNQLLGRSSGFQVASTHRPCTKGLWLWSTPISRTALDGTEYSLLLLDSEGIDAYDQTGTYSTQIFSLAVLLSSMFVYNQMGGIDEAALDRLSLVTEMTKHIRVRASGGRSTASELGQFSPIFVWLLRDFYLDLVEDNRKITPRDYLELALRPVQGGGRDVAAKNEIRESIRALFPDRECYTLVRPLSNENDLQRLDQINPDKLRPEFKSGLDSLTRFVFERTRPKQMGATVMTGPILARITQSFLDALNNGAVPTITSSWQSVEEAECQKAYELGAEVYMASFDRSKPPEEAALREENEDAVRKSMATFNANAVGAG…	1067	TEM--TKHIRV--RAS-GGRST-----------------------------------------	177-193	Yes	32.61	XP_012839335.1	spotted monkey flower	Eukaryota	Viridiplantae	Streptophyta	Streptophytina	Embryophyta	Tracheophyta	Euphyllophyta	Spermatophyta	Magnoliopsida	Mesangiospermae	eudicotyledons	Gunneridae	Pentapetalae	asterids	lamiids	Lamiales	Phrymaceae	Erythranthe
Branchiostoma floridae	guanylate-binding protein 6-like	XP_035663760.1	33.08	No	No	No	No	MLEDDGKLGEGNLGLLKDLLTSLNESQLAKEVEDLERVQTDISELHEKRGFKVEELKPKEGREAVKGSSIPLILPNDRKYNASTGGVEEVPGVQRESLQVVPEALKLLEGIEEPVSVLAICGPSRTGKSYILSRLLGTADAFELGHRMDPQTFGIWMGTKVLRGKDFTIVLLDTEGIDAVGASAGQDASILVLTTLLSSHLIYNSLNVPYKGDLEKLQCFIQLAKGVTVKHGQKTKMSAFREFFPNFLWLLRDVSLKMQDKNRKDMTPTEYLITKVLRRQGDDDDIDESTSDKVGRAILSFFPSVECATLERPSGDREVMNNIAQHTDSLNPEFNEGVHDLVVTLLLKARAKRGYHKGSTVSGE	364	IQL--AKGVTV------------------------KHG-------QKT---KMSA--------	221-239	Yes	69.14	XP_035675689.1	Florida lancelet	Eukaryota	Opisthokonta	Metazoa	Eumetazoa	Bilateria	Deuterostomia	Chordata	Cephalochordata	Leptocardii	Amphioxiformes	Branchiostomidae	Branchiostoma
Fragaria vesca subsp. vesca	guanylate-binding protein 3	XP_011460581.1	33.06	Yes	No	No	No	MFGIFRRGNASEASPESSSSLSSSSSQSPSPSPTQPSRSVTGPARPIRLVYADENGRFRMDPEAVAVLQLVKEPIGVVSVCGRARQGKSYILNQILGRSSGFQVASTHRPCTKGLWMWSAPLKRTALDGTEYNLLLLDTEGIDAYDQTGKYSTQIFSLAVLLSSMFIYNQMGGIDEASLDRLALVTQMTKHIRVKASGGKTTASELGQFSPIFVWLLRDFYLELVEDGRKITPREYLEIALRPFQGKRDVAAQNEIRDSIRALFPDRECFTLLRPVDKEDELQRLDKIDLKKLRPEFRAGLDALTRFVFERTRPKQVGATMMTGPVLVGILQSYLDALNNGAVPTISSSWQSVEEAECRRAFDSAVDAYRSAFDRSKLPEEAALREAHEEAVQKSLAAF…	1073	TQM--TKHIRV--KAS-GGKTT-----------------------------------------	186-202	Yes	33.08	XP_004304271.1	Wild strawberry	Eukaryota	Viridiplantae	Streptophyta	Streptophytina	Embryophyta	Tracheophyta	Euphyllophyta	Spermatophyta	Magnoliopsida	Mesangiospermae	eudicotyledons	Gunneridae	Pentapetalae	rosids	fabids	Rosales	Rosaceae	Rosoideae	Potentilleae	Fragariinae	Fragaria	Fragaria vesca
Cicer arietinum	guanylate-binding protein 1	XP_004505099.1	33.04	No	No	No	No	MFNFLNRGRDNPADASPQYSVARPSSSSSQFTGPPRPIRLVYCDEKGKFRMDPEAVAILQLVKEPIGVVSVCGRARQGKSYILNQLLGRSSGFQVASTHRPCTKGLWLWSTPLKRTALDGTEYSLLLLDSEGIDAYDQTGTYSTQIFSLAVLLSSMFIYNQMGGIDEAALDRLSLVTQMTKHIRVRASGEKTSASEIGQFSPIFVWLLRDFYLDLTEDNRKITPRDYLELALRSVQGNKKDIAAKNEIRDSIRALFPDRECFTLVRPLNNENDLQRLDQISLDKLRPEFRKGLDELTTFVFERTRPKQVGATMMTGPVLIGITESYLDALNHGAVPTISSSWQSVEETECRRASDSASEVYMASFDRSKPPEEVALREAHEQAVQKSMAAFNAGAVGVG…	1062	TQM--TKHIRV--RAS-GEKTS-----------------------------------------	177-193	Yes	33.92	XP_004489425.1	chickpea	Eukaryota	Viridiplantae	Streptophyta	Streptophytina	Embryophyta	Tracheophyta	Euphyllophyta	Spermatophyta	Magnoliopsida	Mesangiospermae	eudicotyledons	Gunneridae	Pentapetalae	rosids	fabids	Fabales	Fabaceae	Papilionoideae	50 kb inversion clade	NPAAA clade	Hologalegina	IRL clade	Cicereae	Cicer
Gossypium hirsutum	guanylate-binding protein 7-like	XP_016683551.1	33.02	Yes	No	No	No	MMRLFGMGKDSAVDVSPQSFGHSASASASVSAAPVTGPARPVRLLYCDEKGKFRMDPEAVAALQLVKEPIGVVSVCGRARQGKSFILNQLLGRSSGFQVAPTHRPCTKGLWLWSAPLKRTALDGTEYNLLLLDSEGIDAYDQTGTYSTQIFSLAVLLSSMFIYNQMGGIDEAALDRLSLVTQMTKHIRVKAGGRTTSASELGQFSPIFVWLLRDFYLDLVEDNRKITPRDYLELALRPVQGSGKDIAAKNEIRDSIRALFPDRECFTLVRPLNNENDLQRLDQISLDKLRPEFRAGLDALTKFVFERTRPKQVGGTVLTGPVLIGITQSYLDALNNGAVPTISSSWQSVEEAECRRAYDFAAEIYMSTFDRTKPPEEVALREAHEEAIQRALAAYNASA…	1069	TQM--TKHIRV--KAG-GRTTS-----------------------------------------	181-197	Yes	33.46	XP_040953880.1	American cotton, American upland cotton	Eukaryota	Viridiplantae	Streptophyta	Streptophytina	Embryophyta	Tracheophyta	Euphyllophyta	Spermatophyta	Magnoliopsida	Mesangiospermae	eudicotyledons	Gunneridae	Pentapetalae	rosids	malvids	Malvales	Malvaceae	Malvoideae	Gossypium
Malus domestica	guanylate-binding protein 4-like	XP_008371420.2	33.02	No	No	No	No	MRRFFRGKDDSSPSSPSPSFSPSPSRPVTGPPRPIRLVYCDENGKFRMDQEAVSMLQLVKEPIGIVAVCGRARQGKSFILNQLLGRSGGFQVASTHRPCTKGLWLWSAPFKRIALDGTEYNLLLLDTEGIDAFDQTETYSTQIFSLAVLLSSMFIYNQMGGIDEGSLDRISLVTQMTKHIRVKASGGTTASEIGQFSPIFVWLLRDFYLDLSEESGKITPRDYLELALKPVEDRKRDVVAKNEIRASIRALFPDRECFTLVRPLNNEHDLQRLDEIQLDKLRPEFRAGLDALTKFVFERTRPKQVGATMMTGPVLVGITQSYLDALNKGAVPTISSSWQSVEEDGCRRAYDSALEVYKSAFQHPKDPEEAAFREAHEKAVQKSLAAFNDGAVGVGPPRK…	1062	TQM--TKHIRV--KAS-GGT-T-----------------------------------------	174-189	Yes	33.08	XP_028952957.1	apple	Eukaryota	Viridiplantae	Streptophyta	Streptophytina	Embryophyta	Tracheophyta	Euphyllophyta	Spermatophyta	Magnoliopsida	Mesangiospermae	eudicotyledons	Gunneridae	Pentapetalae	rosids	fabids	Rosales	Rosaceae	Amygdaloideae	Maleae	Malus
Pyrus x bretschneideri	guanylate-binding protein 4-like	XP_009344536.1	33.02	Yes	No	No	No	MRRFFRGKDDSSPPSPSPSFSPSPSRSVTGPPRPIRLVYCDENGKFRMDQEAVSMLQLVKEPIGIVAVCGRARQGKSFILNQLLGRSGGFQVASTHRPCTKGLWLWSAPFKRTALDGTEYNLLLLDTEGIDAFDQTETYSTQIFSLAVLLSSMFIYNQMGGIDEGSLDRISLVTQMTKHIRVKASGGTTVSEIGQFSPIFVWLLRDFYLDLSEESGKITPRDYLELALKPVEDRRRDVVAKNEIRASIRALFPDRECFTLVRPLNNEHDLQRLDEIQLDKLRPEFRAGLDALTKFVFERTRPKQVGATMMTGPVLVGITQSYLDALNKGAVPTISSSWQSVEEDGCRRAYDSALEVYKSAFQHPKDPEEAAFREAHEKAVQKSLAAFNDAAVGVGPPRK…	1062	TQM--TKHIRV--KAS-GGT-T-----------------------------------------	174-189	Yes	33.08	XP_009360593.1	Chinese white pear	Eukaryota	Viridiplantae	Streptophyta	Streptophytina	Embryophyta	Tracheophyta	Euphyllophyta	Spermatophyta	Magnoliopsida	Mesangiospermae	eudicotyledons	Gunneridae	Pentapetalae	rosids	fabids	Rosales	Rosaceae	Amygdaloideae	Maleae	Pyrus
Arachis hypogaea	guanylate-binding protein 3	XP_025690160.1	32.94	No	No	No	No	MMQRLFRGRDTPADDSPPPYSVASSSPSASPVTGPARPIRLVYCDEKGKFRMDPEAVATLQLVKEPIGVVSVCGRARQGKSFILNQLLGRSSGFQVASTHKPCTKGLWLWSTPLKRTALDGTEYNLLLLDSEGIDAYDQTGTYSTQIFSLAVLLSSMFVYNQMGGIDEAALDRLSLVTQMTKHIRVRASGGKASVSELGQFSPIFVWLLRDFYLDLTEDNRKITPRDYLELALRPVQGSGKDIAAKNEIRDSIRALFPDRECFTLVRPLNNENDLQRLDQISLDKLRPEFRAGLDAFTKFVFERTRPKQVGATMMTGPVLVGITESYLDALNHGAVPTISSSWQSVEEAECRRAYDSATEAYMSSFDRSKPPEEIAMREAHDEAVQKSMAAFNANAVGV…	1060	TQM--TKHIRV--RAS-GGKAS-----------------------------------------	178-194	Yes	33.84	XP_025685964.1	peanut	Eukaryota	Viridiplantae	Streptophyta	Streptophytina	Embryophyta	Tracheophyta	Euphyllophyta	Spermatophyta	Magnoliopsida	Mesangiospermae	eudicotyledons	Gunneridae	Pentapetalae	rosids	fabids	Fabales	Fabaceae	Papilionoideae	50 kb inversion clade	dalbergioids sensu lato	Dalbergieae	Pterocarpus clade	Arachis
Arachis ipaensis	guanylate-binding protein 3	XP_016190041.2	32.94	No	No	No	No	MMHRLLPYSVASSSPSASPVTGPARPIRLVYCDEKGKFRMDPEAVATLQLVKEPIGVVSVCGRARQGKSFILNQLLGRSSGFQVASTHKPCTKGLWLWSTPLKRTALDGTEYNLLLLDSEGIDAYDQTGTYSTQIFSLAVLLSSMFVYNQMGGIDEAALDRLSLVTQMTKHIRVRASGGKASVSELGQFSPIFVWLLRDFYLDLTEDNRKITPRDYLELALRPVQGSGKDIAAKNEIRDSIRALFPDRECFTLVRPLNNENDLQRLDQISLDKLRPEFRAGLDAFTKFVFERTRPKQVGATMMTGPVLVGITESYLDALNHGAVPTISSSWQSVEEAECRRAYDSATEAYMSSFDRSKPPEEIAMREAHDEAVQKSMAAFNANAVGVGSARKKYEGLLQ…	1048	TQM--TKHIRV--RAS-GGKAS-----------------------------------------	166-182	Yes	33.84	XP_020970045.1	Arachis ipaensis	Eukaryota	Viridiplantae	Streptophyta	Streptophytina	Embryophyta	Tracheophyta	Euphyllophyta	Spermatophyta	Magnoliopsida	Mesangiospermae	eudicotyledons	Gunneridae	Pentapetalae	rosids	fabids	Fabales	Fabaceae	Papilionoideae	50 kb inversion clade	dalbergioids sensu lato	Dalbergieae	Pterocarpus clade	Arachis
Olea europaea var. sylvestris	guanylate-binding protein 3-like	XP_022878089.1	32.94	No	No	No	No	MMKFFSRGDSPQTPTPSISPSPQTPVSAATSMTTGPARPIRLVYCDEKGRFQLDPEAVAVLQLVKEPVGVVSVCGRARQGKSFILNQLLGRNSGFQVASTHRPCTKGLWLWSAPLRRTALDGTEYNLLLLDTEGIDAYDQTGTYSMQIFSLAVLLSSMFIYNQMGGIDEAALDRLSLVTEMTKHIRVRASGGRSTASELGQFSPIFVWLLRDFYLDLVEDNRKITPRDYLELALRPIQGGGKDVASKNEIRESIRALFPDRECFPLVRPLSNENDLQRLDQIPLDKLRPEFRSGLDALTRFVFERTRPKQVGSTVMTGPIFARIIQSFLDAINNGAVPSITSSWQSVEEAECHRAYELATEVYMSAFDRSKPPEEAALRESHEIAVQKSVATFNATAVG…	702	TEM--TKHIRV--RAS-GGRST-----------------------------------------	179-195	Yes	32.72	XP_022850742.1	wild-olive	Eukaryota	Viridiplantae	Streptophyta	Streptophytina	Embryophyta	Tracheophyta	Euphyllophyta	Spermatophyta	Magnoliopsida	Mesangiospermae	eudicotyledons	Gunneridae	Pentapetalae	asterids	lamiids	Lamiales	Oleaceae	Oleeae	Olea	Olea europaea	Olea europaea subsp. europaea
Dendrobium catenatum	guanylate-binding protein 2-like	XP_020684086.1	32.93	No	No	No	No	MLQMLGLRGGSGAKGTETSPESANGSANPTSAPHGPARPLRLVYCDEKGKFVMDPEAVAALQLVKGPVGVVSVCGRARQGKSFILNQLLGRSSGFRVASTHRPCTKGLWMWSAPLKRTAVDGTEYNLLLLDSEGIDAFDQTGTYSIQIFSLAVLLSSMFIYNQMGGIDEAALDRLSLVTQMTKHIRIRASGGRSSTSELGQFSPVFVWLLRDFYLDLVEESRRITPRDYLELALRPVPGGRDVSGKNEIRESIRALFPDRECFALVRPLNNESDLQRLDQMPINRLRPEFRSGLDALTKFVFDRTRPKQVGATVMTGPILAGITQSFLEAINNGAVPTISSSWQSVEETECRRAYDYATAVYLSSFDRSKPADEGILRGEHEVAVQKALTAFTAGAVGV…	1069	TQM--TKHIRI--RAS-GGRSS-----------------------------------------	179-195	Yes	32.72	XP_020674605.1	Dendrobium catenatum	Eukaryota	Viridiplantae	Streptophyta	Streptophytina	Embryophyta	Tracheophyta	Euphyllophyta	Spermatophyta	Magnoliopsida	Mesangiospermae	Liliopsida	Petrosaviidae	Asparagales	Orchidaceae	Epidendroideae	Malaxideae	Dendrobiinae	Dendrobium
Vigna unguiculata	guanylate-binding protein 1-like	XP_027918435.1	32.92	No	No	No	No	MLKLFNRGRDSPADASPPSSAVTAPSSSSASPVTGPARPIRLVYCDEKGKFRMDPEAVATLQLVKEPIGVVSVCGRARQGKSFILNQLLGKGSGFQVASTHRPCTKGLWLWSTPLKRTALDGTDYNLLLLDSEGIDAYDQTGTYSTQIFSLAVLLSSMFIYNQMGGIDEAALDRLSLVTQMTKHIRVRASGGKTSASELGQFSPIFVWLLRDFYLDLTEDNRKITPRDYLEIALRPVEGSGRDIAAKNEIRDSIRALFPDRECFTLVRPLNNENDLQRLDQISVGKLRPEFRSGLDALTKFVFERTRPKQVGATMMTGPVLVGITESYLDALNHGAVPTISSSWQSVEEAECRRAYDSATDVYMSSFERSTAPEEGALREAHELAVQKSMAAFNASAVG…	1061	TQM--TKHIRV--RAS-GGKTS-----------------------------------------	179-195	Yes	33.84	XP_027928162.1	cowpea	Eukaryota	Viridiplantae	Streptophyta	Streptophytina	Embryophyta	Tracheophyta	Euphyllophyta	Spermatophyta	Magnoliopsida	Mesangiospermae	eudicotyledons	Gunneridae	Pentapetalae	rosids	fabids	Fabales	Fabaceae	Papilionoideae	50 kb inversion clade	NPAAA clade	indigoferoid/millettioid clade	Phaseoleae	Vigna
Ricinus communis	myosin heavy chain, skeletal muscle, adult isoform X1	XP_015573981.1	32.89	No	No	No	No	MVTMEDNTKESNSGKPIRFVYFDDANGKFKVDPDAIDLLQQIKGPVGVVSVCGPARQGKSFILNQLLGRSTGFQVGSTHQLCTKGLWMWSAPLKKIALDGTEYNLLLFDSGGTNTCDQTEIYSTQIFSVAVLLSSLFVYNQVGVIDEAALDHLSLVTEMTKHVHRRASQGKNLVSELGHFSPVFMWLLRDFYLDLTEDNIEMKPHDYLELALSPVLGSGRDIAAKNKIRESIRAVFPSRECFTLVRPLNNETDLQHLDRVSLDKFRPEFLSGLHAFANFVYERTRPKQAGDNVMTGPLLAGITKSLVDALNNGAAPTISFSWQVCTRDSVIETDLECSNAIQGMEKRLQEACLATDAKIENLAVVLESLLSKYEESVHGPTKWQKLSSFLQKSLQGPFL…	1330	TEM--TKHVHR--RAS-QGKNL-----------------------------------------	157-173	Yes	33.08	XP_025015029.1	castor bean	Eukaryota	Viridiplantae	Streptophyta	Streptophytina	Embryophyta	Tracheophyta	Euphyllophyta	Spermatophyta	Magnoliopsida	Mesangiospermae	eudicotyledons	Gunneridae	Pentapetalae	rosids	fabids	Malpighiales	Euphorbiaceae	Acalyphoideae	Acalypheae	Ricinus
Daucus carota subsp. sativus	guanylate-binding protein 4-like	XP_017222707.1	32.88	Yes	No	No	No	MLRFFNRGATDSQSPDSAEPPPYSPYTATPAVPSGPPRAIRLVYCDENGKFKMDPEAVAVLQLLKEPVGVVSVCGRARQGKSFILNQLLGQSSGFQVAATHRPCTKGLWLWSTPIRRTALDGTVYNLLLLDSEGIDAYDQTGTYSTQIFSLAVLLSSMFIYNQMGGIDEAALDRLSLVTEMSKRIRVRASGEKSSASEIGQFSPIFVWLLRDFYLDLVEDNRRITPRDYLEIALRPVQGSKRDVAAKNEIRESIRALFPDRECFPLVRPLSNENELQKLDQIPVKNLRPEFRSGLDALTKFIFERTRPKQVGGTVMTGPIFARITQSYLDALNKGVVPTITSSWQNVEEAECQRAYDLAAEVYMSTFDRSIPPEEASLREAHEVAVRKSMDAFDATAVG…	1064	TEM--SKRIRV--RAS-GEKSS-----------------------------------------	179-195	Yes	33.58	XP_017243775.1	Carrot	Eukaryota	Viridiplantae	Streptophyta	Streptophytina	Embryophyta	Tracheophyta	Euphyllophyta	Spermatophyta	Magnoliopsida	Mesangiospermae	eudicotyledons	Gunneridae	Pentapetalae	asterids	campanulids	Apiales	Apiineae	Apiaceae	Apioideae	Scandiceae	Daucinae	Daucus	Daucus sect. Daucus	Daucus carota
Musa acuminata subsp. malaccensis	guanylate-binding protein 3	XP_009389410.1	32.88	Yes	No	No	No	MMQLLGFRGGSAASSPSSSTGKEMEPSPTSDPRGPSSSVAVASPEPGRPLRLVYCDDKGKFRMDPEAVAALQLVKGPIGVVSVCGRARQGKSFILNQLLGRSSGFQVASTHRPCTKGLWMWSTPLKRTALDGTEYNLLLLDSEGIDAYDQTGSYSTKIFSLAVLLSSLFIYNQMGGIDEAALDRLSLVTEMTKHIRVRASGGRSTVSELGQFSPVFVWLLRDFYLDLVEDNRKITPREYLELALRSVQGGGRDISAKNEIRESIRTLFPDRECFTLVRPLNNENDLQRLDQIPLDRLRPEFRSGLDALLKYIFMRTRPKQVGATVMTGPILAGITQSFLDAINSGAVPTISSSWQSVEEAECRKAYDSAAEIYMSSFDRSKPPDETVLRETHQEAVEKA…	1078	TEM--TKHIRV--RAS-GGRST-----------------------------------------	189-205	Yes	31.27	XP_009409392.1	wild Malaysian banana	Eukaryota	Viridiplantae	Streptophyta	Streptophytina	Embryophyta	Tracheophyta	Euphyllophyta	Spermatophyta	Magnoliopsida	Mesangiospermae	Liliopsida	Petrosaviidae	commelinids	Zingiberales	Musaceae	Musa	Musa acuminata
Spinacia oleracea	guanylate-binding protein 1-like	XP_021862604.1	32.88	No	No	No	No	MRLFRGKDTADSFSSPSTPSQSPTPVTATSFTGPARPIRFVYSDEHGKFRIDPEALAVLQLVKEPIGVVSVCGRARQGKSFILNQLLGRSSGFQVASTHRPCTKGLWLWSTPLKKTALDGTNYNLILLDTEGIDAYDQTGTYSTQIFSLAVLLSSLFIFNQMGGIDEAALDQLSLVTEMTKHIRVRASGKRTTASELGQFSPIFVWLLRDFYLDLVEDDRKITPRDYLELALRSVQGSGKDIAAKNEIRESIRALFPDRECFTLVRPLNSETELQQLDQTSLHNLRPEFRSGLDALTRFAFERTRPKQIGATVMNGPMLAGLTQSFLDALNNGAVPTISSSWQSVEETECRGAYNRASEVYFSSFDKSKPPEEAALREAHEEAVQNALSIFNLNAVGAG…	1063	TEM--TKHIRV--RAS-GKRTT-----------------------------------------	177-193	Yes	34.43	XP_021861361.1	spinach	Eukaryota	Viridiplantae	Streptophyta	Streptophytina	Embryophyta	Tracheophyta	Euphyllophyta	Spermatophyta	Magnoliopsida	Mesangiospermae	eudicotyledons	Gunneridae	Pentapetalae	Caryophyllales	Chenopodiaceae	Chenopodioideae	Anserineae	Spinacia
Punica granatum	guanylate-binding protein 3-like	XP_031397028.1	32.84	No	No	No	No	MRRLFNRGRDASSSSSDAPSPASPYLPSPSSSPTPTSVTGPARPIRLVYCDEKGKFRMDPEAVAVLQLVKQPIGIVSVCGRARQGKSFILNQLLGRSSGFQVASTHRPCTKGLWLWSAPLKRTALDGTEYNLLLLDSEGIDAYDQTGTYSTQIFSLAILLSSMFIYNQMGGIDEAALDRLSLVTEMTKHIRVRASGGKSSASELGQFSPIFVWLLRDFYLDLVEDNKRITPRDYLELALMPHEGSGRDVASKNEIRDSIRALFPDRECFTLVRPLNSESELQKLDQISLERLRPEFRAGLDALTKFVFERTRPKQVGATIMTGPVLVGVIESYLEAFNNGAVPTISSSWQSVEEAECRRAYDLATEHYMSTFDRSKPPEEAALGEAHEEAVQRSLASFN…	1072	TEM--TKHIRV--RAS-GGKSS-----------------------------------------	184-200	Yes	32.82	XP_031405847.1	pomegranate	Eukaryota	Viridiplantae	Streptophyta	Streptophytina	Embryophyta	Tracheophyta	Euphyllophyta	Spermatophyta	Magnoliopsida	Mesangiospermae	eudicotyledons	Gunneridae	Pentapetalae	rosids	malvids	Myrtales	Lythraceae	Punica
Syzygium oleosum	guanylate-binding protein 1	XP_030466952.1	32.84	No	No	No	No	MMRLFNRGGRDAPSDASPAQPYAPSPPPSSPAPLTGPARPIRLVYCDEKGRFRMDPEAVAVLQLVKEPIGVVSVCGRARQGKSFILNQLLGKSSGFQVASTHRPCTKGLWLWSAPLKRRALDGTEYNLLLLDSEGIDAYDQTGTYSTQIFSLAVLLSSMFIYNQMGGIDEAALDRLSLVTQMTKHIRVRASGGKSSASELGQFSPIFVWLLRDFYLDLVEDNRRITPRDYLELALRPVQGTGRDLAAKNEIRDSIRALFPDRECFTLVRPLNNENDLQRLDQISMDKLRPAFRSGLEALTKFVFERTRPKQVGATILTGPVLVGIIESYLEALNNGAVPTISSSWQSVEEAECRGAYDSATEVYMSTFDRSKPPEEAGMREAHEEAVQKSLAAFNASAV…	1067	TQM--TKHIRV--RAS-GGKSS-----------------------------------------	180-196	Yes	35.34	XP_030472217.1	blue lilly pilly	Eukaryota	Viridiplantae	Streptophyta	Streptophytina	Embryophyta	Tracheophyta	Euphyllophyta	Spermatophyta	Magnoliopsida	Mesangiospermae	eudicotyledons	Gunneridae	Pentapetalae	rosids	malvids	Myrtales	Myrtaceae	Myrtoideae	Syzygieae	Syzygium
Theobroma cacao	guanylate-binding protein 7	XP_007025528.2	32.84	Yes	No	No	No	MMKLFGRGKESSPDVSPQSFGHSASPSTSLESPVTGPARPIRLLYCDEKGKFRMDPEAVAALQLVKGPIGVVSVCGRARQGKSFILNQLLGRSSGFQVASTHRPCTKGLWLWSAPLKRTALDGTEYNLLLLDTEGIDAYDQTGTYSTQIFSLAVLLSSMFIYNQMGGIDEAALDRLSLVTQMTKHIRVKAGGRITTASELGQFSPIFVWLLRDFYLDLVEDNRKITPRDYLELALRAVQGSGKDIAAKNEIRDSIRALFPDRECFTLVRPLNNENDLQRLHQISLDRLRPEFRAGLDAFTKFVFERTRPKQVGATVMTGPVLIGITESYLDALNNGAVPTISSSWQSVEEAECRRAYDSAAEFYMSTFDRTKPPEEVALREAHEEAVQKSLAIYNASAV…	1068	TQM--TKHIRV--KAG-GRITT-----------------------------------------	180-196	Yes	33.08	XP_007032620.1	cacao	Eukaryota	Viridiplantae	Streptophyta	Streptophytina	Embryophyta	Tracheophyta	Euphyllophyta	Spermatophyta	Magnoliopsida	Mesangiospermae	eudicotyledons	Gunneridae	Pentapetalae	rosids	malvids	Malvales	Malvaceae	Byttnerioideae	Theobroma
Brachypodium distachyon	guanylate-binding protein 2	XP_003565919.1	32.82	No	No	No	No	MLQRLGLRGSPSAPAEDGASVSAPPAVAPSGNGGAGLGRPLRLAYCDEKGKFVMDPEAVAALQLVKGPVGVVSVCGRARQGKSFVLNQLLGRSSGFQVASTHRPCTKGLWMWSAPLKRTGLDGTEYNLVLLDTEGIDAYDQTGTYSIQIFSLAVLLSSMFIYNQMGGIDEASIDRLSLVTEMTKHIRVRASGGRSTASELGHFSPVFVWLLRDFYLDLAEDNRKITPRDYLELALRSVQGGGRDVSAKNAIRESIRALFPDRECFTLVRPVNNEKDLQRLDQLDLNTFRPEFKSGLDAFTKFVFDRTRPKQLGASTMTGPILAGLTQSFLDAINTGAVPTISSSWQSVEETECRRAYDSALDTYRSSFNQKKSVEEDALREAHEAAVNKAINVFNASAV…	1066	TEM--TKHIRV--RAS-GGRST-----------------------------------------	180-196	Yes	33.95	XP_003569725.1	annual false brome, false brome, purple false brome	Eukaryota	Viridiplantae	Streptophyta	Streptophytina	Embryophyta	Tracheophyta	Euphyllophyta	Spermatophyta	Magnoliopsida	Mesangiospermae	Liliopsida	Petrosaviidae	commelinids	Poales	Poaceae	BOP clade	Pooideae	Brachypodieae	Brachypodium
Spizellomyces punctatus DAOM BR117	hypothetical protein SPPG_06081	XP_016606413.1	32.8	No	No	No	Yes	MSTDVLVPDVDYGDGEHTSSEALKKKWLTLDPEDPRLQAVNEEQEFTPFLLDYMRDKWHVTDQGFDYNVVAVFGSQSTGKSTLLNRLFGTNFDVMNETARQQTTKGIWVSKAADRSLLVLDVEGTDGRERGEDQDFERKSALFSLAIAEVLIINMWEHQVGLYNGANMGLLKTVFEVNLQLFQQKGSPKTCLFFVIRDFTGATPMENLQATLMKDLEKIWAGLVKPAGKESSSIGDFFEFNFAGLPHKIYARESFEAEAQKLKNRFYDKQDPAFTFKPVFHKHIPADGFPKFAESIWEKIVSNRDLDLPTQQQLLAQYRCDEIMRVVYEGFNDNIKGYRSQLEAGKVLEEMGRETEQYYRKALEAFDKDGSRYNKEVYEKKRAEFVDKMATALHVYYVQ…	837	FEVN-LQLFQQKGS-------------------------------------------------	175-187	Yes	42.05	XP_016612281.1	chytrids	Eukaryota	Opisthokonta	Fungi	Fungi incertae sedis	Chytridiomycota	Chytridiomycota incertae sedis	Chytridiomycetes	Spizellomycetales	Spizellomycetaceae	Spizellomyces	Spizellomyces punctatus
Oryza sativa Japonica Group	guanylate-binding protein 2	XP_015639991.1	32.76	No	No	No	No	MLQMLGLRGSPSAGDAGGDAPVRNGGEGGGGPGRPLRLVYCDEKGKFVMDPEAVAALQLVKGPVGVVSVCGRARQGKSFVLNQLLGRSSGFQVAPTHRPCTKGLWMWSAPLKRTGLDGTEYNLVLLDTEGIDAYDQTGTYSIQIFSLAVLLSSMFIYNQMGGIDEAALDRLSLVTEMTKHIRVRASGGRSTASELGHFSPVFVWLLRDFYLDLTEDNRKITPRDYLELALRPVQGGGRDVSSKNAIRESIRALFPDRECITLVRPVNNEKDLQRLDQLPLNNFRPEFRSGLDALTKFVFDRTRPKQLGASTLTGPVLSGLTQSFLDAINTGAVPTISSSWQSVEEAECRRAYDSAIDTYNSSFDRRKPAEEDAMREAHEDALKKAVSVFNASAVGAGLA…	1062	TEM--TKHIRV--RAS-GGRST-----------------------------------------	175-191	Yes	33.21	XP_015631479.1	Japanese rice	Eukaryota	Viridiplantae	Streptophyta	Streptophytina	Embryophyta	Tracheophyta	Euphyllophyta	Spermatophyta	Magnoliopsida	Mesangiospermae	Liliopsida	Petrosaviidae	commelinids	Poales	Poaceae	BOP clade	Oryzoideae	Oryzeae	Oryzinae	Oryza	Oryza sativa
Naegleria gruberi strain NEG-M	guanylate binding protein	XP_002680245.1	32.75	No	No	No	No	MQDSISTSSSGSSSRQFINPSLFKPYSATPSSEQGQQDETIYISDKPFPLFEFDATKEKWQMNQDAFAKLETVSGSGFVKVISVVGAYRLGKSYLMNQIMNGKKGGFELGHTTESMTKGVWAWGEVVHDPQVGTHILLCLDSEGLLDVDREDETFDMSLFCILTMLSSYMIINLEKRISSDDLNKLAFASDFTNMIVTDQQDDKDYNHEDIQYYTPQLLWLVRDFTLKLKGTEQEYLNEILNEEDKKKKSNVSLIKKNIKKYFGDKMELKTLPCPSSDEDVLTTIEESGDQLSEKFVNGMKSLVNHIRTTASLKKILSPKSNREMYLDTMGFYYYCRKLVEQLNENAKQIQIPNTFESVLTQQLESILNETLENYDKKIQSFIAKFPIEEDSLLDIHSE…	677	SDF--TNMIVT--DQQDDKD-------------------------------------------	190-205	No	?	?	Naegleria gruberi strain NEG-M	Eukaryota	Discoba	Heterolobosea	Tetramitia	Eutetramitia	Vahlkampfiidae	Naegleria	Naegleria gruberi
Solanum lycopersicum	guanylate-binding protein 3-like	XP_004248120.1	32.68	No	No	No	No	MRRLFGRGSAGESPQQSSPSPSPSPPQTSPPSSVNIAAGPARPIRFVYCDEKGKFQIDPEALAILQLVKEPVGIVSVCGRARQGKSFILNQLLGRSSGFQVAATHRPCTKGIWLWSSPLRRTALDGTEYNLLLLDTEGIDAYDQTGTYSTQIFSLAVLLSSMFVYNQMGGIDEAALDRLSLVTEMTRHIRVRASGGRASSSELGQFSPVFVWLLRDFYLDLVEDNRKITPRDYLELALRPVQGGGKDVAAKNEIRDSIRALFPDRECFPLVRPLSNENELQRLDQIPLENLRPEFKAGLDALTRFVFERTRPKQVGATIMTGPLFARITQSFLDALNNGAVPTITSSWQSVEEAECQRAYDSAAERYMSSFDRSKPPEEGALREAHEDASQKAMAEFNS…	1071	TEM--TRHIRV--RAS-GGRAS-----------------------------------------	183-199	Yes	33.08	NP_001304105.1	tomato	Eukaryota	Viridiplantae	Streptophyta	Streptophytina	Embryophyta	Tracheophyta	Euphyllophyta	Spermatophyta	Magnoliopsida	Mesangiospermae	eudicotyledons	Gunneridae	Pentapetalae	asterids	lamiids	Solanales	Solanaceae	Solanoideae	Solaneae	Solanum	Solanum subgen. Lycopersicon
Morus notabilis	guanylate-binding protein 1	XP_010111168.1	32.64	No	No	No	No	MMMKFFRGKDNSSDSSPLSVSPSSSSSSAALATGPARPIRLVYCDEKGKFRMDPEAVATLQLVKGPIGVVSVCGRARQGKSFILNQLLGRSSGFQVASTHRPCTKGLWLWSAPLKRTALDGTEYNLLLLDSEGIDAYDQTGTYSTQIFSLAVLLSSMFIYNQMGAIDESALDRLSLVTQMTKHIRVKASGGRSSASELGQFSPIFVWLLRDFYLNLEERDQRITPRDYLELALKPVSGRGKDVAAKNEIREAIQALFPDRECFTLVRPLNNENDLQRLDQISLDKLRPEFRSGLDALTKFVFERTRPKQVGATVMTGPILVGITESYLDALNKGAVPAISSSWQNVEETECRRAYDSATEVYMSAFDCSKPPEEAALREAHEEAVHKALATFDSAAVGI…	1067	TQM--TKHIRV--KAS-GGRSS-----------------------------------------	178-194	Yes	33.09	XP_024016886.1	mulberry	Eukaryota	Viridiplantae	Streptophyta	Streptophytina	Embryophyta	Tracheophyta	Euphyllophyta	Spermatophyta	Magnoliopsida	Mesangiospermae	eudicotyledons	Gunneridae	Pentapetalae	rosids	fabids	Rosales	Moraceae	Morus
Phalaenopsis equestris	guanylate-binding protein 1-like isoform X1	XP_020571033.1	32.62	No	No	No	No	MMQMLGFRGGSGSKDTNTSSGSTNGSANPSSAAHGPARPLRLVYCDEKGKFVVDAEAVAALQLVKGPVGVVSVCGRARQGKSFILNQLHGRSSGFQVASTHRPCTKGLWMWSAPLKRTTLDGTEYNLLLLDSEGIDAFDQTGTYSIQIFSLAILLSSMFIYNQMGGIDEAALDRLSLVTQMTKHIRVRASGGRSTTSELGQFSPVFAWLLRDFYLDLVEENQRITPRDYLELALRPVQGGKDVSAKNEIRESIRALFPDRECFALVRPLNNESDLQRLDQIPLNRLRPEFRSGLDALAKFVFERTRPKQVGATVMTGPILAGITQTFVEAINKGAVPTISSSWQSVEEAECRRAYDHATEVYLSSFDRTKPADDAILRGEHEVAVQKALSAFTSGAVGA…	1068	TQM--TKHIRV--RAS-GGRST-----------------------------------------	179-195	Yes	32.72	XP_020584280.1	orchid	Eukaryota	Viridiplantae	Streptophyta	Streptophytina	Embryophyta	Tracheophyta	Euphyllophyta	Spermatophyta	Magnoliopsida	Mesangiospermae	Liliopsida	Petrosaviidae	Asparagales	Orchidaceae	Epidendroideae	Vandeae	Aeridinae	Phalaenopsis
Pneumocystis carinii B80	hypothetical protein T552_00719	XP_018227033.1	32.59	No	No	No	Yes	MEISLNKASDSMKQESPNIQFIKENKEFNGELAKFIEDSGLQNQGIDYNVVAVLGSQSTGKSTLLNKLFSTCFSTMDSLVRKQTTKGIWLSKSCDTNILIMDVEGMDGRERGDDQDFERKSALFALAISDVIIINLWEHQIGLYQGANMGLLKTIFEVNLQLFQKNRSKNEENSIILFVVRDYVGTTPLKNLSSILKSDLERIWNLLAKPEKLENSIINDFFDLQFTTLSHMMLAPEEFEQDIVELRKRFFDRSNANFVFRSKYYKRVPADGFSVYVKGIWEKIITNKDLDLPTQQQLLAQYRCDEISKAILESIELTIKTLEKSIHTKKFLDDLDQEMEKIKVSALEIFDKKGLHYHKDVYLCKRFELINKLHSRMYILYVTQIGTLVKLGVSQFKSI…	735	FEVN-LQLFQKNRSK------------------------------------------------	156-169	No	?	?	Pneumocystis carinii B80	Eukaryota	Opisthokonta	Fungi	Dikarya	Ascomycota	Taphrinomycotina	Pneumocystidomycetes	Pneumocystidales	Pneumocystidaceae	Pneumocystis	Pneumocystis carinii
Saprolegnia parasitica CBS 223.65	hypothetical protein SPRG_07082	XP_012201927.1	32.56	No	No	No	Yes	MQPVCLIRQGADGLEVVPEGEALLQSLQLEPLAIVCLAGQYRTGKSFFLNQMCQASGAGGFVVGPTTESCTRGIWIWDANVRNDRGEKVLLMDTEGIASTDNDESYDAKIFSLGLLLSSVFVFNTMGVIDEGAIDRLFLVSELTKHVCLTHNPTTCDASKTLHDHDDDDDFGPSEAELAPHFPPFVWLLRDFLLDIQENGVALSPKTYLERSLEPRDGASRRTDERNRIRASIRTLFAQRECMTLVRPATDEDQLRHASSLTNADLRSEFVTQMACIRARLLALASPKRLLGQVVDGPQLCHLVRAYLATMNSGAVPNIKAAWEYVSDATCETAMQRALDEYHCVMATALGESLRQDHFESTFKSAQDKALTVYKRISVDGDARKRCFQSLKTAITADR…	798	SEL--TKHVCL--THNPTTCDASKTLHDH----------------D--------D--DDDFGP	141-173	Yes	34.7	XP_012198377.1	Saprolegnia parasitica CBS 223.65	Eukaryota	Sar	Stramenopiles	Oomycota	Saprolegniales	Saprolegniaceae	Saprolegnia	Saprolegnia parasitica
Abrus precatorius	guanylate-binding protein 1-like	XP_027347044.1	32.54	No	No	No	No	MLKLFNRGRDSPAADASPPSAAAATPSSSSAPPVTGPARPIRFIYCDEKGKFRMDPEALATLQLVKEPIGVVSVCGRARQGKSFILNQLLGRSSGFQVASTHRPCTKGLWLWSTPLKRTALDGTEYNLLLLDSEGIDAYDQTGTYSTQIFSLAVLLSSMFIYNQMGGIDEAALDRLSLVTQMTKHIRVRASGGKASASELGQFSPIFVWLLRDFYLDLTEDNRKITPRDYLELALRPAQGSGRDIGAKNEIRDSIRALFPDRECFTLVRPLNNENDLQRLDQISLDKLRPEFRSGLDALTKFVFERTRPKQVGATMMTGPVLVGITESYLDALNHGAVPSISSSWQSVEEAECRRAYDSATEVYMSSFERSTPPEEVALREAHEQAVQKSMATFNASAV…	1065	TQM--TKHIRV--RAS-GGKAS-----------------------------------------	180-196	Yes	34.19	XP_027358247.1	Indian licorice	Eukaryota	Viridiplantae	Streptophyta	Streptophytina	Embryophyta	Tracheophyta	Euphyllophyta	Spermatophyta	Magnoliopsida	Mesangiospermae	eudicotyledons	Gunneridae	Pentapetalae	rosids	fabids	Fabales	Fabaceae	Papilionoideae	50 kb inversion clade	NPAAA clade	indigoferoid/millettioid clade	Abreae	Abrus
Cajanus cajan	guanylate-binding protein 1	XP_020218327.1	32.54	No	No	No	No	MLKYFNRGRDSPADASPPSAAASRPSSSSASPVTGPARPIRLVYCDEKGKFRMDPEAVATLQLVKEPIGVVSVCGRARQGKSFILNQLLGRSSGFQVASTHRPCTKGLWLWSTPLKRTALDGTEYNLLLLDSEGIDAYDQTGTYSTQIFSLAVLLSSMFVYNQMGGIDEAALDRLSLVTQMTKHIRVRASGGKTSASELGQFSPIFVWLLRDFYLDLTEDNRKITPRDYLELALRPVQGSGRDIAAKNEIRDSIRALFPDRECFTLVRPLNNENDLQRLDQISLQKLRPEFRSGLDALTKFVFERTRPKQVGATMMTGPVLVGITQSYLDALNHGAVPTISSSWQSVEEAECRRAYDSATDIYMSSFDRSTPPDEVAMREAHEQAVQKSLAAFNACAVG…	1062	TQM--TKHIRV--RAS-GGKTS-----------------------------------------	179-195	Yes	34.19	XP_020222254.1	pigeon pea	Eukaryota	Viridiplantae	Streptophyta	Streptophytina	Embryophyta	Tracheophyta	Euphyllophyta	Spermatophyta	Magnoliopsida	Mesangiospermae	eudicotyledons	Gunneridae	Pentapetalae	rosids	fabids	Fabales	Fabaceae	Papilionoideae	50 kb inversion clade	NPAAA clade	indigoferoid/millettioid clade	Phaseoleae	Cajanus
Lupinus angustifolius	guanylate-binding protein 3-like	XP_019416980.1	32.54	Yes	No	No	No	MLNLFKRGRENPADAEPPYAAATPSASPVTGPARPIRLVYCDEKGKFHMDPEAVATLQLVKEPIGVVSVCGRARQGKSFILNQLLGRSSGFQVSPTHRPCTKGLWMWSTPLKRTALDGTEYNLLLLDSEGIDAYDQTGTYSTQIFSLAVLLSSMFIYNQMGGIDEAALDRLSLVTQMTKHIRVRASGGKASASELGQFSPIFVWLLRDFYLDLTEDNRKITPRDYLELALRPVQGSGRDIASKNEIRDSIRALFPDRECFTLVRPLNDENDLQRLEQISLDKFRPEFRSGLDSLTKFVFERTRPKQIGATMMTGPVLVGITESYLNALNHGAVPTISSSWQSVEEAECHRAYDTATEVYMSSFDRSKPPEEAALREAHEEAVQKSMAAFNASAVGVGSA…	1062	TQM--TKHIRV--RAS-GGKAS-----------------------------------------	175-191	Yes	34.09	XP_019442695.1	narrow-leaved blue lupine	Eukaryota	Viridiplantae	Streptophyta	Streptophytina	Embryophyta	Tracheophyta	Euphyllophyta	Spermatophyta	Magnoliopsida	Mesangiospermae	eudicotyledons	Gunneridae	Pentapetalae	rosids	fabids	Fabales	Fabaceae	Papilionoideae	50 kb inversion clade	genistoids sensu lato	core genistoids	Genisteae	Lupinus
Vigna angularis	guanylate-binding protein 1-like	XP_017436992.1	32.54	Yes	No	No	No	MMNFFSRRRDNAADSSPLVTPSSSPVTGPARPIRLVYCDENGRFRMDPEAVATLQLVKEPVGVVSVCGRARQGKSFILNQLLGRTSGFHVASTHRPCTKGLWLWSTPLKRTSLDGTEYNLLLLDSEGIDAYDQTGTYSTQIFSLAVLLSSMFIYNQMGGIDEAALDRLSLVTQMTKHIRVRASGGRSSVSELGQFSPIFVWLLRDFYLDLVEDNRKITPRDYLEIALRPVQGSGRDITAKNEIRDSVRALFPDRECFTLVRPLNNENDLQRLDQITLQNLRPEFRSGLDALAKFVFERTRPKQVGATMMTGPLLIGITESYLDALNHGAVPTISSSWQSVEEAECQKAYDSAAKIYMSSFDRTKPPEEVAFREAHEKAVRISMGAFTASAVGLGVVRTK…	1058	TQM--TKHIRV--RAS-GGRSS-----------------------------------------	172-188	Yes	34.19	XP_017439725.1	adzuki bean	Eukaryota	Viridiplantae	Streptophyta	Streptophytina	Embryophyta	Tracheophyta	Euphyllophyta	Spermatophyta	Magnoliopsida	Mesangiospermae	eudicotyledons	Gunneridae	Pentapetalae	rosids	fabids	Fabales	Fabaceae	Papilionoideae	50 kb inversion clade	NPAAA clade	indigoferoid/millettioid clade	Phaseoleae	Vigna
Cannabis sativa	guanylate-binding protein 1	XP_030480849.1	32.52	No	No	No	No	MFTMFRGKESSPSVSPQSPSPSSVAPSMTGPARPLRLVYCDEKGKFRMDPEAVATLQLVKGPIGVVSVCGRARQGKSYILNQLLGRSSGFQVSSTHRPCTKGLWLWSAPIKRTALDGTEFSLLLLDSEGIDAYDQTGTYSTQIFSLAVLLSSMFVYNQMGGIDEAALDRLSLVTQMTKHIRVRASGDRTSASELGQFSPIFVWLLRDFYLDLVEDDRRITPRDYLELALRPVQGSGKDIAAKNEIRDSIRALFPDRECFTLVRPLNNEAELQRLDQISLNKLRPEFKSGLDALTKFIFERTRPKQVGATIMTGPILVGITQSYLEALNKGAVPTISSSWQSVEEAECRRAYDSAAEVYMSSFDRSKPPEEDTLRDAHEEAVQKSLAAFNAAAVGAGSVR…	1061	TQM--TKHIRV--RAS-GDRTS-----------------------------------------	174-190	No	?	?	Cannabis sativa	Eukaryota	Viridiplantae	Streptophyta	Streptophytina	Embryophyta	Tracheophyta	Euphyllophyta	Spermatophyta	Magnoliopsida	Mesangiospermae	eudicotyledons	Gunneridae	Pentapetalae	rosids	fabids	Rosales	Cannabaceae	Cannabis
Populus euphratica	guanylate-binding protein 3-like isoform X2	XP_011043626.1	32.5	Yes	No	No	No	MMQKMRNPVSFPEKDSKNTNNAEPSNAGRPIKFIYYDESGNFKVHPDAVDALMQIKGPIGVVSVCGRARQGKSFLLNQLLGRSTGFQVGSTHRPCTKGIWIWSEPLKRAALDGTEYSLVLLDCEGIDAYGQTGTYSAQIFSLAILLSSLFVYNQMGVIDEAALDCLSLVSEMTKHIHVKASGEKDTVSDLGHFSPVFVWLLRDFYLDLKEDNTKITPCNYLELALRPVLGSRKDVAARNKIRESIRALFPNQECFTLVSPLNNEADLQHLDRVLLDKFRPEFLSGLNMLAKFVFERTKPKQVGGTVMTGPILAGITKSFLDALNRGAVPTISSSWQNVEESECQKAFDTAIEVYMSAFDRTKPADEVSLREVHDEAVQKSISVYNASAVGVGSARQKYE…	1036	SEM--TKHIHV--KAS-GEKDT-----------------------------------------	170-186	Yes	32.44	XP_011010304.1	Euphrates poplar	Eukaryota	Viridiplantae	Streptophyta	Streptophytina	Embryophyta	Tracheophyta	Euphyllophyta	Spermatophyta	Magnoliopsida	Mesangiospermae	eudicotyledons	Gunneridae	Pentapetalae	rosids	fabids	Malpighiales	Salicaceae	Saliceae	Populus
Aphanomyces invadans	hypothetical protein, variant	XP_008863585.1	32.41	No	No	No	No	MADMSGAPVQLIRVDPDGSFHVGEAAVKKLEKIKGKIAIVAVAGLYRTGKSFLLNLLVSKQTATGTANMNNGFAVGGTINACTKGIWMWGEPLVLEDGTSVIFLDTEGIGSVDREQTHDTRLFALALLLGSYFVYNSRGVIDGNAIEDLSLVVNLSKHIQTSSAAGLGGSSAAALHEYFPSFLWVVRDFALQLQDQGKEISSKQYLENALKPQGGLSAEVAGRDQIRLLLSDFFRDRDCVTLVRPVEDESQLRNLPNIPYGDLRGEFRAKFEAMKKRLLEKATPKSLFGKALNGAMFTNLAKSYVEALNSGKAPVISSAWTRVVQAQCEDAVDEAVATFKKEMSARVGDYVEGKEQFADRFEEILTDATAVAADAQVVNAGSGTAQFDEFGNLKKFVPG…	718	VNL--SKHIQT--SSAAGLG-----------------------------------------GS	153-170	Yes	34.46	XP_008880377.1	Aphanomyces invadans	Eukaryota	Sar	Stramenopiles	Oomycota	Saprolegniales	Saprolegniaceae	Aphanomyces
Amborella trichopoda	guanylate-binding protein 5	XP_006852574.1	32.33	No	No	No	No	MMQMLKFRSPSPKERDEPHAVVPPSPSMSLSVPTGPARPLRLVYCDEKGKFQMDPEAVAMLQLVKEPIGVVSVCGRARQGKSFILNQLLGRSSGFQVASTHRPCTKGLWMWSAPLKRTALDGTEYNLLLLDSEGIDAYDQTGTYSTQIFSLAVLLSSMFIYNQMGGIDEAALDRLSLVTEMTKHIRVRASGGRTTTSELGQFSPVFVWLLRDFYLDLAENGRQITPRDYLELALRPAHGGGRDTTTKNEIRESIRALFPDRECFTLVRPLNSEKDLQRLDQIPLDKLRPEFRSGLDALTKYVFERTRPKQVGATTMTGPLLAGITQAFLDALNSGAVPTISSSWQSVEEGECRRAYDLAAEAYISNFDRSKPPEEVALREAHEDSVQKSLSIYNGNAVG…	1070	TEM--TKHIRV--RAS-GGRTT-----------------------------------------	179-195	Yes	33.46	XP_006836219.1	Amborella trichopoda	Eukaryota	Viridiplantae	Streptophyta	Streptophytina	Embryophyta	Tracheophyta	Euphyllophyta	Spermatophyta	Magnoliopsida	Amborellales	Amborellaceae	Amborella
Lactuca sativa	guanylate-binding protein 4-like	XP_023766173.1	32.3	No	No	No	No	MRFFGRGSSDDSSPKSPATASPSTPNFPSSSAVPSGQARAIRLVYCDEKGKFQMDPEAVSVLQLVKEPVGVVSVCGRARQGKSFILNQLLGRSSGFQVASTHRPCTKGLWLWSTPIKRTALDGTEYSLLLLDSEGIDAYDQTGTYSTQIFSLAVLLSSMFIYNQMGGIDEAALDRLSLVTEMTKHIRVRASGGKTTASELGQFSPIFVWLLRDFYLDLAEDNRKITPRDYLELALRPVNGAVRDIAAKNEIRESIRALFPDRECFTLVRPVNNENELQRLDQIPLGDMRPEFKAGLDALTRFVFERTRPKQMGSTVMTGPIFARITQSFLDALNNGAVPTITSSWQSVEEAECERAYESATDLYVSIFDRTKPPEEAAMREAHEEAVQKAMANFNAIAV…	1062	TEM--TKHIRV--RAS-GGKTT-----------------------------------------	180-196	Yes	33.08	XP_023771389.1	cultivated lettuce, garden lettuce	Eukaryota	Viridiplantae	Streptophyta	Streptophytina	Embryophyta	Tracheophyta	Euphyllophyta	Spermatophyta	Magnoliopsida	Mesangiospermae	eudicotyledons	Gunneridae	Pentapetalae	asterids	campanulids	Asterales	Asteraceae	Cichorioideae	Cichorieae	Lactucinae	Lactuca
Solanum tuberosum	guanylate-binding protein 5-like isoform X1	XP_015166549.1	32.28	Yes	No	No	No	MLVFYLYPTSRMKLYYGISVFSFILCVLVPGSFSFDNFHQPFPIVEPDSGHTKLRLAREGLEAIERITTPIASVAVIGPYRSGKSFLLNQLLSLSCNEGFGVGHMRDTKTKGIWVWGTPIELDINGVKTSVFYLDTEGFETVGKSNVYDDRIFSLATVLSSVLIYNLPEMIREADISRLSFAVELAEEFYGRFNSNQLFQKFHIGLLCSKLFTEDSFLTLLFHPCLSLSLEPRVKGQDVAFEPAKLLWLIQRDFLQGKSVQEMVNEALRRVPNSDGDKNIDKVNQIRDSLAVMGDNSTAFSLPQPHLQRTKLCDMKDVELDPDYVKKREQLKEVVASIVRPKIVQGKFLNGKEFVSFLEQILDALNQGEIPSTGSLVEVFNKGILERCLKLYTEQMAKV…	651	VEL--AEEFYG--RFNSNQLFQKFHIGLLCSKLFTE--DSFLTLLFHPCLSLSLE----PRVK	183-235	Yes	33.33	XP_006344079.1	potato	Eukaryota	Viridiplantae	Streptophyta	Streptophytina	Embryophyta	Tracheophyta	Euphyllophyta	Spermatophyta	Magnoliopsida	Mesangiospermae	eudicotyledons	Gunneridae	Pentapetalae	asterids	lamiids	Solanales	Solanaceae	Solanoideae	Solaneae	Solanum
Gossypium arboreum	guanylate-binding protein 1	XP_017621032.1	32.25	Yes	No	No	No	MMRFFGMGKDSTVDVSPQSFGHSASASASVSAAPVTGPARPIRLLYCDEKGKFRMDPEAVAALQLVREPIGVVSVCGRARQGKSFILNQLLGRSSGFQVAPTHRPCTKGLWLWSAPLKRTALDGTEYNLLLLDSEGIDAYDQTGTYSTQIFSLAVLLSSMFIYNQMGGIDEAALDRLSLVTQMTKHIRVKAGGRTTSASELGQFSPIFVWLLRDFYLDLVEDNRKITPRDYLELALRPVQGSGKDIAAKNEIRDSIRALFPDRECFTLVRPLNNENDLQRLDQISLDKLRPEFRAGLDALTKFVFERTRPKQVGGTVLTGPVLIGITQSYLDALNNGAVPTISSSWQSVEEAECRRAYDSAAEIYMSTFDRTKPPDEVALREAHEEAIQRALAAYNASA…	1069	TQM--TKHIRV--KAG-GRTTS-----------------------------------------	181-197	Yes	33.09	XP_017612015.1	tree cotton	Eukaryota	Viridiplantae	Streptophyta	Streptophytina	Embryophyta	Tracheophyta	Euphyllophyta	Spermatophyta	Magnoliopsida	Mesangiospermae	eudicotyledons	Gunneridae	Pentapetalae	rosids	malvids	Malvales	Malvaceae	Malvoideae	Gossypium
Gossypium raimondii	guanylate-binding protein 7-like	XP_012450245.1	32.25	Yes	No	No	No	MMRLFGMGKDSAVDVSPQSFGHSASASASVSAAPVTGPARPVRLLYCDEKGKFRMDPEAVAALQLVKEPIGVVSVCGRARQGKSFILNQLLGRSSGFQVAPTHRPCTKGLWLWSAPLKRTALDGTEYNLLLLDSEGIDAYDQTGTYSTQIFSLAVLLSSMFIYNQMGGIDEAALDRLSLVTQMTKHIRVKAGGRTTSASELGQFSPIFVWLLRDFYLDLVEDNRKITPRDYLELALRPVQGSGKDIAAKNEIRDSIRALFPDRECFTLVRPLNNENDLQRLDQISLDKLRPEFRAGLDALTKFVFERTRPKQVGGTVLTGPVLIGITQSYLDALNNGAVPTISSSWQSVEEAECRRAYDSAAEIYMSTFDRTKPPEEVALREAHDEAIQRALAAYNASA…	1069	TQM--TKHIRV--KAG-GRTTS-----------------------------------------	181-197	Yes	33.46	XP_012441405.1	Gossypium raimondii	Eukaryota	Viridiplantae	Streptophyta	Streptophytina	Embryophyta	Tracheophyta	Euphyllophyta	Spermatophyta	Magnoliopsida	Mesangiospermae	eudicotyledons	Gunneridae	Pentapetalae	rosids	malvids	Malvales	Malvaceae	Malvoideae	Gossypium
Manihot esculenta	guanylate-binding protein 3-like	XP_021597058.1	32.25	No	No	No	No	MFKIFNKGRETASASSPQSSPSPSSLISSSSVTGPPRPINLVYRDKDGKFRMDPEAVATLQLVKEPIGVVSVCGRARQGKSFILNQLLGRSSGFHVAPTHRPCTKGLWLWSAPIKRTALDGTEYNLLLLDSEGIDAYDQTGTYSTQIFSLAVLLSSMFVYNQMGGIDEAALDRLSLVTEMTKHIRVRASGGKSKASELGQFSPIFVWLLRDFYLDLVEDDRKITPRDYLELALRPVQGSGRDIAAKNEIRDSIRALFPDRECFTLVRPLNNENDLQRLDQISLDKLRPEFRSGLDALTKFVFERTRPKQVGATIMTGPILIGITESYLEALNNGAVPTISSSWQSVEEAECRKAHDTATEVYTSTFDHSKPPEEVALREAHDEAVQKAMAAFNANAVGI…	1066	TEM--TKHIRV--RAS-GGKSK-----------------------------------------	178-194	Yes	33.46	XP_021633772.1	cassava	Eukaryota	Viridiplantae	Streptophyta	Streptophytina	Embryophyta	Tracheophyta	Euphyllophyta	Spermatophyta	Magnoliopsida	Mesangiospermae	eudicotyledons	Gunneridae	Pentapetalae	rosids	fabids	Malpighiales	Euphorbiaceae	Crotonoideae	Manihoteae	Manihot
Saccoglossus kowalevskii	guanylate-binding protein 3-like	XP_006819239.1	32.13	Yes	No	No	No	MVVCDEALSILQSINHPVCVVAVVGDRRTGKSYILSQLQEPRASECVFGISSAMKANTIGIWMNSKPFIKTLHDGTQVAMILLDTEGLGSIETMGEYDHHILTLVVLLSSVLIYNGSGLVKADDLRKLRCVADLATRIQVRTNESESGSSVEFYKFFPNFHWLLRDVLLIPTITRNGVEEEVEIKDYILEEIFKRETTTSAESRRHAGIGNAILRFFPTFNAYSLPLPSLNPQVVKNIEDPKFQDQINPIFLEKVNDFIGSLHGYLKPKKAWPKAGHVTGKQLSELVKVYTAMLAKPGAIPNVQSAWDQILTAQLEASLNKATQLYETNMDIFVCENIPCEEVFIMEKHGVWFDQASKMFYEEVNTINDADLVSKYYRKFQVALQLYK	388	ADL--ATRIQV--RTNESES------------------------------------------G	132-148	Yes	59.93	XP_002739315.2	Saccoglossus kowalevskii	Eukaryota	Opisthokonta	Metazoa	Eumetazoa	Bilateria	Deuterostomia	Hemichordata	Enteropneusta	Harrimaniidae	Saccoglossus
Coffea arabica	guanylate-binding protein 3-like	XP_027105400.1	32.11	No	No	No	No	MRKFFSRGSSGDSPQQQASPSPEPSPPFRLPVTSNMTVGPARPIRFIYYDDKGKFQMDPEAVAVLQLVKEPVGVVSVCGRARQGKSFILNQLLGRSSGFQVAATHRPCTKGIWLWSAPLKRTALDGTEYNLLLLDTEGIDAYDQTGTYSTQIFSLAVLLSSLFIYNQMGGIDEAALDRLSLVTEMTKHIRVRASGTGSTASELGQFSPIFVWLLRDFYLDLVEDNRKITPRDYLELALRPVQGGARDITTKNEIRESIRALFPDRECFTLVRPLSNENDLQRLDQIALDKLRPEFRTGLDALTRFVFERTRPKQVGATVMTGPILARITQSFLDALNKGAVPTITSSWQSVEETECQRAFDVATEVYMSSFDRSKPPEEAVLREAHEDAVQKAVAAFNA…	1071	TEM--TKHIRV--RAS-GTGST-----------------------------------------	183-199	Yes	32.71	XP_027091132.1	arabica coffee	Eukaryota	Viridiplantae	Streptophyta	Streptophytina	Embryophyta	Tracheophyta	Euphyllophyta	Spermatophyta	Magnoliopsida	Mesangiospermae	eudicotyledons	Gunneridae	Pentapetalae	asterids	lamiids	Gentianales	Rubiaceae	Ixoroideae	Gardenieae complex	Bertiereae - Coffeeae clade	Coffeeae	Coffea
Nelumbo nucifera	guanylate-binding protein 2-like	XP_010260338.1	32.07	Yes	No	No	No	MMQKLWGRGSSSASTDKIDTSPQSVPRSTSSSTVVATGPARPLRLVYCDEKGKFRMDPEAVAVLQLVNGPIGVVSVCGRARQGKSFILNQLLGRSTGFQVASTHRPCTKGLWMWSTPLKRTALDGTEYNLLLLDSEGIDAYDQTGTYSTQIFSLAVLLSSMFIYNQMGGIDEAALDRLSLVTEMTKHIRVRASGGRSTASELGQFSPIFVWLLRDFYLDLVEDNRKITPRDYLELALRPMQGGRKDVAAKNEIRESIRALFPERECFTLVRPLNNENDLQRLDQISLDKLRPEFRSGLDALTRFVFERTRPKQVGATVMTGPILAGITQSFLDALNNGAVPTISSSWQSVEEAECRRAYDSATEVYMSAFDCSKPPEEVALREAHEVAVQKAVSAFNAS…	1070	TEM--TKHIRV--RAS-GGRST-----------------------------------------	182-198	Yes	36.06	XP_010275777.1	Indian lotus,	Eukaryota	Viridiplantae	Streptophyta	Streptophytina	Embryophyta	Tracheophyta	Euphyllophyta	Spermatophyta	Magnoliopsida	Mesangiospermae	Proteales	Nelumbonaceae	Nelumbo
Glycine soja	guanylate-binding protein 1-like	XP_028241109.1	31.95	No	No	No	No	MLKYFNRGRDSPAADASPPSHAPATPSSSLPSASPVTGPARPIRLVYCDEKGKFQMDPEAVATLQLVKEPIGVVSVCGRARQGKSFILNQLLGKSSGFQVASTHRPCTKGLWLWSAPLKKTALDGTEYSLLLLDSEGIDAYDQTGTYSTQIFSLAVLLSSMFIYNQMGGIDEASLDRLSLVTQMTKHIRVRASGGKTSASELGQFSPIFVWLLRDFYLDLTEDNRKITPRDYLEIALRPVQGSGKDIKAKNEIRDSIRALFPDRECFTLVRPLNNENDLQRLDQISMDKLRTGFREGLDALTKFVFERTRPKQVGATMMTGPVLVGITESYLKALNEGAVPTISSSWQSVEEAECHRAYDSATDVYMSSFDRSSPPEEVALREAHEQAKQKSMAAFNAI…	1060	TQM--TKHIRV--RAS-GGKTS-----------------------------------------	182-198	Yes	33.84	XP_028244937.1	wild soybean	Eukaryota	Viridiplantae	Streptophyta	Streptophytina	Embryophyta	Tracheophyta	Euphyllophyta	Spermatophyta	Magnoliopsida	Mesangiospermae	eudicotyledons	Gunneridae	Pentapetalae	rosids	fabids	Fabales	Fabaceae	Papilionoideae	50 kb inversion clade	NPAAA clade	indigoferoid/millettioid clade	Phaseoleae	Glycine	Glycine subgen. Soja
Juglans regia	guanylate-binding protein 1-like	XP_018806130.1	31.95	No	No	No	No	MMRLFRGRDNSSSDDSPQPFSPSPSLAPPVTGPARPIRLVYCDEKGKFRMDPEAVAALQLVKGPVGVVSVCGRARQGKSFILNQLLGRSSGFQVASTHRPCTKGLWLWSTPLKRVALDGTEFNLLLLDSEGIDAYDQTGTYSTQIFSLAVLLSSMFIYNQMGGIDEAAIDRLSLVTQMTKHIRVRASGGRTSASELGQFSPIFVWLLRDFYLDLVEENRRITPRDYLELALRPVQGGGKDIASKNEIRDSIRALFPDRECFTLVRPLNNESDLQRLDQILLDKLRPEFRSGLDALTKFVFERTRPKQVGATVMTGPILVGITESYLEALNNGAVPTISSSWQSVEEAECRRAFDSATEVYKSSFDRSKPAEEAALRESHEEAVQKSLAMFNAGAVGAGS…	1064	TQM--TKHIRV--RAS-GGRTS-----------------------------------------	176-192	Yes	32.58	XP_018813982.1	English walnut	Eukaryota	Viridiplantae	Streptophyta	Streptophytina	Embryophyta	Tracheophyta	Euphyllophyta	Spermatophyta	Magnoliopsida	Mesangiospermae	eudicotyledons	Gunneridae	Pentapetalae	rosids	fabids	Fagales	Juglandaceae	Juglans
Pistacia vera	LOC116145437	XP_031286758.1	31.95	No	No	Yes	No	MMRLFGRGRDSDNSPQSNSLPSPSQSPSISSPVTGPARPIRLVYCDEKGKFRMDPEAVAALQLVKEPIGVVSVCGRARQGKSFILNQLLGRSSGFQVASTHRPCTKGLWLWSAPLKRTALDGTEYNLLLLDSEGIDAYDQTGTYSTQIFSLAVLLSSMFIYNQMGGIDEAALDRLSLVTQMTKHIRVRASGGRTSASELGQFSPIFVWLLRDFYLDLVEDNRKITPRDYLEIALRPVQGSGKDIAAKNEIRDSIRALFPDRECYTLVRPLNNENDLQRLDQISLDKLRPEFKAGLDALTKFVFERTRPKQMGATVMTGPILVGITESYLDALNNGAVPTISSSWQSVEEAECRKAYDSATEFYMSTFDRSKPPEEVALREAHEEAVQKSLALFNAGAVG…	1460	TQM--TKHIRV--RAS-GGRTS-----------------------------------------	179-195	No	?	?	pistachio	Eukaryota	Viridiplantae	Streptophyta	Streptophytina	Embryophyta	Tracheophyta	Euphyllophyta	Spermatophyta	Magnoliopsida	Mesangiospermae	eudicotyledons	Gunneridae	Pentapetalae	rosids	malvids	Sapindales	Anacardiaceae	Pistacia
Jatropha curcas	guanylate-binding protein 2 isoform X1	XP_012088208.1	31.9	No	No	No	No	MDNAVLNTVISSSSSPPPTSKKAKNFDDGNSEKPIRFIYSDDNGKLKLDPDAIHVLDQIKGPVAVVSVCGPARQGKSFILNQLHGRSTGFQVLPTHQPCTKGLWIWNTPLKRTTLDGTEYSLLLLDSGGTNAHDQTGMYSTQIFSLAVLLSSLFVYNQVGLIDEAALDHLSLITEMTKHIHGRASKENDSVSELGEFSPVFTLLLRDFYLDLKEKNAKITPRDYLEVSLRPVMGDGKDIAAKNQIRESIRAFFPNRECFALVRPLNDENELQHLDQVSLDKFRPEFLSGLDAFTKFVCERTRPKQVGSTVMTGPFLAGITKSFLDALNNGATSTVSSSWQYSKAAFMEADLQCSNAIQLMENKLQGACLVADARIENVAMVLGSLVSEYDTSVHGPMKW…	957	TEM--TKHIHG--RAS-KENDS-----------------------------------------	174-190	Yes	33.46	XP_012084751.1	Jatropha curcas	Eukaryota	Viridiplantae	Streptophyta	Streptophytina	Embryophyta	Tracheophyta	Euphyllophyta	Spermatophyta	Magnoliopsida	Mesangiospermae	eudicotyledons	Gunneridae	Pentapetalae	rosids	fabids	Malpighiales	Euphorbiaceae	Crotonoideae	Jatropheae	Jatropha
Wallemia mellicola CBS 633.66	root hair defective 3 GTP-binding protein	XP_006959888.1	31.78	No	No	No	No	MTSRLHVINEEKIFSNNLSSQLNQWQLSNSGFNYNVLSVFGSQSTGKSTLLNKLFGTSFDVMDESQRRQTTKGIWMCKALDIPLLVMDVEGTDGRERGEDQDFERKSALFSLAASSVLLINMWEHQVGLYQGANMGLLKTVMEVNFSMFIANSNSDNTEKPPKTLLLFIIRDHLAITPLDNLRTTLTNDIENIWNSVSKPENLTEANLSDYFDLDFVTLPHKVLQPEEFDQQTLRIRNNYFSDKDSKEFALKPEYHRKIPADGLSHYLETIWDKVQNNKDLDVPTQQELLAQYRCDEIASETLKIFHNRIISVKKPVEIGKFVPELGKVMRDAEKEALEMFDDIAFRYAKPVYDKKREELVDSIRTTLSPLYISQVRNLHKKAIDNFKKELHTRLKSDS…	766	MEVN-FSMFIANSNSD-N---------------------------------------------	142-157	No	?	?	Wallemia mellicola CBS 633.66	Eukaryota	Opisthokonta	Fungi	Dikarya	Basidiomycota	Wallemiomycotina	Wallemiomycetes	Wallemiales	Wallemiaceae	Wallemia	Wallemia mellicola
Sparassis crispa	Protein SEY1	XP_027611538.1	31.75	No	No	No	No	MAQPSVLPPASSSQSSSSKSRTSLVNGHYSNGDATRESASVRVQIIDDEKQFTSELTPQIATWGLQNAGFDYDIVSVFGSQSTGKSTLLNRLFGTNFDVMDESRRQQTTKGIWMCKAKGMNVMVMDVEGTDGRERGEDQDFERKSALFSLASSEVLIVNLWEHQVGLYQGANMGLLKTVFEVNLGLFGKKTADGRNQRTMLLFVIRDHIGTTPLANLQATLTADMQKIWETLSKPPELQDRRLSDYFDLSFAVLPHKMLAADKFEVEVQALRKRFAEKSRDDYVFKPAYHKRIPADGVAFYMEGIWEQVQTNKDLDLPTQRELLAQFRCDEISTAALVEFSEQAKPQRRPIESGKVVEGLGGMMRTWRSTALERYDRDASRYHQGVYKRKRADLISVLD…	804	FEVN-LGLFGKKTAD------------------------------------------------	180-193	No	?	?	cauliflower fungus	Eukaryota	Opisthokonta	Fungi	Dikarya	Basidiomycota	Agaricomycotina	Agaricomycetes	Agaricomycetes incertae sedis	Polyporales	Sparassidaceae	Sparassis
Elaeis guineensis	guanylate-binding protein 4	XP_010904897.1	31.68	No	No	No	No	MQMLRFRGGSAASSSSASRKDRGASPRSDPRNPSPSPSPSLGTSSSVPSVTPGSVGPARPLRLVYCDEKGTFRMDPEAVATLQLVKGPIGVVSVCGRARQGKSFILNQILGRSSGFQVASTHRPCTKGLWMWSAPIKRTALDGTEYNLLLLDSEGIDAYDQTGTYSIQIFSLAVLLSSMFIYNQMGGIDEAALDRLSLVTEMTKHIRVRATGGRSTTSELGQFSPVFVWLLRDFYLDLVEDDRKISPRDYLELALRSMQGGGKDLSARNEIRESIRSLFPDRECFTLVRPLNDENDLQRLDQIPLNRLRPEFRSGLDALTKFVFERTRPKQVGSTVMTGPILAGITQSFLDAVNNGAVPTISSSWQSVEEAECRRSYDSAVEVYMSSFDRTKPAEEAIL…	1089	TEM--TKHIRV--RAT-GGRST-----------------------------------------	200-216	Yes	33.33	XP_010906537.1	African oil palm	Eukaryota	Viridiplantae	Streptophyta	Streptophytina	Embryophyta	Tracheophyta	Euphyllophyta	Spermatophyta	Magnoliopsida	Mesangiospermae	Liliopsida	Petrosaviidae	commelinids	Arecales	Arecaceae	Arecoideae	Cocoseae	Elaeidinae	Elaeis
Lobosporangium transversale	RHD3/Sey1	XP_021875765.1	31.58	No	No	No	No	MAMVPDVDYLSKQRASTDFINATVTMGTPTSPEKELLPRLHLINEQKEFSDDLLTFINEKWGLKDTGFNYNLAAIFGSQSTGKSTLLNRLFGTNFDEMSESSRQQTTKGIWISKGKDMKVLIMDVEGTDGRERGEDQDFERKSALFSLATSEVLIVNMWEHQVGLYNGANMGLLKTVFEVNLQLFGGNRGKEKTLLFFVIRDHVGSTPLANLSNTLRSDLERIWGGLSKPEGLEDCKITEYFDFTFTTLPHKLLQPDMFETEVSQLRSRFSDSSDPNYVFQPQYQRRVPADGLHIYAKGIWEKIMTNKDLDLPTQQELLAQFRCDEIANVAFSAFVEAIKDFKRPIESGHLVENLGPRMKEIRDTTIKSFDKDASRYHSDVYKRKRSEVLTKANSMLES…	834	FEVN-LQLFGGNRGK------------------------------------------------	178-191	Yes	38.92	XP_021884466.1	Lobosporangium transversale	Eukaryota	Opisthokonta	Fungi	Fungi incertae sedis	Mucoromycota	Mortierellomycotina	Mortierellomycetes	Mortierellales	Mortierellaceae	Lobosporangium
Coffea eugenioides	guanylate-binding protein 3	XP_027160125.1	31.55	No	No	No	No	MRKFFSRGSSGDSPQQQASPSPSPEPSPSFRLPVTSNMTVGPARPIRFIYYDEKGKFQMDPEAVAVLQLVKEPVGVVSVCGRARQGKSFILNQLLGRSSGFQVAATHRPCTKGIWLWSAPLKRTALDGTEYNLLLLDTEGIDAYDQTGTYSTQIFSLAVLLSSLFIYNQMGGIDEAALDRLSLVTEMTKHIRVRASGTGSTASELGQFSPIFMWLLRDFYLDLVEDNRKITPRDYLELALRPVQGGARDITAKNEIRESIRALFPDRECFTLVRPLSNENDLQRLDQIALDKLRPEFRTGLDALTRFVFERTRPKQVGATVMTGPILARITQSFLDALNKGAVPTITSSWQSVEETECQRAFDVATEVYMSSFDRSKPPEEAALREAHEDAVQKAVAAF…	1073	TEM--TKHIRV--RAS-GTGST-----------------------------------------	185-201	Yes	32.71	XP_027160418.1	Coffea eugenioides	Eukaryota	Viridiplantae	Streptophyta	Streptophytina	Embryophyta	Tracheophyta	Euphyllophyta	Spermatophyta	Magnoliopsida	Mesangiospermae	eudicotyledons	Gunneridae	Pentapetalae	asterids	lamiids	Gentianales	Rubiaceae	Ixoroideae	Gardenieae complex	Bertiereae - Coffeeae clade	Coffeeae	Coffea
Phoenix dactylifera	guanylate-binding protein 4-like	XP_008789979.1	31.55	No	No	No	No	MMQMLGFRGGSSSSSASSSKEKGPPPRRSDAAAASPPSSSPGTVGPARPLRLVYCDEKGKFRMDPEAVATLQLVKGPVGVISVCGRARQGKSFILNQLLGRSSGFQVASTHRPCTKGLWLWSAPLKRTALDGTEYNLLLLDSEGIDAYDQTGTYSTQIFSLAVLLSSMFIYNQMGGIDEAALDRLSLVTEMTKHIRVRASGGRSTASELGQFSPVFVWLLRDFYLDLVEDNKKITPRDYLELALRPVQGGGRDLSAKNEIRESIRALFPDRECFTLVRPLNNENDLQRLDQIPLDKLRPEFRSGLDAFTNFVFERTRPKQVGATVMTGPILSGITQSFLDAINNGAIPTISSSWQSVEEFECRRAYDSAADIYMSSFDRTKPAEEAVLREAHENAVQKA…	1078	TEM--TKHIRV--RAS-GGRST-----------------------------------------	189-205	Yes	33.08	XP_008812742.1	date palm	Eukaryota	Viridiplantae	Streptophyta	Streptophytina	Embryophyta	Tracheophyta	Euphyllophyta	Spermatophyta	Magnoliopsida	Mesangiospermae	Liliopsida	Petrosaviidae	commelinids	Arecales	Arecaceae	Coryphoideae	Phoeniceae	Phoenix
Brassica rapa	guanylate-binding protein 2	XP_009101551.1	31.36	No	No	No	No	MRSFFSRGAKDSPSSSASPSPRSYPSSSAATGPPRPIRLVYCDEKGKFRMDPEAVATLLLVKEPIGVVSVCGRARQGKSFILNQLLGRSNGFQVASTHKPCTKGLWLWSSPIKRTALDGSEYNLLLLDSEGIDAYDQTGTYSTQIFSLAVLLSSMFVYNQMGGIDEASLDRLSLVTQMTKHIRVKASEGTSSRSELGQFSPIFVWLLRDFYLDLEEDNRKITPRDYLEIALRPVQGGGGDIAAKNEIRDSIRALFPDRECFTLVRPLTNEKDLQRLDQIPLKDLRGEFAAGLDAFTKFVFEKTRPKQLGGTVMTGPVLAAITQSYLDALNNGAVPTITSAWQNVEETECRRAYDSGIEAYLAAFDQSKAPEEGALREEHEEAVRKALAMFNANAVGAGI…	1075	TQM--TKHIRV--KAS-EGTSS-----------------------------------------	176-192	Yes	33.21	XP_009147394.2	field mustard	Eukaryota	Viridiplantae	Streptophyta	Streptophytina	Embryophyta	Tracheophyta	Euphyllophyta	Spermatophyta	Magnoliopsida	Mesangiospermae	eudicotyledons	Gunneridae	Pentapetalae	rosids	malvids	Brassicales	Brassicaceae	Brassiceae	Brassica
Arabidopsis lyrata subsp. lyrata	guanylate-binding protein 3	XP_020887467.1	31.29	No	No	No	No	MMRMFSRGGKDSPSDSASPSPRSYPSTSPASSSAVTGPPRPIRLVYCDEKGKFRMDPEAVATLQLVKEPIGVVSVCGRARQGKSFILNQLLGRSNGFQVASTHKPCTKGLWLWSSPIKRTALDGSEYNLLLLDSEGIDAYDQTGTYSTQIFSLAVLLSSMFVYNQMGGIDEASLDRLSLVTQMTKHIRVKASGGTSSRSELGQFSPIFVWLLRDFYLDLVEDNRKISPRDYLEIALRPVQGTGGDIGAKNEIRDSIRALFPDRECFTLVRPLNNEKDLQRLDQISLEKLRPEFGAGLDAFTKFVFEKTRPKQLGGTVMTGPILVGITQSYLDALNNGAVPTITSSWQSVEETECRRAYDSGVEAYMAAFDQSKAPEEGALREEHEEAVRKALAMFNSNA…	1081	TQM--TKHIRV--KAS-GGTSS-----------------------------------------	181-197	Yes	33.96	XP_020881538.1	Arabidopsis lyrata subsp. lyrata	Eukaryota	Viridiplantae	Streptophyta	Streptophytina	Embryophyta	Tracheophyta	Euphyllophyta	Spermatophyta	Magnoliopsida	Mesangiospermae	eudicotyledons	Gunneridae	Pentapetalae	rosids	malvids	Brassicales	Brassicaceae	Camelineae	Arabidopsis	Arabidopsis lyrata
Hyalella azteca	atlastin-2-like	XP_018017003.1	31.25	Yes	No	No	No	MSGHPVPIVVQNKETREFELDEEALRGVLLRPEVGDKPVCVVAVAGAFRTGKSFLLNFLVKYCVNEGSPNWLGDPSQPLEGFVWSTGMEGQTAGIFIWSEPFTIYAKPSGKEVAVILMDTQGTFDTQTSLRDSTYIFALTLLTSSVTVYNLMNNIREDDLMNLQTFSTYGASAQKEIKESRAFQNLLFLVRDWNFPQQHPCGHEGGQVVLEKVLGQLGEKAEKPMHESARQRLRQGLRQSFEKLECYLMPHIGSGPAEDSNFDGRPNQLSPKFVEHIRLLVPRLLAPERLVVKRSAARRGQPATGDRRAGGLHQD	315	STY--GASAQ---KE------------------------------------------------	167-176	Yes	52.65	XP_018014121.1	amphipods	Eukaryota	Opisthokonta	Metazoa	Eumetazoa	Bilateria	Protostomia	Ecdysozoa	Panarthropoda	Arthropoda	Mandibulata	Pancrustacea	Crustacea	Multicrustacea	Malacostraca	Eumalacostraca	Peracarida	Amphipoda	Senticaudata	Talitrida	Talitroidea	Hyalellidae	Hyalella
Capsella rubella	guanylate-binding protein 2	XP_006279925.1	31.12	No	No	No	No	MRRIFSRGGKDSPSDSASPSPRSYPSTSPASSSAVTGPPRPIRLVYCDEKGKFRMDPEAVATLQLVKEPIGVVSVCGRARQGKSFILNQLLGRSNGFQVASTHKPCTKGLWLWSSPIKRTALDGSEYNLLLLDSEGIDAYDQTGTYSTQIFSLAVLLSSMFVYNQMGGIDEASLDRLSLVTQMTKHIRVKASGGTSSRSELGQFSPIFVWLLRDFYLDLVEDNRKISPRDYLEIALRPVQGTGGDIGAKNEIRDSIRALFPDRECFTLVRPLNNEKDLQRLDQISLEKLRPEFGAGLDAFTKFVFEKTRPKQLGGTVMTGPILVGITQSYLDALNNGAVPTITSSWQSVEETECRRAYDSGLEAYMAAFDQTKAPEEGALREEHEEAVRKALAMFNSNA…	1078	TQM--TKHIRV--KAS-GGTSS-----------------------------------------	181-197	Yes	33.96	XP_023638754.1	pink shepherd's-purse	Eukaryota	Viridiplantae	Streptophyta	Streptophytina	Embryophyta	Tracheophyta	Euphyllophyta	Spermatophyta	Magnoliopsida	Mesangiospermae	eudicotyledons	Gunneridae	Pentapetalae	rosids	malvids	Brassicales	Brassicaceae	Camelineae	Capsella
Arabidopsis thaliana	Guanylate-binding family protein	NP_199419.2	31.11	No	No	No	No	MRSFFGRGGKDSPADSASPSPRSYPSTSPASSSAVTGPPRPIRLVYCDEKGKFRMDPEAVATLQLVKEPIGVVSVCGRARQGKSFILNQLLGRSNGFQVASTHKPCTKGLWLWSSPIKRTALDGTEYNLLLLDSEGIDAYDQTGTYSTQIFSLAVLLSSMFVYNQMGGIDEASLDRLSLVTQMTKHIRVKASGGTSSRSELGQFSPIFVWLLRDFYLDLVEDNRKISPRDYLEIALRPVQGSGGDIGAKNEIRDSIRALFPDRECFTLVRPLNNEKDLQRLDQISLEKLRPEFGAGLDAFTKFVFEKTRPKQLGGTVMTGPILVGITQSYLDALNNGAVPTITSSWQSVEETECRRAYDSGVEAYMAAFDQSKAPEEGALREEHEEAVRKALAIFNSNA…	1082	TQM--TKHIRV--KAS-GGTSS-----------------------------------------	181-197	Yes	33.58	NP_974375.1	mouse-ear cress, thale-cress	Eukaryota	Viridiplantae	Streptophyta	Streptophytina	Embryophyta	Tracheophyta	Euphyllophyta	Spermatophyta	Magnoliopsida	Mesangiospermae	eudicotyledons	Gunneridae	Pentapetalae	rosids	malvids	Brassicales	Brassicaceae	Camelineae	Arabidopsis
Acropora digitifera	guanylate-binding protein 6-like	XP_015752497.1	31.01	Yes	No	No	No	MAIPLCLPNNCRWDAATGRCYKTGEERSSLVIVDEALQKLRTLKGPVCVVSITGPYRKGKSYILSEAFDQPDVFPLGHSLDAETMGIWMWIVPGKFRDSNGQECSVVLLDSEGINAVGGEGSDDNQIFTLSVLLSSVLIYNSVGVPMREDLAGLEFIVKLSERVKLRSRNEGQPSVAPRQDDTEYFHKTFPFFIWLLRDVTLNTPTDCKDIKEYFLKRVFQDRKGSSDSSAQKVAESILRFFSGFEAFQLPPPSSDSKILENIAGNKSKLSPAFVSGVQKFKPLLKSVLKTKQSFNDGDIVTGEGLAALVSLYVDAINSPGMIPNVQTAWETFVMTKCSEICQASFRLYKETMTTELSGKLPCDNDVIRQKHEMALQKGLALLDKETFGIAATTTEKYL…	551	VKL--SERVKL--RSRNEGQPSVAP-----------------------------------RQD	158-181	Yes	44.12	XP_015760665.1	Acropora digitifera	Eukaryota	Opisthokonta	Metazoa	Eumetazoa	Cnidaria	Anthozoa	Hexacorallia	Scleractinia	Astrocoeniina	Acroporidae	Acropora
Cryptosporidium muris RN66	guanylate-binding protein, N-terminal domain-containing protein	XP_002142630.1	31	No	No	No	No	MLFLYKILYKYKYYFILYIFTYFIYNVNCKAIQLISIKDDGKLELINETTEMIKNIKSPISIISSVGQLSSGKSFLLNQLLGIKDAFDVCNSLMGCTKGIWIWSDTLINKNNKHILIFDTEGIFSSNSFNYGIKIFFISILLSDKILINSYRNIDNIIINTYDILIRQSLLIFTFMIGNIIETIEKDNNNTFIKYNIYNKNLLELLTNFKNKRFNFIIHNVLSNINLEEYKYWINNLNKNNELNKGFFKDLDLLILPIIDNNLEYKDINKMDLIKDIRENILDIDNEDNILIKSGFDLVNILEIIIEIINLSIFPEMLSFEKLLNIDIIRFKNNLINNYNYQLRNKILELNIPILEKESNKIYNNLKNFICFIWSNIIGYNNEYNNIYEDLIINLENIY…	883	IRQ--SLLIFT--F----------MIGNIIETIEKDNNNTFIKYNIYNKNLLEL---------	166-205	No	?	?	Cryptosporidium muris RN66	Eukaryota	Sar	Alveolata	Apicomplexa	Conoidasida	Coccidia	Eucoccidiorida	Eimeriorina	Cryptosporidiidae	Cryptosporidium	Cryptosporidium muris
Neopelma chrysocephalum	guanylate-binding protein 4-like	XP_027527840.1	30.95	No	No	No	No	MWPICLVENSREKGLVVQPKALQVLLGLKQPVVVKADTQFYSEGKSYLRSRLRTPHPHLSDHTLITLYPEDQLVCEGDPKNSRWLLVLTLLLSSSLIHTSYGGIDQWDMDRLRYRGGCGTPLGGSLTRRFLTWPRWLSKLPQLIRYKESPGGGADLQDSHRFALFFPNFIWEVEDCAQELEGKDGHGISDDEYLERALRLQPGTNPKAQQHNLTRECIRQFFPGRRCFKFLEEPEEEFEFPWEEMPRKTLPGGLVVTGELLGRLAEIYVGQIRAGAVPCLERAVRDLAPVANAAAVKAAVGLYRERMERLELPTDTATEMLQLHGRCEREALELFMERAFPDGICNGQAQFMRQVEALKAKFFSENERVSRARCEEVLRELSQDMETRIRDRSWGVVRD…	589	SKL--PQLIRY--KESPGGG---------------------------------------ADLQ	138-157	Yes	76.85	XP_027563270.1	saffron-crested tyrant-manakin	Eukaryota	Opisthokonta	Metazoa	Eumetazoa	Bilateria	Deuterostomia	Chordata	Craniata	Vertebrata	Gnathostomata	Teleostomi	Euteleostomi	Sarcopterygii	Dipnotetrapodomorpha	Tetrapoda	Amniota	Sauropsida	Sauria	Archelosauria	Archosauria	Dinosauria	Saurischia	Theropoda	Coelurosauria	Aves	Neognathae	Passeriformes	Pipridae	Neopelma
Cavenderia fasciculata	hypothetical protein DFA_08472	XP_004355960.1	30.88	No	No	No	Yes	MVEKRQQHQEVETIPLAYPDNYSYDPRTNKLTKTGNHRSKLVLNPEAIEFLMKIDQPIAVVSIQGPTRSGKSYIISTLLGGRRDAFSIGHSTSSHTMGIWISTTLIQNDGFAVLLMDCEGALAVDSNPNNDVAIMLLSALLSSTFIYNSKVVPNTADINQLHFMVKLIGNIKTTDESKNRSIQPNELVSHMPEFIWLFRDAFLVPTNDGVPCSLDEYVMKKVFRIDQAGDSDAIRLSNTTSRVILNYYRGVKPFALGIPCNSNLLQDVANLTDDQLNTDFVKTRNEFIKYLETNVQPKVGANGLPIKGPILVELIKAYTVSINTPGSVPLIQNTWDAIVSTKLVETLNIAVNHYETKMVERLDNKLPLETEALLIIHNSVISETNQLAIGKIGSLAEID…	647	VKL--IGNIKT------------------------TDE-------SKNRSIQPNE--------	165-186	Yes	31.82	XP_004355439.1	Cavenderia fasciculata	Eukaryota	Amoebozoa	Evosea	Eumycetozoa	Dictyostelia	Acytosteliales	Cavenderiaceae	Cavenderia
Pipra filicauda	guanylate-binding protein 4-like	XP_027604716.1	30.87	No	No	No	No	SLPTKTVPVFHRVLLRVRAVPTPCPPVSPSPARVHRLEALAPGKEELRPVCLVENSREKGLLVQPEALQVLLGVKQPVVVVAITGAHQEGKSYLRNGLGRWYLGGQGGVSVGPATGRIWMCCLPHPHLSGHTLVLLHPEGHLGEVCEAQGSLCAPPALWAHLSPGAPPTHGDRGRGGGHRAGRVPKFLVFGNKVQQNGKGHPKSSRWLLVLTLLLSSSLIHTSHGGIDQRDMDRLRYRGGCGTPLGVGGGESNGDPRSLTWRFLTWPRWLSELPQLIRYQESPRGAADVPDSHRFALFFPNFVWAVWDRAREPEGKEGPGISEDEYLERALRLQPGTDPKAQRHNLPRECIRRFFPGRRCFTVRRHLGEIPDRHLEEPEEKFLRFLWEETPRKTLPGGL…	708	SEL--PQLIRY--QESPRGA---------------------------------------ADVP	271-290	Yes	75.72	XP_027602087.1	Wire-tailed manakin	Eukaryota	Opisthokonta	Metazoa	Eumetazoa	Bilateria	Deuterostomia	Chordata	Craniata	Vertebrata	Gnathostomata	Teleostomi	Euteleostomi	Sarcopterygii	Dipnotetrapodomorpha	Tetrapoda	Amniota	Sauropsida	Sauria	Archelosauria	Archosauria	Dinosauria	Saurischia	Theropoda	Coelurosauria	Aves	Neognathae	Passeriformes	Pipridae	Pipra
Contarinia nasturtii	atlastin-like	XP_031633397.1	30.67	No	No	No	No	MVFGSLNIAILFVVGVFGHNSYADQIDSGQAIQIFGPTANQTFELKLETLNEALEQNGIKDREIVVVSVVGATRTGKSFLINIIMKYLYAQYKTHDVLDWLEEGNDGSIRKYLEYKDGTKAHTKGIWMWSEIFTYDSNNGDKLAIVLVDTQGLFDHESDSKLVSTIFALNMMISSVLCYNIKGNVLEDHLTQLKDFTDFARYVEREREASANEKPFQKLLFILRDWQFVKDHNFGHQGGKDYINEEVLKETSAQTHGMKELRADIKESFGQIDGFLMPSPGGKVLSGFSSGKVSDISETFRTSLKELVKVLFHPDMLIVKEVNGKKLKIKEWLDYLQVYAQTFQSASSSQFIEMFKAGEKWFNNNLADKSLKDYVESMKSSLKNHSSYLTDQELDKLHQ…	534	TDF--ARYVEREREA------------------------------------------------	197-209	Yes	35.63	XP_031635675.1	swede midge	Eukaryota	Opisthokonta	Metazoa	Eumetazoa	Bilateria	Protostomia	Ecdysozoa	Panarthropoda	Arthropoda	Mandibulata	Pancrustacea	Hexapoda	Insecta	Dicondylia	Pterygota	Neoptera	Holometabola	Diptera	Nematocera	Bibionomorpha	Sciaroidea	Cecidomyiidae	Cecidomyiinae	Cecidomyiidi	Cecidomyiini	Contarinia
Eutrema salsugineum	guanylate-binding protein 3	XP_006398288.2	30.59	No	Yes	No	No	MRGFFSRGAKDSPSSASPSPISYPSISPASSSAVTGPPRPIRLVYCDEKGKFRMDPEAVATLQLVKEPIGVVSVCGRARQGKSFILNQLLGRSNGFQVASTHKPCTKGLWLWSSPIKQKALDGTDYNLLLLDSEGIDAYDQTGTYSTQIFSLAVLLSSMFIYNQMGGIDEASLDRLSLVTQMTKHIRVKASGGTSSRSEIGQFSPIFVWLLRDFYLDLVEDNRKISPRDYLEIALRPVQGSGGDIGAKNEIRDSIRALFPDRECFPLVRPLNNEKDLQRLDQISLDKLRPEFAAGLDALTKFVFEKTRPKQLGGTVMTGPILVGITQSYLDALNNGAVPTITSSWQSVEETECRRAYDSGVETYMAAFDQSKTPEEGALREEHEEAVRKALAMFNANAV…	1081	TQM--TKHIRV--KAS-GGTSS-----------------------------------------	180-196	Yes	33.82	XP_006395301.1	saltwater cress	Eukaryota	Viridiplantae	Streptophyta	Streptophytina	Embryophyta	Tracheophyta	Euphyllophyta	Spermatophyta	Magnoliopsida	Mesangiospermae	eudicotyledons	Gunneridae	Pentapetalae	rosids	malvids	Brassicales	Brassicaceae	Eutremeae	Eutrema
Raphanus sativus	guanylate-binding protein 2-like	XP_018456581.1	30.57	Yes	No	No	No	MRGFFSRGTKDSPSTSASPSPRSHPSTSPASSSAATGPPRPIRLVYCDEKGKFRMDPEAVATLQLVKEPIGVVSVCGRARQGKSFILNQLLGRSNGFQVASTHKPCTKGLWLWSSPIKRTALDGSEYNLLLLDSEGIDAYDQTGTYSTQIFSLAVLLSSMFVYNQMGGIDEASLDRLSLVTQMTKHIRVKASGGTSSRSELGQFSPIFVWLLRDFYLDLVEDNRKISPRDYLEIALRPVQGSGGDIGAKNEIRDSIRALFPDRECFTLVRPLTNEKDLQRLDQIPLEDLRAEFGAGLDALTKFVFEKTRPKQLGGTVMTGPILVGITQSYLDALNNGAVPTITSSWQSVEETECRRAYDSGIEAYLAAFDQSKAPEEGALREEHEEAVRKALAMFNANA…	1074	TQM--TKHIRV--KAS-GGTSS-----------------------------------------	181-197	Yes	33.46	XP_018439099.1	radish	Eukaryota	Viridiplantae	Streptophyta	Streptophytina	Embryophyta	Tracheophyta	Euphyllophyta	Spermatophyta	Magnoliopsida	Mesangiospermae	eudicotyledons	Gunneridae	Pentapetalae	rosids	malvids	Brassicales	Brassicaceae	Brassiceae	Raphanus
Pneumocystis jirovecii RU7	hypothetical protein T551_01514	XP_018229952.1	30.08	No	No	No	Yes	MDNSSSKKQESTQETVDLIKFIEDSGLQNQGTNYNVVAVLGSQSTGKSTLLNKLFSTCFRIMDSSVRKQTTKGVWLSKSCNADILIMDVEGMDGRERGDDQDFERKSALFALAISDVIIINLWEHQIGLYQGANMGLLKIIFEVNLQLFHKNRSRNEENSLILFVVRDYVGTTPLENLSSILRADLERIWNLLTKPENLENCTIDDFFDLQFTALSHKMLAPDVFEQDILELQKRFFNPSDPNFVFHSKYYKRVPADGFSVYVKGIWEQIITNKDLDLPTQQQLLAQYRCDEISEVVLETIEPMVKSLEKSMNLEKFLDNLDEEMRKIKVFALEIFDKKGSQYYNEIYLRKRSDLINKLHSRMYILYMTQIGALFKLSIAQFKNIMKSGLEKQYKDFNF…	750	FEVN-LQLFHKNRSR------------------------------------------------	142-155	No	?	?	Pneumocystis jirovecii RU7	Eukaryota	Opisthokonta	Fungi	Dikarya	Ascomycota	Taphrinomycotina	Pneumocystidomycetes	Pneumocystidales	Pneumocystidaceae	Pneumocystis	Pneumocystis jirovecii
Nymphaea colorata	guanylate-binding protein 2	XP_031476320.1	30.07	No	No	No	No	MLRMFRSSDRSPSPSSVSTPTPPTPPSEPSASMAAGPARPLRLIYCDPQGKFVMDPEAVAALQLVKGPIGVVSVCGRARQGKSFILNQLLGRSNGFQVASTHKPCTKGLWMWSAPLKQTAIDGTEYNLVLLDSEGIEAYDQTGTYSTKIFSLALLLSSMFIYNQLGGIDEAALDRLSLVTEMTKHIRVRASTGKTSFSELGQFSPIFVWLLRDFYLDLVEDGRRISPRDYMELFLRPMQGGGREVITRNEIRDSIRALFPDRECFTLVRPLSDESALQKLDQVQLHKLRPEFRAGLDALTKFVFERTRPKQVGSTIMTGPVFIGITQSFLDAINKGAVPAIASSWQNVEEAECRRAYESAAEVYMANFDRSRPPDEVLLKEAHENAMKKSLAAFSENAV…	1065	TEM--TKHIRV--RAS-TGKTS-----------------------------------------	180-196	Yes	33.71	XP_031500434.1	water lily	Eukaryota	Viridiplantae	Streptophyta	Streptophytina	Embryophyta	Tracheophyta	Euphyllophyta	Spermatophyta	Magnoliopsida	Nymphaeales	Nymphaeaceae	Nymphaea
Tarenaya hassleriana	guanylate-binding protein 1 isoform X1	XP_010518777.1	29.98	Yes	No	No	No	MMRIFGRGGKDSPSDSASPSSESYPSPPSAAAASSSPVTGPARPIRLVYCDEKGKFRMDPEAVAALQLVKEPIGVVSVCGRARQGKSFILNQLLGRSSGFQVASTHKPCTKGLWLWSAPLKRTALDGTEYNLLLLDSEGIDAYDQTGTYSTQIFSLAVLLSSMFIYNQMGGIDEAALDRLSLVTEMTKHIRIKASGGKSSASELGQFSPIFVWLLRDFYLDLVEDNQKITPRDYLELALRPVQGGGKDIAAKNEIRDSIQALFPDRECFTLVRPLSNERELQRLDQISLDKLRPEFRAGLDALTKFVFERTRPKQVGPTVMTGPILVGVTQSYLDALNKGAVPTITSSWQSVEEAECRRAYDSGAEAYMSAFDRSKPPEEGMLREAHEEAVQKALAVFS…	1066	TEM--TKHIRI--KAS-GGKSS-----------------------------------------	184-200	Yes	33.58	XP_010551836.1	spider flower	Eukaryota	Viridiplantae	Streptophyta	Streptophytina	Embryophyta	Tracheophyta	Euphyllophyta	Spermatophyta	Magnoliopsida	Mesangiospermae	eudicotyledons	Gunneridae	Pentapetalae	rosids	malvids	Brassicales	Cleomaceae	New World clade	Tarenaya
Priapulus caudatus	guanylate-binding protein 1-like	XP_014665210.1	29.85	Yes	No	No	No	MARFLNFVSLPILSSICVLCLFQLDSNVVSADQLGEDVENQADNYGTRNVERGILPHEYDEQLNPWHGSGFPDTTTIQLVKPDPATHKRLIMVEENVKLLHRIVQPVVTIAVVGKFHSGKSFLMNQLMGKSKGFGIGPFVRPETMGIWMWGKPMNMQLPSGLDVSVVFLDTEGFAANNVTENYDAKIFAVSTLLSSYLIYNSVKIIDQSDIDYLELLARRTQLFALRSQMSKAKWTDDFNHDLLSFPPLIWVVQDFVQMTVGGETPTEWLHRLMKTHTRENDDYDISLLSIFKQVDCHTLFLPAVTKDLLTDLSKASEQDLTVDYKNERDHLIQKLRSGILPKEKNDQPITGPELASLMTILVDAANDGSLAQVPSRWNVFLERLEATATEDCLRFYEA…	823	ARR--TQLFAL--RSQMSKA--KW---------------------------------------	218-235	Yes	60.3	XP_014664986.1	priapulids	Eukaryota	Opisthokonta	Metazoa	Eumetazoa	Bilateria	Protostomia	Ecdysozoa	Scalidophora	Priapulida	Priapulimorpha	Priapulimorphida	Priapulidae	Priapulus
Dictyostelium discoideum AX4	hypothetical protein DDB_G0279823	XP_641502.1	29.66	No	No	No	Yes	MSEEITTNQTVEEEQQTNQPRLSNENIKQEDEEQQVQEQQEQQQQEQQEQIDDQDTQQQEDEFVVLEETKPVEPIRPTPTLQETPQQQKQQTQEQEHEYQDIVQFIDHKGDIVKEDNKNGRTTFLSTLSNRDDFLTKGFDYSVISILGPQSSGKSTLLNLLFNTRFAVMDASTGRKQTTQGVWMGVASTTNNKNETFLILDVEGTDGRERGEDEKAFERKTSLFSLALSSVLIINMWAHDIGRYNAANISLLKTVFELNLQLFQKKRNHKILIFFLIRDHDGVTPLERLKATLMEDITKLWTDLQKPEEFVGTRESDFFDFEFTTLPHKIYSPTAFLGQVEQLKQRFSDSGADSFIPKRKYRNDDIPADGFYQFSYQVWETIKSNRDLDLPSQKEMLAL…	894	FELN-LQLFQK------------------------K---------------------------	256-266	Yes	34.21	XP_629689.1	Dictyostelium discoideum AX4	Eukaryota	Amoebozoa	Evosea	Eumycetozoa	Dictyostelia	Dictyosteliales	Dictyosteliaceae	Dictyostelium	Dictyostelium discoideum
Thalassiosira pseudonana CCMP1335	predicted protein	XP_002289500.1	29.66	No	No	No	No	MDEEPVIISRKDYTRTPSPSPVTTHDESDPPSKPTEAMEEEEAAAIVQPAANSNDDLSDDDVVDLLDQQLPASSTPSRIPPPQEVPSARQIVSIGTATDSYAFTFHEEELNTILAKVPPGWKVSVVSVVGAFRTGKSFLLSWFLRYLEGHCTRRGAGAANKDEGGKKWYERVQTLNQHEGSFDWRGGTERNTTGMWMWSDPYFLPRSENGEEVAVLLVDTQGMFDHETTVGLTAAIFGLSTLLSSYQIYNVDKRIQEDNLQQLALFSEYGRMAFEAEEKAAAMGVGKSDEDEGTAGGEKDGATKKTAHKEPFQKIEFLVRDWQNFDTEDESDIASMEAEMAAYLDHVLAERAASDLKETRVQINSCFEEVSCFMMTHPGFAVVKNKYEGDVSKIEGLFL…	647	SEY--GRMAFEAEEKA-----AAMGVGKSDE-------------DEGT-----AG----GEKD	267-300	Yes	32.73	XP_002286013.1	Thalassiosira pseudonana CCMP1335	Eukaryota	Sar	Stramenopiles	Ochrophyta	Bacillariophyta	Coscinodiscophyceae	Thalassiosirophycidae	Thalassiosirales	Thalassiosiraceae	Thalassiosira	Thalassiosira pseudonana
Camellia sinensis	guanylate-binding protein 3-like	XP_028088450.1	29.59	No	No	No	No	MRRLFTKPSGDSPEPPSPSTATGPARPIRLVYCDEKGKFQMDPEAVAALQLVKDPVGVVSVCGRARQGKSFILNQLLGRSSGFQVASTHRPCTKGLWLWSAPIRRTALDGTEYNLLLLDSEGIDAYDQTGTYSTQIFSLAVLLSSMFVYNQMGGIDEAALDRLSLVTEMTKHIRVRASGERTTASELGQFSPIFVWLLRDFYLDLVEDNRRITPRDYLELALRPVQGGGRDLAAKNEIRESIRALFPDRECFTLVRPLSNENELQRLDQIPLDKLRPEFRSGLDAFTKFVFERTRPKQFGATVMTGPILACITQSFLDAINNGAVPTITSSWQSVEEAQCQRAYDLATEVYMSAFDRSKPPEEAALRGAHEVAVQKSFAAFNDSAIGAGSTRQKYEKRL…	1055	TEM--TKHIRV--RAS-GERTT-----------------------------------------	167-183	Yes	33.94	XP_028069335.1	black tea	Eukaryota	Viridiplantae	Streptophyta	Streptophytina	Embryophyta	Tracheophyta	Euphyllophyta	Spermatophyta	Magnoliopsida	Mesangiospermae	eudicotyledons	Gunneridae	Pentapetalae	asterids	Ericales	Theaceae	Camellia
Amphimedon queenslandica	guanylate-binding protein 5-like	XP_019856020.1	29.55	Yes	No	No	No	MPVHRSIFLLFFVAFSLGKELKVPAQNATDHVTSEPGSQPSSSVYDTFQSLPEEPIQLVRPDPDHHKLLEVVSENVRHLHYITSSVAVVAVVGKYHSGKSFLLNQLMGKGERGFSIGPTVRPQTMGIWMWGKPLVMKNKDEETVAIIYLDTEGFAASNISEVYDAKIFAVATILSSYLIYNSVKIIDQGDIDYLDLLARRTRLFALRSQITKSKWFDEFNHDLLQFPPLVWVVQDFVQSTEGEESPQRWLHKIMSTSSRETEEHNINLLSRRTLFYINFYYFKGMFESVDCHTLFLPATKKSLLQDLSQAKEEDLTEEYKEERDSLLKLINLNLKPKIKNGKSITGPELASLLEILVAAANKGSLAEVPSRWNAFLEQMHLNSVNDCILFYESEVNVLL…	823	ARR--TRLFAL--RSQITKS--KW---------------------------------------	198-215	Yes	32.95	XP_019853588.1	Amphimedon queenslandica	Eukaryota	Opisthokonta	Metazoa	Porifera	Demospongiae	Heteroscleromorpha	Haplosclerida	Niphatidae	Amphimedon
Rosa chinensis	guanylate-binding protein 3	XP_024158082.1	29.54	No	No	No	No	MFRMFRGGNASDASPESSSSPSSSSSPSPPQPSRPVTGPARPIRLVYADEKGRFRMDPEAVAVLQLVKEPIGVVSVCGRARQGKSYILNQILGRSSGFQVASTHRPCTKGLWMWSAPLKRTALDGTEYNLLLLDTEGIDAYDQTGTYSTQIFSLAVLLSSMFIYNQMGGIDEASLDRLALVTQVTKHIRVKASGGRTTASEIGQFSPVFVWLLRDFYLELVDNGRKITPREYLETALRPFEGKQDVAAKNEIRDSIRALFPDRECFTLLRPVDKEEELRRLDQIQLNKLRPEFKSGLDALTRFVFERTRPKQVGATMMTGPVLVGILQSYLDALNNGAVPTISSSWQSVEEAECRRAYDSAVDAYRSAFDRSKLPEEAALREAHEEAVQKSLAAFNDCA…	1069	TQV--TKHIRV--KAS-GGRTT-----------------------------------------	182-198	Yes	33.46	XP_040370463.1	China rose	Eukaryota	Viridiplantae	Streptophyta	Streptophytina	Embryophyta	Tracheophyta	Euphyllophyta	Spermatophyta	Magnoliopsida	Mesangiospermae	eudicotyledons	Gunneridae	Pentapetalae	rosids	fabids	Rosales	Rosaceae	Rosoideae	Rosoideae incertae sedis	Rosa
Centruroides sculpturatus	guanylate-binding protein 2-like	XP_023225373.1	29.51	No	No	No	No	MVATGKRNVCLLSRMLKCLLLILAVSSPYTDGRNEPACDLYEHSDISIFPDKPLQLVKPDKQHKNLIIIKENVAFLQKILGPVAIVSVVGKFHSGKSFLMNQLMGKSNGFGIGPSVQPETMGIWMWGRPWLMRRTNGERLSVVFLDTEGFAANNVSENYDAKIFSVATLLSSYLLYNSVKIIDQADIDYLELLARRTQLFALRSQMSRSKWTGEFIHDLLSFPPLLWIVQDFVQTTVDKETSKEWLHRLMETHTRENEDYEIRLMDIFKSVDCHTLFLPATRKRILNDLSLATDDDLTFEYKEERDDLIYKLKQSLVPKEKNHKPITGAELATLFEILVNAANEGSLAEIPSRWNAFIERIKQTATEDCFKFYVAEMTAFSDKHNNKPVKAKDLQECHN…	799	ARR--TQLFAL--RSQMSRS--KW---------------------------------------	194-211	Yes	65.45	XP_023232418.1	bark scorpion	Eukaryota	Opisthokonta	Metazoa	Eumetazoa	Bilateria	Protostomia	Ecdysozoa	Panarthropoda	Arthropoda	Chelicerata	Arachnida	Scorpiones	Buthida	Buthoidea	Buthidae	Centruroides
Quercus suber	guanylate-binding protein 2	XP_023899805.1	29.32	No	No	No	No	MLKYFRGRDNSSSDSSPQSSSSPSLSPSASPVTGPARPIRLVYSDEKGKFRMDPEAVAALQLVKGPVGVVSVCGRARQGKSYILNQLLGRSSGFQVASTHRPCTKGLWLWSAPLKRTALDGTEYNLLLLDSEGIDAYDQTGTYSTQIFSLAVLLSSMFIYNQMGGIDEAALDRLSLVTQMTKHIRVRASGGRTTASEIGQFSPIFVWLLRDFYLDLVEDDRRITPRDYLELALRPVQGSGKDMAAKNEIRDSIRALFPDRECFPLVRPLNNENDLQRLDQISLDRLRPEFRSGLDALTKFVFERTRPKQVGATVMTGPILVGITESYIAALNNGAVPTISSSWQSVEETECRRAFDSATDVYKSSFDRSKPPEEVTLRETHEEAVQKSLATFNAGAVGV…	1066	TQM--TKHIRV--RAS-GGRTT-----------------------------------------	178-194	No	?	?	cork oak	Eukaryota	Viridiplantae	Streptophyta	Streptophytina	Embryophyta	Tracheophyta	Euphyllophyta	Spermatophyta	Magnoliopsida	Mesangiospermae	eudicotyledons	Gunneridae	Pentapetalae	rosids	fabids	Fagales	Fagaceae	Quercus
Crassostrea virginica	atlastin-2-like isoform X2	XP_022335972.1	29.14	No	No	No	No	MAMSEKADDDKGKPLKIIDLEIEGEDDNVRHQLKLNKSNLEKVMLHSEVKDRPVVIVSVAGACRTGKSFLLGFFLKYLETEEDEWLTENDTIKGFEWRSGCDLVTTGIYIWSKPYIRVNKSGQKVAVLLMDTQGIFDNQSTIKECAGIFSLSNLLSSVQIYNLSRQIRENDLQYLELFTEYGRLTAEMSENYKPNQSRLIFLVRDWPYPKNHQFGETGGKSYIRSVLQVNRRQGEELKNLRKNICSSFPNTDGFLLPYPGMAVDTNSDFKGRVNEEKLVTKTIDCLEIKGKDWVQFVSVVVDSFEKGPLSPKSALDGTVEFWKQCVIDTAFDLYEKEMEKFCWIYHGKKLPVKQFEERHDMIRKKAIQQLNDLPKFRDITDAQVRSLFSQLESRSKAKH…	446	TEY--GRLTA---EM------------------------------------------------	179-188	Yes	59.29	XP_022299179.1	eastern oyster	Eukaryota	Opisthokonta	Metazoa	Eumetazoa	Bilateria	Protostomia	Spiralia	Lophotrochozoa	Mollusca	Bivalvia	Autobranchia	Pteriomorphia	Ostreida	Ostreoidea	Ostreidae	Crassostrea
Quercus lobata	guanylate-binding protein 2	XP_030972460.1	29.1	No	No	No	No	MLKYFRGRDNSSSDTSPQSSSSPSRSPSASPVTGPARPIRLVYSDEKGKFRMDPEAVAALQLVKGPVGVVSVCGRARQGKSYILNQLLGRSSGFQVASTHRPCTKGLWLWSAPLKRTALDGTEYNLLLLDSEGIDAYDQTGTYSTQIFSLAVLLSSMFIYNQMGGIDEAALDRLSLVTQMTKHVRVRASGGRTTASEIGQFSPIFVWLLRDFYLDLVEDDRRITPRDYLELALRPVQGSGKDMAAKNEIRDSIRALFPDRECFPLVRPLNNENDLQRLDQISLDRLRPEFRSGLDALTKFVFERTRPKQVGATVMTGPILVGITESYIAALNNGAVPTISSSWQSVEETECRRAFDSATDVYKSSFDRSKPPEEVTLRETHEEAVQKSLATFNAGAVGV…	1066	TQM--TKHVRV--RAS-GGRTT-----------------------------------------	178-194	Yes	32.58	XP_030954348.1	Valley oak	Eukaryota	Viridiplantae	Streptophyta	Streptophytina	Embryophyta	Tracheophyta	Euphyllophyta	Spermatophyta	Magnoliopsida	Mesangiospermae	eudicotyledons	Gunneridae	Pentapetalae	rosids	fabids	Fagales	Fagaceae	Quercus
Theileria orientalis strain Shintoku	TOT_040000438	XP_009692363.1	29.06	No	No	Yes	No	MESRSNDYNKTNALTSLSPVEFSNYECEINDGFNKYLKDAGFDTYGFNFNVLTILGSQSSGKSHLLNSLFSSKFQTMDSSKGHSQTTKGIWASLLLPKERSANAVVVFDSEGTDSRERGEGRLTFEHRSSLFCLALSDVVVVNLWYNSLGNLTSSNYGLLKTVVEANLELVDSNNDQSLKTLLFFCVRDWSPNLSPLNVVKDYVMNKYMSSIWNEITKPARFANVGVESLFEIRVFGLSNAITDTVRFNEDLEELRRAWNELRPSKYSRLVPSDGFFVYCNNVWNTIIEQNHLDIPTQKEMLSSYRCAEIKSAVLQKVASGLNEHAEGEFMEYVLKLLKEAEELYFTEASRYDASVSKRVANELLSQLCGRLQPYFESALGDYVKKLTVEASSMLEKEF…	793	VEAN-LELVDS------------------------N---------------------------	164-174	No	?	?	Theileria orientalis strain Shintoku	Eukaryota	Sar	Alveolata	Apicomplexa	Aconoidasida	Piroplasmida	Theileriidae	Theileria	Theileria orientalis
Ananas comosus	guanylate-binding protein 2-like isoform X1	XP_020088602.1	29	No	No	No	No	MMQMLRFHSGSASKDRNASPTSDPRNPNPSPSPRGTSASPSPSYASTVAPGTVGPGRPLRLVYCDERGKFQMDPEAVAALHLVKSPIGVVSVCGRARQGKSFILNQLLGMSSGFQVASTHRPCTKGLWMWSAPIKRTALDGTEYSLLLLDSEGIDAYDQTGTYSIQVFSLAVLLSSLFIYNQMGGIDEAALDRLSLVTEMTKHIRVKAAGGRSTTSEIGQFSPVFVWLLRDFYLDLAEDNRKITPRDYLELALRPIQGRGKDVSSKNEIRESIRALFPDRDCFTLVRPLNNENELRHLDQIPLESLRPEFRAGLDALTKFVFERTRPKQVGATVMTGPILAGITQSFLDAINNGAVPTISSSWQSVEEAECRRAYDYAAEVYMSSFDRTKPADEDVLRE…	1088	TEM--TKHIRV--KAA-GGRST-----------------------------------------	198-214	Yes	33.21	XP_020086361.1	pineapple	Eukaryota	Viridiplantae	Streptophyta	Streptophytina	Embryophyta	Tracheophyta	Euphyllophyta	Spermatophyta	Magnoliopsida	Mesangiospermae	Liliopsida	Petrosaviidae	commelinids	Poales	Bromeliaceae	Bromelioideae	Ananas
Nematostella vectensis	guanylate-binding protein 2	XP_032230276.1	28.97	No	No	No	No	MCAKWIIFAWGLLSLIKAQAISSSHVGNKNKDCHVDRTCSSFHGPKPETYNSPSPGKYKAFRNFEFQEQSQSSQINSWSSIKELDKPVQLVYPDQSSHKQLVLHKENLRLLQLIQEPIATVAVVGKFHTGKSFLLNQLMGKQAGFGVGPFVRPETMGIWMWGKPLKIKLQDGQEVALVFLDTEGFAATNVSESYDAKVFAVATLLSSYLIYNSVKIIDQGDIDYLELLSRRTQLFALKSQMSKAKWNNDFNHDLLKFPPLLWVVQDFVQLTENNEDPTSWLHRLLASPAKDSEEHAISLKAIFPSVECHTLFFPATKKAILQDLSKAREEDLTEEYREERDELLEKMRRSIRHKGKNGSPITGPELASLLEILVEAANEGSLAQIPSRWNTFLEKLERT…	834	SRR--TQLFAL--KSQMSKA--KW---------------------------------------	229-246	Yes	48.91	XP_032219686.1	starlet sea anemone	Eukaryota	Opisthokonta	Metazoa	Eumetazoa	Cnidaria	Anthozoa	Hexacorallia	Actiniaria	Edwardsiidae	Nematostella
Plasmodium falciparum 3D7	protein SEY1, putative	XP_001348332.2	28.87	No	No	No	No	MEKGVEKTQIIDYDGNVIEDLKEWMIDNKLNDLGFSYNVIAVLGSQSSGKSTLLNNLFKTSFDVMNTKQGHSQTTKGLWLSYDKFDDETNNSSSFFKLKKKNKPTLILDVEGTDSKERGDNRLTFEHRSALFCLALADCVIVNLWYHSLGNFTASNYGLLKTVMEVNLELFQQEKNSPKTILLFTVRDWFEEFAPIEVVRNKILDEYINKIWKEMKKPKEAEKLNINNFFIIEVVGLSHGIIKKEDFLKDVNNLRDKWINNLRPSKYSRNIPSDGFAQYCNNIWNTIVKQSQLDIPSQKEMLSTFRCQEIKNNVINNINKEIKEKSIESHNKVIENFKEWAEKNIIQKCLDDYFKDASRYKENICLRTSQELLDYLFTQLQAIVDNNLQYIQRTLCTKF…	937	MEVN-LELFQQ------------------------E---------------------------	164-174	No	?	?	Plasmodium falciparum 3D7	Eukaryota	Sar	Alveolata	Apicomplexa	Aconoidasida	Haemosporida	Plasmodiidae	Plasmodium	Plasmodium (Laverania)	Plasmodium falciparum
Plasmodium gaboni	root hair defective 3 GTP-binding protein-like protein	XP_018639238.1	28.87	No	No	No	No	MEKGVEKTQIIDYEGNVLEDLKEWMIDNKLNDLGFNYNVIAVLGSQSSGKSTLLNNLFKTSFDVMNTKQGHSQTTKGLWLSYDKFDDENNNSSSFFKLKKKNKPTLILDVEGTDSKERGDNRLTFEHRSALFCLALADCVIVNLWYHSLGNFTASNYGLLKTVMEVNLELFQQEKNSPKTILLFTVRDWFEEFAPIEVVKNKILDEYINKIWKEMKKPKEAEKLNINNYFIIEVVGLSHGIIKKEDFLKDVNNLRDKWINHLRPSKYSRNIPSDGFAHYCNNIWNTIVKQSQLDIPSQKEMLSTFRCQEIKNNVINNISKEIKEKSIESHNKVIENFKEWAEKNIIEKCLDDYFKDASRYKENICLRTSQELLDYLFTQLQAIVDNNLQYIQRTLCTKF…	920	MEVN-LELFQQ------------------------E---------------------------	164-174	No	?	?	Plasmodium gaboni	Eukaryota	Sar	Alveolata	Apicomplexa	Aconoidasida	Haemosporida	Plasmodiidae	Plasmodium	Plasmodium (Laverania)
Plasmodium reichenowi	root hair defective 3 GTP-binding protein-like protein	XP_012765225.2	28.87	No	No	No	No	MEKGVEKTQIIDYDGNVIEDLKEWMIDNKLNDLGFNYNVIAVLGSQSSGKSTLLNNLFKTSFDVMNTKQGHSQTTKGLWLSYDKFDDETNNSSSFFKLKKKNKPTLILDVEGTDSKERGDNRLTFEHRSALFCLALADCVIVNLWYHSLGNFTASNYGLLKTVMEVNLELFQQEKNSPKTILLFTVRDWFEEFAPIEVVRNKILDEYINKIWKEMKKPKEAEKLNINNFFIIEVVGLSHGIIKKEDFLKDVNNLRDKWINNLRPSKYSRNIPSDGFAQYCNNIWNTIVKQSQLDIPSQKEMLSTFRCQEIKNNVINNINKEIKEKSIESHNKVIENFKEWAEKNIIQKCLDDYFKDASRYKENICLRTSQELLDYLFTQLQVIVDNNLQYIQRTLCTKF…	923	MEVN-LELFQQ------------------------E---------------------------	164-174	No	?	?	Plasmodium reichenowi	Eukaryota	Sar	Alveolata	Apicomplexa	Aconoidasida	Haemosporida	Plasmodiidae	Plasmodium	Plasmodium (Laverania)
Plasmodium sp. gorilla clade G2	root hair defective 3 GTP-binding protein (RHD3) homolog, putative	XP_028540517.1	28.87	No	No	No	No	MEKGVEKTQIIDYEGNVLEDLKEWMIDNKLNDLGFNYNVIAVLGSQSSGKSTLLNNLFKTSFDVMNTKQGHSQTTKGLWLSYDKFDDENNNSSSFFKLKKKNKPTLILDVEGTDSKERGDNRLTFEHRSALFCLALADCVIVNLWYHSLGNFTASNYGLLKTVMEVNLELFQQEKNSPKTILLFTVRDWFEEFAPIEVVKNKILDEYINKIWKEMKKPKEAEKLNINNYFIIEVVGLSHGIIKKEDFLKDVNNLRDKWINHLRPSKYSRNIPSDGFAHYCNNIWNTIVKQSQLDIPSQKEMLSTFRCQEIKNNVINNISKEIKEKSIESHNKVIENFKEWAEKNIIEKSLEDYFKDASRYKENICLRTSQELLDYLFTQLQAIVDNNLQYIQRTLCTKF…	921	MEVN-LELFQQ------------------------E---------------------------	164-174	No	?	?	Plasmodium sp. gorilla clade G2	Eukaryota	Sar	Alveolata	Apicomplexa	Aconoidasida	Haemosporida	Plasmodiidae	Plasmodium	Plasmodium (Laverania)
Ziziphus jujuba	guanylate-binding protein 3 isoform X1	XP_015875127.1	28.73	No	No	No	No	MMKFFRGKDNSPDVSPHSLSSSPSPSSSYTSVTGPARPLRLVYCDEKGKFRMDPEAVASLQLVKGPIGVVSVCGRARQGKSFILNQLLGRSSGFQVASTHRPCTKGLWLWSAPLKRTALDGTEYNLLLLDSEGIDAYDQTGTYSTQIFSLAVLLSSMFIYNQMGGIDEAALDRLSLVTQMTRHIRVRAGGRSSASELGQFSPIFVWLLRDFYLDLVEDNRRITPRDYLELALRPVQGGGKDIAAKNEIRDSIRALFPDRECFTLVRPLNNENDLQRLDQISLDKLRPEFRSGLDALTKFVFERTRPKQVGATIMTGPVLVGIIESYLEALNNGAVPSISSSWQSVEETECRRAYDTASEVYMSAFDRSKPPEEAALREAHEEAVQKSLATFNAAAVGLG…	1065	TQM--TRHIRV--RA--GGRSS-----------------------------------------	178-193	Yes	33.08	XP_015879870.1	common jujube	Eukaryota	Viridiplantae	Streptophyta	Streptophytina	Embryophyta	Tracheophyta	Euphyllophyta	Spermatophyta	Magnoliopsida	Mesangiospermae	eudicotyledons	Gunneridae	Pentapetalae	rosids	fabids	Rosales	Rhamnaceae	Paliureae	Ziziphus
Citrus sinensis	guanylate-binding protein 1	XP_006467722.1	28.71	No	No	No	No	MMMKFFGKGKDSSPYNSLQPSTSPSSSRLPLNSTPVTGPARPIRLVYCDEKGKFRMDPEAVAALQLVKEPIGVVSVCGRARQGKSFILNQLLGRSSGFQVASTHRPCTKGLWLWSAPLKRTALDGTEYNLLLLDSEGIDAYDQTGTYSTQIFSLAVLLSSMFIYNQMGGIDEAALDRLSLVTQMTKHIRVRASGGKTTPSELGQFSPIFVWLLRDFYLDLVEDNRKITPRDYLEIALRPVQGSGRDIAAKNEIRDSIRALFPDRECFPLVRPLNNEHELQRLDQISLDRLRPEFRAGLDALTKFVFERTRPKQVGATVLTGPVLIGITESYLDAINNGAVPTISSSWQSVEEAECRRAYDSATETYMSTFDRSKPPEEVALGEAHEAAVQKALAVYNAG…	1070	TQM--TKHIRV--RAS-GGKTT-----------------------------------------	182-198	Yes	33.46	XP_006482645.1	Valencia orange, apfelsine, naranja, navel orange	Eukaryota	Viridiplantae	Streptophyta	Streptophytina	Embryophyta	Tracheophyta	Euphyllophyta	Spermatophyta	Magnoliopsida	Mesangiospermae	eudicotyledons	Gunneridae	Pentapetalae	rosids	malvids	Sapindales	Rutaceae	Aurantioideae	Citrus
Entamoeba dispar SAW760	guanylate-binding protein	XP_001741644.1	28.71	No	No	No	No	MMRKVIQFIVLLLFFISSINGKIHCNNGVKLNHQIKPITLVYPNVDHDKLIYNQTACELLSSQINWKVISVIGPYHSGKSFLLNSLTNITDIFPVVNSNKPTTQGIQIFISEKEGIVYLDTEGLSSGLANSTEAYDAMIYSIAALSSNLMIYNTIRTIDQQQLDYLELLSRRAQLFALKSELQNSGNLSKSFVSFPPLFWVVRDYALDERTESWFFSLLEASQRKEFGKATSEKNTENESIRLQKLFEKMKAFTLFLPHINKENLKELKIQCLNEEFLNDLQILKKSIQETIKGVGISARQFCSTINFYVHAANKNLFPVIPSVWNGYIKSLKLSVKESVFDYAKNNTDKINEQNIVFTEEEINNKIEIIKQNCKRIAEQMLFGIKDLTENVLQDIEID…	752	SRR--AQLFAL--KSELQNS-------------------------------------------	170-185	No	?	?	Entamoeba dispar SAW760	Eukaryota	Amoebozoa	Evosea	Archamoebae	Mastigamoebida	Entamoebidae	Entamoeba	Entamoeba dispar
Sesamum indicum	guanylate-binding protein 1	XP_011096366.1	28.48	No	No	No	No	MMRLFSRGSAGESPHTASPSIPPAPVSSNMSAGPARPIRLVYSDEKGKFHMDPEAVALLQLVKEPVGVVSVCGRARQGKSFILNQLLGRSSGFQVASTHRPCTKGLWLWSTPLRRTALDGTEYNLLLLDTEGIDAYDQTGKYSTQIFSLAVLLSSMFIYNQMGGIDEAALDRLSLVTEMTKHIRVRASGGRSTASELGQFSPIFVWLLRDFYLDLEEDNRKITPRDYLELALRPVQGGGRDVAAKNEIRESIRALFPDRECYTLVRPLTNENDLQRLDQIPLEKLRPEFRSGLDSLTKFVFERTRPKQMGATVMTGPILARITQSFLDALNDGAVPTITSSWQSVEEAECLRAYESGTEVYMSAFDRSKPPEEAALREAHEDAVQKSMATFNATAVGAG…	1066	TEM--TKHIRV--RAS-GGRST-----------------------------------------	177-193	Yes	32.16	XP_020548387.1	sesame	Eukaryota	Viridiplantae	Streptophyta	Streptophytina	Embryophyta	Tracheophyta	Euphyllophyta	Spermatophyta	Magnoliopsida	Mesangiospermae	eudicotyledons	Gunneridae	Pentapetalae	asterids	lamiids	Lamiales	Pedaliaceae	Sesamum
Cynara cardunculus var. scolymus	guanylate-binding protein 1-like isoform X1	XP_024962129.1	28.39	No	No	No	No	MRRFFSRGTSNDSSPQTPPTASSPTPLFSPSTAVASGPARPIRLVYCDERGKFQMDPEAVSVLQLVKEPVGVVSVCGRARQGKSYILNQLLGRSSGFQVASTHRPCTKGLWLWSTPLRRTALDGTEYNLLLIDSEGIDAYDQTGTYSTQIFSLAVLLSSMFIYNQMGGIDEAALDRLSLVTEMTKHIRVRASGGKTTASELGQFSPIFVWLLRDFYLDLVEDNRKITPRDYLELALRPVQGGGRDVSAKNEIRESIRALFPDRDCFTLVRPLSNENELQRLDQISMDKLRPEFKSGLDELTRFVFERTRPKQLGATVMTGPIFAGITQSFLDALNNGAVPTITSSWQSVEETECQRALEYATEVYKSSFDRTRPPEEAAIQEAHEEAAQKAVAAFNSTA…	1072	TEM--TKHIRV--RAS-GGKTT-----------------------------------------	181-197	Yes	33.08	XP_024973993.1	artichoke, globe artichoke	Eukaryota	Viridiplantae	Streptophyta	Streptophytina	Embryophyta	Tracheophyta	Euphyllophyta	Spermatophyta	Magnoliopsida	Mesangiospermae	eudicotyledons	Gunneridae	Pentapetalae	asterids	campanulids	Asterales	Asteraceae	Carduoideae	Cardueae	Carduinae	Cynara	Cynara cardunculus	Cynara cardunculus subsp. cardunculus
Entamoeba histolytica HM-1:IMSS	Guanylate-binding protein, putative	XP_657277.1	28.39	No	No	No	No	MMPKVMQFIILFLFFIYSINGKIHCNNGIKLSHQIKPTTLVYPNVNHDKLIYNQTACELLSSQINWKVISVIGPYHSGKSFLLNALTNITDIFPVVNSNKPTTQGIQIFISEKEGIIYLDTEGLSSGLANSTESYDAMIYSIAALSSNLMIYNTIRTIDQQQLDYLELLSRRAQLFALKSELQNSGNLTKSFVSFPPLFWVVRDYALDERTESWFFSLLEASQRKEFGKATSEKNTENESIRLQKLFEKMKAFTLFLPHVNKDNLKELKIQCLNEEFLNDLQILRRSIQEVIKGVGISARQFCSTINFYVHAANKNLFPAIPSVWNGYIKSLKLSVKESVLDYAKNNTDKINEQNIVFTEEEINTKIEIIKQNCKRIAEKMLFGIKDLTENVLQDIEID…	752	SRR--AQLFAL--KSELQNS-------------------------------------------	170-185	No	?	?	Entamoeba histolytica HM-1:IMSS	Eukaryota	Amoebozoa	Evosea	Archamoebae	Mastigamoebida	Entamoebidae	Entamoeba	Entamoeba histolytica
Acropora millepora	guanylate-binding protein 7-like	XP_029199462.1	28.38	No	No	No	No	MATNAGFAIPLCLPNNCLWNESTGEYKRTSEQRNSLYVVGKALDQLRKVKGPVCVVSIAGPCRKGKSYILSKAFDQGEVFPLGHFLDPETMGIWMWVVPEKIKDSNGQEFTVVLLDSEGIDAVTADGSDDHCIFTLTILLASVLIYNSAGVPSRNDLDGLDFIVKLSQRIQLRSTDKPGKEAQEDSKLFFKTFPYFIWLLRDVVLSLPRDCSNIKDFFLKRVFQSESTSSADNADKVAESILNFFPGFDAFKLPPPSSDPEVVLNLNREEAQSGINKSFIRGVQEFKEMLLSKLSPKRSFQDGEYVTGEALASLVNIYVEALNTPGMVPSVQSAWETFVHTKCTEAKCAAVQVYDKAMSTQLDKCQLPCDSDDIRKMQKNAVEESMAVFQAEIVGVSAL…	652	VKL--SQRIQL--RSTDKPG---KE-----------------------------------AQE	164-184	Yes	50.79	XP_029196301.2	Acropora millepora	Eukaryota	Opisthokonta	Metazoa	Eumetazoa	Cnidaria	Anthozoa	Hexacorallia	Scleractinia	Astrocoeniina	Acroporidae	Acropora
Citrus clementina	guanylate-binding protein 1	XP_024046185.1	28.38	No	No	No	No	MMMKFFGKGKDSSPDNSLQPSTSPSSSRLPLNSTPVTGPARPIRLVYCDEKGKFRMDPEAVAALQLVKEPIGVVSVCGRARQGKSFILNQLLGRSSGFQVASTHRPCTKGLWLWSAPLKRTALDGTEYNLLLLDSEGIDAYDQTGTYSTQIFSLAVLLSSMFIYNQMGGIDESAIDRLSLVTQMTKHIRVRASGGKTTPSELGQFSPIFVWLLRDFYLDLAEDNRKITPRDYLEIALRPVQGSGRDIAAKNEIRDSIRALFPDRECFTLVRPLNNENELQRLDQISLDRLRPEFRAGLDALTKFVFERTRPKQVGATVLTGPVLIGITESYLDAINNGAVPTISSSWQSVEEAECRRAYDSATETYMSTFDRSKPPEEVALGEAHEAAVQKALAVYNAG…	1070	TQM--TKHIRV--RAS-GGKTT-----------------------------------------	182-198	Yes	33.46	XP_006431221.2	clementine	Eukaryota	Viridiplantae	Streptophyta	Streptophytina	Embryophyta	Tracheophyta	Euphyllophyta	Spermatophyta	Magnoliopsida	Mesangiospermae	eudicotyledons	Gunneridae	Pentapetalae	rosids	malvids	Sapindales	Rutaceae	Aurantioideae	Citrus
Acanthaster planci	guanylate-binding protein 4-like isoform X1	XP_022084338.1	28.04	No	No	No	No	MAALGAVTLLVRIVIMNLMLIAESRGNDASRPQSKGGEICQLSQNEDGRAEPEGRQATCRPAPGSTHDSTQTASLQPLLPPLQDRPMQLVRPDPSHKKMEIVEESIQSLLRLSNPVAVVAVVGKYHSGKSFLLNQLMGKQGNFGFTVGPSLRPQTMGIWMWGMPTTMTLSSGIDVSVIFLDTEGFAANNVSETYDAKVFAVAALLSSFLIYNSVKVIDQADLDYLELLSRRTQLFALRSQLSRAKWAQDFNHDLLSFPPLLWVVQDFVQVTGNDEPTPLEWLTEMMKSSAWESENHRVSLLDIFQDVDCHTLFFPATKKEILQDLSLAREEDLTAEYKVERNRLINILRQGIIPKEKNGRPITGAELASLIEVLVTAANEGSLSQIPSRWSAFIQSMEQ…	833	SRR--TQLFAL--RSQLSRA--KW---------------------------------------	229-246	Yes	62.5	XP_022081147.1	crown-of-thorns starfish	Eukaryota	Opisthokonta	Metazoa	Eumetazoa	Bilateria	Deuterostomia	Echinodermata	Eleutherozoa	Asterozoa	Asteroidea	Valvatacea	Valvatida	Acanthasteridae	Acanthaster
Prosopis alba	guanylate-binding protein 2	XP_028766561.1	27.72	No	No	No	No	MLGFFRRDNSADASPPFPAATSSSSPSVPPVTGPARPIRLVYCDEKGKFRMDPEAVATLQLVKEPIGVVSVCGRARQGKSFILNQLLGKSSGFQVAPTHRPCTKGLWLWSAPLKRTALDGTEYNLLLLDSEGIDAYDQTGTYSTQIFSLAVLLSSMFIYNQMGGIDEAALDRLSLVTQMTKHIRVRASGGRTSASELGQFSPIFVWLLRDFYLDLTEDNRKITPRDYLELALRPVQGSGKDIASKNEIRDSIRALFPDRECFTLVRPLNNESDLQRLDQISLNRLRPEFRSGLEALTKFVFEKTRPKQVGVTMMTGPVLVGITQSYLDAINQGAVPTISSSWQSVEEAECRRAYDSAAEMYMSSFDRSKPPEEGALREAHEEAVQRAMAAFNDSAVGIG…	1063	TQM--TKHIRV--RAS-GGRTS-----------------------------------------	177-193	Yes	34.47	XP_028780511.1	white carob tree	Eukaryota	Viridiplantae	Streptophyta	Streptophytina	Embryophyta	Tracheophyta	Euphyllophyta	Spermatophyta	Magnoliopsida	Mesangiospermae	eudicotyledons	Gunneridae	Pentapetalae	rosids	fabids	Fabales	Fabaceae	Caesalpinioideae	mimosoid clade	Mimoseae	Prosopis
Rhagoletis zephyria	LOC108380673	XP_017492552.1	26.84	Yes	No	Yes	No	MNQLMAKSAGFGIGSQVTPETMGIWVWGRPLKIEHPNGPSQWVLLLDTEGFAATNVSENYDAKIFAVATLLSGQLLYNSVKIIDQSDIDYLELLARRTQLFALKAQMSSSSSDNGNQNEETTTTNNDKDTTVENWTEDFSPQLLNFPSLIWVIQDFVQETGGEHCRDWLLRLLTDTHAREADSYSISLKDIFPSVDCHTLFIPASRKAHLADLSRATEADLTPEYRLERDALVEKVKRRVAPKRRNDGKAYTGVELAALLRVLVTAANAGSLTEIPNRWDAFLEQLQKSAVEDCYKFYQAHLNGLFESASGGGGGGSGGNRGQANSAEHNAQTKSFVDAVSERRLSAWSAVSKEKALSLLGHLLQGLPEPLERSRPELTDLIERYYAAAADLNRQKIHL…	763	ARR--TQLFAL--KAQMSSS--SSDNGN-----QNE--ETTTTNNDK-------D----TTVE	95-133	Yes	56.4	XP_017483210.1	snowberry fruit fly	Eukaryota	Opisthokonta	Metazoa	Eumetazoa	Bilateria	Protostomia	Ecdysozoa	Panarthropoda	Arthropoda	Mandibulata	Pancrustacea	Hexapoda	Insecta	Dicondylia	Pterygota	Neoptera	Holometabola	Diptera	Brachycera	Muscomorpha	Eremoneura	Cyclorrhapha	Schizophora	Acalyptratae	Tephritoidea	Tephritidae	Trypetinae	Carpomyini	Carpomyina	Rhagoletis
Gregarina niphandrodes	guanylate-binding protein	XP_011131851.1	26.53	No	No	No	No	MRGSIILVGACLAAASLTDGSGADGSGADGSGGGPIQLVRPKAGHADLEATEEGLNYLRSLVAPIAVVSAVGAIHTGKSFLLNQLSDVGQGFSVGYTVRPETSGIWLMPYPRLLDGAGNVAASSSGASPGSTSVSDMSRTPGAGTTLLFLDTEGLFSKDASSSYDAKLFAISTLLSSEVIYNTVKFIDTHHMEALETLIRRTNLFGLRAYARQKVSAVANLSEFLRVLVPSQLSWVVQDFVQDLENLEPEAWLEELLTRGGVATGTPSEVPEERVGNFFKRIDCVTLPVPASSNDLLQKLDTIPSDQLDAQYRIGIANFRNRLMKRAVREPKFKGGGFNGHQGTLGSQDKLPMTGGDMADLLIFLIEAANTSSTDGNHESPFPELPSVAEQFTKLQLKL…	447	IRR--TNLFGL--RAYARQK--VSAVAN-----------------------------------	199-220	No	?	?	Gregarina niphandrodes	Eukaryota	Sar	Alveolata	Apicomplexa	Conoidasida	Gregarinasina	Eugregarinorida	Gregarinidae	Gregarina
Strongylocentrotus purpuratus	guanylate-binding protein 2	XP_030853992.1	26.47	No	No	No	No	MFLNPAYLIICYICIHRGASEQVQSVHDVKQTLPLPSQDHGFPKSSEREKQINETTRDPPERPLQLVRPDATHKKLELVQENIQYLLKMDQAVAVVAVVGKYHSGKSFLLNQLMGKQTQLGFRVGPYLRPETMGIWMWGKPTRMTLSSGQDVAVIFLDTEGFAANNVSETYDAKVFAVSALLSSYLIYNSVKVIDQADLDYLELLARRTQLFALRSQLSRAKWAQDFNHDLLSFPPLLWVVQDFVQSLDSDDTASDPKKWLHHMMQSMAWEGEDHPISLMDVFQSVDCRTLFFPATTKEILQDLSKAKESDLTIDYRQERDELIKGLKAGLVPKEKNGKLLGGPEMASLLNVLVTAANEGSLSQIPSRWSSFIQSLEQSAVEDCLKFYEADMSILLGIH…	812	ARR--TQLFAL--RSQLSRA--KW---------------------------------------	206-223	Yes	61.13	XP_011662304.2	purple sea urchin	Eukaryota	Opisthokonta	Metazoa	Eumetazoa	Bilateria	Deuterostomia	Echinodermata	Eleutherozoa	Echinozoa	Echinoidea	Euechinoidea	Echinacea	Camarodonta	Echinidea	Strongylocentrotidae	Strongylocentrotus
Acytostelium subglobosum LB1	hypothetical protein SAMD00019534_084200	XP_012751765.1	26.44	No	No	No	Yes	QRMKNTLFLIFLLLVISPLSQSINQDRLKPTLEVVSQPIQLIYPDEQHQTLQINQNALSSLNELMDNYSILGVVGTFHSGKSFLLNQLMDTTDRFTVGPTIHPQTLGIWVWPTVVTYEGKRHPILLIDTEGFYSSNVSEAYDAKIFAITTLLSSHLIYNSVKIIDQSALEYLELLARRTQLFALKSQLKTDSPLNDILKFPSLTWVVQDFFQDIGEITATQWLHNLLKAHSRDQPDANLSIAKIFPDIQCHTLFIPSSDRNTLRHLDQAKIGDLSPIYLDELNTLKKSIFHSIKPKMQGPAIGSLIKLLVEVANGNTFPTVPSVWVGFIKQQQSLALSDSLVLFKEKMAPVLQEVPPLNDKQYSELESSSLSFVNQLYKQLLFGLEEAYTPGLVQLKLS…	506	ARR--TQLFAL--KSQLKTD-------------------------------------------	176-191	Yes	33.71	XP_012754968.1	Acytostelium subglobosum LB1	Eukaryota	Amoebozoa	Evosea	Eumycetozoa	Dictyostelia	Acytosteliales	Acytosteliaceae	Acytostelium	Acytostelium subglobosum
Dermatophagoides pteronyssinus	guanylate-binding protein 2-like	XP_027195641.1	26.33	No	No	No	No	MLSCHRTLSIWIFTLILLSNHNHYCNGDENINSLNNEYEYDSTLFPDRPLQLVRPDDEHKNLIIVEENIKFLHTITEPVSLISVVGKFHSGKSYLMNQLMKKSKGFGIGSKVTPETMGIWLWGKPIKFGSKRQDHWTLMLDTEGFAATNISENYDAKIFAVATLMSSTLLFNSVKIIDQSDIDYLELLARRTQLFALKAVMTPRANVSLNDHPQRLKNSIYQLDSEILQFPSLIWVIQDFVQDVDEGKNCKDWLIELLSTHTRETESYSISLKDIFPSVDCHTLFIPSANKYHLADLSRADEHDLLDDYRYERDELIEKLSDLLRPKFRNSIAMTGTDLVHIFRMLVNAANSGSLTEIPNRWDAFLDRLKQSSIDECFKFYVNYMNNLLVEQLNNEPVS…	808	ARR--TQLFAL--KAVMTPR--ANVS-----------------LNDH-------P----QRLK	189-217	Yes	57.72	XP_027199350.1	European house dust mite	Eukaryota	Opisthokonta	Metazoa	Eumetazoa	Bilateria	Protostomia	Ecdysozoa	Panarthropoda	Arthropoda	Chelicerata	Arachnida	Acari	Acariformes	Sarcoptiformes	Astigmata	Psoroptidia	Analgoidea	Pyroglyphidae	Dermatophagoidinae	Dermatophagoides
Pollicipes pollicipes	atlastin-like	XP_037079991.1	25.77	No	No	No	No	MARASRADEPDSGHAVPILVPDERGALVLDEAALRSVLLQDEVRHLPVVVVAIAGAFRRGKSFLLSLLLRFLEAGGAPGWLGADDRPLSGFAWRGGHQRHTVGIHMWSRPTCVSLPSGERVAVVLMDTQGAFDDRTEVSENAAVFALSALTSSLHIYNVSKTVGADDLQHLQLFAEYGRVACEAGGGPPFQRLLLLVRDWQAPSEAAYGQAGGQLVLCEALGEAPGAPDELRKMRCHVRRSFSDVDCFLMPYPGKLVATSPSFKGCPRDIDREFLSSVDELAGLILSPEKLVKKQSGGQVLTAADLVTHFQVLHEVFKSGRLPQPRSLIETMSEANHLAGVSRGTTLYAEEMRQLCPENSPPVEQADLDQYHRRTVEKVLACFYSQKKMLSTGAGAYKE…	436	AEY--GRVAC---EA------------------------------------------------	175-184	Yes	58.76	XP_037087068.1	goose neck barnacle	Eukaryota	Opisthokonta	Metazoa	Eumetazoa	Bilateria	Protostomia	Ecdysozoa	Panarthropoda	Arthropoda	Mandibulata	Pancrustacea	Crustacea	Multicrustacea	Hexanauplia	Thecostraca	Cirripedia	Thoracica	Pedunculata	Scalpellomorpha	Pollicipedidae	Pollicipes
Monosiga brevicollis MX1	MONBRDRAFT_30984	XP_001742376.1	25.69	No	No	Yes	No	MGWQYWIMGLVLAGVCGNHHGWPGAVANASLLTLQEKLLPAHQSAARPLQLVGRDQTGRLAVNRSSLQYIATNWHEPVYVVGVVGPFHSGKSFLANRLVDRMAGFTLGPTVQPTTEGIWTFSVPATDGQRLRVVVLDTEGLAAPGNSPDYDAALFAVTTLLSTHLVYNSVRIIDEAAMEYLEVLARRAQLFQFQTALRSQSQFSPAMLNFPSLTWVVQDFFQEQIDGESPDAWLRRLMDQQAALAPADLTADYIKDIEAVQQHLVELLRQKHTETPHEASATLSDEAPSGLSQLSRALLSIAAPRQHSAPSQALTPAQFVFLVDLLVTTVNNGGLGQLPSQWSMLVREQAVQAREQSLQASGLADVLARAFFRRMVEDLLAVQPPLAELLFEQQLHDAK…	1447	ARR--AQLFQF--QTALRS--------------------------------------------	185-199	No	?	?	Monosiga brevicollis MX1	Eukaryota	Opisthokonta	Choanoflagellata	Craspedida	Salpingoecidae	Monosiga	Monosiga brevicollis
Dictyostelium purpureum	hypothetical protein DICPUDRAFT_34685	XP_003288847.1	25.29	No	No	No	Yes	MKLKFIIILFCIIFLKSQASDKFIEIFKPTQLVYPDKSHERLLINETSLNLLNSLLDKNLSVLGVVGTFHSGKSFLLNQILGTTDSFTVGPTVHPQTLGIWMWACKLKVQNKEHTLLLLDTEGFYSSNVSETYDAKIFSITTLLSSHLIYNSVKIIDQSSLEYLELLSRRTQLFALKSKIKSSEIESKSSNLEWSDVLKFPSLTWVVQDFFQDIGEQTPTEWLHELLKSHSRDQPDSILSISQIFPSIQCNTLFIPSGDKGTLRHLNRAKMADLNPIYIRELNQLIDSLFSSLKPTLSGPSIGTLLKLLVDVANSNNFPRVPSIWSGFIKQQQQSALDDSLEAYKEKITSFRTTNPPLSHQQFLELQKHSYDYASNLYKQLLFGLEEAYKPGLVKLDKL…	767	SRR--TQLFAL--KSKIKSS--EIESKS-----------------------------------	168-189	Yes	35.38	XP_003294288.1	Dictyostelium purpureum	Eukaryota	Amoebozoa	Evosea	Eumycetozoa	Dictyostelia	Dictyosteliales	Dictyosteliaceae	Dictyostelium
Strongyloides ratti	Atlastin	XP_024509073.1	25.28	No	No	No	No	MAEEVNTTIIEEIDNFEEIDYINNPQPVRIVESDGFGKYFCNKKFLKEFLLESDNADKKVAIVSVAGAYRKGKSFLLNFFLRYLKSLNTVDLQAGRWMETEDSLKGFSWRGGSERDTSGILFWSQPFLLKDKNGEEIVIILMDTQGAFDTQSTVKDNATIFALSTMIAATQIFNISQNIQEDDLQHLQLFTEYGKLALEESFSKPFQHLLFLVRDWSYPYEAEYGFEGGKRVLESRLHIDEKQHHELRQIREQIHECFEKMECFLMPHPGLKVATNPNFKGHLNEIDGEFKSCLETFIEHIFDSNNIIPKSINGSQITCRELYEYLICYTEIFGNDTLPEPKSMLVATAEANNRAAVEKARMVYVKEMEEICGGGTPYMQSAELEKEHERVKNSAIECF…	544	TEY--GKLAL---EE------------------------------------------------	191-200	Yes	44.85	XP_024505567.1	Strongyloides ratti	Eukaryota	Opisthokonta	Metazoa	Eumetazoa	Bilateria	Protostomia	Ecdysozoa	Nematoda	Chromadorea	Rhabditida	Tylenchina	Panagrolaimomorpha	Strongyloidoidea	Strongyloididae	Strongyloides
Helobdella robusta	hypothetical protein HELRODRAFT_98540	XP_009014520.1	25	No	No	No	Yes	MVVSVAGAYRKGKSFLLNFFLRYLNSDGKENWMGEPNDPLIGFQWRGGSERLTSGILIWSEPYIIRNNKGDEVCVLLMDTQGAFDSQSTVKDCATVFALSTMLSSVQVFNITGNIQEDDLQHLELFTEYGRLALQTYEDKPFQTLHFLVRDWQYPYQHPYGAKGGSEILAKRLMINPKQHNELQNLRRHLQECFKVITCYLMPHPGLKVATERDFIGKLSDIDDEFKVQVKSFTESIFQSEHVVIKNINGSDITGKELIEYFKAYLKVYQGSDLPEPKSMLEATSEANNLAAVATAKDFYNKEMEKVCGGDKQYMKMEQLKQEHERWFFAAIKMFKDTRKMGGADFCAVYEKRLEKDLLEMYDAYLKNNEAKNVASALQTPLVLVLLAVVVYILSGVFG…	479	TEY--GRLAL---QT------------------------------------------------	127-136	Yes	53.73	XP_009020943.1	Helobdella robusta	Eukaryota	Opisthokonta	Metazoa	Eumetazoa	Bilateria	Protostomia	Spiralia	Lophotrochozoa	Annelida	Clitellata	Hirudinea	Hirudinida	Glossiphoniiformes	Glossiphoniidae	Helobdella
Asterias rubens	guanylate-binding protein 5-like	XP_033642989.1	24.69	No	No	No	No	MKSTLQSSGLMPLFVHMSIILAGSVMVASTVVSSQTDQQCHKKVDSPPQADPKAPCDSTSAPIHRQETRSSDPPRSMPSLTDEPLQLVRPDPSHKKIQLVEESVKTLLRLTNPVAVVAVVGKYHSGKSFLLNQLMGKEGSYGFTVGPSLRPQTMGIWMWGRPTTMMLASGQEVSVIFLDTEGFAANNVSEIYDAKVFAVASLLSSFLIYNSVKVIDQADLDYLELLSRRTQLFALKSQLSRAKWAQDFNHDLLSFPPLLWVVQDFVQITGNDEPTPSEWLHEMMKSSAWENENHRISLMDIFPEVECHTLFFPATKKEILQDLSLAREEDLTAEYKVERNRLIHTLRQGIIPKEKNGRPITGAELVALIDVLVTAANEGSLSQIPSRWSAFIQSMEQSA…	831	SRR--TQLFAL--KSQLSRA--KW---------------------------------------	227-244	Yes	62.88	XP_033647575.1	European starfish	Eukaryota	Opisthokonta	Metazoa	Eumetazoa	Bilateria	Deuterostomia	Echinodermata	Eleutherozoa	Asterozoa	Asteroidea	Forcipulatacea	Forcipulatida	Asteriidae	Asterias
Crassostrea gigas	atlastin-1-like	XP_034338792.1	24.49	No	No	No	No	MAFSDVSGRGESLEIIRITSNDTNGEILHELELIEENLEKIMCHPEVKENPVQIVSIAGAFRKGKSFLLGFFLKYLQMDIQLQECDWLSERDKIEGFEWRGGSERVTSGIQIWSKPFVCQNKFGEKVAVLLMDTQGVFDNESTVQDCASIFALSNLISSVQIYNLMQQLQEDDLQHLEFFTEFGKLVSEQADETGVSNSRLIFLIRDWGCPYEYPYGKEGGEAYTREKLKIKSNHHEELKRIRRNLSRCFPNIGGFLLPHPGKAVVTKQTYDGTVKEMDDDFVEMVKLLVPYILSRDMMMTKRINGMEVTGKDMSKYVRAFVRLLKNGEFPCPQTAFKATAAVGRQLAINAAFKFYKEEMEKVCKIDDGVALSEAELESHNKRIKVQAREKLKEIPRMQ…	474	TEF--GKLVS---EQ------------------------------------------------	181-190	Yes	60.45	XP_011425413.2	Pacific oyster	Eukaryota	Opisthokonta	Metazoa	Eumetazoa	Bilateria	Protostomia	Spiralia	Lophotrochozoa	Mollusca	Bivalvia	Autobranchia	Pteriomorphia	Ostreida	Ostreoidea	Ostreidae	Crassostrea
Paralichthys olivaceus	atlastin-3-like	XP_019940154.1	24.33	Yes	No	No	No	MRGQPGPVQIVTVSKDDHSFELDTEALAQILLAPEVRDKHVVVLSVAGAFRKGKSFLLDFMIRYMYRKGEDKWLGEDDEPLTGFSWRGGSEPETTGIQLWSEVFIIPKSDGTEVAVLLMDTQGAFDDQSTVKDCATIFALSTMTSSIQIYNLSQNIQEDDLQQLQLFTEYGRLALDEIFQKPFQSLMFLIRDWSFPYEYTYGFKGGNEFLDKRLQVKEAQHEELQTVRDHIHSCFTKISCFLLPHPGLKVATSPTFEGQLCDVAPEFREQLKNLIPKLLHPDRLAEKEINGNKVTCMGLLEFFKAYIKIYQGEDLPQPKTMLMATAEANNLAAVATAKEQYYKSMEKVCGGDLPYMAPEPLEEKHLFNLREALHSFSSTKKMGGQEFCDQYQAQLENEL…	511	TEY--GRLAL---DE------------------------------------------------	168-177	Yes	69.77	XP_019945015.1	Japanese flounder	Eukaryota	Opisthokonta	Metazoa	Eumetazoa	Bilateria	Deuterostomia	Chordata	Craniata	Vertebrata	Gnathostomata	Teleostomi	Euteleostomi	Actinopterygii	Actinopteri	Neopterygii	Teleostei	Osteoglossocephalai	Clupeocephala	Euteleosteomorpha	Neoteleostei	Eurypterygia	Ctenosquamata	Acanthomorphata	Euacanthomorphacea	Percomorphaceae	Carangaria	Pleuronectiformes	Pleuronectoidei	Paralichthyidae	Paralichthys
Phaeodactylum tricornutum CCAP 1055/1	anti-viral guanylate-binding protein	XP_002181708.1	24.27	No	No	No	No	MSDTDDSGVLVEHETKTGDQSAPAVVVSDDEVEALTVDEKIDSGPGKEEDDDAAATDDEAKPQALQIVSIGSEKDAYAFKFEEEKLQAILSRVPVGWDVSIVSVVGAFRTGKSFLLSWFLRYLYQVQADQKSDATNTEPWYERIESLGNEGFEWKAGSDRNTTGIWMWSHPHFIETGKEHPTAVLLVDTQGMFDHETTMSLTASIFGFSTLLSSYQIYNVDKRIQEDNLQQLALFSEYARTAVNDGIEESKKEGDDNDLPKPFQKIEFLVRDWQHFEDEEDDEDCEAMEKSMEKYLQTAIADRDAKDLQDTRQQILSCFANVTCYGLCHPGLAVTKKKFSGDVESIQPLFMHLLDRYCKRVFSPDNLEAKVIHGRTLSAAELGSYIQAYADMFASGAKF…	589	SEY--ARTAVNDGIE---------------------------------------E----SKKE	236-253	Yes	32	XP_002176859.1	Phaeodactylum tricornutum CCAP 1055/1	Eukaryota	Sar	Stramenopiles	Ochrophyta	Bacillariophyta	Bacillariophyceae	Bacillariophycidae	Naviculales	Phaeodactylaceae	Phaeodactylum	Phaeodactylum tricornutum
Bombyx mori	atlastin	XP_012549168.2	24.09	No	No	No	No	MSGPRCVQVVNRNENHNYVLEDNALQRILLREDVKDLPLMVVSVVGAYRGGKSFLLNYFLRYLNSPTEKRNENGDWLGNETDPLVGFSWKGGFQRHTTGILMYSEPFITTTATGEKVAVLLMDTPGLFDPNSTVRDSSIIFALSTLISSVQIYNLIGNLQEDDLQWLQLFTEYGKLLKNEDGSKAFQMLMFLIRDWFYPYEHAFGAKGGAELLKKKLEITDKMPKELCDLREHIRSCFDKVSCFLMPHPGFNFSNPSYNGNFSELSADFRDALKELVPSIFTPENLNIKKINGVKITCADLYTYFQTYINAFNTDSMITPSSIFENTKRAALTAATREATSKYTKIMDSACNTNTPSMPGEGVRVTHNQALDKAIEAFNKKGKLGSQKEIDAYLTQLKR…	745	TEY--GKLLK---NE------------------------------------------------	171-180	Yes	36.61	XP_037867078.1	domestic silkworm	Eukaryota	Opisthokonta	Metazoa	Eumetazoa	Bilateria	Protostomia	Ecdysozoa	Panarthropoda	Arthropoda	Mandibulata	Pancrustacea	Hexapoda	Insecta	Dicondylia	Pterygota	Neoptera	Holometabola	Amphiesmenoptera	Lepidoptera	Glossata	Neolepidoptera	Heteroneura	Ditrysia	Obtectomera	Bombycoidea	Bombycidae	Bombycinae	Bombyx
Bombyx mandarina	atlastin-like	XP_028029963.1	24.01	No	No	No	No	MSGPRCVQVVNRNENHNYVLEDNALQRILLREDVKDLPLMVVSVVGAYRGGKSFLLNYFLRYLNSPTEKRNENGDWLGNETDPLIGFSWKGGSERHTTGILMYPEPFITTTAAGEKVAVLLMDTPGLFDPNSTVRDSSIIFALSTLISSVQIYNLIGNLQEDDLQWLQLFTEYGKLLKNEDGSKAFQMLMFLIRDWFYPYEHDFGAKGGAELLKKKLEITDKMPKELCDLREHIRSCFDKVSCFLMPHPGFKVSNPNYNGNLYELSADFRDALKELVPSIFTPENLNIKKINGVKITCADLYTYFQTYITAFNTDSMITPSSIFENTKRAALTAATREATNKYTKIMDSACNTDTPSMPGEGVRVTHNQALDKAIEAFNKKGKLGSQKEIDAYLTQLKR…	745	TEY--GKLLK---NE------------------------------------------------	171-180	Yes	36.61	XP_028032586.1	wild silkworm	Eukaryota	Opisthokonta	Metazoa	Eumetazoa	Bilateria	Protostomia	Ecdysozoa	Panarthropoda	Arthropoda	Mandibulata	Pancrustacea	Hexapoda	Insecta	Dicondylia	Pterygota	Neoptera	Holometabola	Amphiesmenoptera	Lepidoptera	Glossata	Neolepidoptera	Heteroneura	Ditrysia	Obtectomera	Bombycoidea	Bombycidae	Bombycinae	Bombyx
Plutella xylostella	atlastin-like	XP_011550035.1	23.85	Yes	No	No	No	MAKLPSLSAGRGVSVVLPGPEHSFTLAEDALAELLLRDDVRDRPVVVISVAGAFRKGKSFLLDFFLRYLHHTYTLGESGGDWLGAEDGPLQGFAWRGGWDRETTGLLLWSQPFKATLPSGEKVVILLMDTQGTFDSESTVRDNATVFALSTMLSSTQIYNLSQNLEEDDLQHLQLFTDYGRLAADSSKGGKPFQKLQFLIRDWSYPYEYPYGADGGEKLLKKRLEVHSGQHEQLQALREHIASCFEELSCFLLPHPGMRVATDPEFTGKLSDIDADFKSHLRQLVPLLLSPGSLVPKRIEGERVLAKNLLLYFKAYMNVFNGSELPEPKSILAATAEANNLSAVAAAKDVYDSLMDEKCGGSYLEPSRVRQEHARALDKALHRFHSPRKRGGDDLSLTY…	527	TDY--GRLAA---DS------------------------------------------------	177-186	Yes	37.6	XP_037968590.1	cabbage moth	Eukaryota	Opisthokonta	Metazoa	Eumetazoa	Bilateria	Protostomia	Ecdysozoa	Panarthropoda	Arthropoda	Mandibulata	Pancrustacea	Hexapoda	Insecta	Dicondylia	Pterygota	Neoptera	Holometabola	Amphiesmenoptera	Lepidoptera	Glossata	Neolepidoptera	Heteroneura	Ditrysia	Yponomeutoidea	Plutellidae	Plutella
Sphaeramia orbicularis	atlastin-3-like	XP_030001719.1	23.81	No	No	No	No	MARKPRPVQIVTVSKEDHSFNLDTEALAEVLLAPEVRDKQVVVLSVAGAFRKGKSFLLDFMLRYMYRKGEENWLGQDDEPLTGFSWRGGSEPETTGIQLWSEVFLVQKSDGREVAVVLMDTQGAFDTESTVKDCATIFALSTMTSSVQIYNLSQNIQEDDLQQLQLFTEYGRLALDEIFLKPFQSLMFLIRDWSFPYEYTYGFQGGNEFLDKRLQVKENQHEEIQTVREHIHACFTNISCFLLPHPGLKVATNPAFTGQLSDVAAEFKQELKNLIPTLLHPDNLAEKEMNGNRVTCMGLLEFFKAYIKIYQGEDLPQPKTMLMATAEANNLAAVAASKDQYYKDMEKLCGGELPYVAPEHLEEKHHFFFKEALHLFSSTKKMGGQEFCDRYQGQLEKEL…	511	TEY--GRLAL---DE------------------------------------------------	168-177	Yes	71.03	XP_029994961.1	orbiculate cardinalfish	Eukaryota	Opisthokonta	Metazoa	Eumetazoa	Bilateria	Deuterostomia	Chordata	Craniata	Vertebrata	Gnathostomata	Teleostomi	Euteleostomi	Actinopterygii	Actinopteri	Neopterygii	Teleostei	Osteoglossocephalai	Clupeocephala	Euteleosteomorpha	Neoteleostei	Eurypterygia	Ctenosquamata	Acanthomorphata	Euacanthomorphacea	Percomorphaceae	Gobiaria	Kurtiformes	Apogonoidei	Apogonidae	Apogoninae	Sphaeramia
[truncated: 4 more rows]
