# Supplementary material for: PIM1 controls GBP1 activity to limit self-damage and to guard against pathogen infection
Source: Science. Author manuscript; Available in PMC 2023 Oct 12. (PMC7615196; doi:10.1126/science.adg2253)
Supplement: Data S3 [file EMS189180-supplement-Data_S3.xlsx]

## Sheet: Supplemental Data S5
THP-1+IFNg=CTRL_1	THP-1+IFNg=CTRL_2	THP-1+IFNg=CTRL_3	THP-1+IFNg+Dox=DOX_1	THP-1+IFNg+Dox=DOX_2	THP-1+IFNg+Dox=DOX_3	Taxonomy	Score	Intensity	MS/MS count	Razor + unique peptides CTRL_1	Razor + unique peptides CTRL_2	Razor + unique peptides CTRL_3	Razor + unique peptides DOX_1	Razor + unique peptides DOX_2	Razor + unique peptides DOX_3	Q-value	welch Significant DOX vs CTRL	-Log welch p value DOX -vs. CTRL	welch Difference DOX vs. CTRL	Protein IDs	Majority protein IDs	Protein names	Gene names	Fasta headers	Known common contaminant (CRAPome)
13.1602	13.3888	17.6333	25.4592	25.3541	25.6827	Homo sapiens	310.64	261120000	60	1	2	0	17	14	14	0	+	1.74897	10.7713	P29508	P29508	Serpin B3	SERPINB3	sp|P29508|SPB3_HUMAN Serpin B3 OS=Homo sapiens GN=SERPINB3 PE=1 SV=2
17.1624	15.5484	17.4773	27.1034	27.0737	27.0548	Homo sapiens	323.31	2264000000	466	1	1	0	31	29	32	0	+	2.47904	10.3479	Q5D1D5;P32455;B4E1L5;B4DNS2;Q59H47;H3BNS1;F6X827;Q8TCE5;P32456;F6SPX6	Q5D1D5;P32455;B4E1L5;B4DNS2	Interferon-induced guanylate-binding protein 1	GBP1	tr|Q5D1D5|Q5D1D5_HUMAN Guanylate binding protein 1 OS=Homo sapiens PE=2 SV=1;sp|P32455|GBP1_HUMAN Guanylate-binding protein 1 OS=Homo sapiens GN=GBP1 PE=1 SV=2;tr|B4E1L5|B4E1L5_HUMAN cDNA FLJ51601, highly similar to Interferon-induced guanylate-binding pro
16.6119	16.9746	17.0505	25.4166	24.7455	25.5296	Homo sapiens	23.933	219690000	38	0	0	0	5	5	5	0	+	2.95106	8.35159	P47929	P47929	Galectin-7	LGALS7	sp|P47929|LEG7_HUMAN Galectin-7 OS=Homo sapiens GN=LGALS7 PE=1 SV=2
15.8718	17.3975	17.4042	25.8446	24.587	24.5886	Homo sapiens	323.31	207930000	85	0	0	0	22	22	23	0	+	2.18413	8.11553	Q8WVV4	Q8WVV4	Protein POF1B	POF1B	sp|Q8WVV4|POF1B_HUMAN Protein POF1B OS=Homo sapiens GN=POF1B PE=1 SV=3
16.6374	16.4042	16.1542	24.0137	25.3244	24.0424	Homo sapiens	12.691	137930000	27	0	0	0	6	6	7	0	+	2.5005	8.06159	P31151;Q86SG5	P31151	Protein S100-A7	S100A7	sp|P31151|S10A7_HUMAN Protein S100-A7 OS=Homo sapiens GN=S100A7 PE=1 SV=4
16.2916	16.1667	15.9837	24.1127	23.9349	24.0661	Homo sapiens	323.31	93543000	67	0	0	0	19	18	20	0	+	3.75975	7.89055	P07476;B4DU44;B4DWR5	P07476;B4DU44;B4DWR5	Involucrin	IVL	sp|P07476|INVO_HUMAN Involucrin OS=Homo sapiens GN=IVL PE=1 SV=2;tr|B4DU44|B4DU44_HUMAN Involucrin OS=Homo sapiens PE=2 SV=1;tr|B4DWR5|B4DWR5_HUMAN cDNA FLJ51358, highly similar to Involucrin OS=Homo sapiens PE=2 SV=1
16.6601	16.2719	15.7461	23.7439	23.6233	24.0654	Homo sapiens	97.489	80334000	43	0	0	1	17	15	18	0	+	2.81863	7.58482	B0AZN7;A8K5N5;P22735;B0AZM8;B4DRV1;H0YN27;H0YNM4;H0YLJ6;H0YKI6;H0YMQ8;H0YLT9	B0AZN7;A8K5N5;P22735;B0AZM8;B4DRV1	Protein-glutamine gamma-glutamyltransferase K	TGM1	tr|B0AZN7|B0AZN7_HUMAN cDNA, FLJ79477, highly similar to Protein-glutamine gamma-glutamyltransferase K(EC 2.3.2.13) OS=Homo sapiens PE=2 SV=1;tr|A8K5N5|A8K5N5_HUMAN cDNA FLJ78142, highly similar to Homo sapiens transglutaminase 1 (K polypeptide epidermal t
15.6135	15.78	15.8984	22.9627	23.1694	23.0134	Homo sapiens	28.555	46741000	21	0	0	0	6	5	6	0	+	3.69562	7.28451	Q6ZVX7	Q6ZVX7	F-box only protein 50	NCCRP1	sp|Q6ZVX7|FBX50_HUMAN F-box only protein 50 OS=Homo sapiens GN=NCCRP1 PE=1 SV=1
20.7475	20.9821	20.7291	27.769	27.9215	27.7876	Homo sapiens	74.866	1359400000	94	4	3	2	10	10	9	0	+	3.73978	7.00645	P05109	P05109	Protein S100-A8;Protein S100-A8, N-terminally processed	S100A8	sp|P05109|S10A8_HUMAN Protein S100-A8 OS=Homo sapiens GN=S100A8 PE=1 SV=1
16.5642	17.1312	15.992	23.4669	23.5913	23.378	Homo sapiens	155.78	64759000	25	0	0	0	5	5	5	0	+	2.63215	6.91623	Q5K634	Q5K634			tr|Q5K634|Q5K634_HUMAN SCCA2/SCCA1 fusion protein isoform 1 OS=Homo sapiens PE=2 SV=1
16.0231	15.542	15.8768	22.3812	22.4995	22.4362	Homo sapiens	144.51	30994000	24	0	0	0	9	6	9	0	+	3.31142	6.62501	A0A024R2B6;P36952;C9JLM5	A0A024R2B6;P36952	Serpin B5	SERPINB5	tr|A0A024R2B6|A0A024R2B6_HUMAN Serpin peptidase inhibitor, clade B (Ovalbumin), member 5, isoform CRA_b OS=Homo sapiens GN=SERPINB5 PE=3 SV=1;sp|P36952|SPB5_HUMAN Serpin B5 OS=Homo sapiens GN=SERPINB5 PE=1 SV=2
16.0656	16.8178	16.621	23.1957	22.9493	23.0712	Homo sapiens	68.936	50528000	50	0	0	0	14	13	14	0	+	2.8896	6.57061	P14735;B7Z7W6;B3KSB8;Q59GA5;Q5T5N3	P14735;B7Z7W6;B3KSB8;Q59GA5	Insulin-degrading enzyme	IDE	sp|P14735|IDE_HUMAN Insulin-degrading enzyme OS=Homo sapiens GN=IDE PE=1 SV=4;tr|B7Z7W6|B7Z7W6_HUMAN cDNA FLJ53247, highly similar to Insulin-degrading enzyme (EC 3.4.24.56) OS=Homo sapiens PE=2 SV=1;tr|B3KSB8|B3KSB8_HUMAN cDNA FLJ35968 fis, clone TESTI201
16.3179	17.7101	16.3021	23.6554	22.0453	23.5791	Homo sapiens	47.25	54173000	29	0	0	0	11	9	12	0	+	1.91619	6.31657	P42357;F8W0V1;F8VNX0;Q4VB95;Q2PH61;B4DLH8;H0YHB0	P42357	Histidine ammonia-lyase	HAL	sp|P42357|HUTH_HUMAN Histidine ammonia-lyase OS=Homo sapiens GN=HAL PE=1 SV=1
17.1584	15.0031	16.7469	22.4533	22.4517	22.3363	Homo sapiens	71.175	31255000	26	1	1	1	5	6	7	0	+	1.93839	6.111	Q9NZT1;Q53H37	Q9NZT1;Q53H37	Calmodulin-like protein 5	CALML5	sp|Q9NZT1|CALL5_HUMAN Calmodulin-like protein 5 OS=Homo sapiens GN=CALML5 PE=1 SV=2;tr|Q53H37|Q53H37_HUMAN Calmodulin-like skin protein variant (Fragment) OS=Homo sapiens PE=2 SV=1
17.0078	16.8238	16.1913	22.1907	22.3099	23.6248	Homo sapiens	180.57	42492000	62	0	0	0	25	21	25	0	+	2.13115	6.03419	K7EKI8;O60437;K7EQ71	K7EKI8;O60437;K7EQ71	Periplakin	PPL	tr|K7EKI8|K7EKI8_HUMAN Periplakin OS=Homo sapiens GN=PPL PE=1 SV=1;sp|O60437|PEPL_HUMAN Periplakin OS=Homo sapiens GN=PPL PE=1 SV=4;tr|K7EQ71|K7EQ71_HUMAN Periplakin (Fragment) OS=Homo sapiens GN=PPL PE=1 SV=1
20.3343	20.714	20.8849	26.5487	26.5104	26.5719	Homo sapiens	90.609	586880000	88	4	3	3	8	7	8	0	+	3.11395	5.89924	B2R4M6;P06702	B2R4M6;P06702	Protein S100;Protein S100-A9	S100A9	tr|B2R4M6|B2R4M6_HUMAN Protein S100 OS=Homo sapiens PE=2 SV=1;sp|P06702|S10A9_HUMAN Protein S100-A9 OS=Homo sapiens GN=S100A9 PE=1 SV=1
16.8135	17.1847	17.1933	24.1761	21.0195	23.4278	Homo sapiens	185.72	60817000	54	0	0	1	18	16	17	0	+	1.58083	5.81062	A0A024R952;Q13835;Q14BN3;B4DRX5	A0A024R952;Q13835	Plakophilin-1	PKP1	tr|A0A024R952|A0A024R952_HUMAN Plakophilin 1 (Ectodermal dysplasia/skin fragility syndrome), isoform CRA_a OS=Homo sapiens GN=PKP1 PE=4 SV=1;sp|Q13835|PKP1_HUMAN Plakophilin-1 OS=Homo sapiens GN=PKP1 PE=1 SV=2
21.4064	21.4354	21.7856	27.2759	27.3819	27.3944	Homo sapiens	323.31	982310000	409	13	10	14	113	106	116	0	+	3.31723	5.80825	P15924;Q4LE79;B4E2A0;B4DKX6;B4DWT7;G1UI31;Q6ZP16	P15924;Q4LE79	Desmoplakin	DSP;DSP variant protein	sp|P15924|DESP_HUMAN Desmoplakin OS=Homo sapiens GN=DSP PE=1 SV=3;tr|Q4LE79|Q4LE79_HUMAN DSP variant protein (Fragment) OS=Homo sapiens GN=DSP variant protein PE=2 SV=1
16.8847	17.0934	15.9322	21.6998	21.8271	23.7137	Homo sapiens	246.29	39852000	32	1	0	0	8	9	11	0	+	1.79228	5.77673	B2CIS9;P31944;A9UFC0	B2CIS9;P31944;A9UFC0	Caspase-14;Caspase-14 subunit p17, mature form;Caspase-14 subunit p10, mature form;Caspase-14 subunit p20, intermediate form;Caspase-14 subunit p8, intermediate form	CASP14	tr|B2CIS9|B2CIS9_HUMAN Caspase 14, apoptosis-related cysteine peptidase OS=Homo sapiens GN=CASP14 PE=2 SV=1;sp|P31944|CASPE_HUMAN Caspase-14 OS=Homo sapiens GN=CASP14 PE=1 SV=2;tr|A9UFC0|A9UFC0_HUMAN Caspase 14 OS=Homo sapiens GN=CASP14 PE=2 SV=1
16.5204	16.0075	16.7585	21.9046	22.21	22.3478	Homo sapiens	54.39	66494000	34	0	1	0	4	4	4	0	+	2.69578	5.72535	Q76LA1;P04080;A0A1W2PS52;A0A1W2PQG6	Q76LA1;P04080;A0A1W2PS52	Cystatin-B	CSTB	tr|Q76LA1|Q76LA1_HUMAN CSTB protein OS=Homo sapiens GN=CSTB PE=2 SV=1;sp|P04080|CYTB_HUMAN Cystatin-B OS=Homo sapiens GN=CSTB PE=1 SV=2;tr|A0A1W2PS52|A0A1W2PS52_HUMAN Cystatin-B OS=Homo sapiens GN=CSTB PE=1 SV=1
16.4385	16.1358	16.4221	21.9659	22.1529	21.807	Homo sapiens	26.976	22947000	9	0	0	0	1	1	1	0	+	3.21015	5.64314	P22531;Q15515	P22531	Small proline-rich protein 2E	SPRR2E	sp|P22531|SPR2E_HUMAN Small proline-rich protein 2E OS=Homo sapiens GN=SPRR2E PE=2 SV=2
16.814	17.0376	18.6729	23.0944	22.925	23.3279	Homo sapiens	141.47	52792000	52	0	0	3	14	13	10	0	+	1.95224	5.60761	Q08188	Q08188	Protein-glutamine gamma-glutamyltransferase E;Protein-glutamine gamma-glutamyltransferase E 50 kDa catalytic chain;Protein-glutamine gamma-glutamyltransferase E 27 kDa non-catalytic chain	TGM3	sp|Q08188|TGM3_HUMAN Protein-glutamine gamma-glutamyltransferase E OS=Homo sapiens GN=TGM3 PE=1 SV=4
16.6003	15.9194	16.5367	21.7955	21.8461	22.1616	Homo sapiens	20.8	23382000	14	0	0	0	6	5	5	0	+	2.71482	5.58228	A8YXX4;P15104;B4DWM6;Q9NSP3;Q2TU80;A1L199	A8YXX4;P15104;B4DWM6	Glutamine synthetase	PIG59;GLUL	tr|A8YXX4|A8YXX4_HUMAN Glutamine synthetase OS=Homo sapiens GN=PIG59 PE=2 SV=1;sp|P15104|GLNA_HUMAN Glutamine synthetase OS=Homo sapiens GN=GLUL PE=1 SV=4;tr|B4DWM6|B4DWM6_HUMAN cDNA FLJ57219, highly similar to Glutamine synthetase (EC 6.3.1.2) OS=Homo sap
15.7497	16.1295	17.16	22.3231	20.8978	22.5208	Homo sapiens	29.057	24945000	22	0	1	0	7	6	10	0	+	1.85811	5.56749	Q13867;K7ES02;B4DXF3;K7ESE8;J3KSD8;J3KS79;K7ENH5	Q13867;K7ES02;B4DXF3;K7ESE8;J3KSD8	Bleomycin hydrolase	BLMH	sp|Q13867|BLMH_HUMAN Bleomycin hydrolase OS=Homo sapiens GN=BLMH PE=1 SV=1;tr|K7ES02|K7ES02_HUMAN Bleomycin hydrolase (Fragment) OS=Homo sapiens GN=BLMH PE=1 SV=1;tr|B4DXF3|B4DXF3_HUMAN cDNA FLJ57650, highly similar to Bleomycin hydrolase (EC 3.4.22.40) OS
17.9348	15.9801	17.463	22.488	22.7257	22.3885	Homo sapiens	323.31	33047000	45	0	0	0	16	16	18	0	+	1.92152	5.4081	A0A024R8L8;K7EKI0;B7ZLH8;Q92817;A8K2R8	A0A024R8L8;K7EKI0;B7ZLH8;Q92817;A8K2R8	Envoplakin	EVPL	tr|A0A024R8L8|A0A024R8L8_HUMAN Envoplakin, isoform CRA_a OS=Homo sapiens GN=EVPL PE=4 SV=1;tr|K7EKI0|K7EKI0_HUMAN Envoplakin OS=Homo sapiens GN=EVPL PE=1 SV=1;tr|B7ZLH8|B7ZLH8_HUMAN EVPL protein OS=Homo sapiens GN=EVPL PE=2 SV=1;sp|Q92817|EVPL_HUMAN Envopl
20.2535	20.2602	20.2007	25.9435	25.1782	25.7675	Homo sapiens	186.41	319490000	67	2	2	2	5	4	6	0	+	2.733	5.39157	P22532	P22532	Small proline-rich protein 2D	SPRR2D	sp|P22532|SPR2D_HUMAN Small proline-rich protein 2D OS=Homo sapiens GN=SPRR2D PE=2 SV=2
18.9695	19.0604	18.6501	24.1698	24.298	24.3035	Homo sapiens	118.78	158590000	102	1	2	1	11	11	10	0	+	3.219	5.36379	E7DVW5;Q01469;I6L8B7;A8MUU1	E7DVW5;Q01469;I6L8B7	Fatty acid-binding protein, epidermal	FABP5	tr|E7DVW5|E7DVW5_HUMAN Fatty acid binding protein 5 (Psoriasis-associated) OS=Homo sapiens GN=FABP5 PE=3 SV=1;sp|Q01469|FABP5_HUMAN Fatty acid-binding protein, epidermal OS=Homo sapiens GN=FABP5 PE=1 SV=3;tr|I6L8B7|I6L8B7_HUMAN Fatty acid-binding protein,
17.6836	16.5622	17.3187	22.5612	22.5229	22.5171	Homo sapiens	47.973	78464000	73	0	0	0	7	7	7	0	+	2.42007	5.34558	Q6P6D7;Q6FHU2;Q53G35;Q0D2Q6;P18669;Q6FHK8;B4DKL5;B4DMJ7;P15259;Q8N0Y7;B7Z9E5;B4DJA4;A4D2J6	Q6P6D7;Q6FHU2;Q53G35;Q0D2Q6;P18669;Q6FHK8;B4DKL5	Phosphoglycerate mutase;Phosphoglycerate mutase 1	PGAM1	tr|Q6P6D7|Q6P6D7_HUMAN Phosphoglycerate mutase OS=Homo sapiens GN=PGAM1 PE=2 SV=1;tr|Q6FHU2|Q6FHU2_HUMAN Phosphoglycerate mutase (Fragment) OS=Homo sapiens GN=PGAM1 PE=2 SV=1;tr|Q53G35|Q53G35_HUMAN Phosphoglycerate mutase (Fragment) OS=Homo sapiens PE=2 SV
17.3947	16.6142	17.0947	22.6974	22.3733	21.9836	Homo sapiens	64.32	29268000	15	0	0	0	4	6	6	0	+	2.47916	5.3169	P29373;Q5SYZ4	P29373;Q5SYZ4	Cellular retinoic acid-binding protein 2	CRABP2	sp|P29373|RABP2_HUMAN Cellular retinoic acid-binding protein 2 OS=Homo sapiens GN=CRABP2 PE=1 SV=2;tr|Q5SYZ4|Q5SYZ4_HUMAN Cellular retinoic acid-binding protein 2 (Fragment) OS=Homo sapiens GN=CRABP2 PE=1 SV=1
15.314	16.5881	16.5889	21.5244	21.7131	21.2014	Homo sapiens	8.2634	25198000	24	1	0	0	3	2	3	0	+	2.14872	5.31598	P12273	P12273	Prolactin-inducible protein	PIP	sp|P12273|PIP_HUMAN Prolactin-inducible protein OS=Homo sapiens GN=PIP PE=1 SV=1
16.1794	16.0972	17.7081	22.827	20.3075	22.782	Homo sapiens	24.338	29131000	25	0	0	1	10	9	11	0	+	1.48639	5.31059	O75342	O75342	Arachidonate 12-lipoxygenase, 12R-type	ALOX12B	sp|O75342|LX12B_HUMAN Arachidonate 12-lipoxygenase, 12R-type OS=Homo sapiens GN=ALOX12B PE=1 SV=1
15.9562	16.5539	16.8191	21.7101	21.5202	21.6979	Homo sapiens	14.967	17718000	25	0	0	0	9	9	9	0	+	2.59552	5.19968	A8K2U0;B3KVV6;Q6ZWK7;H0YGG5;F5GXP1	A8K2U0;B3KVV6;Q6ZWK7;H0YGG5	Alpha-2-macroglobulin-like protein 1	A2ML1	sp|A8K2U0|A2ML1_HUMAN Alpha-2-macroglobulin-like protein 1 OS=Homo sapiens GN=A2ML1 PE=1 SV=3;tr|B3KVV6|B3KVV6_HUMAN cDNA FLJ41607 fis, clone CTONG3001370, highly similar to Homo sapiens alpha-2-macroglobulin-like 1 (A2ML1), mRNA OS=Homo sapiens PE=2 SV=1;
17.4081	16.7297	17.1604	22.4984	21.5843	22.7273	Homo sapiens	114.25	77732000	81	3	1	1	9	8	10	0	+	2.22359	5.17056	Q6IAT1;B4DLV7;P50395;Q8TB95;B3KVE3;Q5SX91;Q5SX87;V9GYJ7;V9GYF8;Q5SX90;Q5SX86	Q6IAT1;B4DLV7;P50395;Q8TB95;B3KVE3	Rab GDP dissociation inhibitor beta	GDI2	tr|Q6IAT1|Q6IAT1_HUMAN Rab GDP dissociation inhibitor OS=Homo sapiens GN=GDI2 PE=2 SV=1;tr|B4DLV7|B4DLV7_HUMAN Rab GDP dissociation inhibitor OS=Homo sapiens PE=2 SV=1;sp|P50395|GDIB_HUMAN Rab GDP dissociation inhibitor beta OS=Homo sapiens GN=GDI2 PE=1 SV
17.9922	16.7019	17.1803	22.6003	22.3296	22.4359	Homo sapiens	60.417	31441000	24	1	0	1	5	6	6	0	+	2.25913	5.16377	Q9HCY8	Q9HCY8	Protein S100-A14	S100A14	sp|Q9HCY8|S10AE_HUMAN Protein S100-A14 OS=Homo sapiens GN=S100A14 PE=1 SV=1
17.6937	17.8387	15.6768	22.3153	22.5084	21.7866	Homo sapiens	28.457	27255000	25	0	0	0	7	7	8	0	+	1.70678	5.13371	A0A090N7V5;O75223;B8ZZK2;M0QZK8;H7BZK5;B3KMN7;A0A0B4J1Y4	A0A090N7V5;O75223;B8ZZK2;M0QZK8;H7BZK5;B3KMN7	Gamma-glutamylcyclotransferase	C7orf24;GGCT	tr|A0A090N7V5|A0A090N7V5_HUMAN Chromosome 7 open reading frame 24 OS=Homo sapiens GN=C7orf24 PE=4 SV=1;sp|O75223|GGCT_HUMAN Gamma-glutamylcyclotransferase OS=Homo sapiens GN=GGCT PE=1 SV=1;tr|B8ZZK2|B8ZZK2_HUMAN Gamma-glutamylcyclotransferase OS=Homo sapie
15.5727	18.1682	17.145	22.0604	22.0388	22.102	Homo sapiens	13.658	99379000	54	0	1	0	6	6	4	0	+	1.67403	5.1051	A0A140VK56;P37837;F2Z393;B4DID5;Q9UMF8;E9PM01;E9PKI8	A0A140VK56;P37837;F2Z393	Transaldolase	TALDO1	tr|A0A140VK56|A0A140VK56_HUMAN Transaldolase OS=Homo sapiens PE=2 SV=1;sp|P37837|TALDO_HUMAN Transaldolase OS=Homo sapiens GN=TALDO1 PE=1 SV=2;tr|F2Z393|F2Z393_HUMAN Transaldolase OS=Homo sapiens GN=TALDO1 PE=1 SV=1
16.9127	16.5976	16.4332	22.1711	20.7616	22.2198	Homo sapiens	77.846	23205000	2	0	0	0	1	1	1	0	+	2.02099	5.06964	Q6ICQ4;A0A024R608;P05386;Q7Z612	Q6ICQ4;A0A024R608;P05386;Q7Z612	60S acidic ribosomal protein P1	RPLP1	tr|Q6ICQ4|Q6ICQ4_HUMAN RPLP1 protein (Fragment) OS=Homo sapiens GN=RPLP1 PE=2 SV=1;tr|A0A024R608|A0A024R608_HUMAN Ribosomal protein, large, P1, isoform CRA_a OS=Homo sapiens GN=RPLP1 PE=3 SV=1;sp|P05386|RLA1_HUMAN 60S acidic ribosomal protein P1 OS=Homo sa	+
16.9246	16.9506	16.0909	21.9549	22.2635	20.8408	Homo sapiens	4.0875	26330000	2	0	0	0	1	1	1	0	+	1.98454	5.03103	P35325	P35325	Small proline-rich protein 2B	SPRR2B	sp|P35325|SPR2B_HUMAN Small proline-rich protein 2B OS=Homo sapiens GN=SPRR2B PE=2 SV=1
19.9406	20.5722	20.2357	25.4165	25.0602	25.3153	Homo sapiens	196.41	280820000	65	1	1	1	11	11	9	0	+	2.753	5.01445	P31947	P31947	14-3-3 protein sigma	SFN	sp|P31947|1433S_HUMAN 14-3-3 protein sigma OS=Homo sapiens GN=SFN PE=1 SV=1
17.202	16.7245	17.3709	21.8895	22.159	22.2605	Homo sapiens	20.106	25831000	20	1	0	1	8	4	7	0	+	2.70336	5.00386	P05089	P05089	Arginase-1	ARG1	sp|P05089|ARGI1_HUMAN Arginase-1 OS=Homo sapiens GN=ARG1 PE=1 SV=2
18.7182	18.5122	19.9059	24.1301	23.8359	24.1479	Homo sapiens	100.53	252470000	154	1	2	5	12	11	13	0	+	2.10322	4.99249	V9HWK1;Q53HE2;P60174;B4DUI5;Q2QD09;U3KPZ0;U3KQF3;U3KPS5	V9HWK1;Q53HE2;P60174;B4DUI5;Q2QD09;U3KPZ0	Triosephosphate isomerase	HEL-S-49;TPI1	tr|V9HWK1|V9HWK1_HUMAN Triosephosphate isomerase OS=Homo sapiens GN=HEL-S-49 PE=2 SV=1;tr|Q53HE2|Q53HE2_HUMAN Triosephosphate isomerase (Fragment) OS=Homo sapiens PE=2 SV=1;sp|P60174|TPIS_HUMAN Triosephosphate isomerase OS=Homo sapiens GN=TPI1 PE=1 SV=3;tr
17.613	17.307	15.8033	22.3278	22.2375	21.1207	Homo sapiens	112.34	22615000	24	0	0	0	4	4	6	0	+	1.74168	4.98756	Q6UWP8;K7ESC4	Q6UWP8	Suprabasin	SBSN	sp|Q6UWP8|SBSN_HUMAN Suprabasin OS=Homo sapiens GN=SBSN PE=1 SV=2
16.0308	17.2355	15.9955	21.3404	21.3429	21.4337	Homo sapiens	79.749	15036000	16	0	0	0	4	5	5	0	+	2.17104	4.95177	P27482	P27482	Calmodulin-like protein 3	CALML3	sp|P27482|CALL3_HUMAN Calmodulin-like protein 3 OS=Homo sapiens GN=CALML3 PE=1 SV=2
17.0272	15.2443	16.7077	20.8858	20.768	22.1349	Homo sapiens	10.041	15667000	13	0	0	1	5	5	5	0	+	1.70736	4.9365	P01040;C9J0E4	P01040;C9J0E4	Cystatin-A;Cystatin-A, N-terminally processed	CSTA	sp|P01040|CYTA_HUMAN Cystatin-A OS=Homo sapiens GN=CSTA PE=1 SV=1;tr|C9J0E4|C9J0E4_HUMAN Cystatin-A OS=Homo sapiens GN=CSTA PE=1 SV=1
17.7423	15.8763	17.0394	22.2131	21.5512	21.646	Homo sapiens	11.366	20334000	12	0	0	0	5	4	5	0	+	1.8626	4.91744	Q06S70;Q9BQ50	Q06S70;Q9BQ50	Three prime repair exonuclease 2	TREX2	tr|Q06S70|Q06S70_HUMAN 3-5 exonuclease TREX2 long form OS=Homo sapiens PE=2 SV=1;sp|Q9BQ50|TREX2_HUMAN Three prime repair exonuclease 2 OS=Homo sapiens GN=TREX2 PE=1 SV=1
17.7087	18.5328	17.4751	22.6517	22.8314	22.6457	Homo sapiens	22.012	37212000	22	1	1	0	8	9	9	0	+	2.33832	4.8041	A0A140VK00;P25311;C9JEV0;A0JLQ0	A0A140VK00;P25311;C9JEV0	Zinc-alpha-2-glycoprotein	AZGP1	tr|A0A140VK00|A0A140VK00_HUMAN Testicular tissue protein Li 227 OS=Homo sapiens PE=2 SV=1;sp|P25311|ZA2G_HUMAN Zinc-alpha-2-glycoprotein OS=Homo sapiens GN=AZGP1 PE=1 SV=2;tr|C9JEV0|C9JEV0_HUMAN Zinc-alpha-2-glycoprotein OS=Homo sapiens GN=AZGP1 PE=1 SV=1
19.8416	19.4699	20.8735	24.8704	24.9795	24.5793	Homo sapiens	323.31	175090000	44	2	2	2	6	5	5	0	+	2.07847	4.74809	P22528;Q2I377	P22528;Q2I377	Cornifin-B	SPRR1B	sp|P22528|SPR1B_HUMAN Cornifin-B OS=Homo sapiens GN=SPRR1B PE=1 SV=2;tr|Q2I377|Q2I377_HUMAN Small proline rich protein OS=Homo sapiens PE=2 SV=1
17.275	17.494	18.8266	21.5464	21.5419	24.6522	Homo sapiens	312.1	65446000	57	0	0	1	21	19	25	0	+	1.26664	4.71499	P58107	P58107	Epiplakin	EPPK1	sp|P58107|EPIPL_HUMAN Epiplakin OS=Homo sapiens GN=EPPK1 PE=1 SV=2
15.9508	16.657	17.3382	21.798	21.6767	20.5846	Homo sapiens	31.433	15876000	13	0	0	0	2	2	2	0	+	1.86361	4.70444	Q9BYE4	Q9BYE4	Small proline-rich protein 2G	SPRR2G	sp|Q9BYE4|SPR2G_HUMAN Small proline-rich protein 2G OS=Homo sapiens GN=SPRR2G PE=3 SV=1
16.3686	17.1757	16.7102	21.4544	21.3749	21.5233	Homo sapiens	11.963	15524000	7	0	0	0	2	2	2	0	+	2.59324	4.69938	P29034;R4GN49;Q5RHS7	P29034;R4GN49;Q5RHS7	Protein S100-A2	S100A2	sp|P29034|S10A2_HUMAN Protein S100-A2 OS=Homo sapiens GN=S100A2 PE=1 SV=3;tr|R4GN49|R4GN49_HUMAN Protein S100-A2 OS=Homo sapiens GN=S100A2 PE=1 SV=1;tr|Q5RHS7|Q5RHS7_HUMAN Protein S100-A2 OS=Homo sapiens GN=S100A2 PE=1 SV=2
16.9328	16.9644	17.3129	21.9126	21.7663	21.5327	Homo sapiens	46.958	19897000	15	1	1	0	5	4	2	0	+	2.90637	4.66713	M1SWB8;D2IYL2;A0A1U9X8Z0;Q15517	M1SWB8;D2IYL2;A0A1U9X8Z0;Q15517	Corneodesmosin	CDSN	tr|M1SWB8|M1SWB8_HUMAN CDSN OS=Homo sapiens GN=CDSN PE=4 SV=1;tr|D2IYL2|D2IYL2_HUMAN CDSN OS=Homo sapiens GN=CDSN PE=4 SV=1;tr|A0A1U9X8Z0|A0A1U9X8Z0_HUMAN CDSN OS=Homo sapiens PE=4 SV=1;sp|Q15517|CDSN_HUMAN Corneodesmosin OS=Homo sapiens GN=CDSN PE=1 SV=3
19.858	16.1032	17.1825	22.4716	22.3201	22.1486	Homo sapiens	30.032	156410000	51	1	0	0	9	8	8	0	+	1.26357	4.59886	V9HWE0;P08758;D6RBL5;E9PHT9;D6RBE9;B4DNG6;D6RCN3	V9HWE0;P08758;D6RBL5;E9PHT9;D6RBE9	Annexin;Annexin A5	HEL-S-7;ANXA5	tr|V9HWE0|V9HWE0_HUMAN Annexin OS=Homo sapiens GN=HEL-S-7 PE=2 SV=1;sp|P08758|ANXA5_HUMAN Annexin A5 OS=Homo sapiens GN=ANXA5 PE=1 SV=2;tr|D6RBL5|D6RBL5_HUMAN Annexin OS=Homo sapiens GN=ANXA5 PE=1 SV=1;tr|E9PHT9|E9PHT9_HUMAN Annexin OS=Homo sapiens GN=ANXA
17.0169	15.7371	15.111	20.5865	20.548	20.4411	Homo sapiens	8.2211	9328100	10	0	0	0	3	5	3	0	+	1.82924	4.57019	O00204	O00204	Sulfotransferase family cytosolic 2B member 1	SULT2B1	sp|O00204|ST2B1_HUMAN Sulfotransferase family cytosolic 2B member 1 OS=Homo sapiens GN=SULT2B1 PE=1 SV=2
17.3323	15.702	16.3729	21.176	20.8856	21.032	Homo sapiens	213.2	11955000	9	0	0	0	1	1	2	0	+	1.96217	4.56213	P35321	P35321	Cornifin-A	SPRR1A	sp|P35321|SPR1A_HUMAN Cornifin-A OS=Homo sapiens GN=SPRR1A PE=1 SV=2
16.7633	18.6928	15.9914	21.9979	21.435	21.4325	Homo sapiens	54.74	57328000	45	0	1	0	6	5	6	0	+	1.48963	4.47261	V9HWC2;Q99497;K7ELW0;K7EN27	V9HWC2;Q99497;K7ELW0	Protein deglycase DJ-1	HEL-S-67p;PARK7	tr|V9HWC2|V9HWC2_HUMAN Epididymis secretory sperm binding protein Li 67p OS=Homo sapiens GN=HEL-S-67p PE=2 SV=1;sp|Q99497|PARK7_HUMAN Protein/nucleic acid deglycase DJ-1 OS=Homo sapiens GN=PARK7 PE=1 SV=2;tr|K7ELW0|K7ELW0_HUMAN Protein/nucleic acid deglyca
15.9492	16.2768	16.3949	21.0266	19.9795	20.835	Homo sapiens	12.469	9439000	12	0	0	0	5	5	4	0	+	2.20814	4.40673	A8K6T3;A0A024RC29;Q14574;J3QRL9;Q9HAX1	A8K6T3;A0A024RC29;Q14574	Desmocollin-3	DSC3	tr|A8K6T3|A8K6T3_HUMAN cDNA FLJ78674, highly similar to Homo sapiens desmocollin type 4 OS=Homo sapiens PE=2 SV=1;tr|A0A024RC29|A0A024RC29_HUMAN Desmocollin 3, isoform CRA_b OS=Homo sapiens GN=DSC3 PE=4 SV=1;sp|Q14574|DSC3_HUMAN Desmocollin-3 OS=Homo sapie
15.8757	16.8585	15.8011	20.6388	20.1134	20.5432	Homo sapiens	67.719	7716300	13	0	0	0	5	5	4	0	+	2.10967	4.25335	Q3MJ16	Q3MJ16	Cytosolic phospholipase A2 epsilon	PLA2G4E	sp|Q3MJ16|PA24E_HUMAN Cytosolic phospholipase A2 epsilon OS=Homo sapiens GN=PLA2G4E PE=2 SV=3
17.2993	17.6065	17.1833	21.575	21.7934	21.4663	Homo sapiens	22.361	19783000	4	0	0	0	1	1	1	0	+	2.85615	4.24852	P35326	P35326	Small proline-rich protein 2A	SPRR2A	sp|P35326|SPR2A_HUMAN Small proline-rich protein 2A OS=Homo sapiens GN=SPRR2A PE=1 SV=1
17.218	16.2856	16.7676	21.298	21.0668	20.5663	Homo sapiens	4.6597	11362000	6	0	0	0	3	2	3	0	+	2.17904	4.21996	C9JF17;P05090;B4DGC3;C9JX71;F8WBT9	C9JF17;P05090;B4DGC3;C9JX71	Apolipoprotein D	APOD	tr|C9JF17|C9JF17_HUMAN Apolipoprotein D (Fragment) OS=Homo sapiens GN=APOD PE=1 SV=1;sp|P05090|APOD_HUMAN Apolipoprotein D OS=Homo sapiens GN=APOD PE=1 SV=1;tr|B4DGC3|B4DGC3_HUMAN cDNA FLJ57921, highly similar to Apolipoprotein D OS=Homo sapiens PE=2 SV=1;
16.9037	15.9887	17.231	20.8744	20.5951	21.0535	Homo sapiens	12.142	15305000	14	0	0	0	5	3	4	0	+	2.04537	4.13316	Q6N096;V9HW68;Q6MZV7;Q6PYX1;A0A0A0MS08;P0DOX5;Q6GMX6;S6B291;Q6N089;A8K008;Q6N095;Q6MZQ6;Q5EFE5;Q6N094;Q6N097;Q7Z351;P01857;A0A0A0MS07;S6AWD9;S6BGE5;S6BAP0;A4F255;S6C4Q7;S6BGE0;S6BAN1;S6BAM6;Q6ZP87;A0A0M3KKW6;S6BGD4;S6BAQ4;S6AWG0;S6C4S4;S6AWF0;S6C4S0;S6C4R2;S6BAP4;S6B2B6;S6B2A6;Q9Y509	Q6N096;V9HW68;Q6MZV7;Q6PYX1;A0A0A0MS08;P0DOX5;Q6GMX6;S6B291;Q6N089;A8K008;Q6N095;Q6MZQ6;Q5EFE5;Q6N094;Q6N097;Q7Z351;P01857;A0A0A0MS07;S6AWD9;S6BGE5;S6BAP0;A4F255;S6C4Q7;S6BGE0;S6BAN1;S6BAM6	Ig gamma-1 chain C region	DKFZp686I15196;HEL-214;DKFZp686C11235;IGHG1;IGH@;DKFZp686P15220;DKFZp686K03196;DKFZp686G11190;DKFZp686O01196;DKFZp686H20196;DKFZp686N02209;VHCH1	tr|Q6N096|Q6N096_HUMAN Uncharacterized protein DKFZp686I15196 OS=Homo sapiens GN=DKFZp686I15196 PE=2 SV=1;tr|V9HW68|V9HW68_HUMAN Epididymis luminal protein 214 OS=Homo sapiens GN=HEL-214 PE=2 SV=1;tr|Q6MZV7|Q6MZV7_HUMAN Uncharacterized protein DKFZp686C112
17.6139	16.3165	15.7697	20.9341	19.9493	20.9864	Homo sapiens	28.579	25863000	23	0	0	0	4	5	4	0	+	1.61651	4.05655	B4DT77;B4DWU2;B4DHY4;Q53HM8;B2R7L2;B2R657;P20073	B4DT77;B4DWU2;B4DHY4;Q53HM8;B2R7L2;B2R657;P20073	Annexin;Annexin A7	ANXA7	tr|B4DT77|B4DT77_HUMAN Annexin OS=Homo sapiens PE=2 SV=1;tr|B4DWU2|B4DWU2_HUMAN Annexin OS=Homo sapiens PE=2 SV=1;tr|B4DHY4|B4DHY4_HUMAN Annexin OS=Homo sapiens PE=2 SV=1;tr|Q53HM8|Q53HM8_HUMAN Annexin (Fragment) OS=Homo sapiens PE=2 SV=1;tr|B2R7L2|B2R7L2_
16.2705	16.8677	16.2029	20.2375	20.4382	20.5615	Homo sapiens	11.463	30436000	24	0	0	0	2	2	4	0	+	2.47014	3.96533	A0A024R5C4;B7Z3E3;B7Z8W8;O95197;B7Z4M1;B7Z361;Q7RTN4;F5H891;F5GWG7;F5H617	A0A024R5C4;B7Z3E3;B7Z8W8;O95197;B7Z4M1;B7Z361	Reticulon;Reticulon-3	RTN3	tr|A0A024R5C4|A0A024R5C4_HUMAN Reticulon OS=Homo sapiens GN=RTN3 PE=4 SV=1;tr|B7Z3E3|B7Z3E3_HUMAN Reticulon OS=Homo sapiens PE=2 SV=1;tr|B7Z8W8|B7Z8W8_HUMAN Reticulon OS=Homo sapiens PE=2 SV=1;sp|O95197|RTN3_HUMAN Reticulon-3 OS=Homo sapiens GN=RTN3 PE=1 S
17.018	15.3764	16.6939	20.1494	20.297	20.4904	Homo sapiens	210.64	12319000	13	0	0	0	2	2	2	0	+	1.786	3.94953	Q0VAS7;Q9BYE3;Q0IJ72	Q0VAS7;Q9BYE3;Q0IJ72	Late cornified envelope protein 3D	LCE3D	tr|Q0VAS7|Q0VAS7_HUMAN Late cornified envelope 3D OS=Homo sapiens GN=LCE3D PE=2 SV=1;sp|Q9BYE3|LCE3D_HUMAN Late cornified envelope protein 3D OS=Homo sapiens GN=LCE3D PE=1 SV=1;tr|Q0IJ72|Q0IJ72_HUMAN LCE3D protein (Fragment) OS=Homo sapiens GN=LCE3D PE=2 S
17.4785	17.1438	17.4256	21.1182	21.3238	21.4485	Homo sapiens	26.21	16784000	15	0	0	0	3	3	4	0	+	2.89107	3.94754	B2ZDQ1;X6R8F3;P80188	B2ZDQ1;X6R8F3;P80188	Neutrophil gelatinase-associated lipocalin	NGAL;LCN2	tr|B2ZDQ1|B2ZDQ1_HUMAN Neutrophil gelatinase-associated lipocalin OS=Homo sapiens GN=NGAL PE=2 SV=1;tr|X6R8F3|X6R8F3_HUMAN Neutrophil gelatinase-associated lipocalin OS=Homo sapiens GN=LCN2 PE=1 SV=1;sp|P80188|NGAL_HUMAN Neutrophil gelatinase-associated li
18.222	21.2371	20.7762	24.1415	24.0468	23.8461	Homo sapiens	229.14	120820000	77	3	2	4	16	15	15	0	+	1.2771	3.93302	Q9HB00;Q08554	Q9HB00;Q08554	Desmocollin-1	DSC1	tr|Q9HB00|Q9HB00_HUMAN Desmocollin 1, isoform CRA_b OS=Homo sapiens GN=DSC1 PE=4 SV=1;sp|Q08554|DSC1_HUMAN Desmocollin-1 OS=Homo sapiens GN=DSC1 PE=1 SV=2
21.4097	21.676	21.6714	25.4682	25.375	25.7005	Homo sapiens	323.31	328970000	166	10	8	10	24	21	25	0	+	2.95592	3.92889	A0A0S2Z487;A0A024R1X8;P14923;C9JTX4;C9J826;C9JK18;C9JKY1;A0A0S2Z495;Q7KZ86;C9JPI2;K7ERP3;B4DSW9;B4DL06;B4DGU4;B5BU28;A0A024R2Q3;P35222	A0A0S2Z487;A0A024R1X8;P14923	Junction plakoglobin	JUP	tr|A0A0S2Z487|A0A0S2Z487_HUMAN Junction plakoglobin isoform 1 (Fragment) OS=Homo sapiens GN=JUP PE=2 SV=1;tr|A0A024R1X8|A0A024R1X8_HUMAN Junction plakoglobin, isoform CRA_a OS=Homo sapiens GN=JUP PE=4 SV=1;sp|P14923|PLAK_HUMAN Junction plakoglobin OS=Homo
18.6311	16.9625	17.1517	21.2177	21.8549	21.3902	Homo sapiens	75.182	80625000	102	1	1	1	11	15	13	0	+	1.69901	3.90583	A0A024RC61;Q59E93;P15144;B4DV63;B4DP96;B4DP01;B4DPH5;H0YKT6;Q8IVL7;H0YLZ8;H0YMC1	A0A024RC61;Q59E93;P15144;B4DV63;B4DP96;B4DP01	Aminopeptidase N	ANPEP	tr|A0A024RC61|A0A024RC61_HUMAN Aminopeptidase OS=Homo sapiens GN=ANPEP PE=3 SV=1;tr|Q59E93|Q59E93_HUMAN Aminopeptidase (Fragment) OS=Homo sapiens PE=2 SV=1;sp|P15144|AMPN_HUMAN Aminopeptidase N OS=Homo sapiens GN=ANPEP PE=1 SV=4;tr|B4DV63|B4DV63_HUMAN cDNA
16.86	16.9838	16.2356	21.7383	19.9593	20.076	Homo sapiens	36.223	16085000	14	0	0	0	1	1	1	0	+	1.6138	3.89805	C7DJS2;C7DJS1;B2C310;A0A087X243	C7DJS2;C7DJS1		GSTP1	tr|C7DJS2|C7DJS2_HUMAN Glutathione S-transferase pi (Fragment) OS=Homo sapiens GN=GSTP1 PE=2 SV=1;tr|C7DJS1|C7DJS1_HUMAN Glutathione S-transferase pi (Fragment) OS=Homo sapiens GN=GSTP1 PE=2 SV=1
16.1998	16.1438	16.1313	20.1038	20.2244	19.778	Homo sapiens	4.6668	19545000	13	0	0	0	2	2	2	0	+	2.91722	3.87704	A0A024QYW3;Q04941	A0A024QYW3;Q04941	Proteolipid protein 2	PLP2	tr|A0A024QYW3|A0A024QYW3_HUMAN Proteolipid protein 2 (Colonic epithelium-enriched), isoform CRA_a OS=Homo sapiens GN=PLP2 PE=4 SV=1;sp|Q04941|PLP2_HUMAN Proteolipid protein 2 OS=Homo sapiens GN=PLP2 PE=1 SV=1
15.95	16.3586	16.5576	20.2175	20.1224	20.0478	Homo sapiens	7.8271	6191400	4	0	0	0	1	1	1	0	+	2.63372	3.84051	A0A1U9X901;Q0EFA5;A8K9C1;A0A1U9X8Y9;A0A1U9X8X8;A0A1U9X8X5;Q2L6G8;G8JLG2;A0A1U9X8X6	A0A1U9X901;Q0EFA5;A8K9C1;A0A1U9X8Y9;A0A1U9X8X8;A0A1U9X8X5;Q2L6G8;G8JLG2;A0A1U9X8X6		S;CDSN	tr|A0A1U9X901|A0A1U9X901_HUMAN CDSN OS=Homo sapiens PE=4 SV=1;tr|Q0EFA5|Q0EFA5_HUMAN S protein OS=Homo sapiens GN=S PE=4 SV=1;tr|A8K9C1|A8K9C1_HUMAN cDNA FLJ78714, highly similar to Homo sapiens corneodesmosin, mRNA OS=Homo sapiens PE=1 SV=1;tr|A0A1U9X8Y9|
19.5872	20.2419	19.2943	23.9872	23.4699	23.1001	Homo sapiens	85.713	128730000	71	2	2	3	11	8	10	0	+	2.00827	3.81125	A0A1B0GV23;A0A1B0GVD5;A0A1B0GWE8;V9HWI3;A0A1B0GU92;A0A1B0GU03;P07339;A0A1B0GW44;A0A1B0GVP3;C9JH19;F8WD96;H7C469;F8W787;H7C1V0;A0A1B0GV01;A0A1B0GVF1;A0A0S2Z3L4	A0A1B0GV23;A0A1B0GVD5;A0A1B0GWE8;V9HWI3;A0A1B0GU92;A0A1B0GU03;P07339;A0A1B0GW44;A0A1B0GVP3;C9JH19;F8WD96;H7C469;F8W787	Cathepsin D;Cathepsin D light chain;Cathepsin D heavy chain	HEL-S-130P;CTSD	tr|A0A1B0GV23|A0A1B0GV23_HUMAN Cathepsin D OS=Homo sapiens GN=CTSD PE=1 SV=1;tr|A0A1B0GVD5|A0A1B0GVD5_HUMAN Cathepsin D OS=Homo sapiens GN=CTSD PE=1 SV=1;tr|A0A1B0GWE8|A0A1B0GWE8_HUMAN Cathepsin D OS=Homo sapiens GN=CTSD PE=1 SV=1;tr|V9HWI3|V9HWI3_HUMAN Ca
16.5379	16.6004	15.9892	20.0033	20.5569	19.9263	Homo sapiens	253.16	14812000	28	0	0	0	5	3	4	0	+	2.27266	3.78637	Q96G03;E7ENQ8;Q4W5D6;E9PD70;B4DN40	Q96G03;E7ENQ8;Q4W5D6;E9PD70	Phosphoglucomutase-2	PGM2;FLJ10983	sp|Q96G03|PGM2_HUMAN Phosphoglucomutase-2 OS=Homo sapiens GN=PGM2 PE=1 SV=4;tr|E7ENQ8|E7ENQ8_HUMAN Phosphoglucomutase-2 OS=Homo sapiens GN=PGM2 PE=1 SV=1;tr|Q4W5D6|Q4W5D6_HUMAN Uncharacterized protein FLJ10983 (Fragment) OS=Homo sapiens GN=FLJ10983 PE=4 SV
16.0594	17.24	17.0223	20.2847	20.5068	20.8688	Homo sapiens	1.4952	9001700	2	0	0	0	1	1	1	0.0096692	+	1.95653	3.7795	Q6ZR62	Q6ZR62	Zinc finger CCHC domain-containing protein 16	ZCCHC16	sp|Q6ZR62|RTL4_HUMAN Retrotransposon Gag-like protein 4 OS=Homo sapiens GN=RTL4 PE=2 SV=2
16.5611	16.2387	16.6922	20.2481	20.1678	20.3203	Homo sapiens	11.865	6650400	6	0	0	0	2	2	2	0	+	2.84534	3.74803	Q5K684	Q5K684		SERPINB3	tr|Q5K684|Q5K684_HUMAN SCCA1/SCCA2 fusion protein OS=Homo sapiens PE=2 SV=1
19.1932	19.2687	16.4298	22.0333	21.9116	21.762	Homo sapiens	147.72	33591000	20	1	1	0	5	3	5	0	+	1.21162	3.60505	B2R853;B4DRY0	B2R853;B4DRY0			tr|B2R853|B2R853_HUMAN cDNA, FLJ93744, highly similar to Homo sapiens keratin 6E (KRT6E), mRNA OS=Homo sapiens PE=2 SV=1;tr|B4DRY0|B4DRY0_HUMAN cDNA FLJ54379, highly similar to Keratin, type II cytoskeletal 6E OS=Homo sapiens PE=2 SV=1
16.5871	16.6172	18.2986	20.6805	20.8893	20.5813	Homo sapiens	8.9244	11147000	8	0	0	0	3	3	2	0	+	1.60086	3.54936	Q96FQ6	Q96FQ6	Protein S100-A16	S100A16	sp|Q96FQ6|S10AG_HUMAN Protein S100-A16 OS=Homo sapiens GN=S100A16 PE=1 SV=1
19.9628	19.52	19.9333	23.1066	23.6608	23.1659	Homo sapiens	28.552	206910000	91	3	1	2	10	11	12	0	+	2.38215	3.50573	Q6ICS0;Q59EP1;Q5T0G8;P50995;B4DPJ2;B7Z6L0;H0Y6E1;E5RIN3;Q6FHB6;Q53FB5;A8K2L6;P27216	Q6ICS0;Q59EP1;Q5T0G8;P50995;B4DPJ2;B7Z6L0	Annexin;Annexin A11	ANXA11	tr|Q6ICS0|Q6ICS0_HUMAN Annexin (Fragment) OS=Homo sapiens GN=ANXA11 PE=2 SV=1;tr|Q59EP1|Q59EP1_HUMAN Annexin (Fragment) OS=Homo sapiens PE=2 SV=1;tr|Q5T0G8|Q5T0G8_HUMAN Annexin OS=Homo sapiens GN=ANXA11 PE=2 SV=1;sp|P50995|ANX11_HUMAN Annexin A11 OS=Homo s
15.9637	16.1372	17.1689	19.7534	20.0226	19.9559	Homo sapiens	16.433	5380000	9	0	0	0	5	2	4	0	+	1.92242	3.48733	A0A024RA81;A0A090N7U2;X6RM59;Q9H0P0;B9A035	A0A024RA81;A0A090N7U2;X6RM59;Q9H0P0	5-nucleotidase;Cytosolic 5-nucleotidase 3A	NT5C3;NT5C3A	tr|A0A024RA81|A0A024RA81_HUMAN 5-nucleotidase OS=Homo sapiens GN=NT5C3 PE=3 SV=1;tr|A0A090N7U2|A0A090N7U2_HUMAN 5-nucleotidase OS=Homo sapiens GN=NT5C3 PE=3 SV=1;tr|X6RM59|X6RM59_HUMAN 5-nucleotidase OS=Homo sapiens GN=NT5C3A PE=1 SV=1;sp|Q9H0P0|5NT3A_H
16.2666	17.4802	16.3777	20.156	20.1864	20.2176	Homo sapiens	12.59	6437600	10	0	0	0	6	4	6	0	+	1.91369	3.47852	B4DPW9;A0A0A0MSQ0;Q53GY0;P13797;Q96HI1;B4DG31;B4DI60;A7E2S2;H7C4N2;C9JAM8	B4DPW9;A0A0A0MSQ0;Q53GY0;P13797;Q96HI1;B4DG31;B4DI60	Plastin-3	PLS3	tr|B4DPW9|B4DPW9_HUMAN cDNA FLJ51929, highly similar to Plastin-3 OS=Homo sapiens PE=2 SV=1;tr|A0A0A0MSQ0|A0A0A0MSQ0_HUMAN Plastin-3 OS=Homo sapiens GN=PLS3 PE=1 SV=1;tr|Q53GY0|Q53GY0_HUMAN Plastin 3 variant (Fragment) OS=Homo sapiens PE=2 SV=1;sp|P13797|P
17.0636	16.7361	17.8309	20.548	21.0706	20.4061	Homo sapiens	11.864	39334000	31	0	0	1	3	5	4	0	+	1.92259	3.46475	A0A1W2PPX5;A0A1W2PQR6;A0A1W2PQB7;A0A1W2PS43;A0A024RDG6;A0A1W2PRS1;Q14108;A0A1W2PPU6;A0A1W2PRF6;A0A1W2PS70;A0A1W2PNX7;A0A1W2PSE4;D6RDG0	A0A1W2PPX5;A0A1W2PQR6;A0A1W2PQB7;A0A1W2PS43;A0A024RDG6;A0A1W2PRS1;Q14108;A0A1W2PPU6;A0A1W2PRF6	Lysosome membrane protein 2	SCARB2	tr|A0A1W2PPX5|A0A1W2PPX5_HUMAN Lysosome membrane protein 2 OS=Homo sapiens GN=SCARB2 PE=1 SV=1;tr|A0A1W2PQR6|A0A1W2PQR6_HUMAN Lysosome membrane protein 2 OS=Homo sapiens GN=SCARB2 PE=1 SV=1;tr|A0A1W2PQB7|A0A1W2PQB7_HUMAN Lysosome membrane protein 2 OS=Homo
17.8813	17.5525	17.9266	21.4937	21.0508	21.205	Homo sapiens	12.216	48513000	46	1	1	1	5	5	5	0	+	2.59273	3.46306	V9HWH6;Q8N7G1;P00491;Q9P1G4;G3V5M2;G3V2H3	V9HWH6;Q8N7G1;P00491;Q9P1G4	Purine nucleoside phosphorylase	HEL-S-156an;PNP	tr|V9HWH6|V9HWH6_HUMAN Purine nucleoside phosphorylase OS=Homo sapiens GN=HEL-S-156an PE=2 SV=1;tr|Q8N7G1|Q8N7G1_HUMAN Purine nucleoside phosphorylase OS=Homo sapiens PE=2 SV=1;sp|P00491|PNPH_HUMAN Purine nucleoside phosphorylase OS=Homo sapiens GN=PNP PE=
18.423	16.111	16.03	19.9845	20.3742	20.542	Homo sapiens	35.691	26932000	52	1	0	0	3	4	5	0	+	1.30013	3.44556	Q53GF5;A0A024RA52;P25787;Q6MZI6;C9JCK5;H3BT36	Q53GF5;A0A024RA52;P25787	Proteasome subunit alpha type;Proteasome subunit alpha type-2	PSMA2	tr|Q53GF5|Q53GF5_HUMAN Proteasome subunit alpha type (Fragment) OS=Homo sapiens PE=2 SV=1;tr|A0A024RA52|A0A024RA52_HUMAN Proteasome subunit alpha type OS=Homo sapiens GN=PSMA2 PE=1 SV=1;sp|P25787|PSA2_HUMAN Proteasome subunit alpha type-2 OS=Homo sapiens G
20.0245	18.3219	20.86	22.8213	23.1827	23.47	Homo sapiens	107.41	190980000	118	3	1	4	16	14	15	0	+	1.32724	3.42254	V9HWD9;Q53EM5;P29401;B4E022;B3KSI4;A0A0B4J1R6;A0A0K0K1H9;B3KPZ8;B4DVU1;E9PFF2;A0A0S2Z5C0;F8W888;A0A0S2Z4T2;F8WAX4;Q6MZE3	V9HWD9;Q53EM5;P29401;B4E022;B3KSI4;A0A0B4J1R6;A0A0K0K1H9;B3KPZ8;B4DVU1	Transketolase	HEL107;TKT	tr|V9HWD9|V9HWD9_HUMAN Epididymis luminal protein 107 OS=Homo sapiens GN=HEL107 PE=2 SV=1;tr|Q53EM5|Q53EM5_HUMAN Transketolase variant (Fragment) OS=Homo sapiens PE=2 SV=1;sp|P29401|TKT_HUMAN Transketolase OS=Homo sapiens GN=TKT PE=1 SV=3;tr|B4E022|B4E022_
16.6608	17.298	16.7545	20.3536	20.2804	20.3121	Homo sapiens	8.6873	7105500	6	0	0	0	4	4	4	0	+	2.46701	3.4109	O95833;Q6FGP1	O95833;Q6FGP1	Chloride intracellular channel protein 3;Chloride intracellular channel protein	CLIC3	sp|O95833|CLIC3_HUMAN Chloride intracellular channel protein 3 OS=Homo sapiens GN=CLIC3 PE=1 SV=2;tr|Q6FGP1|Q6FGP1_HUMAN Chloride intracellular channel protein (Fragment) OS=Homo sapiens GN=CLIC3 PE=2 SV=1
16.2933	17.0745	16.0555	19.9332	19.8809	19.7604	Homo sapiens	24.423	5864900	15	0	0	0	3	3	5	0	+	2.07596	3.38376	Q86XP0	Q86XP0	Cytosolic phospholipase A2 delta	PLA2G4D	sp|Q86XP0|PA24D_HUMAN Cytosolic phospholipase A2 delta OS=Homo sapiens GN=PLA2G4D PE=1 SV=2
15.6515	15.8867	17.3312	19.863	19.5766	19.5805	Homo sapiens	31.618	4488600	18	0	0	0	5	4	7	0	+	1.62017	3.38357	Q9Y446;E9PKC4;E9PRW6;E9PJR7;E9PK71;H0YEY5;E9PQ15	Q9Y446;E9PKC4	Plakophilin-3	PKP3	sp|Q9Y446|PKP3_HUMAN Plakophilin-3 OS=Homo sapiens GN=PKP3 PE=1 SV=1;tr|E9PKC4|E9PKC4_HUMAN Plakophilin-3 (Fragment) OS=Homo sapiens GN=PKP3 PE=1 SV=1
15.9043	17.3295	16.3311	20.0096	18.7607	20.8058	Homo sapiens	3.2629	6151200	5	0	0	0	1	2	1	0	+	1.35022	3.33704	Q53RT3	Q53RT3	Retroviral-like aspartic protease 1	ASPRV1	sp|Q53RT3|APRV1_HUMAN Retroviral-like aspartic protease 1 OS=Homo sapiens GN=ASPRV1 PE=1 SV=1
16.6855	17.5691	17.3692	20.6786	20.6264	20.316	Homo sapiens	13.35	15721000	13	0	0	0	5	5	4	0	+	2.12427	3.33238	A0A0C4DFS8;A0A024R718;P43490;B7Z8W6	A0A0C4DFS8;A0A024R718;P43490;B7Z8W6	Nicotinamide phosphoribosyltransferase	NAMPT;PBEF1	tr|A0A0C4DFS8|A0A0C4DFS8_HUMAN Nicotinamide phosphoribosyltransferase OS=Homo sapiens GN=NAMPT PE=1 SV=1;tr|A0A024R718|A0A024R718_HUMAN Pre-B-cell colony enhancing factor 1, isoform CRA_a OS=Homo sapiens GN=PBEF1 PE=4 SV=1;sp|P43490|NAMPT_HUMAN Nicotinamid
16.2112	15.3869	16.8865	19.5357	19.4539	19.4103	Homo sapiens	2.0619	17196000	4	0	0	0	1	1	1	0.00056148	+	1.77219	3.3051	A0A024R9B7;P09669	A0A024R9B7;P09669	Cytochrome c oxidase subunit 6C	COX6C	tr|A0A024R9B7|A0A024R9B7_HUMAN Cytochrome c oxidase subunit VIc, isoform CRA_a OS=Homo sapiens GN=COX6C PE=4 SV=1;sp|P09669|COX6C_HUMAN Cytochrome c oxidase subunit 6C OS=Homo sapiens GN=COX6C PE=1 SV=2
22.8447	22.9034	22.5209	25.9473	26.1373	26.0423	Homo sapiens	323.31	504300000	149	9	9	11	25	26	26	0	+	2.80001	3.28596	Q5T749	Q5T749	Keratinocyte proline-rich protein	KPRP	sp|Q5T749|KPRP_HUMAN Keratinocyte proline-rich protein OS=Homo sapiens GN=KPRP PE=1 SV=1
19.7701	17.3496	16.1012	20.7079	21.1265	21.1338	Homo sapiens	19.419	50384000	37	1	0	0	2	5	4	0	+	1.018	3.24913	B4DY23;Q54A51;P35613;A0A087WUV8;B4DNE1;A0A087X2B5;I3L192;R4GMX5;A8MZ77;R4GN83	B4DY23;Q54A51;P35613;A0A087WUV8;B4DNE1;A0A087X2B5;I3L192	Basigin	hEMMPRIN;BSG	tr|B4DY23|B4DY23_HUMAN cDNA FLJ61188, highly similar to Basigin OS=Homo sapiens PE=2 SV=1;tr|Q54A51|Q54A51_HUMAN Basigin (Ok blood group), isoform CRA_a OS=Homo sapiens GN=hEMMPRIN PE=2 SV=1;sp|P35613|BASI_HUMAN Basigin OS=Homo sapiens GN=BSG PE=1 SV=2;tr|
19.9344	19.8006	19.5255	22.8687	22.915	23.1841	Homo sapiens	39.654	92548000	73	2	2	2	10	12	11	0	+	2.63826	3.23578	A8K5I0;A0A0G2JIW1;P0DMV9;P0DMV8;B4DI39;B4DFN9;B4E388;B4DVU9;B4E1S9;V9GZ37;B3KTT5;B4DNV4;Q9UQC1;B4E1T6;B4DNX1;B4DXY3;Q53FA3;B2RCQ9;A0A1U9X7X9;A0A1U9X7X4;A0A1U9X7W7;B4DI54;P34931	A8K5I0;A0A0G2JIW1;P0DMV9;P0DMV8;B4DI39;B4DFN9;B4E388;B4DVU9;B4E1S9;V9GZ37;B3KTT5	Heat shock 70 kDa protein 1B;Heat shock 70 kDa protein 1A	HEL-S-103;HSPA1B;HSPA1A	tr|A8K5I0|A8K5I0_HUMAN Epididymis secretory protein Li 103 OS=Homo sapiens GN=HSPA1B PE=2 SV=1;tr|A0A0G2JIW1|A0A0G2JIW1_HUMAN Heat shock 70 kDa protein 1B OS=Homo sapiens GN=HSPA1B PE=1 SV=1;sp|P0DMV9|HS71B_HUMAN Heat shock 70 kDa protein 1B OS=Homo sapien
17.6065	15.6176	16.4724	19.8717	19.872	19.6135	Homo sapiens	10.004	4863900	6	0	0	0	2	3	3	0	+	1.50597	3.22023	Q0P6H7;Q53G41;A0A024R3J1;Q14134;B7Z5V8;B7Z8U9;E9PRL4;B7Z5V5	Q0P6H7;Q53G41;A0A024R3J1;Q14134;B7Z5V8;B7Z8U9;E9PRL4;B7Z5V5	Tripartite motif-containing protein 29	TRIM29	tr|Q0P6H7|Q0P6H7_HUMAN TRIM29 protein OS=Homo sapiens GN=TRIM29 PE=1 SV=2;tr|Q53G41|Q53G41_HUMAN Tripartite motif protein TRIM29 isoform alpha variant (Fragment) OS=Homo sapiens PE=2 SV=1;tr|A0A024R3J1|A0A024R3J1_HUMAN Tripartite motif-containing 29, isofo
16.2709	15.2651	15.7687	18.6847	18.9685	19.2771	Homo sapiens	78.376	2837400	6	0	0	0	1	2	1	0	+	1.96449	3.20856	Q9UGL9	Q9UGL9	Cysteine-rich C-terminal protein 1	CRCT1	sp|Q9UGL9|CRCT1_HUMAN Cysteine-rich C-terminal protein 1 OS=Homo sapiens GN=CRCT1 PE=1 SV=1
19.1695	19.2218	16.8991	21.2642	21.5991	21.9826	Homo sapiens	22.048	71551000	35	3	1	0	4	5	6	0	+	1.24569	3.1852	V9HW21;P00918;A0A0K0K1L1;E5RID5;E5RK37	V9HW21;P00918;A0A0K0K1L1	Carbonic anhydrase 2	HEL-76;CA2	tr|V9HW21|V9HW21_HUMAN Epididymis luminal protein 76 OS=Homo sapiens GN=HEL-76 PE=2 SV=1;sp|P00918|CAH2_HUMAN Carbonic anhydrase 2 OS=Homo sapiens GN=CA2 PE=1 SV=2;tr|A0A0K0K1L1|A0A0K0K1L1_HUMAN Epididymis secretory protein Li 282 OS=Homo sapiens GN=HEL-S-
17.301	16.9224	19.039	20.7844	21.1019	20.8455	Homo sapiens	251.46	64603000	102	2	1	3	7	7	8	0	+	1.38812	3.15648	P05023;B7Z3V1;B7Z1Q9;Q53ES0;B7Z9V4;A0A0A0MT26;P13637;B3KRI1;B1AKY9;B2RAQ4;A0A0S2Z3W6;P50993;B7Z1N5;B3KX35;B3KV59;H0Y7C1;B4DIQ8;B3KNQ8;B3KW93;Q13733;E9PRA5	P05023;B7Z3V1;B7Z1Q9;Q53ES0;B7Z9V4;A0A0A0MT26;P13637	Sodium/potassium-transporting ATPase subunit alpha-1;Sodium/potassium-transporting ATPase subunit alpha-3	ATP1A1;ATP1A3	sp|P05023|AT1A1_HUMAN Sodium/potassium-transporting ATPase subunit alpha-1 OS=Homo sapiens GN=ATP1A1 PE=1 SV=1;tr|B7Z3V1|B7Z3V1_HUMAN Sodium/potassium-transporting ATPase subunit alpha (Fragment) OS=Homo sapiens PE=2 SV=1;tr|B7Z1Q9|B7Z1Q9_HUMAN Sodium/pota
15.3801	16.4129	17.404	19.1409	19.3214	20.1765	Homo sapiens	14.443	4358800	5	0	0	0	2	2	2	0	+	1.3771	3.14729	O76027	O76027	Annexin A9	ANXA9	sp|O76027|ANXA9_HUMAN Annexin A9 OS=Homo sapiens GN=ANXA9 PE=1 SV=3
18.2241	18.1619	18.4617	19.7293	21.9983	22.4061	Homo sapiens	19.136	23628000	17	1	1	1	3	3	3	0	+	1.18005	3.09534	Q6FHY3;P23490;O60354	Q6FHY3;P23490;O60354	Loricrin	LOR	tr|Q6FHY3|Q6FHY3_HUMAN LOR protein OS=Homo sapiens GN=LOR PE=2 SV=1;sp|P23490|LORI_HUMAN Loricrin OS=Homo sapiens GN=LOR PE=1 SV=2;tr|O60354|O60354_HUMAN Loricrin OS=Homo sapiens PE=2 SV=1
18.6723	18.4117	17.0352	21.546	20.9002	20.8294	Homo sapiens	5.2207	21685000	17	1	2	0	4	5	3	0	+	1.49903	3.05215	B4DF70;V9HW12;P32119;A6NIW5;A0A024R7F2	B4DF70;V9HW12;P32119;A6NIW5	Peroxiredoxin-2	HEL-S-2a;PRDX2	tr|B4DF70|B4DF70_HUMAN cDNA FLJ60461, highly similar to Peroxiredoxin-2 (EC 1.11.1.15) OS=Homo sapiens PE=2 SV=1;tr|V9HW12|V9HW12_HUMAN Epididymis secretory sperm binding protein Li 2a OS=Homo sapiens GN=HEL-S-2a PE=2 SV=1;sp|P32119|PRDX2_HUMAN Peroxiredox
16.6755	15.5611	16.9075	19.0208	19.7526	19.4576	Homo sapiens	7.9265	4241900	7	0	0	0	2	2	5	0	+	1.63952	3.02894	P28074;A0A140VJS7;H0YJM8	P28074;A0A140VJS7	Proteasome subunit beta type-5	PSMB5	sp|P28074|PSB5_HUMAN Proteasome subunit beta type-5 OS=Homo sapiens GN=PSMB5 PE=1 SV=3;tr|A0A140VJS7|A0A140VJS7_HUMAN Testicular tissue protein Li 153 OS=Homo sapiens PE=2 SV=1
19.5037	20.153	20.0409	23.1334	22.9106	22.7163	Homo sapiens	51.614	153580000	97	2	3	2	9	11	11	0	+	2.22642	3.02092	Q6P452;V9HW59;Q6LES2;P09525;B4DDZ4;B4DE02;Q59FK3;Q6MZI0;B4E1S2	Q6P452;V9HW59;Q6LES2;P09525;B4DDZ4;B4DE02;Q59FK3	Annexin;Annexin A4	ANXA4;HEL-S-274	tr|Q6P452|Q6P452_HUMAN Annexin OS=Homo sapiens GN=ANXA4 PE=1 SV=1;tr|V9HW59|V9HW59_HUMAN Annexin OS=Homo sapiens GN=HEL-S-274 PE=2 SV=1;tr|Q6LES2|Q6LES2_HUMAN Annexin (Fragment) OS=Homo sapiens GN=ANXA4 PE=2 SV=1;sp|P09525|ANXA4_HUMAN Annexin A4 OS=Homo sa
16.0424	16.9084	15.5343	19.2022	19.3788	18.9643	Homo sapiens	2.5819	14193000	12	0	1	0	1	1	1	0	+	1.72845	3.02006	B9EGD7;O94850	B9EGD7;O94850	Dendrin	DDN	tr|B9EGD7|B9EGD7_HUMAN Dendrin OS=Homo sapiens GN=DDN PE=2 SV=1;sp|O94850|DEND_HUMAN Dendrin OS=Homo sapiens GN=DDN PE=1 SV=3
15.52	16.3151	16.0849	19.0062	18.8833	19.0006	Homo sapiens	6.3454	2790900	6	0	0	0	2	2	2	0	+	2.19662	2.99	P0C869	P0C869	Cytosolic phospholipase A2 beta	PLA2G4B	sp|P0C869|PA24B_HUMAN Cytosolic phospholipase A2 beta OS=Homo sapiens GN=PLA2G4B PE=1 SV=2
17.5336	17.0547	16.6769	19.9225	20.2772	19.9287	Homo sapiens	4.9728	5839100	5	0	0	0	2	3	2	0	+	2.07038	2.9544	P19957	P19957	Elafin	PI3	sp|P19957|ELAF_HUMAN Elafin OS=Homo sapiens GN=PI3 PE=1 SV=3
15.9874	16.0251	16.0131	19.0497	18.8869	18.9509	Homo sapiens	1.8844	5786000	7	0	0	0	1	1	1	0.0021716	+	3.56681	2.954	A0A024QYX3;P98179	A0A024QYX3;P98179	RNA-binding protein 3	RBM3	tr|A0A024QYX3|A0A024QYX3_HUMAN RNA binding motif (RNP1, RRM) protein 3, isoform CRA_c OS=Homo sapiens GN=RBM3 PE=4 SV=1;sp|P98179|RBM3_HUMAN RNA-binding protein 3 OS=Homo sapiens GN=RBM3 PE=1 SV=1
17.869	15.8045	16.3661	19.0905	19.4165	20.3022	Homo sapiens	10.782	8556100	10	0	0	0	2	2	2	0	+	1.2604	2.92321	B4DKJ4;A0A0P1J1R0;Q5W0H4;A0A0B4J2C3;P13693;Q9UP43;B4DLD6;J3KPG2;H0YCX0;A0A024RDY2;Q9NXW1	B4DKJ4;A0A0P1J1R0;Q5W0H4;A0A0B4J2C3;P13693;Q9UP43;B4DLD6;J3KPG2	Translationally-controlled tumor protein	TPT1	tr|B4DKJ4|B4DKJ4_HUMAN cDNA FLJ57738, highly similar to Translationally-controlled tumor protein OS=Homo sapiens PE=2 SV=1;tr|A0A0P1J1R0|A0A0P1J1R0_HUMAN Translationally-controlled tumor protein OS=Homo sapiens GN=seTCTP PE=3 SV=1;tr|Q5W0H4|Q5W0H4_HUMAN Tr
16.7114	17.1544	16.3654	19.0541	18.7692	21.1512	Homo sapiens	27.184	7463100	9	0	0	0	1	1	1	0	+	1.18378	2.91444	B4DNT7;P34810	B4DNT7;P34810	Macrosialin	CD68	tr|B4DNT7|B4DNT7_HUMAN cDNA FLJ53070, highly similar to Macrosialin OS=Homo sapiens PE=2 SV=1;sp|P34810|CD68_HUMAN Macrosialin OS=Homo sapiens GN=CD68 PE=1 SV=2
16.1667	15.8964	16.0978	18.7698	18.5712	19.468	Homo sapiens	4.4748	2724300	6	0	0	0	2	3	1	0	+	2.01992	2.88274	B7Z5J4;A4D1M3;Q9UI42;B7Z577;C9J6N7	B7Z5J4;A4D1M3;Q9UI42;B7Z577	Carboxypeptidase A4	CPA4	tr|B7Z5J4|B7Z5J4_HUMAN Carboxypeptidase A4 OS=Homo sapiens GN=CPA4 PE=1 SV=1;tr|A4D1M3|A4D1M3_HUMAN Carboxypeptidase A4 OS=Homo sapiens GN=CPA4 PE=2 SV=1;sp|Q9UI42|CBPA4_HUMAN Carboxypeptidase A4 OS=Homo sapiens GN=CPA4 PE=1 SV=2;tr|B7Z577|B7Z577_HUMAN cDN
21.1023	20.9026	21.4724	24.0729	23.7103	24.3268	Homo sapiens	323.31	152600000	186	13	7	15	42	33	46	0	+	2.14554	2.87759	Q09666;Q6ZQN2;B4DTV0;Q8N274;Q13727;E9PQE3;E9PJZ0;E9PKR9;E9PJC6;E9PLK4;Q96EC4;Q9BVU3	Q09666	Neuroblast differentiation-associated protein AHNAK	AHNAK	sp|Q09666|AHNK_HUMAN Neuroblast differentiation-associated protein AHNAK OS=Homo sapiens GN=AHNAK PE=1 SV=2
17.0124	15.7665	16.8513	19.0004	19.8069	19.3261	Homo sapiens	49.523	18870000	11	0	0	0	2	3	2	0	+	1.60349	2.83439	Q96IX5	Q96IX5	Up-regulated during skeletal muscle growth protein 5	USMG5	sp|Q96IX5|USMG5_HUMAN Up-regulated during skeletal muscle growth protein 5 OS=Homo sapiens GN=USMG5 PE=1 SV=1
16.856	16.9991	17.03	19.9225	19.763	19.6365	Homo sapiens	58.101	10343000	28	0	0	0	3	3	4	0	+	2.91124	2.81232	A0A0K0K1J6;D9IAI1;P30086;B4DRT4;V9HW05	A0A0K0K1J6;D9IAI1;P30086;B4DRT4;V9HW05	Phosphatidylethanolamine-binding protein 1;Hippocampal cholinergic neurostimulating peptide	HEL-S-34;PEBP1;HEL-210	tr|A0A0K0K1J6|A0A0K0K1J6_HUMAN Epididymis secretory protein Li 96 (Fragment) OS=Homo sapiens GN=HEL-S-96 PE=2 SV=1;tr|D9IAI1|D9IAI1_HUMAN Epididymis secretory protein Li 34 OS=Homo sapiens GN=HEL-S-34 PE=2 SV=1;sp|P30086|PEBP1_HUMAN Phosphatidylethanolamin
20.2659	17.6497	19.1126	21.7963	22.0924	21.5764	Homo sapiens	323.31	98586000	151	4	2	4	12	11	12	0	+	1.16927	2.8123	A0A024RBH2;Q07065;Q8TB01;Q6NWZ1;B3KVX6	A0A024RBH2;Q07065;Q8TB01;Q6NWZ1;B3KVX6	Cytoskeleton-associated protein 4	CKAP4	tr|A0A024RBH2|A0A024RBH2_HUMAN Cytoskeleton-associated protein 4, isoform CRA_c OS=Homo sapiens GN=CKAP4 PE=4 SV=1;sp|Q07065|CKAP4_HUMAN Cytoskeleton-associated protein 4 OS=Homo sapiens GN=CKAP4 PE=1 SV=2;tr|Q8TB01|Q8TB01_HUMAN Similar to cytoskeleton-ass
16.6456	16.5455	15.8777	19.0875	19.4816	18.8926	Homo sapiens	2.4156	30728000	9	1	1	1	1	1	1	0.00058824	+	1.95589	2.79767	A0A024RCJ2;Q8N257;Q16778;P33778;P23527;P06899;Q6DRA6;Q6DN03	A0A024RCJ2;Q8N257;Q16778;P33778;P23527;P06899	Histone H2B;Histone H2B type 3-B;Histone H2B type 2-E;Histone H2B type 1-B;Histone H2B type 1-O;Histone H2B type 1-J	HIST1H2BJ;HIST3H2BB;HIST2H2BE;HIST1H2BB;HIST1H2BO	tr|A0A024RCJ2|A0A024RCJ2_HUMAN Histone H2B OS=Homo sapiens GN=HIST1H2BJ PE=3 SV=1;sp|Q8N257|H2B3B_HUMAN Histone H2B type 3-B OS=Homo sapiens GN=HIST3H2BB PE=1 SV=3;sp|Q16778|H2B2E_HUMAN Histone H2B type 2-E OS=Homo sapiens GN=HIST2H2BE PE=1 SV=3;sp|P33778|
16.7969	17.0341	21.2098	20.955	21.67	20.7501	Homo sapiens	3.0064	81005000	16	0	0	1	2	2	2	0	+	0.704672	2.77806	B2R4C1;P62899;B8ZZK4;H7C2W9;C9JU56;B7Z4E3;B7Z4C8;Q76N53	B2R4C1;P62899;B8ZZK4;H7C2W9;C9JU56;B7Z4E3;B7Z4C8	60S ribosomal protein L31	RPL31	tr|B2R4C1|B2R4C1_HUMAN cDNA, FLJ92036, highly similar to Homo sapiens ribosomal protein L31 (RPL31), mRNA OS=Homo sapiens PE=2 SV=1;sp|P62899|RL31_HUMAN 60S ribosomal protein L31 OS=Homo sapiens GN=RPL31 PE=1 SV=1;tr|B8ZZK4|B8ZZK4_HUMAN 60S ribosomal prote
17.2013	16.5714	17.2568	20.4738	19.781	19.0649	Homo sapiens	83.403	6348700	19	0	0	0	4	3	3	0	+	1.57082	2.76343	A0A140VK27;P09960;B4DVZ8;B4DEH5;Q59ES1;Q49AK0	A0A140VK27;P09960;B4DVZ8	Leukotriene A-4 hydrolase;Leukotriene A(4) hydrolase	LTA4H	tr|A0A140VK27|A0A140VK27_HUMAN Leukotriene A(4) hydrolase OS=Homo sapiens PE=2 SV=1;sp|P09960|LKHA4_HUMAN Leukotriene A-4 hydrolase OS=Homo sapiens GN=LTA4H PE=1 SV=2;tr|B4DVZ8|B4DVZ8_HUMAN Leukotriene A(4) hydrolase OS=Homo sapiens PE=2 SV=1
16.0471	16.5627	16.225	19.0844	18.658	19.2791	Homo sapiens	2.6658	2909600	5	0	0	0	2	2	2	0	+	2.12477	2.7289	Q8NEX9	Q8NEX9	Short-chain dehydrogenase/reductase family 9C member 7	SDR9C7	sp|Q8NEX9|DR9C7_HUMAN Short-chain dehydrogenase/reductase family 9C member 7 OS=Homo sapiens GN=SDR9C7 PE=1 SV=1
16.0386	16.767	16.6052	19.3996	19.2199	18.9197	Homo sapiens	3.5812	8501900	11	1	0	0	1	1	1	0	+	2.037	2.70948	A0A024R8S3;P61956;A8MUA9;A8MU27;Q6EEV6;P55854	A0A024R8S3;P61956;A8MUA9;A8MU27;Q6EEV6;P55854	Small ubiquitin-related modifier;Small ubiquitin-related modifier 2;Small ubiquitin-related modifier 4;Small ubiquitin-related modifier 3	SUMO2;SUMO3;SUMO4	tr|A0A024R8S3|A0A024R8S3_HUMAN Small ubiquitin-related modifier OS=Homo sapiens GN=SUMO2 PE=3 SV=1;sp|P61956|SUMO2_HUMAN Small ubiquitin-related modifier 2 OS=Homo sapiens GN=SUMO2 PE=1 SV=3;tr|A8MUA9|A8MUA9_HUMAN SMT3 suppressor of mif two 3 homolog 3 (Ye
16.4927	17.5895	17.0213	19.5355	20.1892	19.4672	Homo sapiens	5.6208	17586000	14	0	0	0	5	3	5	0	+	1.68957	2.69615	Q6FHU3;A0A0K0K1L8;Q06323;Q86SZ9;H0YLU2;H0YKK6	Q6FHU3;A0A0K0K1L8;Q06323;Q86SZ9	Proteasome activator complex subunit 1	PSME1	tr|Q6FHU3|Q6FHU3_HUMAN PSME1 protein (Fragment) OS=Homo sapiens GN=PSME1 PE=2 SV=1;tr|A0A0K0K1L8|A0A0K0K1L8_HUMAN Epididymis secretory sperm binding protein Li 129m OS=Homo sapiens GN=HEL-S-129m PE=2 SV=1;sp|Q06323|PSME1_HUMAN Proteasome activator complex
17.1842	16.5582	16.7154	19.6131	19.4753	19.405	Homo sapiens	1.4758	3999700	3	0	0	0	1	1	1	0.0096008	+	2.26722	2.67849	B4DWS9	B4DWS9			tr|B4DWS9|B4DWS9_HUMAN cDNA FLJ57640, highly similar to Serpin B5 OS=Homo sapiens PE=2 SV=1
24.1233	17.8175	24.6681	25.0318	25.6669	23.9263	Homo sapiens	2.0703	619150000	17	1	1	1	1	1	1	0.00056211		0.446117	2.67202	H3BUU5;P08047	H3BUU5;P08047	Transcription factor Sp1	SP1	tr|H3BUU5|H3BUU5_HUMAN Transcription factor Sp1 (Fragment) OS=Homo sapiens GN=SP1 PE=1 SV=1;sp|P08047|SP1_HUMAN Transcription factor Sp1 OS=Homo sapiens GN=SP1 PE=1 SV=3
16.7717	16.6416	17.2819	19.6484	19.8206	19.233	Homo sapiens	111.31	4435700	9	0	0	0	3	1	3	0	+	2.02261	2.66894	P16152;E9PQ63;A8MTM1;V9HW40;Q53F60;O75828	P16152;E9PQ63;A8MTM1;V9HW40;Q53F60;O75828	Carbonyl reductase [NADPH] 1;Carbonyl reductase [NADPH] 3	CBR1;HEL-S-25;CBR3	sp|P16152|CBR1_HUMAN Carbonyl reductase [NADPH] 1 OS=Homo sapiens GN=CBR1 PE=1 SV=3;tr|E9PQ63|E9PQ63_HUMAN Carbonyl reductase [NADPH] 1 OS=Homo sapiens GN=CBR1 PE=1 SV=1;tr|A8MTM1|A8MTM1_HUMAN Carbonyl reductase [NADPH] 1 OS=Homo sapiens GN=CBR1 PE=1 SV=1;
15.8816	15.9076	17.6138	19.1397	18.9544	19.3083	Homo sapiens	3.6737	3138000	6	0	0	0	2	2	2	0	+	1.35153	2.66646	D3DS13;A8K9I2;Q9H1E1	D3DS13;A8K9I2;Q9H1E1	Ribonuclease 7	RNASE7	tr|D3DS13|D3DS13_HUMAN Ribonuclease A E1 OS=Homo sapiens GN=RNASE7 PE=3 SV=1;tr|A8K9I2|A8K9I2_HUMAN cDNA FLJ75277, highly similar to Homo sapiens ribonuclease, RNase A family, 7 (RNASE7), mRNA OS=Homo sapiens PE=2 SV=1;sp|Q9H1E1|RNAS7_HUMAN Ribonuclease 7
19.519	16.7466	18.7649	21.0725	20.9402	20.9804	Homo sapiens	87.981	51551000	45	1	0	1	4	4	4	0	+	1.06968	2.65419	C9JFR7;G4XXL9;P99999;CON__P62894;Q6LER6	C9JFR7;G4XXL9;P99999	Cytochrome c	CYCS	tr|C9JFR7|C9JFR7_HUMAN Cytochrome c (Fragment) OS=Homo sapiens GN=CYCS PE=1 SV=1;tr|G4XXL9|G4XXL9_HUMAN Cytochrome c OS=Homo sapiens GN=CYCS PE=3 SV=1;sp|P99999|CYC_HUMAN Cytochrome c OS=Homo sapiens GN=CYCS PE=1 SV=2
16.3327	16.3275	16.6676	19.1462	19.5008	18.6195	Homo sapiens	43.623	3030100	4	0	0	0	1	2	2	0	+	1.95922	2.64623	W8GIV4;W8GIU9;W8GN33;W8GJG8;W8GWD5;W8GWD1;W8GRM7;A0A024R4N7;Q6ICR6;O43240;W8GJG4;A0A1W5R407	W8GIV4;W8GIU9;W8GN33;W8GJG8;W8GWD5;W8GWD1;W8GRM7;A0A024R4N7;Q6ICR6;O43240;W8GJG4;A0A1W5R407	Kallikrein-10	KLK10	tr|W8GIV4|W8GIV4_HUMAN Kallikrein 10 protein 3 (Fragment) OS=Homo sapiens GN=KLK10 PE=2 SV=1;tr|W8GIU9|W8GIU9_HUMAN Kallikrein 10 protein 1 (Fragment) OS=Homo sapiens GN=KLK10 PE=2 SV=1;tr|W8GN33|W8GN33_HUMAN Kallikrein 10 protein 4 (Fragment) OS=Homo sapi
16.6572	17.0029	16.5234	19.5998	19.1954	19.3213	Homo sapiens	3.5339	3629600	3	0	0	0	3	3	1	0	+	2.30776	2.64439	Q9NZH8	Q9NZH8	Interleukin-36 gamma	IL36G	sp|Q9NZH8|IL36G_HUMAN Interleukin-36 gamma OS=Homo sapiens GN=IL36G PE=1 SV=1
17.3364	16.6268	16.4558	19.9393	18.9359	19.4143	Homo sapiens	2.5648	13221000	4	0	0	0	1	3	1	0	+	1.65738	2.62351	P47985;P0C7P4	P47985;P0C7P4	Cytochrome b-c1 complex subunit Rieske, mitochondrial;Cytochrome b-c1 complex subunit 11;Putative cytochrome b-c1 complex subunit Rieske-like protein 1	UQCRFS1;UQCRFS1P1	sp|P47985|UCRI_HUMAN Cytochrome b-c1 complex subunit Rieske, mitochondrial OS=Homo sapiens GN=UQCRFS1 PE=1 SV=2;sp|P0C7P4|UCRIL_HUMAN Putative cytochrome b-c1 complex subunit Rieske-like protein 1 OS=Homo sapiens GN=UQCRFS1P1 PE=5 SV=1
17.1988	16.5868	15.7014	19.2792	19.1574	18.7049	Homo sapiens	4.7246	8855200	16	0	0	0	1	1	1	0	+	1.49357	2.55154	A0A0U1RQT9;C9JYN0;A8K865;A4D0R1;Q16563	A0A0U1RQT9;C9JYN0;A8K865;A4D0R1;Q16563	Synaptophysin-like protein 1	SYPL1;SYPL	tr|A0A0U1RQT9|A0A0U1RQT9_HUMAN Synaptophysin-like protein 1 (Fragment) OS=Homo sapiens GN=SYPL1 PE=1 SV=1;tr|C9JYN0|C9JYN0_HUMAN Synaptophysin-like protein 1 OS=Homo sapiens GN=SYPL1 PE=1 SV=1;tr|A8K865|A8K865_HUMAN cDNA FLJ75789, highly similar to Homo sa
17.0231	16.7585	17.3046	19.9086	20.3812	18.4232	Homo sapiens	1.8294	18841000	4	0	0	0	2	2	2	0.0021517	+	1.27464	2.54227	B3KRY3;A0A024RDY3;P11279;Q59FZ0	B3KRY3;A0A024RDY3;P11279;Q59FZ0	Lysosome-associated membrane glycoprotein 1	LAMP1	tr|B3KRY3|B3KRY3_HUMAN cDNA FLJ35079 fis, clone PLACE6005283, highly similar to Lysosome-associated membrane glycoprotein 1 OS=Homo sapiens PE=2 SV=1;tr|A0A024RDY3|A0A024RDY3_HUMAN Lysosomal-associated membrane protein 1, isoform CRA_a OS=Homo sapiens GN=L
15.7994	17.3349	16.5338	19.4432	18.9347	18.9081	Homo sapiens	6.6323	11240000	12	0	0	0	2	2	3	0	+	1.47577	2.53935	V9HWC9;P00441;H7BYH4;W8Q444;A1YYW4;X5CN18;X5CHU1;X5D5A9	V9HWC9;P00441;H7BYH4	Superoxide dismutase [Cu-Zn]	HEL-S-44;SOD1	tr|V9HWC9|V9HWC9_HUMAN Superoxide dismutase [Cu-Zn] OS=Homo sapiens GN=HEL-S-44 PE=2 SV=1;sp|P00441|SODC_HUMAN Superoxide dismutase [Cu-Zn] OS=Homo sapiens GN=SOD1 PE=1 SV=2;tr|H7BYH4|H7BYH4_HUMAN Superoxide dismutase [Cu-Zn] OS=Homo sapiens GN=SOD1 PE=1 S
22.0731	22.4945	22.2196	24.8719	24.8612	24.6621	Homo sapiens	231.2	287560000	205	10	11	11	23	21	23	0	+	2.51122	2.53602	Q02413	Q02413	Desmoglein-1	DSG1	sp|Q02413|DSG1_HUMAN Desmoglein-1 OS=Homo sapiens GN=DSG1 PE=1 SV=2
16.3572	16.7263	17.1199	19.3956	19.3744	19.0354	Homo sapiens	2.4337	5055200	13	0	0	1	1	1	1	0.00058997	+	2.02073	2.53399	B4DQ50;B4DRV8	B4DQ50			tr|B4DQ50|B4DQ50_HUMAN cDNA FLJ56823, highly similar to Protein-glutamine gamma-glutamyltransferase E (EC 2.3.2.13) OS=Homo sapiens PE=2 SV=1
16.8629	16.004	18.039	18.5896	20.0937	19.8182	Homo sapiens	8.1359	5139600	9	0	0	0	3	3	2	0	+	1.11035	2.53182	V9HWA6;P60981;F6RFD5;B7Z9M9	V9HWA6;P60981;F6RFD5;B7Z9M9	Destrin	HEL32;DSTN	tr|V9HWA6|V9HWA6_HUMAN Epididymis luminal protein 32 OS=Homo sapiens GN=HEL32 PE=2 SV=1;sp|P60981|DEST_HUMAN Destrin OS=Homo sapiens GN=DSTN PE=1 SV=3;tr|F6RFD5|F6RFD5_HUMAN Destrin OS=Homo sapiens GN=DSTN PE=1 SV=1;tr|B7Z9M9|B7Z9M9_HUMAN cDNA, FLJ78893, h
16.2282	15.8147	18.2167	19.4592	18.4786	19.8657	Homo sapiens	3.892	14229000	9	0	0	1	1	2	2	0	+	1.01146	2.51466	X5DNM4;V9HW62;Q04760	X5DNM4;V9HW62;Q04760	Lactoylglutathione lyase	GLO1;HEL-S-74	tr|X5DNM4|X5DNM4_HUMAN Lactoylglutathione lyase (Fragment) OS=Homo sapiens GN=GLO1 PE=2 SV=1;tr|V9HW62|V9HW62_HUMAN Lactoylglutathione lyase OS=Homo sapiens GN=HEL-S-74 PE=2 SV=1;sp|Q04760|LGUL_HUMAN Lactoylglutathione lyase OS=Homo sapiens GN=GLO1 PE=1 SV
16.6444	15.4028	15.9149	18.9158	18.5155	18.0705	Homo sapiens	4.3474	10626000	25	0	0	0	1	1	1	0	+	1.54215	2.51326	Q6IAV5;A0A024R040;P55809;E9PDW2;B7Z609;A1E286;Q9H7N8;B3KS89;Q9BYC2	Q6IAV5;A0A024R040;P55809;E9PDW2;B7Z609	Succinyl-CoA:3-ketoacid-coenzyme A transferase;Succinyl-CoA:3-ketoacid coenzyme A transferase 1, mitochondrial	OXCT;OXCT1	tr|Q6IAV5|Q6IAV5_HUMAN Succinyl-CoA:3-ketoacid-coenzyme A transferase OS=Homo sapiens GN=OXCT PE=2 SV=1;tr|A0A024R040|A0A024R040_HUMAN Succinyl-CoA:3-ketoacid-coenzyme A transferase OS=Homo sapiens GN=OXCT1 PE=3 SV=1;sp|P55809|SCOT1_HUMAN Succinyl-CoA:3-ke
16.4596	16.9126	17.162	19.1425	19.5614	19.322	Homo sapiens	4.5739	11629000	8	0	0	0	2	1	1	0	+	2.04506	2.49724	D3DNF9;P54709;C9JA36;Q58I18;H7C4L9;C9J6S2;C9JXZ1	D3DNF9;P54709;C9JA36;Q58I18	Sodium/potassium-transporting ATPase subunit beta-3	ATP1B3	tr|D3DNF9|D3DNF9_HUMAN Sodium/potassium-transporting ATPase subunit beta OS=Homo sapiens GN=ATP1B3 PE=3 SV=1;sp|P54709|AT1B3_HUMAN Sodium/potassium-transporting ATPase subunit beta-3 OS=Homo sapiens GN=ATP1B3 PE=1 SV=1;tr|C9JA36|C9JA36_HUMAN Sodium/potassi
19.7079	16.9862	16.2089	20.0729	20.0867	20.2249	Homo sapiens	169.46	12002000	19	1	0	0	2	2	3	0	+	0.843659	2.49383	Q6PJR7;A0M8Q9;Q8TCJ5;P0DOY3;P0DOY2;A0A0B4J231;P0DOX8;Q8N5F4;Q6GMW4;Q8N355;Q7Z2U7;Q6NS95;Q6GMW3;Q6GMV8;Q5CZ94;S6BGD6;Q6PJG0;Q6PIK1;Q6P2J1;Q6IN99;Q6GMW6;Q567P1;A2NUT2;A0A5E4;Q96E61;Q8NEJ1;Q6PIQ7;Q6P5S3;Q6IPQ0;Q6GMX4;Q6GMX3;Q6GMV7;Q6DHW4;P0CG04;P0CF74;B9A064;S6C4R7;S6BGF9;S6B286;S6AWE6;S6BAR0;S6BAN6;S6C4S2;S6BAP8;S6B2B0;Q5FWF9;A0M8Q6	Q6PJR7;A0M8Q9;Q8TCJ5;P0DOY3;P0DOY2;A0A0B4J231;P0DOX8;Q8N5F4;Q6GMW4;Q8N355;Q7Z2U7;Q6NS95;Q6GMW3;Q6GMV8;Q5CZ94;S6BGD6;Q6PJG0;Q6PIK1;Q6P2J1;Q6IN99;Q6GMW6;Q567P1;A2NUT2;A0A5E4;Q96E61;Q8NEJ1;Q6PIQ7;Q6P5S3;Q6IPQ0;Q6GMX4;Q6GMX3;Q6GMV7;Q6DHW4;P0CG04;P0CF74;B9A064	Beta-2-microglobulin;Ig lambda-1 chain C regions;Ig lambda-6 chain C region;Immunoglobulin lambda-like polypeptide 5	IGL@;C1 segment;DKFZp667J0810;IGLL5;DKFZp781M0386;IGLC1;IGLC6	tr|Q6PJR7|Q6PJR7_HUMAN IGL@ protein OS=Homo sapiens GN=IGL@ PE=1 SV=1;tr|A0M8Q9|A0M8Q9_HUMAN C1 segment protein (Fragment) OS=Homo sapiens GN=C1 segment PE=4 SV=1;tr|Q8TCJ5|Q8TCJ5_HUMAN Uncharacterized protein DKFZp667J0810 (Fragment) OS=Homo sapiens GN=DK
19.3882	19.5603	19.5754	22.2669	21.0196	22.6777	Homo sapiens	141.93	40655000	33	3	3	3	3	3	4	0	+	1.41306	2.48009	V9HWE9;P09211;A8MX94;Q5D6A5;A0A087X2E9	V9HWE9;P09211;A8MX94	Glutathione S-transferase P	HEL-S-22;GSTP1	tr|V9HWE9|V9HWE9_HUMAN Epididymis secretory protein Li 22 OS=Homo sapiens GN=HEL-S-22 PE=2 SV=1;sp|P09211|GSTP1_HUMAN Glutathione S-transferase P OS=Homo sapiens GN=GSTP1 PE=1 SV=2;tr|A8MX94|A8MX94_HUMAN Glutathione S-transferase P OS=Homo sapiens GN=GSTP1
17.1516	17.037	15.4433	18.9359	19.2535	18.8436	Homo sapiens	1.5102	2855800	2	0	0	0	1	1	1	0.0091931	+	1.31271	2.46706	P17900	P17900	Ganglioside GM2 activator;Ganglioside GM2 activator isoform short	GM2A	sp|P17900|SAP3_HUMAN Ganglioside GM2 activator OS=Homo sapiens GN=GM2A PE=1 SV=4
16.7296	16.9326	16.3145	18.9947	19.0355	19.3462	Homo sapiens	4.0301	3120000	2	0	0	0	1	1	1	0	+	2.13187	2.46659	C9JTH1;A0A024R518;Q9UBH0	C9JTH1;A0A024R518;Q9UBH0	Interleukin-36 receptor antagonist protein	IL36RN;IL1F5	tr|C9JTH1|C9JTH1_HUMAN Interleukin-1 (Fragment) OS=Homo sapiens GN=IL36RN PE=1 SV=1;tr|A0A024R518|A0A024R518_HUMAN Interleukin-1 OS=Homo sapiens GN=IL1F5 PE=3 SV=1;sp|Q9UBH0|I36RA_HUMAN Interleukin-36 receptor antagonist protein OS=Homo sapiens GN=IL36RN P
16.083	17.5661	16.5813	19.2442	19.5006	18.868	Homo sapiens	10.08	7797300	13	0	1	0	5	5	5	0	+	1.45587	2.46078	B4E3Q9;B3KXA2;A0A024QZN4;V9HWK2;P18206;B4DKC9	B4E3Q9;B3KXA2;A0A024QZN4;V9HWK2;P18206	Vinculin	VCL;HEL114	tr|B4E3Q9|B4E3Q9_HUMAN cDNA FLJ59659, highly similar to Vinculin OS=Homo sapiens PE=2 SV=1;tr|B3KXA2|B3KXA2_HUMAN cDNA FLJ45031 fis, clone BRAWH3018548, highly similar to Vinculin OS=Homo sapiens PE=2 SV=1;tr|A0A024QZN4|A0A024QZN4_HUMAN Vinculin, isoform C
16.4525	17.6462	17.1259	19.1709	19.2035	20.0979	Homo sapiens	5.1911	21454000	12	0	0	0	2	2	2	0	+	1.46341	2.41587	Q5T123;Q86Z22;D3DPK5;Q9H299	Q5T123;Q86Z22;D3DPK5;Q9H299	SH3 domain-binding glutamic acid-rich-like protein 3	SH3BGRL3;HEL-S-297	tr|Q5T123|Q5T123_HUMAN SH3 domain-binding glutamic acid-rich-like protein 3 OS=Homo sapiens GN=SH3BGRL3 PE=1 SV=1;tr|Q86Z22|Q86Z22_HUMAN Epididymis secretory protein Li 297 OS=Homo sapiens GN=HEL-S-297 PE=2 SV=1;tr|D3DPK5|D3DPK5_HUMAN SH3 domain binding gl
19.6308	16.1241	19.9287	20.984	21.0841	20.8578	Homo sapiens	31.847	57681000	68	4	1	6	5	4	7	0	+	0.727758	2.4141	A0A024R6W0;P00505;B3KUZ8;A8K482	A0A024R6W0;P00505;B3KUZ8;A8K482	Aspartate aminotransferase;Aspartate aminotransferase, mitochondrial	GOT2	tr|A0A024R6W0|A0A024R6W0_HUMAN Aspartate aminotransferase OS=Homo sapiens GN=GOT2 PE=4 SV=1;sp|P00505|AATM_HUMAN Aspartate aminotransferase, mitochondrial OS=Homo sapiens GN=GOT2 PE=1 SV=3;tr|B3KUZ8|B3KUZ8_HUMAN Aspartate aminotransferase OS=Homo sapiens P
15.0435	19.8023	19.7588	20.4216	20.3837	21.0236	Homo sapiens	57.262	16223000	10	0	1	1	4	4	4	0		0.569176	2.40808	J3KRG2;Q96QA5	J3KRG2;Q96QA5	Gasdermin-A	GSDMA	tr|J3KRG2|J3KRG2_HUMAN Gasdermin-A (Fragment) OS=Homo sapiens GN=GSDMA PE=1 SV=8;sp|Q96QA5|GSDMA_HUMAN Gasdermin-A OS=Homo sapiens GN=GSDMA PE=1 SV=4
16.1933	16.4082	16.0987	17.5809	18.891	19.3935	Homo sapiens	2.4179	18864000	15	0	0	0	1	1	1	0.00058858	+	1.31138	2.38835	F8VV56;F8W022;F8VWK8;W6A4U0;A0A024RB05;P08962;F8VNT9	F8VV56;F8W022;F8VWK8;W6A4U0;A0A024RB05;P08962;F8VNT9	Tetraspanin;CD63 antigen	CD63	tr|F8VV56|F8VV56_HUMAN CD63 antigen OS=Homo sapiens GN=CD63 PE=1 SV=1;tr|F8W022|F8W022_HUMAN Tetraspanin (Fragment) OS=Homo sapiens GN=CD63 PE=1 SV=1;tr|F8VWK8|F8VWK8_HUMAN Tetraspanin (Fragment) OS=Homo sapiens GN=CD63 PE=1 SV=1;tr|W6A4U0|W6A4U0_HUMAN Tet
17.6571	19.2906	19.1745	20.8285	20.8608	21.544	Homo sapiens	10.004	38460000	21	0	1	1	5	4	4	0	+	1.26582	2.37035	Q86TY5;Q6FGL0;A0A024R693;Q59FR8;P17931;Q6NVH9;G3V3R6	Q86TY5;Q6FGL0;A0A024R693;Q59FR8;P17931;Q6NVH9;G3V3R6	Galectin;Galectin-3	LGALS3;hCG_22119	tr|Q86TY5|Q86TY5_HUMAN Galectin OS=Homo sapiens PE=2 SV=1;tr|Q6FGL0|Q6FGL0_HUMAN Galectin (Fragment) OS=Homo sapiens GN=LGALS3 PE=2 SV=1;tr|A0A024R693|A0A024R693_HUMAN Galectin OS=Homo sapiens GN=hCG_22119 PE=4 SV=1;tr|Q59FR8|Q59FR8_HUMAN Galectin (Fragmen
19.4703	18.491	18.6655	21.1632	21.1027	21.4567	Homo sapiens	27.792	62233000	65	3	2	2	5	7	9	0	+	1.74709	2.36522	Q9H9B4;D6RDG7;S4R2X2;D6RFI0;D6RAE9	Q9H9B4;D6RDG7;S4R2X2;D6RFI0	Sideroflexin-1	SFXN1	sp|Q9H9B4|SFXN1_HUMAN Sideroflexin-1 OS=Homo sapiens GN=SFXN1 PE=1 SV=4;tr|D6RDG7|D6RDG7_HUMAN Sideroflexin-1 (Fragment) OS=Homo sapiens GN=SFXN1 PE=1 SV=1;tr|S4R2X2|S4R2X2_HUMAN Sideroflexin-1 OS=Homo sapiens GN=SFXN1 PE=1 SV=1;tr|D6RFI0|D6RFI0_HUMAN Side
18.726	17.3847	15.0222	19.4791	19.4209	19.3025	Homo sapiens	16.648	18609000	11	1	0	0	3	2	3	0	+	0.791179	2.35652	E9PN17;O75964	E9PN17;O75964	ATP synthase subunit g, mitochondrial	ATP5L	tr|E9PN17|E9PN17_HUMAN ATP synthase subunit g, mitochondrial OS=Homo sapiens GN=ATP5L PE=1 SV=1;sp|O75964|ATP5L_HUMAN ATP synthase subunit g, mitochondrial OS=Homo sapiens GN=ATP5L PE=1 SV=3
16.8504	17.9056	16.537	19.6904	19.4232	19.205	Homo sapiens	11.32	19503000	25	0	0	0	4	2	4	0	+	1.47996	2.34188	A0A024R872;Q96TA1;Q9H8K1	A0A024R872;Q96TA1	Niban-like protein 1	C9orf88;FAM129B	tr|A0A024R872|A0A024R872_HUMAN Chromosome 9 open reading frame 88, isoform CRA_a OS=Homo sapiens GN=C9orf88 PE=4 SV=1;sp|Q96TA1|NIBL1_HUMAN Niban-like protein 1 OS=Homo sapiens GN=FAM129B PE=1 SV=3
16.7401	16.7421	15.9718	18.347	19.5172	18.5944	Homo sapiens	8.6071	3837900	12	0	0	0	2	3	4	0	+	1.47428	2.33488	A8K8U1;Q86VP6;B3KMG3;A0A0C4DGH5	A8K8U1;Q86VP6;B3KMG3;A0A0C4DGH5	Cullin-associated NEDD8-dissociated protein 1	CAND1	tr|A8K8U1|A8K8U1_HUMAN cDNA FLJ77762, highly similar to Homo sapiens cullin-associated and neddylation-dissociated 1 (CAND1), mRNA OS=Homo sapiens PE=2 SV=1;sp|Q86VP6|CAND1_HUMAN Cullin-associated NEDD8-dissociated protein 1 OS=Homo sapiens GN=CAND1 PE=1 S
19.1267	15.8432	19.4924	20.4902	20.106	20.8501	Homo sapiens	41.943	43607000	41	2	0	2	5	3	6	0	+	0.727589	2.32801	B2RDE8;P51858;A8K8G0;B7Z958;B7Z525	B2RDE8;P51858;A8K8G0;B7Z958;B7Z525	Hepatoma-derived growth factor	HDGF	tr|B2RDE8|B2RDE8_HUMAN cDNA, FLJ96580, highly similar to Homo sapiens hepatoma-derived growth factor (high-mobility group protein 1-like) (HDGF), mRNA OS=Homo sapiens PE=2 SV=1;sp|P51858|HDGF_HUMAN Hepatoma-derived growth factor OS=Homo sapiens GN=HDGF PE=
21.8983	22.5086	22.0695	24.3021	24.5823	24.5265	Homo sapiens	243.01	378210000	136	6	6	4	14	15	14	0	+	2.12669	2.31152	V9HWB9;P00338;B4DJI1;F5GYU2;F5GXY2;F5GXH2;F5H5J4;F5H6W8;F5H8H6;F5GXC7;F5GWW2;F5GXU1;F5GZQ4	V9HWB9;P00338;B4DJI1;F5GYU2;F5GXY2	L-lactate dehydrogenase;L-lactate dehydrogenase A chain	HEL-S-133P;LDHA	tr|V9HWB9|V9HWB9_HUMAN L-lactate dehydrogenase OS=Homo sapiens GN=HEL-S-133P PE=2 SV=1;sp|P00338|LDHA_HUMAN L-lactate dehydrogenase A chain OS=Homo sapiens GN=LDHA PE=1 SV=2;tr|B4DJI1|B4DJI1_HUMAN cDNA FLJ52549, highly similar to L-lactate dehydrogenase A
16.8162	15.8437	16.6002	18.4272	19.2686	18.4189	Homo sapiens	10.902	2356900	8	0	0	0	3	2	3	0	+	1.51682	2.28487	Q14258;D3DTY9;Q59GW5	Q14258;D3DTY9;Q59GW5	E3 ubiquitin/ISG15 ligase TRIM25	TRIM25	sp|Q14258|TRI25_HUMAN E3 ubiquitin/ISG15 ligase TRIM25 OS=Homo sapiens GN=TRIM25 PE=1 SV=2;tr|D3DTY9|D3DTY9_HUMAN Tripartite motif-containing 25, isoform CRA_a OS=Homo sapiens GN=TRIM25 PE=4 SV=1;tr|Q59GW5|Q59GW5_HUMAN Tripartite motif-containing 25 varian
17.2619	16.6119	14.9609	18.5629	18.0529	19.07	Homo sapiens	5.1631	2337000	7	0	0	0	2	2	2	0	+	1.03616	2.28367	M0R045;M0QXC1;Q6ZNF0	M0R045;M0QXC1;Q6ZNF0	Iron/zinc purple acid phosphatase-like protein	PAPL	tr|M0R045|M0R045_HUMAN Acid phosphatase type 7 OS=Homo sapiens GN=ACP7 PE=1 SV=1;tr|M0QXC1|M0QXC1_HUMAN Acid phosphatase type 7 OS=Homo sapiens GN=ACP7 PE=1 SV=1;sp|Q6ZNF0|ACP7_HUMAN Acid phosphatase type 7 OS=Homo sapiens GN=ACP7 PE=2 SV=2
16.0565	16.9642	16.0011	18.4367	18.7003	18.6856	Homo sapiens	2.7614	15872000	13	0	0	0	1	1	2	0	+	1.70359	2.26695	H3BNX8;P20674;H3BRM5;H3BV69	H3BNX8;P20674;H3BRM5;H3BV69	Cytochrome c oxidase subunit 5A, mitochondrial	COX5A	tr|H3BNX8|H3BNX8_HUMAN Cytochrome c oxidase subunit 5A, mitochondrial OS=Homo sapiens GN=COX5A PE=1 SV=1;sp|P20674|COX5A_HUMAN Cytochrome c oxidase subunit 5A, mitochondrial OS=Homo sapiens GN=COX5A PE=1 SV=2;tr|H3BRM5|H3BRM5_HUMAN Cytochrome c oxidase sub
18.7122	15.9281	15.9163	19.0151	19.4626	18.8749	Homo sapiens	4.2798	9226700	12	1	0	0	2	1	2	0	+	0.856617	2.26534	A0A024QYX0;Q15125;C9J719;C9JJ78	A0A024QYX0;Q15125;C9J719;C9JJ78	3-beta-hydroxysteroid-Delta(8),Delta(7)-isomerase	EBP	tr|A0A024QYX0|A0A024QYX0_HUMAN Emopamil binding protein OS=Homo sapiens GN=EBP PE=2 SV=1;sp|Q15125|EBP_HUMAN 3-beta-hydroxysteroid-Delta(8),Delta(7)-isomerase OS=Homo sapiens GN=EBP PE=1 SV=3;tr|C9J719|C9J719_HUMAN 3-beta-hydroxysteroid-Delta(8),Delta(7)-i
17.4612	17.7368	17.5478	19.9496	19.8179	19.7217	Homo sapiens	35.959	8463300	18	1	2	2	2	2	2	0	+	2.66417	2.24785	Q53GA7;F5H5D3;Q9BQE3;B7Z1K5;A0A1W2PQM2;Q8N532	Q53GA7;F5H5D3;Q9BQE3;B7Z1K5;A0A1W2PQM2;Q8N532	Tubulin alpha-1C chain	TUBA1C	tr|Q53GA7|Q53GA7_HUMAN Tubulin alpha chain (Fragment) OS=Homo sapiens PE=2 SV=1;tr|F5H5D3|F5H5D3_HUMAN Tubulin alpha chain OS=Homo sapiens GN=TUBA1C PE=1 SV=1;sp|Q9BQE3|TBA1C_HUMAN Tubulin alpha-1C chain OS=Homo sapiens GN=TUBA1C PE=1 SV=1;tr|B7Z1K5|B7Z1K5	+
16.2421	17.3868	16.3933	19.1265	18.6522	18.962	Homo sapiens	21.104	8017200	23	0	0	0	3	3	5	0	+	1.54811	2.23952	A0A140VJN8;O60664;K7EL96;K7ERZ3;K7ER39	A0A140VJN8;O60664;K7EL96;K7ERZ3	Perilipin-3	PLIN3	tr|A0A140VJN8|A0A140VJN8_HUMAN Perilipin OS=Homo sapiens PE=2 SV=1;sp|O60664|PLIN3_HUMAN Perilipin-3 OS=Homo sapiens GN=PLIN3 PE=1 SV=3;tr|K7EL96|K7EL96_HUMAN Perilipin-3 (Fragment) OS=Homo sapiens GN=PLIN3 PE=1 SV=8;tr|K7ERZ3|K7ERZ3_HUMAN Perilipin-3 (Fra
15.854	17.0887	15.8848	19.0032	18.154	18.3725	Homo sapiens	9.5811	2090500	4	0	0	0	2	2	3	0	+	1.36512	2.23407	B4DNN3;Q53HS0;A8K3A8;P47897;Q9H3A5;Q9BUZ3;B4DDN1;Q96AW5;A0A1B0GVU9;A0A0U1RRC8;A0A0U1RQX5;H7C0R3;A0A0U1RQT0;A0A0U1RQX9;F2Z2V6;I3QNU8;B4DTH6;A0A0U1RR66;A0A0U1RQM8;A0A0U1RQU2;B7Z840;C9J165	B4DNN3;Q53HS0;A8K3A8;P47897;Q9H3A5;Q9BUZ3;B4DDN1;Q96AW5;A0A1B0GVU9;A0A0U1RRC8;A0A0U1RQX5;H7C0R3;A0A0U1RQT0	Glutamine--tRNA ligase	QARS	tr|B4DNN3|B4DNN3_HUMAN cDNA FLJ54453, highly similar to Glutaminyl-tRNA synthetase (EC 6.1.1.18) OS=Homo sapiens PE=2 SV=1;tr|Q53HS0|Q53HS0_HUMAN Glutaminyl-tRNA synthetase variant (Fragment) OS=Homo sapiens PE=2 SV=1;tr|A8K3A8|A8K3A8_HUMAN cDNA FLJ75085,
17.0361	16.5107	16.9355	18.5915	18.5671	20.0182	Homo sapiens	1.4814	8871900	4	0	0	0	1	1	1	0.0096203	+	1.32091	2.2315	Q14964	Q14964	Ras-related protein Rab-39A	RAB39A	sp|Q14964|RB39A_HUMAN Ras-related protein Rab-39A OS=Homo sapiens GN=RAB39A PE=1 SV=2
20.0238	15.4535	16.6252	19.7867	19.4944	19.5009	Homo sapiens	6.8485	23858000	15	1	0	0	2	2	1	0		0.608085	2.2265	O95881	O95881	Thioredoxin domain-containing protein 12	TXNDC12	sp|O95881|TXD12_HUMAN Thioredoxin domain-containing protein 12 OS=Homo sapiens GN=TXNDC12 PE=1 SV=1
16.2219	16.3063	17.5248	18.9509	18.8573	18.9077	Homo sapiens	5.2224	8310300	5	0	0	0	1	1	1	0	+	1.46564	2.22098	Q9BV40;B8ZZT4;C9JXZ5	Q9BV40;B8ZZT4	Vesicle-associated membrane protein 8	VAMP8	sp|Q9BV40|VAMP8_HUMAN Vesicle-associated membrane protein 8 OS=Homo sapiens GN=VAMP8 PE=1 SV=1;tr|B8ZZT4|B8ZZT4_HUMAN Vesicle-associated membrane protein 8 OS=Homo sapiens GN=VAMP8 PE=1 SV=1
16.3341	16.4016	16.3939	18.5687	18.7467	18.4562	Homo sapiens	16.581	2151300	4	0	0	0	2	1	2	0	+	2.81024	2.21403	A0A0C4DGN4;C3PTT6;G8H6I3;Q96DA0;I3L1H9;I3L3X0	A0A0C4DGN4;C3PTT6;G8H6I3;Q96DA0;I3L1H9;I3L3X0	Zymogen granule protein 16 homolog B	ZG16B;PAUF;EECP	tr|A0A0C4DGN4|A0A0C4DGN4_HUMAN Zymogen granule protein 16 homolog B OS=Homo sapiens GN=ZG16B PE=1 SV=1;tr|C3PTT6|C3PTT6_HUMAN Pancreatic adenocarcinoma upregulated factor OS=Homo sapiens GN=PAUF PE=1 SV=1;tr|G8H6I3|G8H6I3_HUMAN Endocrine and exocrine prote
18.8921	19.903	18.9645	20.71	21.4332	22.2429	Homo sapiens	9.3407	23412000	17	1	1	2	5	4	6	0	+	1.2465	2.20883	Q96P63;Q3SYB5	Q96P63;Q3SYB5	Serpin B12	SERPINB12	sp|Q96P63|SPB12_HUMAN Serpin B12 OS=Homo sapiens GN=SERPINB12 PE=1 SV=1;tr|Q3SYB5|Q3SYB5_HUMAN SERPINB12 protein OS=Homo sapiens GN=SERPINB12 PE=2 SV=1
18.1123	16.9659	16.2329	19.2589	19.392	19.2648	Homo sapiens	2.3891	16040000	4	1	0	0	1	1	2	0.00058582	+	1.24524	2.2015	W8D5L5;H9P1N1;A0A060BKR4;D2Y6Y7;D3WYZ0;A0A098CMI8;A0A098CL94;A0A098CL77;A0A098CJX4;Q14XY3;A0A0D4WP22;A6ZHM2;K7WIJ6;A0A059QQB7;A0A075X6H8;A0A075X6V9;A6ZGJ0;G9LC49;A0A0Y0GJV2;X5CJR1;X5CIF1;X5CFG7;X5CDZ8;X5BZD6;X5BWE9;X5BW47;X5BSQ0;X5BSN2;X2CNL3;X2C587;W8DFC5;W8DBL0;W8D9J2;W8D8V4;W8D860;W8D5F7;W8D2P9;W5VMK3;W0C8M5;W0C6Y6;W0C6A8;V9NAZ0;V9N8I7;V9N5U4;V9N4L5;V9M6K4;V9K6C5;V9K4I6;V9K052;V9JTU3;V9JF96;V9…	W8D5L5;H9P1N1;A0A060BKR4;D2Y6Y7;D3WYZ0;A0A098CMI8;A0A098CL94;A0A098CL77;A0A098CJX4;Q14XY3;A0A0D4WP22;A6ZHM2;K7WIJ6;A0A059QQB7;A0A075X6H8;A0A075X6V9;A6ZGJ0;G9LC49;A0A0Y0GJV2;X5CJR1;X5CIF1;X5CFG7;X5CDZ8;X5BZD6;X5BWE9;X5BW47;X5BSQ0;X5BSN2;X2CNL3;X2C587;W8DFC5;W8DBL0;W8D9J2;W8D8V4;W8D860;W8D5F7;W8D2P9;W5VMK3;W0C8M5;W0C6Y6;W0C6A8;V9NAZ0;V9N8I7;V9N5U4;V9N4L5;V9M6K4;V9K6C5;V9K4I6;V9K052;V9JTU3;V9JF96;V9…	ATP synthase subunit a	ATP6;atp6;MTATP6;ATPase 6;MT-ATP6	tr|W8D5L5|W8D5L5_HUMAN ATP synthase subunit a OS=Homo sapiens GN=ATP6 PE=4 SV=1;tr|H9P1N1|H9P1N1_HUMAN ATP synthase subunit a OS=Homo sapiens GN=ATP6 PE=4 SV=1;tr|A0A060BKR4|A0A060BKR4_HUMAN ATP synthase subunit a OS=Homo sapiens GN=ATP6 PE=4 SV=1;tr|D2Y6Y
16.3259	16.5357	16.259	18.4523	18.8247	18.4188	Homo sapiens	4.6015	2097000	5	0	0	0	1	2	3	0	+	2.30688	2.1917	B1AHA8;Q96DI8;Q6FH11;F2YMD9;B2R7U4;P09601;D2K7W4	B1AHA8;Q96DI8;Q6FH11;F2YMD9;B2R7U4;P09601	Heme oxygenase 1	HMOX1	tr|B1AHA8|B1AHA8_HUMAN Heme oxygenase 1 (Fragment) OS=Homo sapiens GN=HMOX1 PE=1 SV=1;tr|Q96DI8|Q96DI8_HUMAN Heme oxygenase (Decycling) 1 OS=Homo sapiens GN=HMOX1 PE=1 SV=1;tr|Q6FH11|Q6FH11_HUMAN HMOX1 protein OS=Homo sapiens GN=HMOX1 PE=2 SV=1;tr|F2YMD9|F
16.9766	16.4466	16.9176	18.6639	19.4342	18.7334	Homo sapiens	3.6167	5413400	9	0	0	0	2	3	4	0	+	1.73481	2.16355	A0A024R5A3;A0A024R580;B2RDI5;P07384;B4DWH5;E9PIA9;E9PLX0;E9PJJ3;E9PLC9;E9PMC6;E9PJA6;E9PSA6;E9PQB3;E9PL37;E9PRM1	A0A024R5A3;A0A024R580;B2RDI5;P07384;B4DWH5	Calpain-1 catalytic subunit	CAPN1	tr|A0A024R5A3|A0A024R5A3_HUMAN Calpain 1, (Mu/I) large subunit, isoform CRA_b OS=Homo sapiens GN=CAPN1 PE=3 SV=1;tr|A0A024R580|A0A024R580_HUMAN Calpain 1, (Mu/I) large subunit, isoform CRA_a OS=Homo sapiens GN=CAPN1 PE=3 SV=1;tr|B2RDI5|B2RDI5_HUMAN cDNA, F
16.7388	17.2938	16.2243	18.8553	19.0545	18.8208	Homo sapiens	3.1244	8876600	8	0	0	0	2	1	1	0	+	1.67896	2.15792	P12314;A0A087WVS4;A0A087WUG7;C9JSN8;A0A087WXZ6;A0A0A0MRM3;Q92637	P12314;A0A087WVS4;A0A087WUG7;C9JSN8;A0A087WXZ6;A0A0A0MRM3;Q92637	High affinity immunoglobulin gamma Fc receptor I;High affinity immunoglobulin gamma Fc receptor IB	FCGR1A;FCGR1B	sp|P12314|FCGR1_HUMAN High affinity immunoglobulin gamma Fc receptor I OS=Homo sapiens GN=FCGR1A PE=1 SV=2;tr|A0A087WVS4|A0A087WVS4_HUMAN High affinity immunoglobulin gamma Fc receptor IB OS=Homo sapiens GN=FCGR1B PE=4 SV=1;tr|A0A087WUG7|A0A087WUG7_HUMAN H
17.8319	16.4614	16.8526	19.3468	19.6459	18.566	Homo sapiens	6.3668	10427000	13	1	0	0	2	2	3	0	+	1.26537	2.13761	V9HW51;B2R960;O43396;K7EML9;Q59G46;K7ER96;K7EKG2;K7EPB7;B3KT45	V9HW51;B2R960;O43396;K7EML9;Q59G46;K7ER96	Thioredoxin-like protein 1	HEL-S-114;TXNL1	tr|V9HW51|V9HW51_HUMAN Epididymis secretory protein Li 114 OS=Homo sapiens GN=HEL-S-114 PE=2 SV=1;tr|B2R960|B2R960_HUMAN cDNA, FLJ94230, highly similar to Homo sapiens thioredoxin-like 1 (TXNL1), mRNA OS=Homo sapiens PE=2 SV=1;sp|O43396|TXNL1_HUMAN Thiored
15.5805	16.0916	17.5466	18.3449	18.3265	18.9425	Homo sapiens	7.0912	2117000	7	0	0	0	2	2	2	0	+	1.12052	2.13177	A0A0J9YWL0;Q9Y4K1;Q96QW7;Q6P5P8;B7ZAH2;B4DLI1;B3KPT0;B3KWJ0	A0A0J9YWL0;Q9Y4K1;Q96QW7;Q6P5P8;B7ZAH2	Absent in melanoma 1 protein	AIM1	tr|A0A0J9YWL0|A0A0J9YWL0_HUMAN Beta/gamma crystallin domain-containing protein 1 OS=Homo sapiens GN=CRYBG1 PE=1 SV=1;sp|Q9Y4K1|CRBG1_HUMAN Beta/gamma crystallin domain-containing protein 1 OS=Homo sapiens GN=CRYBG1 PE=1 SV=3;tr|Q96QW7|Q96QW7_HUMAN Beta/gam
17.0452	17.3208	17.0378	19.41	19.0431	19.3104	Homo sapiens	8.3638	3405800	5	0	0	0	2	2	2	0	+	2.34025	2.1199	F5H0U5;A0A024RBI7;Q9NZD2;H0YFS9;E7CEM8;F5GZ49;I3P687	F5H0U5;A0A024RBI7;Q9NZD2;H0YFS9	Glycolipid transfer protein	GLTP	tr|F5H0U5|F5H0U5_HUMAN Glycolipid transfer protein OS=Homo sapiens GN=GLTP PE=1 SV=1;tr|A0A024RBI7|A0A024RBI7_HUMAN Glycolipid transfer protein, isoform CRA_a OS=Homo sapiens GN=GLTP PE=4 SV=1;sp|Q9NZD2|GLTP_HUMAN Glycolipid transfer protein OS=Homo sapien
22.4495	22.4162	22.5929	24.6365	24.7526	24.4074	Homo sapiens	281.77	422500000	124	8	6	8	9	10	9	0	+	2.53028	2.11264	D0PNI1;P63104;E7EX29;B0AZS6;B7Z2E6;H0YB80;E7ESK7;E5RIR4;E9PD24;E7EVZ2;Q2F831;Q6LD62;E5RGE1	D0PNI1;P63104;E7EX29;B0AZS6;B7Z2E6;H0YB80	14-3-3 protein zeta/delta	YWHAZ	tr|D0PNI1|D0PNI1_HUMAN Epididymis luminal protein 4 OS=Homo sapiens GN=YWHAZ PE=2 SV=1;sp|P63104|1433Z_HUMAN 14-3-3 protein zeta/delta OS=Homo sapiens GN=YWHAZ PE=1 SV=1;tr|E7EX29|E7EX29_HUMAN 14-3-3 protein zeta/delta (Fragment) OS=Homo sapiens GN=YWHAZ P
20.9993	16.4263	20.2262	21.4546	21.1268	21.3487	Homo sapiens	7.302	63022000	49	3	0	2	4	4	4	0		0.556562	2.09275	B3KM97;Q9NZ01;B3KSQ1;M0QXM3;M0R3C3	B3KM97;Q9NZ01;B3KSQ1;M0QXM3	Very-long-chain enoyl-CoA reductase	TECR	tr|B3KM97|B3KM97_HUMAN cDNA FLJ10554 fis, clone NT2RP2002385, highly similar to Synaptic glycoprotein SC2 OS=Homo sapiens PE=2 SV=1;sp|Q9NZ01|TECR_HUMAN Very-long-chain enoyl-CoA reductase OS=Homo sapiens GN=TECR PE=1 SV=1;tr|B3KSQ1|B3KSQ1_HUMAN cDNA FLJ36
16.4432	16.6139	17.1626	19.0462	18.8575	18.5393	Homo sapiens	133.11	12482000	13	0	0	0	2	1	2	0	+	1.80538	2.07441	H0YM70;Q86SZ7;Q6FHK9;Q2TNB3;A0A087X1Z3;Q9UL46;H0YKU2	H0YM70;Q86SZ7;Q6FHK9;Q2TNB3;A0A087X1Z3;Q9UL46;H0YKU2	Proteasome activator complex subunit 2	PSME2	tr|H0YM70|H0YM70_HUMAN Proteasome activator complex subunit 2 OS=Homo sapiens GN=PSME2 PE=1 SV=1;tr|Q86SZ7|Q86SZ7_HUMAN Full-length cDNA clone CS0DJ015YJ12 of T cells (Jurkat cell line) of Homo sapiens (human) OS=Homo sapiens GN=PSME2 PE=2 SV=1;tr|Q6FHK9|Q
19.5596	19.1655	19.4071	21.5912	21.3047	21.4458	Homo sapiens	164.92	56280000	70	2	2	2	2	2	3	0	+	2.33369	2.06984	A0A024QZ64;B7Z3K9;P09972;B7Z1N6;B7Z1Y2;B7Z3K7;A8MVZ9;C9J8F3;J3KSV6;J3QKP5;B7Z1Z9;K7EKH5;J3QKK1;B7Z1H6;B7Z1L5	A0A024QZ64;B7Z3K9;P09972;B7Z1N6;B7Z1Y2;B7Z3K7;A8MVZ9;C9J8F3;J3KSV6;J3QKP5;B7Z1Z9	Fructose-bisphosphate aldolase;Fructose-bisphosphate aldolase C	ALDOC	tr|A0A024QZ64|A0A024QZ64_HUMAN Fructose-bisphosphate aldolase OS=Homo sapiens GN=ALDOC PE=3 SV=1;tr|B7Z3K9|B7Z3K9_HUMAN Fructose-bisphosphate aldolase OS=Homo sapiens PE=2 SV=1;sp|P09972|ALDOC_HUMAN Fructose-bisphosphate aldolase C OS=Homo sapiens GN=ALDOC	+
16.6221	17.4247	16.5588	18.8884	18.9158	18.9941	Homo sapiens	9.2489	3895900	11	0	0	0	4	2	3	0	+	1.74549	2.06423	C9JGI3;E5KRG5;B2RBL3;P19971;A0A1W2PP80	C9JGI3;E5KRG5;B2RBL3;P19971	Thymidine phosphorylase	TYMP;hCG_1988078	tr|C9JGI3|C9JGI3_HUMAN Thymidine phosphorylase (Fragment) OS=Homo sapiens GN=TYMP PE=1 SV=1;tr|E5KRG5|E5KRG5_HUMAN Thymidine phosphorylase OS=Homo sapiens GN=TYMP PE=2 SV=1;tr|B2RBL3|B2RBL3_HUMAN Thymidine phosphorylase OS=Homo sapiens PE=2 SV=1;sp|P19971|
16.1649	16.7722	16.0947	18.5618	18.4534	18.1821	Homo sapiens	5.9596	7103000	10	0	0	0	1	1	1	0	+	1.86373	2.05517	A0A087WTF6;A0A087WX77;A0A087WWD4;A0A087WV75;P13591;B4DSQ7;A0A0D9SF98;A0A087WWJ5;H7BYX6;A0A087WTE4;B7Z8D6;A0A087X1V2;A0A087WVU1;A0A087WZS4;A0A087WTR3;A0A0C4DGS4;A0A0D9SF30	A0A087WTF6;A0A087WX77;A0A087WWD4;A0A087WV75;P13591;B4DSQ7;A0A0D9SF98;A0A087WWJ5;H7BYX6;A0A087WTE4;B7Z8D6;A0A087X1V2;A0A087WVU1	Neural cell adhesion molecule 1	NCAM1	tr|A0A087WTF6|A0A087WTF6_HUMAN Neural cell adhesion molecule 1 OS=Homo sapiens GN=NCAM1 PE=1 SV=1;tr|A0A087WX77|A0A087WX77_HUMAN Neural cell adhesion molecule 1 OS=Homo sapiens GN=NCAM1 PE=1 SV=1;tr|A0A087WWD4|A0A087WWD4_HUMAN Neural cell adhesion molecule
20.3503	20.242	21.2571	22.7658	22.29	22.9156	Homo sapiens	323.31	139310000	98	3	4	5	10	9	12	0	+	1.49723	2.04064	Q5TZZ9;P04083;B5BU38;B4DL19;Q5T3N1;Q5T3N0;Q05BR2	Q5TZZ9;P04083;B5BU38;B4DL19	Annexin;Annexin A1	ANXA1	tr|Q5TZZ9|Q5TZZ9_HUMAN Annexin OS=Homo sapiens GN=ANXA1 PE=2 SV=1;sp|P04083|ANXA1_HUMAN Annexin A1 OS=Homo sapiens GN=ANXA1 PE=1 SV=2;tr|B5BU38|B5BU38_HUMAN Annexin OS=Homo sapiens GN=ANXA1 PE=2 SV=1;tr|B4DL19|B4DL19_HUMAN Annexin OS=Homo sapiens PE=2 SV=1
16.5738	16.6911	17.0189	19.4551	17.4154	19.4319	Homo sapiens	21.5	11501000	17	0	0	0	2	2	3	0	+	0.997849	2.00618	P01833	P01833	Polymeric immunoglobulin receptor;Secretory component	PIGR	sp|P01833|PIGR_HUMAN Polymeric immunoglobulin receptor OS=Homo sapiens GN=PIGR PE=1 SV=4
17.4722	17.2373	16.1906	19.1888	19.3122	18.3651	Homo sapiens	13.895	13074000	20	0	0	0	3	3	2	0	+	1.24857	1.98867	B4E2Z3;F5GZS6;J3KPF3;P08195;A0A024R599;H0YFS2;F5H867;F5H0E2;B4E3E4;F5GZI0	B4E2Z3;F5GZS6;J3KPF3;P08195;A0A024R599;H0YFS2	4F2 cell-surface antigen heavy chain	SLC3A2	tr|B4E2Z3|B4E2Z3_HUMAN cDNA FLJ54090, highly similar to 4F2 cell-surface antigen heavy chain OS=Homo sapiens PE=2 SV=1;tr|F5GZS6|F5GZS6_HUMAN 4F2 cell-surface antigen heavy chain OS=Homo sapiens GN=SLC3A2 PE=1 SV=1;tr|J3KPF3|J3KPF3_HUMAN 4F2 cell-surface a
20.0124	19.0482	16.2474	20.3718	20.496	20.3733	Homo sapiens	4.026	39813000	27	1	1	0	2	2	2	0		0.653322	1.97768	B4DSE2;B4E0C7;Q53HP2;D3DQU2;O14773;B4DE89;B2R608;B4DIV8	B4DSE2;B4E0C7;Q53HP2;D3DQU2;O14773;B4DE89;B2R608;B4DIV8	Tripeptidyl-peptidase 1	TPP1	tr|B4DSE2|B4DSE2_HUMAN cDNA FLJ57277, highly similar to Tripeptidyl-peptidase 1 (EC 3.4.14.9) OS=Homo sapiens PE=2 SV=1;tr|B4E0C7|B4E0C7_HUMAN cDNA FLJ58558, highly similar to Tripeptidyl-peptidase 1 (EC 3.4.14.9) OS=Homo sapiens PE=2 SV=1;tr|Q53HP2|Q53HP2
16.8547	16.3151	17.5274	18.7338	18.8929	18.9627	Homo sapiens	27.999	2612100	6	0	0	0	3	2	2	0	+	1.50151	1.96408	B2R717;A0A024R141;O60911	B2R717;A0A024R141;O60911	Cathepsin L2	CTSL2;CTSV	tr|B2R717|B2R717_HUMAN cDNA, FLJ93235, highly similar to Homo sapiens cathepsin L2 (CTSL2), mRNA OS=Homo sapiens PE=2 SV=1;tr|A0A024R141|A0A024R141_HUMAN Cathepsin L2, isoform CRA_a OS=Homo sapiens GN=CTSL2 PE=3 SV=1;sp|O60911|CATL2_HUMAN Cathepsin L2 OS=H
16.2284	17.394	16.2442	18.329	18.6863	18.7091	Homo sapiens	10.629	7366200	5	0	0	0	2	1	2	0	+	1.39312	1.95257	A0A1B0GV06;A0A1B0GTP7;B3KUZ6;A0A1B0GUE3;A0A1B0GUG1;A0A1B0GUW4;E7EMM4;A0A1B0GW68;A0A1B0GUA4;A0A1B0GTM3;A0A1B0GTZ5;A0A1B0GUH5;Q53H01;A8K0B6;D3DSQ1;Q13510	A0A1B0GV06;A0A1B0GTP7;B3KUZ6;A0A1B0GUE3;A0A1B0GUG1;A0A1B0GUW4;E7EMM4;A0A1B0GW68;A0A1B0GUA4;A0A1B0GTM3;A0A1B0GTZ5;A0A1B0GUH5;Q53H01;A8K0B6;D3DSQ1;Q13510	Acid ceramidase;Acid ceramidase subunit alpha;Acid ceramidase subunit beta	ASAH1	tr|A0A1B0GV06|A0A1B0GV06_HUMAN Acid ceramidase (Fragment) OS=Homo sapiens GN=ASAH1 PE=1 SV=1;tr|A0A1B0GTP7|A0A1B0GTP7_HUMAN Acid ceramidase OS=Homo sapiens GN=ASAH1 PE=1 SV=1;tr|B3KUZ6|B3KUZ6_HUMAN cDNA FLJ40980 fis, clone UTERU2014464, highly similar to A
17.2361	15.8909	17.3112	18.9082	18.469	18.8703	Homo sapiens	8.9831	2420700	10	0	0	0	4	3	3	0	+	1.24556	1.93644	Q8TE68;B4DKV7;B3KPZ3;K7ELW3;B4DWN8;K7EKX9;K7EN83	Q8TE68;B4DKV7	Epidermal growth factor receptor kinase substrate 8-like protein 1	EPS8L1	sp|Q8TE68|ES8L1_HUMAN Epidermal growth factor receptor kinase substrate 8-like protein 1 OS=Homo sapiens GN=EPS8L1 PE=1 SV=3;tr|B4DKV7|B4DKV7_HUMAN Epidermal growth factor receptor kinase substrate 8-like protein 1 OS=Homo sapiens GN=EPS8L1 PE=1 SV=1
17.2184	18.7542	19.5457	20.1635	20.4872	20.6614	Homo sapiens	9.0101	23358000	15	0	2	3	4	3	4	0	+	0.959692	1.93128	Q6NUR7;E7EQR4;B2R6J2;P15311;V9HW42;B7Z437;B7Z5V2;B7Z9R6	Q6NUR7;E7EQR4;B2R6J2;P15311;V9HW42;B7Z437;B7Z5V2	Ezrin	EZR;HEL-S-105	tr|Q6NUR7|Q6NUR7_HUMAN Ezrin OS=Homo sapiens GN=EZR PE=2 SV=1;tr|E7EQR4|E7EQR4_HUMAN Ezrin OS=Homo sapiens GN=EZR PE=1 SV=3;tr|B2R6J2|B2R6J2_HUMAN cDNA, FLJ92973, highly similar to Homo sapiens villin 2 (ezrin) (VIL2), mRNA OS=Homo sapiens PE=2 SV=1;sp|P15
19.8317	16.2792	19.9905	20.5396	20.415	20.9303	Homo sapiens	10.969	35733000	24	2	0	1	6	2	3	0		0.59309	1.92784	B4DL14;Q8TAS0;P36542;B4DFE6	B4DL14;Q8TAS0;P36542;B4DFE6	ATP synthase subunit gamma;ATP synthase subunit gamma, mitochondrial	ATP5C1	tr|B4DL14|B4DL14_HUMAN ATP synthase subunit gamma OS=Homo sapiens PE=2 SV=1;tr|Q8TAS0|Q8TAS0_HUMAN ATP synthase subunit gamma (Fragment) OS=Homo sapiens PE=2 SV=1;sp|P36542|ATPG_HUMAN ATP synthase subunit gamma, mitochondrial OS=Homo sapiens GN=ATP5C1 PE=1
23.0402	22.7541	23.1269	24.9259	24.8409	24.9347	Homo sapiens	323.31	570560000	191	9	10	11	18	19	20	0	+	2.43905	1.92675	A0A024R4F1;P06733;E2DRY6;K7EM90;A4UCS8;A4QMW8;L0R849	A0A024R4F1;P06733;E2DRY6	Alpha-enolase;Enolase	ENO1	tr|A0A024R4F1|A0A024R4F1_HUMAN Enolase 1, (Alpha), isoform CRA_a OS=Homo sapiens GN=ENO1 PE=2 SV=1;sp|P06733|ENOA_HUMAN Alpha-enolase OS=Homo sapiens GN=ENO1 PE=1 SV=2;tr|E2DRY6|E2DRY6_HUMAN C-myc promoter-binding protein 1 OS=Homo sapiens PE=2 SV=1	+
16.404	19.2231	16.5583	19.4011	19.1195	19.4368	Homo sapiens	19.404	15165000	26	1	2	0	3	3	3	0		0.765026	1.92402	O15173	O15173	Membrane-associated progesterone receptor component 2	PGRMC2	sp|O15173|PGRC2_HUMAN Membrane-associated progesterone receptor component 2 OS=Homo sapiens GN=PGRMC2 PE=1 SV=1
17.3334	16.9798	16.855	18.843	19.0151	19.0764	Homo sapiens	184.26	14067000	20	1	1	1	1	1	1	0	+	2.16708	1.92209	E9PM31;H0YEE2;E9PJK1;E9PRJ8;H0YDL9;H0YDJ9;A0A024RCB7;E9PIF1;A6NMH8;P60033	E9PM31;H0YEE2;E9PJK1;E9PRJ8;H0YDL9;H0YDJ9;A0A024RCB7;E9PIF1;A6NMH8;P60033	Tetraspanin;CD81 antigen	CD81	tr|E9PM31|E9PM31_HUMAN CD81 antigen (Fragment) OS=Homo sapiens GN=CD81 PE=1 SV=8;tr|H0YEE2|H0YEE2_HUMAN Tetraspanin (Fragment) OS=Homo sapiens GN=CD81 PE=1 SV=1;tr|E9PJK1|E9PJK1_HUMAN Tetraspanin OS=Homo sapiens GN=CD81 PE=1 SV=1;tr|E9PRJ8|E9PRJ8_HUMAN Tet
16.7426	16.2156	17.3653	18.6522	18.7696	18.6381	Homo sapiens	18.31	19420000	24	0	0	0	1	1	1	0	+	1.53266	1.91213	Q6NZ44;B3KXC3;A0A024R525;Q6NS36;P02794;E9PPQ4;E9PRK8;G3V1D1;E9PKY7;G3V192;Q8TD27;A9JQE1;E9PQR3;E9PKM5;E9PK45	Q6NZ44;B3KXC3;A0A024R525;Q6NS36;P02794;E9PPQ4;E9PRK8;G3V1D1;E9PKY7;G3V192;Q8TD27	Ferritin;Ferritin heavy chain;Ferritin heavy chain, N-terminally processed	FTH1	tr|Q6NZ44|Q6NZ44_HUMAN Ferritin OS=Homo sapiens GN=FTH1 PE=1 SV=1;tr|B3KXC3|B3KXC3_HUMAN Ferritin OS=Homo sapiens PE=2 SV=1;tr|A0A024R525|A0A024R525_HUMAN Ferritin OS=Homo sapiens GN=FTH1 PE=3 SV=1;tr|Q6NS36|Q6NS36_HUMAN Ferritin (Fragment) OS=Homo sapiens
16.2923	16.5482	16.9779	18.5898	18.4713	18.4877	Homo sapiens	3.7221	2025700	5	0	0	0	1	1	1	0	+	1.95272	1.91014	Q5T7P2;Q5T752;Q5TCM9;Q5T754;Q5T753;Q5T751	Q5T7P2;Q5T752;Q5TCM9;Q5T754;Q5T753;Q5T751	Late cornified envelope protein 1A;Late cornified envelope protein 1D;Late cornified envelope protein 5A;Late cornified envelope protein 1F;Late cornified envelope protein 1E;Late cornified envelope protein 1C	LCE1A;LCE1D;LCE5A;LCE1F;LCE1E;LCE1C	sp|Q5T7P2|LCE1A_HUMAN Late cornified envelope protein 1A OS=Homo sapiens GN=LCE1A PE=1 SV=1;sp|Q5T752|LCE1D_HUMAN Late cornified envelope protein 1D OS=Homo sapiens GN=LCE1D PE=1 SV=1;sp|Q5TCM9|LCE5A_HUMAN Late cornified envelope protein 5A OS=Homo sapiens
16.8954	15.9045	15.7994	17.3971	18.0535	18.8777	Homo sapiens	1.6495	1378300	2	0	0	0	1	1	1	0.007837	+	1.12789	1.90968	Q9NP55	Q9NP55	BPI fold-containing family A member 1	BPIFA1	sp|Q9NP55|BPIA1_HUMAN BPI fold-containing family A member 1 OS=Homo sapiens GN=BPIFA1 PE=1 SV=1
19.0171	17.4982	16.9688	20.2766	18.9678	19.9274	Homo sapiens	5.8388	16602000	8	1	0	0	2	3	2	0	+	0.916495	1.89592	P06730;Q32Q75;X5D7E3;D6RBW1;D6RFJ3;B7Z2T1	P06730;Q32Q75;X5D7E3;D6RBW1	Eukaryotic translation initiation factor 4E	EIF4E	sp|P06730|IF4E_HUMAN Eukaryotic translation initiation factor 4E OS=Homo sapiens GN=EIF4E PE=1 SV=2;tr|Q32Q75|Q32Q75_HUMAN Eukaryotic translation initiation factor 4E OS=Homo sapiens GN=EIF4E PE=2 SV=1;tr|X5D7E3|X5D7E3_HUMAN Eukaryotic translation initiati
21.0869	21.0329	21.9812	22.9656	23.2101	23.5753	Homo sapiens	323.31	214390000	298	12	13	21	37	31	46	0	+	1.47211	1.88333	Q15149;D3DWL0;Q96IE3;E9PMV1;H0YDN1;E9PQ28;E9PIA2;E9PKG0	Q15149;D3DWL0	Plectin	PLEC;PLEC1	sp|Q15149|PLEC_HUMAN Plectin OS=Homo sapiens GN=PLEC PE=1 SV=3;tr|D3DWL0|D3DWL0_HUMAN Plectin 1, intermediate filament binding protein 500kDa, isoform CRA_b OS=Homo sapiens GN=PLEC1 PE=4 SV=1
17.212	17.9514	16.8032	18.7627	18.6937	20.152	Homo sapiens	2.3896	6337900	8	1	1	0	1	1	1	0.00058617	+	1.07645	1.88061	Q5U025;P62330;Q6FH17	Q5U025;P62330;Q6FH17	ADP-ribosylation factor 6	ARF6	tr|Q5U025|Q5U025_HUMAN ADP-ribosylation factor 6 OS=Homo sapiens PE=2 SV=1;sp|P62330|ARF6_HUMAN ADP-ribosylation factor 6 OS=Homo sapiens GN=ARF6 PE=1 SV=2;tr|Q6FH17|Q6FH17_HUMAN ARF6 protein OS=Homo sapiens GN=ARF6 PE=2 SV=1
16.8652	15.904	15.9682	19.6455	16.0739	18.6111	Homo sapiens	36.174	10089000	24	0	0	0	1	2	1	0		0.631269	1.86437	Q68D08;A0A024R9G4;Q9NUQ9;A0A1W2PRQ0;E5RGI7;E5RJE1;E5RIR8;E5RJL8;E5RI16;A0A087X178;Q3ZTR9	Q68D08;A0A024R9G4;Q9NUQ9;A0A1W2PRQ0	Protein FAM49B	DKFZp686B04128;FAM49B	tr|Q68D08|Q68D08_HUMAN Uncharacterized protein DKFZp686B04128 OS=Homo sapiens GN=DKFZp686B04128 PE=2 SV=1;tr|A0A024R9G4|A0A024R9G4_HUMAN Family with sequence similarity 49, member B, isoform CRA_a OS=Homo sapiens GN=FAM49B PE=4 SV=1;sp|Q9NUQ9|FA49B_HUMAN P
17.5295	16.639	16.8025	18.724	18.8049	19.0315	Homo sapiens	5.4554	8801300	9	0	0	0	3	2	2	0	+	1.63478	1.86313	Q13885;B2R6L0;Q9BVA1;O43209;A0A024QZU2;B7Z4N1;Q9UGA2;A5D907;A5D906	Q13885;B2R6L0;Q9BVA1;O43209;A0A024QZU2;B7Z4N1;Q9UGA2	Tubulin beta-2A chain;Tubulin beta-2B chain	TUBB2A;TUBB2B;DKFZp566F223	sp|Q13885|TBB2A_HUMAN Tubulin beta-2A chain OS=Homo sapiens GN=TUBB2A PE=1 SV=1;tr|B2R6L0|B2R6L0_HUMAN Tubulin beta chain OS=Homo sapiens PE=2 SV=1;sp|Q9BVA1|TBB2B_HUMAN Tubulin beta-2B chain OS=Homo sapiens GN=TUBB2B PE=1 SV=1;tr|O43209|O43209_HUMAN Tubul
19.7163	16.4666	19.6521	20.3874	20.4756	20.5564	Homo sapiens	10.234	48119000	28	2	0	2	4	4	4	0		0.647563	1.86147	B3KQK4;A5PLM9;A0A024R276;P07711;Q9HBQ7;Q5T8F0;Q5NE16	B3KQK4;A5PLM9;A0A024R276;P07711;Q9HBQ7;Q5T8F0	Cathepsin L1;Cathepsin L1 heavy chain;Cathepsin L1 light chain	CTSL1;CTSL	tr|B3KQK4|B3KQK4_HUMAN cDNA FLJ90619 fis, clone PLACE1002374, highly similar to Cathepsin L (EC 3.4.22.15) OS=Homo sapiens PE=2 SV=1;tr|A5PLM9|A5PLM9_HUMAN Cathepsin L1 OS=Homo sapiens GN=CTSL1 PE=2 SV=1;tr|A0A024R276|A0A024R276_HUMAN Cathepsin L, isoform
20.3783	20.3277	20.1231	22.259	22.3816	21.7629	Homo sapiens	33.216	115700000	77	3	3	3	2	3	3	0	+	1.92415	1.85812	P50897;E9PIA8;B4DWU3;E9PMG2;Q5T0S4;E9PSE5;E9PP28;E9PK48	P50897;E9PIA8;B4DWU3;E9PMG2;Q5T0S4	Palmitoyl-protein thioesterase 1	PPT1	sp|P50897|PPT1_HUMAN Palmitoyl-protein thioesterase 1 OS=Homo sapiens GN=PPT1 PE=1 SV=1;tr|E9PIA8|E9PIA8_HUMAN Palmitoyl-protein thioesterase 1 (Fragment) OS=Homo sapiens GN=PPT1 PE=1 SV=9;tr|B4DWU3|B4DWU3_HUMAN cDNA FLJ53673, highly similar to Palmitoyl-p
16.0118	16.1239	18.9637	19.3774	17.7821	19.5125	Homo sapiens	8.2773	12145000	21	0	0	3	1	0	1	0		0.624461	1.85752	Q8TCS8;F8WBI3;H7BXF6	Q8TCS8	Polyribonucleotide nucleotidyltransferase 1, mitochondrial	PNPT1	sp|Q8TCS8|PNPT1_HUMAN Polyribonucleotide nucleotidyltransferase 1, mitochondrial OS=Homo sapiens GN=PNPT1 PE=1 SV=2
18.6871	19.23	16.3696	20.0858	19.8859	19.811	Homo sapiens	9.87	23839000	19	1	1	0	4	3	6	0		0.761736	1.83199	Q5URX0;A0A024RAJ6;P07686;H0YA83;H0Y9B6;D6REQ8	Q5URX0;A0A024RAJ6;P07686;H0YA83;H0Y9B6	Beta-hexosaminidase;Beta-hexosaminidase subunit beta;Beta-hexosaminidase subunit beta chain B;Beta-hexosaminidase subunit beta chain A	HEXB	tr|Q5URX0|Q5URX0_HUMAN Beta-hexosaminidase subunit beta OS=Homo sapiens GN=HEL-248 PE=1 SV=1;tr|A0A024RAJ6|A0A024RAJ6_HUMAN Beta-hexosaminidase OS=Homo sapiens GN=HEXB PE=3 SV=1;sp|P07686|HEXB_HUMAN Beta-hexosaminidase subunit beta OS=Homo sapiens GN=HEXB
16.8294	16.2159	15.5378	18.8471	17.7303	17.4567	Homo sapiens	2.944	3081500	8	0	0	0	1	1	1	0	+	1.07173	1.81701	Q96M27	Q96M27	Protein PRRC1	PRRC1	sp|Q96M27|PRRC1_HUMAN Protein PRRC1 OS=Homo sapiens GN=PRRC1 PE=1 SV=1
17.3655	17.3545	19.1045	19.7553	19.9512	19.5542	Homo sapiens	3.8819	25834000	12	0	0	1	2	2	2	0	+	1.03434	1.81205	Q5U000;Q9UBR2	Q5U000;Q9UBR2	Cathepsin Z	CTSZ	tr|Q5U000|Q5U000_HUMAN Cathepsin Z OS=Homo sapiens PE=2 SV=1;sp|Q9UBR2|CATZ_HUMAN Cathepsin Z OS=Homo sapiens GN=CTSZ PE=1 SV=1
16.8943	16.6082	18.9978	18.994	18.8022	20.1227	Homo sapiens	23.254	13004000	19	0	0	1	1	1	3	0		0.769227	1.80617	Q96JJ7;Q3B7X1;H3BPB3;B4DIE3	Q96JJ7;Q3B7X1	Protein disulfide-isomerase TMX3	TMX3	sp|Q96JJ7|TMX3_HUMAN Protein disulfide-isomerase TMX3 OS=Homo sapiens GN=TMX3 PE=1 SV=2;tr|Q3B7X1|Q3B7X1_HUMAN TMX3 protein (Fragment) OS=Homo sapiens GN=TMX3 PE=2 SV=1
17.1824	16.6989	15.9596	18.3117	18.7862	18.1402	Homo sapiens	2.063	3135800	4	0	0	0	1	1	2	0.0005618	+	1.32742	1.79905	C9JUE0;C9JJP5;Q7Z427;Q05BK6;Q7Z426;Q8TDJ5;Q92734;C9JTY3	C9JUE0;C9JJP5;Q7Z427;Q05BK6;Q7Z426;Q8TDJ5;Q92734;C9JTY3	Tyrosine-protein kinase receptor;Protein TFG	TFG;TFG/ALK fusion	tr|C9JUE0|C9JUE0_HUMAN Protein TFG (Fragment) OS=Homo sapiens GN=TFG PE=1 SV=1;tr|C9JJP5|C9JJP5_HUMAN Protein TFG (Fragment) OS=Homo sapiens GN=TFG PE=1 SV=1;tr|Q7Z427|Q7Z427_HUMAN Putative MAPK activating protein OS=Homo sapiens PE=2 SV=1;tr|Q05BK6|Q05BK6
17.7395	15.8901	17.4857	18.5636	19.3413	18.6045	Homo sapiens	55.256	10182000	12	1	0	1	2	1	2	0	+	0.981246	1.79805	Q6IBK3;A8K769;A0A140VK92;O15127;H3BV04;H3BN93;H3BUB6;H3BPL9;B3KU14	Q6IBK3;A8K769;A0A140VK92;O15127;H3BV04;H3BN93;H3BUB6;H3BPL9;B3KU14	Secretory carrier-associated membrane protein 2	SCAMP2	tr|Q6IBK3|Q6IBK3_HUMAN Secretory carrier-associated membrane protein OS=Homo sapiens GN=SCAMP2 PE=2 SV=1;tr|A8K769|A8K769_HUMAN Secretory carrier-associated membrane protein OS=Homo sapiens PE=2 SV=1;tr|A0A140VK92|A0A140VK92_HUMAN Secretory carrier-associa
17.199	14.9696	15.3926	18.3582	17.2589	17.2374	Homo sapiens	8.0504	3680700	5	0	0	0	1	0	1	0		0.820274	1.76444	H0YGT2;Q96AH2;Q6I9U3;Q53GY9;P20645	H0YGT2;Q96AH2;Q6I9U3;Q53GY9;P20645	Cation-dependent mannose-6-phosphate receptor	M6PR	tr|H0YGT2|H0YGT2_HUMAN Cation-dependent mannose-6-phosphate receptor (Fragment) OS=Homo sapiens GN=M6PR PE=1 SV=1;tr|Q96AH2|Q96AH2_HUMAN Similar to mannose-6-phosphate receptor (Cation dependent) (Fragment) OS=Homo sapiens PE=2 SV=1;tr|Q6I9U3|Q6I9U3_HUMAN
17.8395	16.4859	15.9524	17.4944	18.6631	19.3181	Homo sapiens	36.408	5384200	22	2	0	0	3	4	7	0		0.81035	1.73258	A0A024R321;O75369;Q68CT4;E7EN95;A0A0A0MT44	A0A024R321;O75369;Q68CT4;E7EN95	Filamin-B	FLNB;DKFZp686A1668	tr|A0A024R321|A0A024R321_HUMAN Filamin B, beta (Actin binding protein 278), isoform CRA_a OS=Homo sapiens GN=FLNB PE=4 SV=1;sp|O75369|FLNB_HUMAN Filamin-B OS=Homo sapiens GN=FLNB PE=1 SV=2;tr|Q68CT4|Q68CT4_HUMAN Uncharacterized protein DKFZp686A1668 OS=Hom
21.3777	21.2215	22.0909	23.2386	23.3111	23.3285	Homo sapiens	284.87	276340000	195	9	7	6	19	16	16	0	+	1.63161	1.72939	V9HWJ7;Q53FI1;A0A024RDT4;P13796;Q59GX5;B3KUI1;Q5TBN3;Q5TBN5;U3KQI3;B4DPU6	V9HWJ7;Q53FI1;A0A024RDT4;P13796;Q59GX5	Plastin-2	HEL-S-37;LCP1	tr|V9HWJ7|V9HWJ7_HUMAN Epididymis secretory protein Li 37 OS=Homo sapiens GN=HEL-S-37 PE=2 SV=1;tr|Q53FI1|Q53FI1_HUMAN L-plastin variant (Fragment) OS=Homo sapiens PE=2 SV=1;tr|A0A024RDT4|A0A024RDT4_HUMAN Lymphocyte cytosolic protein 1 (L-plastin), isoform
16.5277	16.5584	15.9782	15.8364	18.9768	19.422	Homo sapiens	26.122	2468700	6	0	0	0	1	2	3	0		0.567236	1.72362	A0A140VJI7;Q16610;B7ZAS5;C8CHS3	A0A140VJI7;Q16610	Extracellular matrix protein 1	ECM1	tr|A0A140VJI7|A0A140VJI7_HUMAN Testicular tissue protein Li 61 OS=Homo sapiens PE=2 SV=1;sp|Q16610|ECM1_HUMAN Extracellular matrix protein 1 OS=Homo sapiens GN=ECM1 PE=1 SV=2
19.0918	17.2192	19.2134	20.2309	19.896	20.5654	Homo sapiens	92.023	35566000	74	2	0	2	8	4	6	0		0.903328	1.72267	Q59GF8;P34932;A0A087WYC1;V9HW33;B4DH02;B4DIZ3;B4DUS3;O14992;A0A087WTS8;B4E354;B4DT47;B4E0H6;Q7KYN0;B0AZU6;B4DSE8;B0AZS1;B0AZT0	Q59GF8;P34932;A0A087WYC1;V9HW33;B4DH02;B4DIZ3;B4DUS3;O14992;A0A087WTS8;B4E354;B4DT47;B4E0H6	Heat shock 70 kDa protein 4	HSPA4;HEL-S-5a;HS24/p52	tr|Q59GF8|Q59GF8_HUMAN Heat shock 70kDa protein 4 isoform a variant (Fragment) OS=Homo sapiens PE=2 SV=1;sp|P34932|HSP74_HUMAN Heat shock 70 kDa protein 4 OS=Homo sapiens GN=HSPA4 PE=1 SV=4;tr|A0A087WYC1|A0A087WYC1_HUMAN Heat shock 70 kDa protein 4 OS=Homo
22.8286	22.8836	22.7613	24.3865	24.5525	24.6659	Homo sapiens	323.31	624380000	215	8	8	7	13	13	12	0	+	2.57413	1.71048	Q53G71;V9HW88;P27797;B4DHR1;K7EJB9;B4E2Y9;K7EL50	Q53G71;V9HW88;P27797;B4DHR1;K7EJB9;B4E2Y9	Calreticulin	HEL-S-99n;CALR	tr|Q53G71|Q53G71_HUMAN Calreticulin variant (Fragment) OS=Homo sapiens PE=2 SV=1;tr|V9HW88|V9HW88_HUMAN Calreticulin, isoform CRA_b OS=Homo sapiens GN=HEL-S-99n PE=2 SV=1;sp|P27797|CALR_HUMAN Calreticulin OS=Homo sapiens GN=CALR PE=1 SV=1;tr|B4DHR1|B4DHR1_
16.4862	17.8237	19.2954	19.5942	19.588	19.5478	Homo sapiens	17.476	20967000	28	0	0	1	3	4	5	0		0.769813	1.70821	Q9UHL4;Q59EM4;B4DPD6;R4GMU5;R4GN05;R4GMR2;R4GNE8	Q9UHL4;Q59EM4	Dipeptidyl peptidase 2	DPP7	sp|Q9UHL4|DPP2_HUMAN Dipeptidyl peptidase 2 OS=Homo sapiens GN=DPP7 PE=1 SV=3;tr|Q59EM4|Q59EM4_HUMAN Dipeptidyl-peptidase II variant (Fragment) OS=Homo sapiens PE=2 SV=1
16.9865	16.3938	17.7562	18.4257	18.3787	19.4264	Homo sapiens	8.161	2567800	5	0	0	0	1	1	2	0	+	1.08167	1.69812	B4DF38;I3L3N5;B4DZN3;P43034	B4DF38;I3L3N5;B4DZN3;P43034	Platelet-activating factor acetylhydrolase IB subunit alpha	PAFAH1B1	tr|B4DF38|B4DF38_HUMAN cDNA FLJ52123, highly similar to Platelet-activating factor acetylhydrolase IB alpha subunit OS=Homo sapiens PE=2 SV=1;tr|I3L3N5|I3L3N5_HUMAN Platelet-activating factor acetylhydrolase IB subunit alpha (Fragment) OS=Homo sapiens GN=P
20.002	19.7347	19.0929	21.0967	21.2253	21.5682	Homo sapiens	69.094	54932000	35	2	2	1	7	5	6	0	+	1.50831	1.68683	V9HWF2;P40925;B9A041;B8ZZ51;C9JF79;C9JRL4;C9JLV6	V9HWF2;P40925;B9A041;B8ZZ51;C9JF79	Malate dehydrogenase;Malate dehydrogenase, cytoplasmic	HEL-S-32;MDH1	tr|V9HWF2|V9HWF2_HUMAN Malate dehydrogenase OS=Homo sapiens GN=HEL-S-32 PE=2 SV=1;sp|P40925|MDHC_HUMAN Malate dehydrogenase, cytoplasmic OS=Homo sapiens GN=MDH1 PE=1 SV=4;tr|B9A041|B9A041_HUMAN Malate dehydrogenase, cytoplasmic OS=Homo sapiens GN=MDH1 PE=1
16.3994	16.3861	16.5099	17.865	17.1756	19.3019	Homo sapiens	2.2833	2158400	3	0	0	0	1	1	1	0.00057837	+	0.937327	1.68235	Q567R0;P07919	Q567R0;P07919	Cytochrome b-c1 complex subunit 6, mitochondrial	UQCRH	tr|Q567R0|Q567R0_HUMAN UQCRH protein OS=Homo sapiens GN=UQCRH PE=2 SV=1;sp|P07919|QCR6_HUMAN Cytochrome b-c1 complex subunit 6, mitochondrial OS=Homo sapiens GN=UQCRH PE=1 SV=2
16.8313	16.204	16.3455	16.1231	18.5535	19.7452	Homo sapiens	9.3306	7618600	13	0	0	0	1	3	2	0		0.583696	1.68038	A6NCQ0;A6NJU6;A6NFX8;Q9UKK9;H0YEY4;C9JYY9	A6NCQ0;A6NJU6;A6NFX8;Q9UKK9;H0YEY4	ADP-sugar pyrophosphatase	NUDT5	tr|A6NCQ0|A6NCQ0_HUMAN ADP-sugar pyrophosphatase OS=Homo sapiens GN=NUDT5 PE=1 SV=1;tr|A6NJU6|A6NJU6_HUMAN ADP-sugar pyrophosphatase OS=Homo sapiens GN=NUDT5 PE=1 SV=2;tr|A6NFX8|A6NFX8_HUMAN ADP-sugar pyrophosphatase OS=Homo sapiens GN=NUDT5 PE=1 SV=1;sp|Q
18.366	19.288	18.9278	20.3282	20.7779	20.4792	Homo sapiens	29.771	38327000	25	1	2	1	2	3	2	0	+	1.51315	1.66783	G3V2V8;J3KMY5;Q53HV6;A0A024R6C0;H0YIZ1;G3V3E8;E7EMS2;B4DV10;G3V3D1;P61916;B2R4S5	G3V2V8;J3KMY5;Q53HV6;A0A024R6C0;H0YIZ1;G3V3E8;E7EMS2;B4DV10;G3V3D1;P61916;B2R4S5	Epididymal secretory protein E1	NPC2	tr|G3V2V8|G3V2V8_HUMAN Epididymal secretory protein E1 (Fragment) OS=Homo sapiens GN=NPC2 PE=1 SV=1;tr|J3KMY5|J3KMY5_HUMAN Epididymal secretory protein E1 OS=Homo sapiens GN=NPC2 PE=1 SV=1;tr|Q53HV6|Q53HV6_HUMAN Niemann-Pick disease, type C2 variant (Fragm
16.5858	16.5722	17.5628	18.0502	19.3595	18.3109	Homo sapiens	3.9577	2800100	7	0	0	0	2	2	2	0	+	1.07392	1.66665	Q5T0D2;B4DFW6;B4DDL4;B2R6S5;P30085	Q5T0D2;B4DFW6;B4DDL4;B2R6S5;P30085	UMP-CMP kinase	CMPK1;CMPK	tr|Q5T0D2|Q5T0D2_HUMAN UMP-CMP kinase OS=Homo sapiens GN=CMPK1 PE=1 SV=1;tr|B4DFW6|B4DFW6_HUMAN cDNA FLJ52483, highly similar to Homo sapiens cytidylate kinase (CMPK), mRNA OS=Homo sapiens PE=2 SV=1;tr|B4DDL4|B4DDL4_HUMAN cDNA FLJ53966, moderately similar
16.3977	16.6392	18.8128	18.4922	19.1239	19.2244	Homo sapiens	14.049	9929100	12	0	0	1	1	1	1	0		0.760532	1.66359	Q96ME4;J3KQ48;Q9Y3E5	Q96ME4;J3KQ48;Q9Y3E5	Peptidyl-tRNA hydrolase 2, mitochondrial	PTRH2	tr|Q96ME4|Q96ME4_HUMAN cDNA FLJ32471 fis, clone SKNMC2000322, highly similar to Peptidyl-tRNA hydrolase 2, mitochondrial (EC 3.1.1.29) OS=Homo sapiens PE=2 SV=2;tr|J3KQ48|J3KQ48_HUMAN Peptidyl-tRNA hydrolase 2, mitochondrial OS=Homo sapiens GN=PTRH2 PE=1 S
16.192	17.0277	17.7712	18.7907	18.5839	18.5644	Homo sapiens	14.378	5618900	24	1	1	1	3	2	2	0	+	1.15337	1.6494	P54136;B4DXW6;E5RJM9	P54136;B4DXW6	Arginine--tRNA ligase, cytoplasmic	RARS	sp|P54136|SYRC_HUMAN Arginine--tRNA ligase, cytoplasmic OS=Homo sapiens GN=RARS PE=1 SV=2;tr|B4DXW6|B4DXW6_HUMAN cDNA FLJ50285, highly similar to Arginyl-tRNA synthetase (EC 6.1.1.19) OS=Homo sapiens PE=2 SV=1
16.7831	16.421	16.2494	18.5571	18.3034	17.5266	Homo sapiens	1.8798	1601100	3	0	0	0	1	1	1	0.0021704	+	1.37782	1.6445	A0A087WTB8;A0A140VJZ4;P15374	A0A087WTB8;A0A140VJZ4;P15374	Ubiquitin carboxyl-terminal hydrolase;Ubiquitin carboxyl-terminal hydrolase isozyme L3	UCHL3	tr|A0A087WTB8|A0A087WTB8_HUMAN Ubiquitin carboxyl-terminal hydrolase OS=Homo sapiens GN=UCHL3 PE=1 SV=1;tr|A0A140VJZ4|A0A140VJZ4_HUMAN Ubiquitin carboxyl-terminal hydrolase OS=Homo sapiens PE=2 SV=1;sp|P15374|UCHL3_HUMAN Ubiquitin carboxyl-terminal hydrola
15.6835	16.7802	16.9365	18.2984	18.2124	17.8126	Homo sapiens	5.975	4543000	6	0	0	0	1	1	3	0	+	1.22088	1.64105	A0A024R1Q5;P17050	A0A024R1Q5;P17050	Alpha-N-acetylgalactosaminidase	NAGA	tr|A0A024R1Q5|A0A024R1Q5_HUMAN N-acetylgalactosaminidase, alpha-, isoform CRA_a OS=Homo sapiens GN=NAGA PE=3 SV=1;sp|P17050|NAGAB_HUMAN Alpha-N-acetylgalactosaminidase OS=Homo sapiens GN=NAGA PE=1 SV=2
18.4194	19.0727	18.9757	19.7784	20.7122	20.882	Homo sapiens	28.651	34260000	24	2	1	1	1	3	2	0	+	1.26206	1.63495	J3KTF8;V9HWE8;J3QQX2;P52565;J3KRE2;J3KS60;J3QW41;A0A0S2Z3D9;J3KRY1	J3KTF8;V9HWE8;J3QQX2;P52565;J3KRE2;J3KS60;J3QW41;A0A0S2Z3D9;J3KRY1	Rho GDP-dissociation inhibitor 1	ARHGDIA;HEL-S-47e	tr|J3KTF8|J3KTF8_HUMAN Rho GDP-dissociation inhibitor 1 (Fragment) OS=Homo sapiens GN=ARHGDIA PE=1 SV=8;tr|V9HWE8|V9HWE8_HUMAN Epididymis secretory sperm binding protein Li 47e OS=Homo sapiens GN=HEL-S-47e PE=2 SV=1;tr|J3QQX2|J3QQX2_HUMAN Rho GDP-dissociat
17.1832	17.7864	15.068	18.9667	18.9233	17.0362	Homo sapiens	8.1436	10422000	9	0	1	0	1	2	0	0		0.58825	1.62953	V9HW90;P00390;H0YC68;A0A125YVR9	V9HW90;P00390	Glutathione reductase, mitochondrial	HEL-75;GSR	tr|V9HW90|V9HW90_HUMAN Epididymis luminal protein 75 OS=Homo sapiens GN=HEL-75 PE=2 SV=1;sp|P00390|GSHR_HUMAN Glutathione reductase, mitochondrial OS=Homo sapiens GN=GSR PE=1 SV=2
16.6418	16.8798	16.3333	18.1644	17.9135	18.6505	Homo sapiens	32.9	1715400	7	0	0	0	1	2	2	0	+	1.58245	1.62447	P12532;B7Z9T7;B4DJW9;B4DF72;C9JSQ1;B4DGR9;B4DFE8;E9PCP8;B4DH34;F8WCN3;B3KVA7;B2R8A3;A0A024RAK5;P17540	P12532	Creatine kinase U-type, mitochondrial	CKMT1A	sp|P12532|KCRU_HUMAN Creatine kinase U-type, mitochondrial OS=Homo sapiens GN=CKMT1A PE=1 SV=1
16.8383	16.5697	17.3457	18.6545	18.4839	18.4493	Homo sapiens	13.459	7518900	15	0	1	0	1	1	1	0	+	1.68154	1.61133	K7ENK9;K7EKX0;Q6FGG2;J3QRU4;F8WCA0;L7N2F9;Q15836;P63027	K7ENK9;K7EKX0;Q6FGG2;J3QRU4;F8WCA0;L7N2F9;Q15836;P63027	Vesicle-associated membrane protein 3;Vesicle-associated membrane protein 2	VAMP2;VAMP3	tr|K7ENK9|K7ENK9_HUMAN Vesicle-associated membrane protein 2 OS=Homo sapiens GN=VAMP2 PE=4 SV=1;tr|K7EKX0|K7EKX0_HUMAN Vesicle-associated membrane protein 3 OS=Homo sapiens GN=VAMP3 PE=4 SV=1;tr|Q6FGG2|Q6FGG2_HUMAN VAMP3 protein OS=Homo sapiens GN=VAMP3 PE
17.612	16.4899	16.3943	16.4291	19.61	19.2756	Homo sapiens	2.1244	6926700	4	0	0	0	0	1	1	0.00056721		0.559	1.60619	D6RCT6;D6R9E3;A0A087WTC6;D6RIA0;Q9BWT6	D6RCT6;D6R9E3;A0A087WTC6;D6RIA0;Q9BWT6	Meiotic nuclear division protein 1 homolog	MND1	tr|D6RCT6|D6RCT6_HUMAN Meiotic nuclear division protein 1 homolog (Fragment) OS=Homo sapiens GN=MND1 PE=1 SV=1;tr|D6R9E3|D6R9E3_HUMAN Meiotic nuclear division protein 1 homolog OS=Homo sapiens GN=MND1 PE=1 SV=1;tr|A0A087WTC6|A0A087WTC6_HUMAN Meiotic nuclea
16.5177	15.9643	16.4671	17.8738	17.7375	18.1473	Homo sapiens	4.1744	2118700	11	0	0	1	1	1	2	0	+	1.76124	1.60314	C9JVA8;H7BXK7;A0A1B0GU38;A0A024R2B1;P50452;C9JTJ8;B2R9H3	C9JVA8;H7BXK7;A0A1B0GU38;A0A024R2B1;P50452;C9JTJ8;B2R9H3	Serpin B8	SERPINB8	tr|C9JVA8|C9JVA8_HUMAN Serpin B8 (Fragment) OS=Homo sapiens GN=SERPINB8 PE=1 SV=1;tr|H7BXK7|H7BXK7_HUMAN Serpin B8 (Fragment) OS=Homo sapiens GN=SERPINB8 PE=1 SV=1;tr|A0A1B0GU38|A0A1B0GU38_HUMAN Serpin B8 OS=Homo sapiens GN=SERPINB8 PE=1 SV=1;tr|A0A024R2B1
20.4594	20.7032	21.5393	22.5211	22.6056	22.3506	Homo sapiens	52.62	137260000	59	2	3	3	4	4	5	0	+	1.38022	1.59176	B4DL49;A8K2H4;A0A024R374;P07858;B4DMY4;B3KUJ8;Q6LAF9;R4GMQ5;E9PR54;E9PJ67;Q5HYG5;E9PCB3;E9PKQ7;E9PNL5;E9PHZ5;E9PLY3;E9PSG5;E9PQM1	B4DL49;A8K2H4;A0A024R374;P07858;B4DMY4;B3KUJ8	Cathepsin B;Cathepsin B light chain;Cathepsin B heavy chain	CTSB	tr|B4DL49|B4DL49_HUMAN cDNA FLJ58073, moderately similar to Cathepsin B (EC 3.4.22.1) OS=Homo sapiens PE=2 SV=1;tr|A8K2H4|A8K2H4_HUMAN cDNA FLJ78235 OS=Homo sapiens PE=2 SV=1;tr|A0A024R374|A0A024R374_HUMAN Cathepsin B, isoform CRA_a OS=Homo sapiens GN=CTSB
17.4392	17.1781	18.5082	19.1053	19.4857	19.2331	Homo sapiens	58.749	9912200	31	1	0	1	3	5	5	0	+	1.18355	1.56618	B4DQF6;B0QY89;Q9Y262;B3KPB9;B0QY90;C9JHP4;C9K0Q7;Q7Z5X3;B4DEH4;Q8N7H0;B3KNG0;H7C3A0	B4DQF6;B0QY89;Q9Y262;B3KPB9;B0QY90	Eukaryotic translation initiation factor 3 subunit L	EIF3L	tr|B4DQF6|B4DQF6_HUMAN Eukaryotic translation initiation factor 3 subunit L OS=Homo sapiens GN=EIF3L PE=2 SV=1;tr|B0QY89|B0QY89_HUMAN Eukaryotic translation initiation factor 3 subunit L OS=Homo sapiens GN=EIF3L PE=1 SV=1;sp|Q9Y262|EIF3L_HUMAN Eukaryotic t
16.7056	16.7729	16.3316	18.9144	18.5255	17.0451	Homo sapiens	2.0776	5804800	3	0	0	0	1	1	0	0.00056306		0.931755	1.55829	M0QXB0;U3KQS7;V9GZ56;Q9Y4Z0	M0QXB0;U3KQS7;V9GZ56;Q9Y4Z0	U6 snRNA-associated Sm-like protein LSm4	LSM4	tr|M0QXB0|M0QXB0_HUMAN U6 snRNA-associated Sm-like protein LSm4 OS=Homo sapiens GN=LSM4 PE=1 SV=1;tr|U3KQS7|U3KQS7_HUMAN U6 snRNA-associated Sm-like protein LSm4 (Fragment) OS=Homo sapiens GN=LSM4 PE=1 SV=1;tr|V9GZ56|V9GZ56_HUMAN U6 snRNA-associated Sm-lik
17.9705	17.2526	16.7284	19.048	18.8219	18.6971	Homo sapiens	7.7782	12260000	19	0	1	0	3	1	2	0	+	1.26422	1.53854	B5BUB5;P05455;E7ERC4;Q14730;E9PFL9;Q2F832;Q9UMH5;E9PGX9	B5BUB5;P05455;E7ERC4;Q14730	Lupus La protein	SSB	tr|B5BUB5|B5BUB5_HUMAN Autoantigen La (Fragment) OS=Homo sapiens GN=SSB PE=2 SV=1;sp|P05455|LA_HUMAN Lupus La protein OS=Homo sapiens GN=SSB PE=1 SV=2;tr|E7ERC4|E7ERC4_HUMAN Lupus La protein (Fragment) OS=Homo sapiens GN=SSB PE=1 SV=1;tr|Q14730|Q14730_HUMA
17.9914	16.4072	16.6129	18.504	18.6296	18.4914	Homo sapiens	6.2787	12116000	24	1	0	0	1	1	1	0		1.03995	1.53787	P42126;H3BS70;Q96DC0	P42126;H3BS70;Q96DC0	Enoyl-CoA delta isomerase 1, mitochondrial	ECI1;DCI	sp|P42126|ECI1_HUMAN Enoyl-CoA delta isomerase 1, mitochondrial OS=Homo sapiens GN=ECI1 PE=1 SV=1;tr|H3BS70|H3BS70_HUMAN Enoyl-CoA delta isomerase 1, mitochondrial (Fragment) OS=Homo sapiens GN=ECI1 PE=1 SV=1;tr|Q96DC0|Q96DC0_HUMAN DCI protein OS=Homo sapi
16.6569	16.1194	16.7331	17.5892	18.0586	18.4524	Homo sapiens	4.9301	4763400	8	0	0	0	1	1	1	0	+	1.39812	1.53024	Q15203;Q7KZ52;B8ZZQ6;V9HVW6;Q15202;Q8TBK9;Q86YS2;Q53S24;Q15204;P06454	Q15203;Q7KZ52;B8ZZQ6;V9HVW6;Q15202;Q8TBK9;Q86YS2;Q53S24;Q15204;P06454	Prothymosin alpha;Prothymosin alpha, N-terminally processed;Thymosin alpha-1	PTMA;PTMAP7	tr|Q15203|Q15203_HUMAN Prothymosin alpha OS=Homo sapiens PE=4 SV=2;tr|Q7KZ52|Q7KZ52_HUMAN PTMA protein (Fragment) OS=Homo sapiens GN=PTMA PE=2 SV=1;tr|B8ZZQ6|B8ZZQ6_HUMAN Prothymosin alpha OS=Homo sapiens GN=PTMA PE=1 SV=1;tr|V9HVW6|V9HVW6_HUMAN Uncharacte
20.668	20.3733	16.5559	20.9315	20.9713	20.2762	Homo sapiens	1.4874	36337000	13	1	1	0	1	1	1	0.0096349		0.427781	1.5273	K7EM02;K7EIJ8;Q8IYT4	K7EM02;K7EIJ8;Q8IYT4	Katanin p60 ATPase-containing subunit A-like 2	KATNAL2	tr|K7EM02|K7EM02_HUMAN Katanin p60 ATPase-containing subunit A-like 2 (Fragment) OS=Homo sapiens GN=KATNAL2 PE=1 SV=1;tr|K7EIJ8|K7EIJ8_HUMAN Katanin p60 ATPase-containing subunit A-like 2 (Fragment) OS=Homo sapiens GN=KATNAL2 PE=1 SV=1;sp|Q8IYT4|KATL2_HUMA
20.7816	19.2253	20.6297	21.6869	21.7844	21.7319	Homo sapiens	39.756	80920000	50	4	3	4	6	7	7	0		1.0369	1.52218	Q5QNZ2;Q53GB3;Q08ET0;A8K4W2;P24539	Q5QNZ2;Q53GB3;Q08ET0;A8K4W2;P24539	ATP synthase F(0) complex subunit B1, mitochondrial	ATP5F1;hCG_39985	tr|Q5QNZ2|Q5QNZ2_HUMAN ATP synthase F(0) complex subunit B1, mitochondrial OS=Homo sapiens GN=ATP5F1 PE=1 SV=1;tr|Q53GB3|Q53GB3_HUMAN ATP synthase, H+ transporting, mitochondrial F0 complex, subunit b isoform 1 variant (Fragment) OS=Homo sapiens PE=2 SV=1;
29.3621	29.4368	29.4078	30.9244	30.9613	30.8702	Homo sapiens	323.31	22570000000	1703	45	45	44	49	52	50	0	+	3.2929	1.51642	H6VRG2	H6VRG2		KRT1	tr|H6VRG2|H6VRG2_HUMAN Keratin 1 OS=Homo sapiens GN=KRT1 PE=3 SV=1	+
17.7455	18.9893	18.9517	19.6521	20.2255	20.2942	Homo sapiens	70.971	26344000	39	1	2	2	2	2	3	0		1.08672	1.49513	Q6IB71;A0A140VK43;P25788;G3V3W4;G3V5N4	Q6IB71;A0A140VK43;P25788;G3V3W4;G3V5N4	Proteasome subunit alpha type;Proteasome subunit alpha type-3	PSMA3	tr|Q6IB71|Q6IB71_HUMAN Proteasome subunit alpha type OS=Homo sapiens GN=PSMA3 PE=2 SV=1;tr|A0A140VK43|A0A140VK43_HUMAN Proteasome subunit alpha type OS=Homo sapiens PE=2 SV=1;sp|P25788|PSA3_HUMAN Proteasome subunit alpha type-3 OS=Homo sapiens GN=PSMA3 PE=
22.7427	23.1497	22.6693	24.6301	24.0574	24.3422	Homo sapiens	323.31	423190000	166	8	8	8	12	12	12	0	+	1.66427	1.4893	A0A1L1UHR1;P21796;B3KTS5;C9JI87;B4DEI3	A0A1L1UHR1;P21796;B3KTS5;C9JI87	Voltage-dependent anion-selective channel protein 1	VDAC1	tr|A0A1L1UHR1|A0A1L1UHR1_HUMAN Sperm binding protein 1a OS=Homo sapiens PE=2 SV=1;sp|P21796|VDAC1_HUMAN Voltage-dependent anion-selective channel protein 1 OS=Homo sapiens GN=VDAC1 PE=1 SV=2;tr|B3KTS5|B3KTS5_HUMAN cDNA FLJ38670 fis, clone HSYRA2000190, hig
16.9862	18.3139	18.1383	19.0378	19.4304	19.3902	Homo sapiens	4.8029	15292000	23	0	1	1	3	2	2	0		1.11288	1.47331	B4DTT0;Q7Z3X3;H7C3P4;A8K6V6;A0A024RBC5;F6S8M0;B4E284;P15586;F5H4C6;A0A0S2Z3S2;H0YFA9	B4DTT0;Q7Z3X3;H7C3P4;A8K6V6;A0A024RBC5;F6S8M0;B4E284;P15586;F5H4C6;A0A0S2Z3S2	N-acetylglucosamine-6-sulfatase	DKFZp686E12166;GNS	tr|B4DTT0|B4DTT0_HUMAN N-acetylglucosamine-6-sulfatase OS=Homo sapiens PE=2 SV=1;tr|Q7Z3X3|Q7Z3X3_HUMAN N-acetylglucosamine-6-sulfatase OS=Homo sapiens GN=DKFZp686E12166 PE=2 SV=1;tr|H7C3P4|H7C3P4_HUMAN N-acetylglucosamine-6-sulfatase OS=Homo sapiens GN=GN
18.1441	18.3696	17.9949	19.6861	19.6981	19.5338	Homo sapiens	17.395	24202000	37	1	1	2	2	1	3	0	+	2.17283	1.46977	Q03405;M0QYR6;Q9UPI5;M0R1I2;M0R2E9;M0R0H5;M0R0Y4;M0QX27;M0QYS6;M0R383	Q03405;M0QYR6;Q9UPI5;M0R1I2;M0R2E9;M0R0H5;M0R0Y4	Urokinase plasminogen activator surface receptor	PLAUR	sp|Q03405|UPAR_HUMAN Urokinase plasminogen activator surface receptor OS=Homo sapiens GN=PLAUR PE=1 SV=1;tr|M0QYR6|M0QYR6_HUMAN Urokinase plasminogen activator surface receptor (Fragment) OS=Homo sapiens GN=PLAUR PE=1 SV=1;tr|Q9UPI5|Q9UPI5_HUMAN U-plasmino
18.5769	16.8904	18.8186	18.9804	19.9958	19.65	Homo sapiens	14.1	18559000	24	2	0	1	3	6	2	0		0.780926	1.44674	V9HWG9;B2R983;P78417;Q5TA02;Q5TA01	V9HWG9;B2R983;P78417;Q5TA02;Q5TA01	Glutathione S-transferase omega-1	HEL-S-21;GSTO1	tr|V9HWG9|V9HWG9_HUMAN Epididymis secretory protein Li 21 OS=Homo sapiens GN=HEL-S-21 PE=2 SV=1;tr|B2R983|B2R983_HUMAN cDNA, FLJ94267, highly similar to Homo sapiens glutathione S-transferase omega 1 (GSTO1), mRNA OS=Homo sapiens PE=2 SV=1;sp|P78417|GSTO1_
16.0502	16.5512	16.1302	17.8682	17.5181	17.6657	Homo sapiens	49.376	2105600	13	0	1	0	2	2	2	0	+	1.79043	1.44012	B5MCX3;Q15019;B5MD47;C9IY94;C9IZU3;C9JQJ4;C9J938;H7C310;C9JB25;C9J2Q4;H7C2Y0	B5MCX3;Q15019;B5MD47;C9IY94;C9IZU3;C9JQJ4;C9J938;H7C310;C9JB25;C9J2Q4;H7C2Y0	Septin-2	2002-09-01	tr|B5MCX3|B5MCX3_HUMAN Septin-2 OS=Homo sapiens GN=SEPT2 PE=1 SV=1;sp|Q15019|SEPT2_HUMAN Septin-2 OS=Homo sapiens GN=SEPT2 PE=1 SV=1;tr|B5MD47|B5MD47_HUMAN Septin-2 (Fragment) OS=Homo sapiens GN=SEPT2 PE=1 SV=1;tr|C9IY94|C9IY94_HUMAN Septin-2 (Fragment) OS
16.6361	16.1729	17.0862	18.6271	18.6934	16.8764	Homo sapiens	5.5171	6201000	10	1	0	0	1	2	1	0		0.800187	1.43391	B4DEX8;A0A140VJP5;P31153	B4DEX8;A0A140VJP5;P31153	S-adenosylmethionine synthase;S-adenosylmethionine synthase isoform type-2	MAT2A	tr|B4DEX8|B4DEX8_HUMAN S-adenosylmethionine synthase OS=Homo sapiens GN=MAT2A PE=2 SV=1;tr|A0A140VJP5|A0A140VJP5_HUMAN S-adenosylmethionine synthase OS=Homo sapiens PE=2 SV=1;sp|P31153|METK2_HUMAN S-adenosylmethionine synthase isoform type-2 OS=Homo sapien
20.5808	20.7234	20.3005	21.9383	21.9879	21.9779	Homo sapiens	69.934	95002000	91	4	4	4	6	7	7	0	+	2.12269	1.43313	P37802;X6RJP6;C9J5W6;Q9UI15	P37802;X6RJP6	Transgelin-2	TAGLN2	sp|P37802|TAGL2_HUMAN Transgelin-2 OS=Homo sapiens GN=TAGLN2 PE=1 SV=3;tr|X6RJP6|X6RJP6_HUMAN Transgelin-2 (Fragment) OS=Homo sapiens GN=TAGLN2 PE=1 SV=1
19.5871	19.2815	19.5395	20.5601	20.819	21.3183	Homo sapiens	47.653	19830000	30	3	2	2	4	6	6	0	+	1.56142	1.42977	Q5T750	Q5T750	Skin-specific protein 32	XP32	sp|Q5T750|XP32_HUMAN Skin-specific protein 32 OS=Homo sapiens GN=XP32 PE=1 SV=1
17.2274	16.1245	16.9402	18.7694	17.9505	17.8297	Homo sapiens	3.8601	4070200	10	0	0	0	1	1	1	0		1.06972	1.41921	F5GYN4;Q659F9;J3KR44;F5GYJ8;B4DPD5;Q96FW1	F5GYN4;Q659F9;J3KR44;F5GYJ8;B4DPD5;Q96FW1	Ubiquitin thioesterase OTUB1	OTUB1;DKFZp564E242	tr|F5GYN4|F5GYN4_HUMAN Ubiquitin thioesterase OTUB1 OS=Homo sapiens GN=OTUB1 PE=1 SV=1;tr|Q659F9|Q659F9_HUMAN Ubiquitin thioesterase OS=Homo sapiens GN=DKFZp564E242 PE=2 SV=1;tr|J3KR44|J3KR44_HUMAN Ubiquitin thioesterase OS=Homo sapiens GN=OTUB1 PE=1 SV=2;
19.2291	19.523	20.0951	20.6075	20.7152	21.7811	Homo sapiens	36.208	49058000	36	3	2	2	5	6	4	0		1.0531	1.41885	A0A024R0Q4;Q8IV08;B4DEL6;M0R3G9;M0R1F7;M0R2W7;E2QRG1	A0A024R0Q4;Q8IV08;B4DEL6	Phospholipase D3	PLD3	tr|A0A024R0Q4|A0A024R0Q4_HUMAN Phospholipase D family, member 3, isoform CRA_b OS=Homo sapiens GN=PLD3 PE=4 SV=1;sp|Q8IV08|PLD3_HUMAN Phospholipase D3 OS=Homo sapiens GN=PLD3 PE=1 SV=1;tr|B4DEL6|B4DEL6_HUMAN cDNA FLJ59669, highly similar to Homo sapiens ph
16.8513	16.123	16.4896	18.1013	17.8676	17.7477	Homo sapiens	2.5966	2304800	5	0	0	0	3	1	1	0	+	1.58031	1.41756	Q68D64;J3QRD1;Q59H65;P51648;I3L1M4;J3QS00	Q68D64;J3QRD1;Q59H65;P51648;I3L1M4	Fatty aldehyde dehydrogenase	DKFZp686E23276;ALDH3A2	tr|Q68D64|Q68D64_HUMAN Uncharacterized protein DKFZp686E23276 (Fragment) OS=Homo sapiens GN=DKFZp686E23276 PE=2 SV=1;tr|J3QRD1|J3QRD1_HUMAN Fatty aldehyde dehydrogenase OS=Homo sapiens GN=ALDH3A2 PE=1 SV=1;tr|Q59H65|Q59H65_HUMAN Aldehyde dehydrogenase 3A2
23.3732	23.4154	23.217	24.6748	24.8417	24.7018	Homo sapiens	323.31	695890000	248	10	6	11	18	19	22	0	+	2.49643	1.4042	V9HWN7;P04075;H3BQN4;J3KPS3;H3BPS8;H3BUH7;H3BR04;H3BMQ8;A0A0M4FNU3;H3BU78;H3BR68;A4UCS9;A4UCT0	V9HWN7;P04075;H3BQN4;J3KPS3;H3BPS8;H3BUH7;H3BR04;H3BMQ8;A0A0M4FNU3	Fructose-bisphosphate aldolase;Fructose-bisphosphate aldolase A	HEL-S-87p;ALDOA	tr|V9HWN7|V9HWN7_HUMAN Fructose-bisphosphate aldolase OS=Homo sapiens GN=HEL-S-87p PE=2 SV=1;sp|P04075|ALDOA_HUMAN Fructose-bisphosphate aldolase A OS=Homo sapiens GN=ALDOA PE=1 SV=2;tr|H3BQN4|H3BQN4_HUMAN Fructose-bisphosphate aldolase OS=Homo sapiens GN=
17.2738	17.598	16.1234	18.5047	18.6005	18.0943	Homo sapiens	57.243	4564500	19	1	1	1	2	1	2	0		1.00993	1.40143	Q07960;O15376;H0YE29;B4DPZ4	Q07960;O15376;H0YE29;B4DPZ4	Rho GTPase-activating protein 1	ARHGAP1	sp|Q07960|RHG01_HUMAN Rho GTPase-activating protein 1 OS=Homo sapiens GN=ARHGAP1 PE=1 SV=1;tr|O15376|O15376_HUMAN CDC42 GAP-related protein (Fragment) OS=Homo sapiens PE=2 SV=1;tr|H0YE29|H0YE29_HUMAN Rho GTPase-activating protein 1 (Fragment) OS=Homo sapie
17.5986	15.9611	17.3551	18.2687	18.1537	18.6376	Homo sapiens	36.718	6211900	16	1	0	1	1	2	3	0		0.916408	1.38173	B4DFL3;A0A140VK46;P28070	B4DFL3;A0A140VK46;P28070	Proteasome subunit beta type-4	PSMB4	tr|B4DFL3|B4DFL3_HUMAN cDNA FLJ56661, highly similar to Proteasome subunit beta type 4 (EC 3.4.25.1) OS=Homo sapiens PE=2 SV=1;tr|A0A140VK46|A0A140VK46_HUMAN Proteasome subunit beta OS=Homo sapiens PE=2 SV=1;sp|P28070|PSB4_HUMAN Proteasome subunit beta typ
17.1321	17.5416	18.0171	18.9374	19.3756	18.516	Homo sapiens	16.579	6103800	15	0	0	1	2	2	1	0		1.21668	1.37937	Q9Y6H1;Q5T1J5	Q9Y6H1;Q5T1J5	Coiled-coil-helix-coiled-coil-helix domain-containing protein 2;Putative coiled-coil-helix-coiled-coil-helix domain-containing protein CHCHD2P9, mitochondrial	CHCHD2;CHCHD2P9	sp|Q9Y6H1|CHCH2_HUMAN Coiled-coil-helix-coiled-coil-helix domain-containing protein 2 OS=Homo sapiens GN=CHCHD2 PE=1 SV=1;sp|Q5T1J5|CHCH9_HUMAN Putative coiled-coil-helix-coiled-coil-helix domain-containing protein CHCHD2P9, mitochondrial OS=Homo sapiens G
17.0456	16.5964	16.9274	18.3275	18.2495	18.1255	Homo sapiens	6.2448	3299100	11	0	0	0	1	2	2	0	+	1.95257	1.3777	B4DMH3;Q53G58;B3KN06;A0A024RBI5;Q59EA2;Q9ULV4;H0YHL7;B7Z9V0;B4E3S0;F8W1H8;F8VUX3;F8VSA4;F8VRE9;F8VTT6;F8VVB7	B4DMH3;Q53G58;B3KN06;A0A024RBI5;Q59EA2;Q9ULV4;H0YHL7;B7Z9V0;B4E3S0	Coronin;Coronin-1C	CORO1C	tr|B4DMH3|B4DMH3_HUMAN Coronin OS=Homo sapiens PE=2 SV=1;tr|Q53G58|Q53G58_HUMAN Coronin (Fragment) OS=Homo sapiens PE=2 SV=1;tr|B3KN06|B3KN06_HUMAN Coronin OS=Homo sapiens PE=2 SV=1;tr|A0A024RBI5|A0A024RBI5_HUMAN Coronin OS=Homo sapiens GN=CORO1C PE=3 SV=1
16.7044	15.0311	16.107	19.178	17.0887	15.7026	Homo sapiens	3.046	4360900	10	0	0	1	1	1	1	0		0.462024	1.37558	C9JP35;C9JMN4;Q92520	C9JP35;C9JMN4;Q92520	Protein FAM3C	FAM3C	tr|C9JP35|C9JP35_HUMAN Protein FAM3C (Fragment) OS=Homo sapiens GN=FAM3C PE=1 SV=1;tr|C9JMN4|C9JMN4_HUMAN Protein FAM3C (Fragment) OS=Homo sapiens GN=FAM3C PE=1 SV=1;sp|Q92520|FAM3C_HUMAN Protein FAM3C OS=Homo sapiens GN=FAM3C PE=1 SV=1
18.5189	18.2288	15.1631	18.7681	18.7463	18.5222	Homo sapiens	8.4713	7184900	19	2	2	0	2	1	1	0		0.481987	1.37529	B4DVI7;Q9UHB9;Q96K97;Q96K98;B3KMI9	B4DVI7;Q9UHB9;Q96K97;Q96K98	Signal recognition particle subunit SRP68	SRP68	tr|B4DVI7|B4DVI7_HUMAN cDNA FLJ54176, highly similar to Signal recognition particle 68 kDa protein OS=Homo sapiens PE=2 SV=1;sp|Q9UHB9|SRP68_HUMAN Signal recognition particle subunit SRP68 OS=Homo sapiens GN=SRP68 PE=1 SV=2;tr|Q96K97|Q96K97_HUMAN cDNA FLJ1
22.1947	22.084	22.1971	23.4261	23.3138	23.8598	Homo sapiens	288.81	229630000	176	10	8	9	14	14	14	0	+	1.82229	1.37467	V9HWF4;P00558;B4E1H9;B4DHM5;B4DHB3;B4DWQ3;V9HW85;A0A140VJR3;P07205	V9HWF4;P00558;B4E1H9	Phosphoglycerate kinase;Phosphoglycerate kinase 1	HEL-S-68p;PGK1	tr|V9HWF4|V9HWF4_HUMAN Phosphoglycerate kinase OS=Homo sapiens GN=HEL-S-68p PE=2 SV=1;sp|P00558|PGK1_HUMAN Phosphoglycerate kinase 1 OS=Homo sapiens GN=PGK1 PE=1 SV=3;tr|B4E1H9|B4E1H9_HUMAN Phosphoglycerate kinase OS=Homo sapiens PE=2 SV=1
18.0804	15.1725	16.9276	17.8926	18.1166	18.2753	Homo sapiens	22.065	7104300	27	1	1	0	3	3	2	0		0.60236	1.36804	B4DH07;Q5JRX3;B4DRW8;B3KM51;A0A0A0MRX9;B3KN37;Q68DT6;B4DEU0;B1APQ0;H0Y7L7	B4DH07;Q5JRX3;B4DRW8;B3KM51;A0A0A0MRX9;B3KN37	Presequence protease, mitochondrial	PITRM1	tr|B4DH07|B4DH07_HUMAN cDNA FLJ53321, highly similar to Homo sapiens pitrilysin metallopeptidase 1 (PITRM1), mRNA OS=Homo sapiens PE=2 SV=1;sp|Q5JRX3|PREP_HUMAN Presequence protease, mitochondrial OS=Homo sapiens GN=PITRM1 PE=1 SV=3;tr|B4DRW8|B4DRW8_HUMAN
19.7045	18.7365	18.8244	19.9713	20.8756	20.5018	Homo sapiens	26.761	26977000	46	2	1	2	6	6	7	0		1.10554	1.36111	P49189;B4DE91;B9EKV4;B4DX14;B4DYY1	P49189;B4DE91;B9EKV4;B4DX14;B4DYY1	4-trimethylaminobutyraldehyde dehydrogenase	ALDH9A1	sp|P49189|AL9A1_HUMAN 4-trimethylaminobutyraldehyde dehydrogenase OS=Homo sapiens GN=ALDH9A1 PE=1 SV=3;tr|B4DE91|B4DE91_HUMAN cDNA FLJ55534, highly similar to 4-trimethylaminobutyraldehyde dehydrogenase (EC 1.2.1.47) OS=Homo sapiens PE=2 SV=1;tr|B9EKV4|B9E
18.9708	18.5992	16.2664	19.6882	19.4934	18.7163	Homo sapiens	8.3895	16114000	20	1	1	0	3	3	2	0		0.568235	1.35386	B4DW81;Q9UFN0	B4DW81;Q9UFN0	Protein NipSnap homolog 3A	NIPSNAP3A	tr|B4DW81|B4DW81_HUMAN cDNA FLJ58863, highly similar to Protein NipSnap3A OS=Homo sapiens PE=2 SV=1;sp|Q9UFN0|NPS3A_HUMAN Protein NipSnap homolog 3A OS=Homo sapiens GN=NIPSNAP3A PE=1 SV=2
16.1808	17.1318	16.5125	18.4756	18.5325	16.8766	Homo sapiens	10.21	6313600	7	0	0	0	2	2	0	0		0.804618	1.35315	Q6AI18;E9PP21;Q9BTA4;B4DY28;Q6ZMS3;P21291;Q6AWD1;E9PND2;B3KVC9;B4E2T4;E9PS42;Q59EQ5	Q6AI18;E9PP21;Q9BTA4;B4DY28;Q6ZMS3;P21291;Q6AWD1;E9PND2;B3KVC9	Cysteine and glycine-rich protein 1	DKFZp686M148;CSRP1;DKFZp686P2249	tr|Q6AI18|Q6AI18_HUMAN Uncharacterized protein DKFZp686M148 (Fragment) OS=Homo sapiens GN=DKFZp686M148 PE=2 SV=1;tr|E9PP21|E9PP21_HUMAN Cysteine and glycine-rich protein 1 OS=Homo sapiens GN=CSRP1 PE=1 SV=1;tr|Q9BTA4|Q9BTA4_HUMAN Epididymis secretory prote
18.9488	15.944	18.0788	19.1172	19.1946	18.7148	Homo sapiens	292.53	12659000	16	2	0	2	1	1	4	0		0.562486	1.35166	A8K6Q8;P02786;G3V0E5;B7Z2I6;F8WBE5	A8K6Q8;P02786;G3V0E5;B7Z2I6	Transferrin receptor protein 1;Transferrin receptor protein 1, serum form	TFRC	tr|A8K6Q8|A8K6Q8_HUMAN cDNA FLJ75881, highly similar to Homo sapiens transferrin receptor (p90, CD71) (TFRC), mRNA OS=Homo sapiens PE=2 SV=1;sp|P02786|TFR1_HUMAN Transferrin receptor protein 1 OS=Homo sapiens GN=TFRC PE=1 SV=2;tr|G3V0E5|G3V0E5_HUMAN Transf
20.1416	20.141	19.8977	21.494	21.5089	21.2305	Homo sapiens	92.005	86219000	76	2	2	2	6	6	4	0	+	2.09735	1.35103	Q5U077;P07195;A8MW50;F5H793;C9J7H8;F5H5G7;F5H155;A0A087WUM2;Q96L19;G3XAP5;F5H245;G9BCY8;G9BCY7;D6NKH9;A0A140VKA7;Q6ZMR3;P07864	Q5U077;P07195;A8MW50	L-lactate dehydrogenase;L-lactate dehydrogenase B chain	LDHB	tr|Q5U077|Q5U077_HUMAN L-lactate dehydrogenase OS=Homo sapiens GN=LDHB PE=2 SV=1;sp|P07195|LDHB_HUMAN L-lactate dehydrogenase B chain OS=Homo sapiens GN=LDHB PE=1 SV=2;tr|A8MW50|A8MW50_HUMAN L-lactate dehydrogenase (Fragment) OS=Homo sapiens GN=LDHB PE=1 S	+
17.8202	15.781	15.8092	16.4918	18.3721	18.5713	Homo sapiens	72.168	5105800	13	1	0	1	0	1	1	0		0.534863	1.34162	A8K9U0;Q9BWF3;E9PB51	A8K9U0;Q9BWF3;E9PB51	RNA-binding protein 4	RBM4	tr|A8K9U0|A8K9U0_HUMAN cDNA FLJ78260, highly similar to Homo sapiens RNA binding motif protein 4, mRNA OS=Homo sapiens PE=2 SV=1;sp|Q9BWF3|RBM4_HUMAN RNA-binding protein 4 OS=Homo sapiens GN=RBM4 PE=1 SV=1;tr|E9PB51|E9PB51_HUMAN RNA-binding protein 4 (Frag
15.9364	16.5591	16.753	15.7101	18.9325	18.6307	Homo sapiens	2.0076	1596100	3	0	0	0	1	2	1	0.0005571		0.478952	1.34161	Q3ZCW2;F8WF17;B9A055;U3KQ88	Q3ZCW2;F8WF17;B9A055;U3KQ88	Galectin-related protein;Galectin	LGALSL	sp|Q3ZCW2|LEGL_HUMAN Galectin-related protein OS=Homo sapiens GN=LGALSL PE=1 SV=2;tr|F8WF17|F8WF17_HUMAN Galectin-related protein OS=Homo sapiens GN=LGALSL PE=1 SV=1;tr|B9A055|B9A055_HUMAN Galectin-related protein OS=Homo sapiens GN=LGALSL PE=1 SV=1;tr|U3K
21.0827	20.666	20.9613	22.1781	22.2653	22.2738	Homo sapiens	180.86	144630000	129	5	3	4	10	12	9	0	+	2.04671	1.33573	B1ANR0;Q6IQ30;Q13310;H0Y5F5;Q15164;Q53GL4;H0YEU6;Q147Y3;Q3B867;Q59GZ7;B1ANR1;H0YCC8;H0YEQ8;H0Y6X6;P0CB38;H0YER0	B1ANR0;Q6IQ30;Q13310;H0Y5F5;Q15164;Q53GL4	Polyadenylate-binding protein;Polyadenylate-binding protein 4	PABPC4	tr|B1ANR0|B1ANR0_HUMAN Polyadenylate-binding protein OS=Homo sapiens GN=PABPC4 PE=1 SV=1;tr|Q6IQ30|Q6IQ30_HUMAN Polyadenylate-binding protein OS=Homo sapiens GN=PABPC4 PE=2 SV=1;sp|Q13310|PABP4_HUMAN Polyadenylate-binding protein 4 OS=Homo sapiens GN=PABPC
16.8494	16.5535	16.7686	19.4119	17.7959	16.9391	Homo sapiens	2.5893	5985800	7	1	0	0	1	1	1	0		0.675146	1.32513	Q9Y3D6	Q9Y3D6	Mitochondrial fission 1 protein	FIS1	sp|Q9Y3D6|FIS1_HUMAN Mitochondrial fission 1 protein OS=Homo sapiens GN=FIS1 PE=1 SV=2
17.0726	16.4072	18.2308	18.4797	18.4972	18.705	Homo sapiens	16.548	8009500	20	0	0	0	3	3	3	0		0.876561	1.32377	Q5W0J0;A0A087X163;B7Z5V3;Q9NP72;Q59EW3;Q9BZT2;B7Z4P9;H0Y6T8	Q5W0J0;A0A087X163;B7Z5V3;Q9NP72;Q59EW3	Ras-related protein Rab-18	RAB18	tr|Q5W0J0|Q5W0J0_HUMAN Ras-related protein Rab-18 OS=Homo sapiens GN=RAB18 PE=1 SV=1;tr|A0A087X163|A0A087X163_HUMAN Ras-related protein Rab-18 OS=Homo sapiens GN=RAB18 PE=1 SV=1;tr|B7Z5V3|B7Z5V3_HUMAN cDNA FLJ53088, highly similar to Ras-related protein Ra
16.9161	16.8673	16.8564	18.5526	18.3151	17.7353	Homo sapiens	10.79	6861900	11	0	0	0	1	1	1	0	+	1.49056	1.32103	B4DXS4;Q0QER2;V9HWJ2;V9HW78;Q6FIA4;Q6FI37;B2R5M8;O75874	B4DXS4;Q0QER2;V9HWJ2;V9HW78;Q6FIA4;Q6FI37;B2R5M8;O75874	Isocitrate dehydrogenase [NADP];Isocitrate dehydrogenase [NADP] cytoplasmic	IDH1;HEL-S-26;HEL-216	tr|B4DXS4|B4DXS4_HUMAN cDNA FLJ57227, highly similar to Isocitrate dehydrogenase OS=Homo sapiens PE=2 SV=1;tr|Q0QER2|Q0QER2_HUMAN Isocitrate dehydrogenase 1 (Fragment) OS=Homo sapiens GN=IDH1 PE=2 SV=1;tr|V9HWJ2|V9HWJ2_HUMAN Isocitrate dehydrogenase [NADP]
16.1343	17.4355	16.8408	16.5581	19.1483	18.6539	Homo sapiens	6.9976	9615200	15	0	1	2	1	1	1	0		0.564309	1.31656	A0A087X0D5;Q6IBC3;P09668;Q68D46;Q6LAF8;E9PKT6	A0A087X0D5;Q6IBC3;P09668;Q68D46;Q6LAF8	Pro-cathepsin H;Cathepsin H mini chain;Cathepsin H;Cathepsin H heavy chain;Cathepsin H light chain	CTSH;DKFZp686B24257	tr|A0A087X0D5|A0A087X0D5_HUMAN Pro-cathepsin H OS=Homo sapiens GN=CTSH PE=1 SV=1;tr|Q6IBC3|Q6IBC3_HUMAN CTSH protein OS=Homo sapiens GN=CTSH PE=2 SV=1;sp|P09668|CATH_HUMAN Pro-cathepsin H OS=Homo sapiens GN=CTSH PE=1 SV=4;tr|Q68D46|Q68D46_HUMAN Uncharacter
16.3332	16.8271	17.0974	17.1338	18.5661	18.4373	Homo sapiens	4.3033	7956900	12	0	0	0	1	1	2	0		0.898437	1.29321	B4DVZ4;Q53EW8;Q16762;B1AH48	B4DVZ4;Q53EW8;Q16762	Sulfurtransferase;Thiosulfate sulfurtransferase	TST	tr|B4DVZ4|B4DVZ4_HUMAN cDNA FLJ57870, highly similar to Thiosulfate sulfurtransferase (EC 2.8.1.1) OS=Homo sapiens PE=2 SV=1;tr|Q53EW8|Q53EW8_HUMAN Sulfurtransferase (Fragment) OS=Homo sapiens PE=2 SV=1;sp|Q16762|THTR_HUMAN Thiosulfate sulfurtransferase OS
21.0586	21.1681	20.8538	22.3443	22.4825	22.1272	Homo sapiens	9.0112	108770000	51	3	3	2	4	3	3	0	+	1.94665	1.29118	Q6FHN3;Q32Q12;P22392;E7ERL0;J3KPD9;O60361;P15531;C9K028;F6XY72;E5RHP0	Q6FHN3;Q32Q12;P22392;E7ERL0;J3KPD9;O60361;P15531	Nucleoside diphosphate kinase;Nucleoside diphosphate kinase B;Putative nucleoside diphosphate kinase;Nucleoside diphosphate kinase A	NME2;NME1-NME2;NME1;NME2P1	tr|Q6FHN3|Q6FHN3_HUMAN Nucleoside diphosphate kinase OS=Homo sapiens GN=NME2 PE=2 SV=1;tr|Q32Q12|Q32Q12_HUMAN Nucleoside diphosphate kinase OS=Homo sapiens GN=NME1-NME2 PE=1 SV=1;sp|P22392|NDKB_HUMAN Nucleoside diphosphate kinase B OS=Homo sapiens GN=NME2
21.7339	21.1451	21.6333	22.308	23.1824	22.8414	Homo sapiens	57.1	162370000	47	2	2	2	5	4	4	0		1.25671	1.27317	F5H3C5;F5H4R2;F5GYZ5;Q7Z7M6;Q4ZJI1;Q7Z7M7;Q7Z7M4;A0A0C4DFU2;P04179;G8JLJ2;A0A0C4DFU1;Q7Z7M5;A0A0C4DG56;Q6LE88;Q9UG59;Q96AM7;G5E9P6;F5GXZ9	F5H3C5;F5H4R2;F5GYZ5;Q7Z7M6;Q4ZJI1;Q7Z7M7;Q7Z7M4;A0A0C4DFU2;P04179;G8JLJ2;A0A0C4DFU1;Q7Z7M5;A0A0C4DG56	Superoxide dismutase;Superoxide dismutase [Mn], mitochondrial	SOD2	tr|F5H3C5|F5H3C5_HUMAN Superoxide dismutase (Fragment) OS=Homo sapiens GN=SOD2 PE=1 SV=1;tr|F5H4R2|F5H4R2_HUMAN Superoxide dismutase (Fragment) OS=Homo sapiens GN=SOD2 PE=1 SV=1;tr|F5GYZ5|F5GYZ5_HUMAN Superoxide dismutase (Fragment) OS=Homo sapiens GN=SOD2
20.5683	20.5251	20.3574	21.1421	22.2414	21.8393	Homo sapiens	18.618	113510000	90	4	1	3	6	6	9	0		1.21011	1.25735	V9HW98;P62258;G9K389;G9K388;B7ZA86;K7EM20;B4DJF2;I3L3T1;B4DJB0;K7EIT4;B3KT37;I3L0W5	V9HW98;P62258;G9K389;G9K388;B7ZA86	14-3-3 protein epsilon	HEL2;YWHAE;YWHAE/FAM22B fusion;YWHAE/FAM22A fusion	tr|V9HW98|V9HW98_HUMAN Epididymis luminal protein 2 OS=Homo sapiens GN=HEL2 PE=1 SV=1;sp|P62258|1433E_HUMAN 14-3-3 protein epsilon OS=Homo sapiens GN=YWHAE PE=1 SV=1;tr|G9K389|G9K389_HUMAN YWHAE/FAM22B fusion protein (Fragment) OS=Homo sapiens GN=YWHAE/FAM
18.0485	18.0631	17.5409	19.0943	19.244	19.0823	Homo sapiens	144.42	10042000	15	1	1	1	1	1	1	0	+	1.70341	1.25603	C9JAW5;B2R4G1;A0A024R2M9;C9JNU6;Q9Y241	C9JAW5;B2R4G1;A0A024R2M9;C9JNU6;Q9Y241	HIG1 domain family member 1A, mitochondrial	HIGD1A	tr|C9JAW5|C9JAW5_HUMAN Uncharacterized protein OS=Homo sapiens PE=4 SV=1;tr|B2R4G1|B2R4G1_HUMAN cDNA, FLJ92076, Homo sapiens likely ortholog of mouse hypoxia induced gene 1(HIG1), mRNA OS=Homo sapiens PE=2 SV=1;tr|A0A024R2M9|A0A024R2M9_HUMAN HIG1 domain fa
17.1432	14.3084	15.3593	16.4962	16.7266	17.3545	Homo sapiens	3.0757	2330300	6	0	0	0	0	0	0	0		0.546272	1.25548	A0A140VJL0;Q6NVY1;B9A058;B8ZZZ0	A0A140VJL0;Q6NVY1	3-hydroxyisobutyryl-CoA hydrolase, mitochondrial	HIBCH	tr|A0A140VJL0|A0A140VJL0_HUMAN 3-hydroxyisobutyryl-CoA hydrolase, mitochondrial OS=Homo sapiens PE=2 SV=1;sp|Q6NVY1|HIBCH_HUMAN 3-hydroxyisobutyryl-CoA hydrolase, mitochondrial OS=Homo sapiens GN=HIBCH PE=1 SV=2
16.956	16.2116	15.8579	17.6601	18.6028	16.5017	Homo sapiens	4.3837	1044500	3	0	0	0	1	1	0	0		0.673808	1.24637	A0A0A0MRP8;C9J4G8;C9JV02;A0A087X142;B7ZVZ1;A6NMH6;A6NFQ9;F8W8I8;Q92599	A0A0A0MRP8;C9J4G8;C9JV02;A0A087X142;B7ZVZ1;A6NMH6;A6NFQ9;F8W8I8;Q92599	Septin-8	2008-09-01	tr|A0A0A0MRP8|A0A0A0MRP8_HUMAN Septin-8 (Fragment) OS=Homo sapiens GN=SEPT8 PE=1 SV=6;tr|C9J4G8|C9J4G8_HUMAN Septin-8 (Fragment) OS=Homo sapiens GN=SEPT8 PE=1 SV=1;tr|C9JV02|C9JV02_HUMAN Septin-8 (Fragment) OS=Homo sapiens GN=SEPT8 PE=1 SV=1;tr|A0A087X142|
16.8802	17.3528	15.9861	19.7662	18.4897	15.6676	Homo sapiens	31.093	16014000	23	0	1	0	1	2	0	0		0.361383	1.23477	A0A024RBH7;G5E972;A0A024RBE7;P42167;Q59G12;P42166;H0YJH7	A0A024RBH7;G5E972;A0A024RBE7;P42167;Q59G12;P42166	Lamina-associated polypeptide 2, isoforms beta/gamma;Thymopoietin;Thymopentin;Lamina-associated polypeptide 2, isoform alpha;Thymopoietin;Thymopentin	TMPO	tr|A0A024RBH7|A0A024RBH7_HUMAN Thymopoietin, isoform CRA_a OS=Homo sapiens GN=TMPO PE=4 SV=1;tr|G5E972|G5E972_HUMAN Lamina-associated polypeptide 2, isoforms beta/gamma OS=Homo sapiens GN=TMPO PE=1 SV=1;tr|A0A024RBE7|A0A024RBE7_HUMAN Thymopoietin, isoform
18.6286	18.3816	18.3611	19.6863	19.3517	20.0174	Homo sapiens	10.042	12062000	30	2	2	4	3	5	4	0		1.55052	1.22801	Q6I9T8;B3KUN1;P67775;B3KQ51;Q8WZ56;Q5U0I7;B3KRM2;A0A140VJS0;P62714;E5RFI3;E5RHP4;E7ESG8;E5RHC1;H0YBN9;E5RI56;H0YC23;H3BV22;H3BTA2;Q5U086;A0A024R625;B9PSA4;B9Q7H0;B7Z2C5;P60510	Q6I9T8;B3KUN1;P67775;B3KQ51;Q8WZ56;Q5U0I7;B3KRM2;A0A140VJS0;P62714	Serine/threonine-protein phosphatase;Serine/threonine-protein phosphatase 2A catalytic subunit alpha isoform;Serine/threonine-protein phosphatase 2A catalytic subunit beta isoform	PPP2CA;PPP2CB	tr|Q6I9T8|Q6I9T8_HUMAN Serine/threonine-protein phosphatase OS=Homo sapiens GN=PPP2CA PE=2 SV=1;tr|B3KUN1|B3KUN1_HUMAN Serine/threonine-protein phosphatase OS=Homo sapiens GN=PPP2CA PE=2 SV=1;sp|P67775|PP2AA_HUMAN Serine/threonine-protein phosphatase 2A ca
18.3954	19.1681	17.8125	20.7213	19.507	18.8263	Homo sapiens	231.99	382980000	195	2	3	4	12	11	11	0		0.672076	1.22617	E7ER44;V9HWI4;A0A161I202;P02788;B7ZAL5;E7EQB2;B3VMW0;A8K494;Q2TUW9;Q5EK51;B3KSL2;B4E1V0;Q19KS2;Q8IX02;C9JCF5;B4E1L2	E7ER44;V9HWI4;A0A161I202;P02788;B7ZAL5;E7EQB2;B3VMW0;A8K494;Q2TUW9;Q5EK51;B3KSL2;B4E1V0	Lactotransferrin;Lactoferricin-H;Kaliocin-1;Lactoferroxin-A;Lactoferroxin-B;Lactoferroxin-C	LTF;HEL110	tr|E7ER44|E7ER44_HUMAN Lactotransferrin OS=Homo sapiens GN=LTF PE=1 SV=1;tr|V9HWI4|V9HWI4_HUMAN Epididymis luminal protein 110 OS=Homo sapiens GN=HEL110 PE=2 SV=1;tr|A0A161I202|A0A161I202_HUMAN Lactoferrin OS=Homo sapiens GN=LTF PE=2 SV=1;sp|P02788|TRFL_HU
17.6229	17.9095	17.5053	18.789	19.212	18.7038	Homo sapiens	14.992	15013000	24	1	1	1	1	1	1	0		1.59891	1.22236	F8W031;F8VXJ7;Q9Y2B0;H0YI18;F8W1K5	F8W031;F8VXJ7;Q9Y2B0;H0YI18;F8W1K5	Protein canopy homolog 2	CNPY2	tr|F8W031|F8W031_HUMAN Uncharacterized protein (Fragment) OS=Homo sapiens PE=1 SV=1;tr|F8VXJ7|F8VXJ7_HUMAN Protein canopy homolog 2 (Fragment) OS=Homo sapiens GN=CNPY2 PE=1 SV=1;sp|Q9Y2B0|CNPY2_HUMAN Protein canopy homolog 2 OS=Homo sapiens GN=CNPY2 PE=1 S
19.9304	20.7406	19.9363	21.3484	21.2884	21.6344	Homo sapiens	57.935	53320000	35	4	3	4	5	5	2	0		1.28528	1.22132	V9HWC7;P30041;A4UCS6;B4DUK1	V9HWC7;P30041	Peroxiredoxin-6	HEL-S-128m;PRDX6	tr|V9HWC7|V9HWC7_HUMAN Epididymis secretory sperm binding protein Li 128m OS=Homo sapiens GN=HEL-S-128m PE=2 SV=1;sp|P30041|PRDX6_HUMAN Peroxiredoxin-6 OS=Homo sapiens GN=PRDX6 PE=1 SV=3
21.7508	21.0485	21.1021	22.5258	22.4635	22.5674	Homo sapiens	45.247	187920000	106	6	5	6	10	9	9	0		1.47895	1.21843	F8W1A4;A0A140VK93;P54819;B4DLK2;F8VZG5;G3V213;F8VY04;F8VPP1;P0A1V4	F8W1A4;A0A140VK93;P54819;B4DLK2;F8VZG5;G3V213;F8VY04	Adenylate kinase 2, mitochondrial;Adenylate kinase 2, mitochondrial;Adenylate kinase 2, mitochondrial, N-terminally processed	AK2	tr|F8W1A4|F8W1A4_HUMAN Adenylate kinase 2, mitochondrial OS=Homo sapiens GN=AK2 PE=1 SV=1;tr|A0A140VK93|A0A140VK93_HUMAN Adenylate kinase 2, mitochondrial OS=Homo sapiens GN=AK2 PE=2 SV=1;sp|P54819|KAD2_HUMAN Adenylate kinase 2, mitochondrial OS=Homo sapie
20.3395	20.3153	20.5975	21.4804	21.7309	21.6596	Homo sapiens	23.058	85587000	59	4	2	2	4	4	3	0	+	2.0319	1.20616	A0A024R3X7;Q9UNM1;P61604;B8ZZL8;B8ZZ54;S4R3N1	A0A024R3X7;Q9UNM1;P61604;B8ZZL8;B8ZZ54	10 kDa heat shock protein, mitochondrial	HSPE1;EPFP1	tr|A0A024R3X7|A0A024R3X7_HUMAN Heat shock 10kDa protein 1 (Chaperonin 10), isoform CRA_d OS=Homo sapiens GN=HSPE1 PE=3 SV=1;tr|Q9UNM1|Q9UNM1_HUMAN Chaperonin 10-related protein (Fragment) OS=Homo sapiens GN=EPFP1 PE=3 SV=1;sp|P61604|CH10_HUMAN 10 kDa heat
19.0735	18.2334	16.5825	18.9937	19.3195	19.191	Homo sapiens	7.4338	13742000	26	2	1	0	2	3	3	0		0.612581	1.20498	A0A024RDQ0;A0A024RDS1;Q92598;B4DF68;A0A0A0MSM0;B4DY72;B4DZB4;R4GN69;D6RJ96;B3KNM0;E9PDE8;B4DXT2;Q53ZP9;A0A140VKE7;B4DZR0;O95757	A0A024RDQ0;A0A024RDS1;Q92598;B4DF68;A0A0A0MSM0;B4DY72	Heat shock protein 105 kDa	HSPH1	tr|A0A024RDQ0|A0A024RDQ0_HUMAN Heat shock 105kDa/110kDa protein 1, isoform CRA_a OS=Homo sapiens GN=HSPH1 PE=3 SV=1;tr|A0A024RDS1|A0A024RDS1_HUMAN Heat shock 105kDa/110kDa protein 1, isoform CRA_c OS=Homo sapiens GN=HSPH1 PE=3 SV=1;sp|Q92598|HS105_HUMAN He
15.4964	15.6632	15.9133	16.663	16.8633	17.1517	Homo sapiens	2.6071	854060	5	0	0	1	2	1	2	0		1.63349	1.20169	Q9Y3F4;B0AZV0	Q9Y3F4;B0AZV0	Serine-threonine kinase receptor-associated protein	STRAP	sp|Q9Y3F4|STRAP_HUMAN Serine-threonine kinase receptor-associated protein OS=Homo sapiens GN=STRAP PE=1 SV=1;tr|B0AZV0|B0AZV0_HUMAN cDNA, FLJ79540, highly similar to Serine-threonine kinase receptor-associatedprotein OS=Homo sapiens PE=2 SV=1
19.4776	18.3139	18.6467	20.9082	19.1811	19.9352	Homo sapiens	28.09	13395000	37	4	4	2	6	5	5	0		0.725435	1.19544	Q4W4Y1;Q8WUM4;B4DHD2;B7Z5C1;C9IZF9;F8WEQ7;F8WBR8;F8WDK9	Q4W4Y1;Q8WUM4;B4DHD2	Programmed cell death 6-interacting protein	DRIP4;PDCD6IP	tr|Q4W4Y1|Q4W4Y1_HUMAN Dopamine receptor interacting protein 4 OS=Homo sapiens GN=DRIP4 PE=2 SV=1;sp|Q8WUM4|PDC6I_HUMAN Programmed cell death 6-interacting protein OS=Homo sapiens GN=PDCD6IP PE=1 SV=1;tr|B4DHD2|B4DHD2_HUMAN cDNA FLJ55458, highly similar to
17.7994	17.1102	18.479	18.2919	19.4588	19.2197	Homo sapiens	8.2678	10158000	15	1	0	1	3	3	2	0		0.812868	1.19393	Q53FB6;P05091;B4YAH7;S4R3S4;Q9UN17;F8VP50	Q53FB6;P05091;B4YAH7	Aldehyde dehydrogenase, mitochondrial	ALDH2	tr|Q53FB6|Q53FB6_HUMAN Mitochondrial aldehyde dehydrogenase 2 variant (Fragment) OS=Homo sapiens PE=2 SV=1;sp|P05091|ALDH2_HUMAN Aldehyde dehydrogenase, mitochondrial OS=Homo sapiens GN=ALDH2 PE=1 SV=2;tr|B4YAH7|B4YAH7_HUMAN ALDH2 (Fragment) OS=Homo sapien
19.0041	19.2616	20.1049	20.5533	20.7478	20.6252	Homo sapiens	264.96	58288000	87	3	2	4	6	5	6	0		1.14082	1.1852	P80723;U3KQP0	P80723	Brain acid soluble protein 1	BASP1	sp|P80723|BASP1_HUMAN Brain acid soluble protein 1 OS=Homo sapiens GN=BASP1 PE=1 SV=2
17.2263	18.5745	18.0385	19.0399	18.9687	19.3796	Homo sapiens	1.9972	10089000	4	0	1	2	1	1	1	0.00055525		0.987716	1.18298	P30273;A6NCQ8	P30273	High affinity immunoglobulin epsilon receptor subunit gamma	FCER1G	sp|P30273|FCERG_HUMAN High affinity immunoglobulin epsilon receptor subunit gamma OS=Homo sapiens GN=FCER1G PE=1 SV=1
20.7639	20.9463	20.6646	22.0363	21.987	21.8992	Homo sapiens	172.96	97330000	87	4	2	1	7	6	6	0	+	2.2247	1.18261	V9HWD6;B5BU24;P31946;Q4VY20;Q4VY19;A0A0J9YWE8;Q59EQ2;A0A0J9YWZ2;B2R6N6;B9Q0N7;Q3YBA8;A2IDB2;Q9H4N8	V9HWD6;B5BU24;P31946	14-3-3 protein beta/alpha;14-3-3 protein beta/alpha, N-terminally processed	HEL-S-1;YWHAB	tr|V9HWD6|V9HWD6_HUMAN Epididymis secretory protein Li 1 OS=Homo sapiens GN=HEL-S-1 PE=2 SV=1;tr|B5BU24|B5BU24_HUMAN 14-3-3 protein beta/alpha OS=Homo sapiens GN=YWHAB PE=2 SV=1;sp|P31946|1433B_HUMAN 14-3-3 protein beta/alpha OS=Homo sapiens GN=YWHAB PE=1
22.6578	22.5409	22.5619	23.8648	23.7918	23.6386	Homo sapiens	80.911	255310000	184	10	9	12	12	12	12	0	+	2.38661	1.1782	E9KL35;P63244;J3KPE3;H0Y8W2;D6RFX4;H0YAF8;D6RHH4;D6R9Z1;H0YAM7;D6RAC2;D6R9L0;B4DVD2;D6REE5;H0Y8R5;D6RBD0;D6RFZ9;D6RAU2;E9PD14;D6RF23;B4E0C3;H0Y9P0;D6RGK8;D6R909;B4DWC6;D6RHJ5	E9KL35;P63244;J3KPE3;H0Y8W2;D6RFX4;H0YAF8;D6RHH4;D6R9Z1;H0YAM7;D6RAC2;D6R9L0;B4DVD2;D6REE5	Guanine nucleotide-binding protein subunit beta-2-like 1;Guanine nucleotide-binding protein subunit beta-2-like 1, N-terminally processed	GNB2L1	tr|E9KL35|E9KL35_HUMAN Epididymis tissue sperm binding protein Li 3a OS=Homo sapiens PE=1 SV=1;sp|P63244|RACK1_HUMAN Receptor of activated protein C kinase 1 OS=Homo sapiens GN=RACK1 PE=1 SV=3;tr|J3KPE3|J3KPE3_HUMAN Receptor of-activated protein C kinase 1
20.3407	21.3032	21.2085	22.1836	22.1914	21.9972	Homo sapiens	17.787	65088000	40	5	3	3	6	6	7	0		1.19185	1.17328	A8K7F6;P60842;A8K088;J3KT12;Q59F68;J3KTB5;J3QL43;J3QS69;J3QR64;J3QLN6;B4DNH2;E7EQG2;Q14240;J3QKZ9;B4E047;J3KS25;J3KSZ0;J3KTN0;B4DKP9;J3KSN7;B4E102;Q9NZE6;J3KT04;J3KS93;E7EMV8;Q86WD0;Q96B07;B4DJX6;A0A0F7VFL4;D3DSD6	A8K7F6;P60842;A8K088;J3KT12;Q59F68;J3KTB5;J3QL43;J3QS69;J3QR64;J3QLN6;B4DNH2;E7EQG2;Q14240	Eukaryotic initiation factor 4A-I;Eukaryotic initiation factor 4A-II;Eukaryotic initiation factor 4A-II, N-terminally processed	EIF4A1;EIF4A2	tr|A8K7F6|A8K7F6_HUMAN cDNA FLJ78244, highly similar to Homo sapiens eukaryotic translation initiation factor 4A, isoform 1 (EIF4A1), mRNA OS=Homo sapiens PE=2 SV=1;sp|P60842|IF4A1_HUMAN Eukaryotic initiation factor 4A-I OS=Homo sapiens GN=EIF4A1 PE=1 SV=1
16.5537	16.6574	17.5356	16.6009	19.0505	18.5399	Homo sapiens	16.535	5156000	4	0	0	0	0	1	1	0		0.535484	1.1482	Q5HYD9;H3BUX2;J3KNF8;O43169;D6RFH4	Q5HYD9;H3BUX2;J3KNF8;O43169;D6RFH4	Cytochrome b5 type B	DKFZp686M0619;CYB5B	tr|Q5HYD9|Q5HYD9_HUMAN Uncharacterized protein DKFZp686M0619 (Fragment) OS=Homo sapiens GN=DKFZp686M0619 PE=2 SV=1;tr|H3BUX2|H3BUX2_HUMAN Cytochrome b5 type B OS=Homo sapiens GN=CYB5B PE=1 SV=1;tr|J3KNF8|J3KNF8_HUMAN Cytochrome b5 type B OS=Homo sapiens GN
17.1309	17.6276	18.4889	18.6336	19.1094	18.9462	Homo sapiens	36.956	12571000	14	0	1	1	2	2	2	0		0.949974	1.14726	Q12846;C9JFM5;H3BMK2;A0A087WWW0;B7Z425	Q12846;C9JFM5;H3BMK2;A0A087WWW0;B7Z425	Syntaxin-4	STX4;STX4A	sp|Q12846|STX4_HUMAN Syntaxin-4 OS=Homo sapiens GN=STX4 PE=1 SV=2;tr|C9JFM5|C9JFM5_HUMAN Syntaxin-4 (Fragment) OS=Homo sapiens GN=STX4 PE=1 SV=1;tr|H3BMK2|H3BMK2_HUMAN Syntaxin-4 OS=Homo sapiens GN=STX4 PE=1 SV=1;tr|A0A087WWW0|A0A087WWW0_HUMAN Syntaxin-4 (
16.2553	16.6376	16.4278	17.5727	17.898	17.2743	Homo sapiens	5.1201	3304400	11	0	0	0	1	1	1	0		1.48676	1.14147	B4DHX4;A0A0S2Z3X8;P31150;G5E9U5;B4DH24;A0A0S2Z426;B4E070	B4DHX4;A0A0S2Z3X8;P31150;G5E9U5;B4DH24	Rab GDP dissociation inhibitor alpha	GDI1	tr|B4DHX4|B4DHX4_HUMAN Rab GDP dissociation inhibitor OS=Homo sapiens PE=2 SV=1;tr|A0A0S2Z3X8|A0A0S2Z3X8_HUMAN Rab GDP dissociation inhibitor (Fragment) OS=Homo sapiens GN=GDI1 PE=2 SV=1;sp|P31150|GDIA_HUMAN Rab GDP dissociation inhibitor alpha OS=Homo sap
15.1918	15.0771	18.2923	17.4268	17.3591	17.1848	Homo sapiens	3.28	2544300	5	0	0	0	2	2	0	0		0.404216	1.13651	J3KSI7;J3QL84;J3KS44;J3QLV3;J3KRY6;Q8NBT6;Q5JPC1;Q9HC21;J3KSB1	J3KSI7;J3QL84;J3KS44;J3QLV3;J3KRY6;Q8NBT6;Q5JPC1;Q9HC21;J3KSB1	Mitochondrial thiamine pyrophosphate carrier	SLC25A19;DKFZp667O1614	tr|J3KSI7|J3KSI7_HUMAN Mitochondrial thiamine pyrophosphate carrier (Fragment) OS=Homo sapiens GN=SLC25A19 PE=1 SV=1;tr|J3QL84|J3QL84_HUMAN Mitochondrial thiamine pyrophosphate carrier (Fragment) OS=Homo sapiens GN=SLC25A19 PE=1 SV=8;tr|J3KS44|J3KS44_HUMAN
19.7486	16.7999	19.9489	19.9015	19.9912	19.9894	Homo sapiens	18.422	31445000	39	1	0	1	4	3	3	0		0.41645	1.12823	H0YMZ1;H0YN18;H0YL69;P25789;H0YKT8;H0YMI6;H0YMA1;B2RDG0;H0YKS0;H0YLS6;H0YLC2	H0YMZ1;H0YN18;H0YL69;P25789;H0YKT8;H0YMI6;H0YMA1;B2RDG0;H0YKS0	Proteasome subunit alpha type;Proteasome subunit alpha type-4;Proteasome subunit beta type	PSMA4	tr|H0YMZ1|H0YMZ1_HUMAN Proteasome subunit alpha type (Fragment) OS=Homo sapiens GN=PSMA4 PE=1 SV=8;tr|H0YN18|H0YN18_HUMAN Proteasome endopeptidase complex OS=Homo sapiens GN=PSMA4 PE=1 SV=1;tr|H0YL69|H0YL69_HUMAN Proteasome subunit alpha type (Fragment) OS	+
21.0376	20.3151	21.4371	22.0156	22.2715	21.878	Homo sapiens	122.54	125500000	133	5	6	8	13	13	11	0		1.07661	1.12506	Q2TB59;A0A024R0C3;Q13423;E9PCX7;D6RAI5;D6RHU2;Q8N5H5;B4DS88;B4DMN9;H0Y8P5;D6RCR6;Q8ZPL0	Q2TB59;A0A024R0C3;Q13423;E9PCX7	NAD(P) transhydrogenase, mitochondrial	NNT	tr|Q2TB59|Q2TB59_HUMAN Nicotinamide nucleotide transhydrogenase OS=Homo sapiens GN=NNT PE=2 SV=1;tr|A0A024R0C3|A0A024R0C3_HUMAN Nicotinamide nucleotide transhydrogenase, isoform CRA_a OS=Homo sapiens GN=NNT PE=4 SV=1;sp|Q13423|NNTM_HUMAN NAD(P) transhydrog
16.0422	19.2002	18.2364	19.0634	18.6242	19.1542	Homo sapiens	15.043	19623000	34	0	1	1	2	2	2	0		0.445175	1.12103	H3BPJ9;A8K761;O96000;H3BV16	H3BPJ9;A8K761;O96000	NADH dehydrogenase [ubiquinone] 1 beta subcomplex subunit 10	NDUFB10	tr|H3BPJ9|H3BPJ9_HUMAN NADH dehydrogenase [ubiquinone] 1 beta subcomplex subunit 10 OS=Homo sapiens GN=NDUFB10 PE=1 SV=1;tr|A8K761|A8K761_HUMAN NADH dehydrogenase (Ubiquinone) 1 beta subcomplex, 10, 22kDa, isoform CRA_b OS=Homo sapiens GN=NDUFB10 PE=2 SV=1
21.6747	21.7517	21.4226	22.7526	22.9361	22.5219	Homo sapiens	50.581	232620000	98	4	4	4	8	7	8	0		1.72659	1.12053	P48047;Q53HH2;H7C0C1;H7C086;H7C068	P48047;Q53HH2;H7C0C1	ATP synthase subunit O, mitochondrial	ATP5O	sp|P48047|ATPO_HUMAN ATP synthase subunit O, mitochondrial OS=Homo sapiens GN=ATP5O PE=1 SV=1;tr|Q53HH2|Q53HH2_HUMAN Mitochondrial ATP synthase, O subunit variant (Fragment) OS=Homo sapiens PE=2 SV=1;tr|H7C0C1|H7C0C1_HUMAN Uncharacterized protein (Fragment
19.7794	17.1545	19.3502	19.7914	19.266	20.5769	Homo sapiens	4.908	36051000	14	1	2	2	1	2	3	0		0.469117	1.11675	A0A218N9E7;X2D546;X2D544;X2D537;X2D4V5;X2D4V3;X2D4U5;X2D4K6;X2D4F2;X2D4E2;X2D4D6;X2D3Z8;X2D3Z7;X2D3Z6;H9E7F7;A0A059QM31;H9E7P8;A0A059RTG7;A0A059QNV4;E2DTL8;A0A1B1PEQ8;H9E7W2;G3CA49;K7WVJ5;H9E7T7;X5C6M5;X5BKA4;X2CK15;X2C841;W8DFH5;W8D4U9;W8D1X2;V9K571;V9JPM6;V9J3S1;U5Z9R9;U5Z487;U3LSI8;T1SWS8;T1Q632;S4STI1;R9Y478;R9Y412;Q9B2U8;Q9B138;Q8WCW3;Q8HNR1;Q85KS0;Q7Y6M3;Q7Y626;Q6VJJ3;Q6VJD8;Q6VIG7;Q6RQ80;Q…	A0A218N9E7;X2D546;X2D544;X2D537;X2D4V5;X2D4V3;X2D4U5;X2D4K6;X2D4F2;X2D4E2;X2D4D6;X2D3Z8;X2D3Z7;X2D3Z6;H9E7F7;A0A059QM31;H9E7P8;A0A059RTG7;A0A059QNV4;E2DTL8;A0A1B1PEQ8;H9E7W2;G3CA49;K7WVJ5;H9E7T7;X5C6M5;X5BKA4;X2CK15;X2C841;W8DFH5;W8D4U9;W8D1X2;V9K571;V9JPM6;V9J3S1;U5Z9R9;U5Z487;U3LSI8;T1SWS8;T1Q632;S4STI1;R9Y478;R9Y412;Q9B2U8;Q9B138;Q8WCW3;Q8HNR1;Q85KS0;Q7Y6M3;Q7Y626;Q6VJJ3;Q6VJD8;Q6VIG7;Q6RQ80;Q…	Cytochrome c oxidase subunit 2	cox2;COX2;COII;MT-CO2	tr|A0A218N9E7|A0A218N9E7_HUMAN Cytochrome c oxidase subunit 2 (Fragment) OS=Homo sapiens GN=COX2 PE=3 SV=1;tr|X2D546|X2D546_HUMAN Cytochrome c oxidase subunit 2 (Fragment) OS=Homo sapiens GN=cox2 PE=3 SV=1;tr|X2D544|X2D544_HUMAN Cytochrome c oxidase subuni
16.1758	16.2134	16.4262	18.9216	16.9043	16.3373	Homo sapiens	8.8416	25505000	28	0	0	0	2	0	0	0		0.533963	1.11593	G9I2K8;C7FDR3	G9I2K8;C7FDR3		HLA-B	tr|G9I2K8|G9I2K8_HUMAN MHC Class I antigen (Fragment) OS=Homo sapiens GN=HLA-B PE=3 SV=1;tr|C7FDR3|C7FDR3_HUMAN MHC class I antigen (Fragment) OS=Homo sapiens GN=HLA-B PE=3 SV=1
16.4781	16.4119	17.1282	17.5905	18.3768	17.3907	Homo sapiens	19.007	4371800	10	0	0	1	1	1	1	0		1.00659	1.1133	B4DQF1;B4DEI4;B4DNR1;Q9H8Y8	B4DQF1;B4DEI4;B4DNR1;Q9H8Y8	Golgi reassembly-stacking protein 2	GORASP2	tr|B4DQF1|B4DQF1_HUMAN cDNA FLJ55810, highly similar to Golgi reassembly-stacking protein 2 OS=Homo sapiens PE=2 SV=1;tr|B4DEI4|B4DEI4_HUMAN cDNA FLJ54595, highly similar to Golgi reassembly-stacking protein 2 OS=Homo sapiens PE=2 SV=1;tr|B4DNR1|B4DNR1_HUM
16.6082	16.9481	17.6959	18.1212	18.4868	17.9836	Homo sapiens	3.0518	1628100	3	0	0	0	1	1	1	0		1.05421	1.11313	E9PKL9;A0A140VKC8;Q13630	E9PKL9;A0A140VKC8;Q13630	GDP-L-fucose synthase	TSTA3	tr|E9PKL9|E9PKL9_HUMAN GDP-L-fucose synthase (Fragment) OS=Homo sapiens GN=TSTA3 PE=1 SV=1;tr|A0A140VKC8|A0A140VKC8_HUMAN Testis tissue sperm-binding protein Li 45a OS=Homo sapiens PE=2 SV=1;sp|Q13630|FCL_HUMAN GDP-L-fucose synthase OS=Homo sapiens GN=TSTA
16.1637	15.7474	17.0056	17.2281	18.2003	16.7646	Homo sapiens	32.971	6013000	12	0	0	0	1	1	1	0		0.717859	1.09212	Q96FQ5;Q6IUU7;Q546I6;Q1M2U3;O78179;C9E8W0;C9E8V9;C5IYE7;C1KC12;A9X165;A0A223PYA7;A0A223PYA3;A0A223PY97;A0A1Z1VXF9;A0A1W1B5N2;A0A1G4HPY5;A0A1D0BSS2;A0A1C3PI04;A0A1C3PHX8;A0A1C3PHW1;A0A1C3PHV7;A0A1C3PHV1;A0A1C3PHU7;A0A1C3PHR3;A0A140EXM1;A0A0U2R0E6;A0A0S4T3Y5;A0A0S4T3F6;A0A0S4T3D8;A0A0S4T1U8;A0A0S4T1R3;A0A0S4T1G8;A0A0K8K5S5;A0A0B7NY75;A0A0B7NXT5;A0A0B7NXS7;A0A098F818;A0A090KMB5;A0A060VCV0;A4H284;A0A…	Q96FQ5;Q6IUU7;Q546I6;Q1M2U3;O78179;C9E8W0;C9E8V9;C5IYE7;C1KC12;A9X165;A0A223PYA7;A0A223PYA3;A0A223PY97;A0A1Z1VXF9;A0A1W1B5N2;A0A1G4HPY5;A0A1D0BSS2;A0A1C3PI04;A0A1C3PHX8;A0A1C3PHW1;A0A1C3PHV7;A0A1C3PHV1;A0A1C3PHU7;A0A1C3PHR3;A0A140EXM1;A0A0U2R0E6;A0A0S4T3Y5;A0A0S4T3F6;A0A0S4T3D8;A0A0S4T1U8;A0A0S4T1R3;A0A0S4T1G8;A0A0K8K5S5;A0A0B7NY75;A0A0B7NXT5;A0A0B7NXS7;A0A098F818;A0A090KMB5;A0A060VCV0;A4H284;A0A…	HLA class I histocompatibility antigen, Cw-16 alpha chain;HLA class I histocompatibility antigen, Cw-12 alpha chain;HLA class I histocompatibility antigen, Cw-6 alpha chain;HLA class I histocompatibility antigen, Cw-14 alpha chain;HLA class I histocompatibility antigen, Cw-15 alpha chain;HLA class I histocompatibility antigen, Cw-5 alpha chain;HLA class I histocompatibility antigen, Cw-8 alpha ch…	HLA-Cw;HLA-C;HLAC;HLA-A;Cw	tr|Q96FQ5|Q96FQ5_HUMAN Uncharacterized protein (Fragment) OS=Homo sapiens PE=2 SV=1;tr|Q6IUU7|Q6IUU7_HUMAN MHC class I antigen precusor OS=Homo sapiens GN=HLA-Cw PE=3 SV=1;tr|Q546I6|Q546I6_HUMAN HLA-C protein OS=Homo sapiens GN=HLA-C PE=3 SV=1;tr|Q1M2U3|Q1
16.4648	19.9343	19.7307	19.923	19.8397	19.614	Homo sapiens	12.386	31203000	28	0	1	1	2	3	3	0		0.358005	1.08229	P08754	P08754	Guanine nucleotide-binding protein G(k) subunit alpha	GNAI3	sp|P08754|GNAI3_HUMAN Guanine nucleotide-binding protein G(k) subunit alpha OS=Homo sapiens GN=GNAI3 PE=1 SV=3
16.0539	17.9607	16.8092	18.1205	18.0199	17.9269	Homo sapiens	3.1371	4090800	4	0	1	0	1	1	1	0		0.716997	1.08115	Q5U091;P01111;X5D945;P01112	Q5U091;P01111;X5D945;P01112	GTPase NRas;GTPase HRas;GTPase HRas, N-terminally processed	NRAS;HRAS	tr|Q5U091|Q5U091_HUMAN Neuroblastoma RAS viral (V-ras) oncogene homolog OS=Homo sapiens GN=NRAS PE=2 SV=1;sp|P01111|RASN_HUMAN GTPase NRas OS=Homo sapiens GN=NRAS PE=1 SV=1;tr|X5D945|X5D945_HUMAN Harvey rat sarcoma viral oncoprotein isoform A (Fragment) OS
17.0703	17.5259	15.5505	17.9639	17.0533	18.3713	Homo sapiens	1.8742	5808900	3	0	0	0	1	0	2	0.0021645		0.57044	1.08059	Q53EY4;Q13636;J3QR51;Q9UL26	Q53EY4;Q13636;J3QR51;Q9UL26	Ras-related protein Rab-31;Ras-related protein Rab-22A	RAB31;RAB22A	tr|Q53EY4|Q53EY4_HUMAN RAB31, member RAS oncogene family variant (Fragment) OS=Homo sapiens PE=2 SV=1;sp|Q13636|RAB31_HUMAN Ras-related protein Rab-31 OS=Homo sapiens GN=RAB31 PE=1 SV=1;tr|J3QR51|J3QR51_HUMAN Ras-related protein Rab-31 OS=Homo sapiens GN=R
16.9953	15.8884	17.3907	18.548	18.3192	16.6336	Homo sapiens	13.616	4746900	16	0	1	1	1	2	1	0		0.538712	1.07545	A0A024R1Y2;A0A024R1T9;Q4LE36;P53396;Q8N9C4;K7ESG8	A0A024R1Y2;A0A024R1T9;Q4LE36;P53396;Q8N9C4	ATP-citrate synthase	ACLY;ACLY variant protein	tr|A0A024R1Y2|A0A024R1Y2_HUMAN ATP-citrate synthase OS=Homo sapiens GN=ACLY PE=3 SV=1;tr|A0A024R1T9|A0A024R1T9_HUMAN ATP-citrate synthase OS=Homo sapiens GN=ACLY PE=3 SV=1;tr|Q4LE36|Q4LE36_HUMAN ACLY variant protein (Fragment) OS=Homo sapiens GN=ACLY varia
20.3259	20.3514	20.4136	21.56	21.7916	20.9552	Homo sapiens	149.86	51121000	58	2	1	1	5	6	5	0		1.29602	1.07198	P27348;B4DY04;Q53S41;B4DMT8;E9PG15;Q53RR5	P27348;B4DY04;Q53S41;B4DMT8	14-3-3 protein theta	YWHAQ	sp|P27348|1433T_HUMAN 14-3-3 protein theta OS=Homo sapiens GN=YWHAQ PE=1 SV=1;tr|B4DY04|B4DY04_HUMAN cDNA FLJ51144, highly similar to 14-3-3 protein theta OS=Homo sapiens PE=2 SV=1;tr|Q53S41|Q53S41_HUMAN Uncharacterized protein YWHAQ (Fragment) OS=Homo sap
16.4537	16.257	18.1551	18.4076	18.8853	16.7845	Homo sapiens	19.695	9336200	10	0	0	2	1	1	1	0		0.460714	1.07053	A8K0A4;A0A1U9X777;A0A0G2JJD3;O95870;A0A0G2JI89;F2Z3H2;B3KNX9	A8K0A4;A0A1U9X777;A0A0G2JJD3;O95870;A0A0G2JI89	Abhydrolase domain-containing protein 16A	ABHD16A	tr|A8K0A4|A8K0A4_HUMAN cDNA FLJ77631, highly similar to Homo sapiens HLA-B associated transcript 5 (BAT5), mRNA OS=Homo sapiens PE=2 SV=1;tr|A0A1U9X777|A0A1U9X777_HUMAN ABHD16A OS=Homo sapiens PE=4 SV=1;tr|A0A0G2JJD3|A0A0G2JJD3_HUMAN HLA-B associated trans
16.3599	16.7677	17.059	17.3998	17.5341	18.4554	Homo sapiens	35.784	1326100	3	0	0	0	1	1	2	0		0.954705	1.06759	Q9Y3R4	Q9Y3R4	Sialidase-2	NEU2	sp|Q9Y3R4|NEUR2_HUMAN Sialidase-2 OS=Homo sapiens GN=NEU2 PE=1 SV=2
20.0446	20.0596	18.5811	20.5533	20.8595	20.463	Homo sapiens	14.743	50142000	44	1	1	1	7	5	6	0		0.770256	1.06353	A8K878;P55145	A8K878;P55145	Mesencephalic astrocyte-derived neurotrophic factor	MANF	tr|A8K878|A8K878_HUMAN Mesencephalic astrocyte-derived neurotrophic factor OS=Homo sapiens GN=MANF PE=1 SV=1;sp|P55145|MANF_HUMAN Mesencephalic astrocyte-derived neurotrophic factor OS=Homo sapiens GN=MANF PE=1 SV=3
16.4592	17.6401	15.3781	15.6291	18.7091	18.3279	Homo sapiens	2.0974	2390100	4	0	0	0	0	1	1	0.00056465		0.338015	1.06288	B3KYB6;B2R7P6;A0A0A0MSW4;P48739	B3KYB6;B2R7P6;A0A0A0MSW4;P48739	Phosphatidylinositol transfer protein beta isoform	PITPNB	tr|B3KYB6|B3KYB6_HUMAN Phosphatidylinositol transfer protein beta isoform (Fragment) OS=Homo sapiens GN=PITPNB PE=1 SV=1;tr|B2R7P6|B2R7P6_HUMAN cDNA, FLJ93543, highly similar to Homo sapiens phosphotidylinositol transfer protein, beta (PITPNB),mRNA OS=Homo
19.1474	18.5567	19.2866	20.2031	20.0733	19.8799	Homo sapiens	7.9379	42899000	26	1	1	1	6	6	4	0		1.30959	1.05521	O75947;F5H608;A0PJH2	O75947;F5H608;A0PJH2	ATP synthase subunit d, mitochondrial	ATP5H	sp|O75947|ATP5H_HUMAN ATP synthase subunit d, mitochondrial OS=Homo sapiens GN=ATP5H PE=1 SV=3;tr|F5H608|F5H608_HUMAN ATP synthase subunit d, mitochondrial OS=Homo sapiens GN=ATP5H PE=1 SV=2;tr|A0PJH2|A0PJH2_HUMAN ATP5H protein (Fragment) OS=Homo sapiens G
15.1494	15.7328	17.2064	17.2778	16.9228	17.0536	Homo sapiens	1.9988	1642300	4	0	0	0	0	1	1	0.00055556		0.635867	1.05519	Q6IBA0;O43920	Q6IBA0;O43920	NADH dehydrogenase [ubiquinone] iron-sulfur protein 5	NDUFS5	tr|Q6IBA0|Q6IBA0_HUMAN NADH dehydrogenase (Ubiquinone) Fe-S protein 5, 15kDa (NADH-coenzyme Q reductase) OS=Homo sapiens GN=NDUFS5 PE=2 SV=1;sp|O43920|NDUS5_HUMAN NADH dehydrogenase [ubiquinone] iron-sulfur protein 5 OS=Homo sapiens GN=NDUFS5 PE=1 SV=3
19.0449	18.5421	18.9573	19.7597	19.9071	20.0431	Homo sapiens	24.975	12435000	15	2	1	1	2	5	5	0		1.57642	1.05516	I3L397;I3L504;P63241;Q6IS14;F8WCJ1;C9J7B5;C9J4W5;Q9GZV4	I3L397;I3L504;P63241;Q6IS14;F8WCJ1;C9J7B5;C9J4W5;Q9GZV4	Eukaryotic translation initiation factor 5A;Eukaryotic translation initiation factor 5A-1;Eukaryotic translation initiation factor 5A-1-like;Eukaryotic translation initiation factor 5A-2	EIF5A;EIF5AL1;EIF5A2	tr|I3L397|I3L397_HUMAN Eukaryotic translation initiation factor 5A (Fragment) OS=Homo sapiens GN=EIF5A PE=1 SV=8;tr|I3L504|I3L504_HUMAN Eukaryotic translation initiation factor 5A-1 OS=Homo sapiens GN=EIF5A PE=1 SV=1;sp|P63241|IF5A1_HUMAN Eukaryotic transl
16.0564	16.7569	15.7092	18.2417	16.4331	17.0127	Homo sapiens	2.0009	5153500	5	0	0	0	1	0	1	0.00055617		0.640526	1.05501	Q76N56;A0A024RB14;Q5JNZ5;P62854	Q76N56;A0A024RB14;Q5JNZ5;P62854	Putative 40S ribosomal protein S26-like 1;40S ribosomal protein S26	RPS26;RPS26P11	tr|Q76N56|Q76N56_HUMAN 40S ribosomal protein S26 (Fragment) OS=Homo sapiens PE=3 SV=1;tr|A0A024RB14|A0A024RB14_HUMAN 40S ribosomal protein S26 OS=Homo sapiens GN=RPS26 PE=3 SV=1;sp|Q5JNZ5|RS26L_HUMAN Putative 40S ribosomal protein S26-like 1 OS=Homo sapien
16.7034	18.1629	18.8408	19.4085	18.1313	19.3211	Homo sapiens	12.798	10261000	15	1	1	1	4	2	2	0		0.526394	1.05126	M0R208;Q16740;M0QYV5	M0R208;Q16740	ATP-dependent Clp protease proteolytic subunit;ATP-dependent Clp protease proteolytic subunit, mitochondrial	CLPP	tr|M0R208|M0R208_HUMAN ATP-dependent Clp protease proteolytic subunit OS=Homo sapiens GN=CLPP PE=1 SV=1;sp|Q16740|CLPP_HUMAN ATP-dependent Clp protease proteolytic subunit, mitochondrial OS=Homo sapiens GN=CLPP PE=1 SV=1
19.1001	20.1025	19.459	20.5973	20.864	20.3378	Homo sapiens	103.14	29234000	48	2	2	1	4	3	3	0		1.06092	1.04583	F8VZJ2;F8W0W4;H0YHX9;A0A024RB41;Q13765;E9PAV3;F8W1N5;F8VNW4;B4DDI8;F8VZ58;A8K6N6;Q9BZK3	F8VZJ2;F8W0W4;H0YHX9;A0A024RB41;Q13765;E9PAV3;F8W1N5;F8VNW4;B4DDI8	Nascent polypeptide-associated complex subunit alpha;Nascent polypeptide-associated complex subunit alpha, muscle-specific form	NACA;hCG_2016482	tr|F8VZJ2|F8VZJ2_HUMAN Nascent polypeptide-associated complex subunit alpha OS=Homo sapiens GN=NACA PE=1 SV=1;tr|F8W0W4|F8W0W4_HUMAN Nascent polypeptide-associated complex subunit alpha (Fragment) OS=Homo sapiens GN=NACA PE=1 SV=1;tr|H0YHX9|H0YHX9_HUMAN Na
17.3988	15.6843	19.9233	18.5766	18.8637	18.6975	Homo sapiens	8.61	10267000	17	0	0	1	2	2	2	0		0.312755	1.04377	Q9H845;Q9H9W4;Q59FN3;Q9BUX5;H0Y8Z9;B4DGH4	Q9H845;Q9H9W4;Q59FN3;Q9BUX5;H0Y8Z9	Acyl-CoA dehydrogenase family member 9, mitochondrial	ACAD9	sp|Q9H845|ACAD9_HUMAN Acyl-CoA dehydrogenase family member 9, mitochondrial OS=Homo sapiens GN=ACAD9 PE=1 SV=1;tr|Q9H9W4|Q9H9W4_HUMAN Acyl-Coenzyme A dehydrogenase family, member 9, isoform CRA_b OS=Homo sapiens GN=ACAD9 PE=2 SV=1;tr|Q59FN3|Q59FN3_HUMAN Ac
16.1539	17.6505	16.598	18.0296	16.7703	18.7182	Homo sapiens	4.9633	1297600	4	0	0	0	3	0	2	0		0.541811	1.03856	P05120;E7ERB5;E7EPJ9;H7C004;H7BYS2;B2R7Y0	P05120	Plasminogen activator inhibitor 2	SERPINB2	sp|P05120|PAI2_HUMAN Plasminogen activator inhibitor 2 OS=Homo sapiens GN=SERPINB2 PE=1 SV=2
17.6858	17.0099	16.4532	17.6218	19.1017	17.5364	Homo sapiens	4.4161	2515100	5	0	0	0	1	1	2	0		0.62578	1.03703	A0A0S2Z472;A8KAH7;A0A024R2W3;P13861;H7C330;O60380;C9J830;A0A0K0K1I3;H7C1L0;B3KY43;Q6DHZ2;A0A024R712;P31323	A0A0S2Z472;A8KAH7;A0A024R2W3;P13861;H7C330	cAMP-dependent protein kinase type II-alpha regulatory subunit	PRKAR2A	tr|A0A0S2Z472|A0A0S2Z472_HUMAN Protein kinase cAMP-dependent regulatory type II alpha isoform 1 (Fragment) OS=Homo sapiens GN=PRKAR2A PE=2 SV=1;tr|A8KAH7|A8KAH7_HUMAN cDNA FLJ75444, highly similar to Homo sapiens protein kinase, cAMP-dependent, regulatory,
18.678	18.5627	16.1875	19.0675	19.0186	18.4505	Homo sapiens	5.5287	11415000	13	2	2	0	1	2	1	0		0.467686	1.03612	A0A0S2Z489;O00232;A0A0S2Z476	A0A0S2Z489;O00232	26S proteasome non-ATPase regulatory subunit 12	PSMD12	tr|A0A0S2Z489|A0A0S2Z489_HUMAN Proteasome (Prosome, macropain) 26S subunit, non-ATPase, 12, isoform CRA_a (Fragment) OS=Homo sapiens GN=PSMD12 PE=2 SV=1;sp|O00232|PSD12_HUMAN 26S proteasome non-ATPase regulatory subunit 12 OS=Homo sapiens GN=PSMD12 PE=1 SV
16.4632	16.4113	16.398	17.3808	17.4301	17.5497	Homo sapiens	2.4195	1557000	2	0	0	0	1	1	1	0.00058928		2.56283	1.02938	B4DKC1;A0A0C4DFM1;A0A024QYR3;Q92544;F8WCN2;F2Z2L1;Q6ZTK5	B4DKC1;A0A0C4DFM1;A0A024QYR3;Q92544;F8WCN2;F2Z2L1;Q6ZTK5	Transmembrane 9 superfamily member 4	TM9SF4	tr|B4DKC1|B4DKC1_HUMAN Transmembrane 9 superfamily member OS=Homo sapiens PE=2 SV=1;tr|A0A0C4DFM1|A0A0C4DFM1_HUMAN Transmembrane 9 superfamily member OS=Homo sapiens GN=TM9SF4 PE=1 SV=1;tr|A0A024QYR3|A0A024QYR3_HUMAN Transmembrane 9 superfamily member OS=H
19.2712	18.3386	19.1776	19.7903	19.9402	20.1191	Homo sapiens	16.849	13891000	22	2	2	2	2	3	4	0		1.08728	1.02072	P56537;B7ZBH1;F8WD20;B4DJH0;A0A0B4J1Y7;A0A0U1RQV5;F8WDS6	P56537;B7ZBH1	Eukaryotic translation initiation factor 6	EIF6	sp|P56537|IF6_HUMAN Eukaryotic translation initiation factor 6 OS=Homo sapiens GN=EIF6 PE=1 SV=1;tr|B7ZBH1|B7ZBH1_HUMAN Eukaryotic translation initiation factor 6 (Fragment) OS=Homo sapiens GN=EIF6 PE=1 SV=1
18.998	18.1596	18.7459	19.8395	20.2397	18.8849	Homo sapiens	20.501	26420000	26	2	1	2	2	2	2	0		0.786671	1.02021	A0A0C4DFV9;B2RCX0;A0A024R895;Q5VXV3;A0A087X027;Q01105;P0DME0	A0A0C4DFV9;B2RCX0;A0A024R895;Q5VXV3;A0A087X027;Q01105;P0DME0	Protein SET;Protein SETSIP	SET;SETSIP	tr|A0A0C4DFV9|A0A0C4DFV9_HUMAN Protein SET OS=Homo sapiens GN=SET PE=1 SV=1;tr|B2RCX0|B2RCX0_HUMAN cDNA, FLJ96345, Homo sapiens SET translocation (myeloid leukemia-associated) (SET),mRNA OS=Homo sapiens PE=2 SV=1;tr|A0A024R895|A0A024R895_HUMAN SET transloc
20.0331	20.3541	20.0755	21.5875	21.3925	20.5255	Homo sapiens	8.1267	78985000	35	3	2	2	3	5	5	0		1.01254	1.01428	P13073;H3BN72;H3BNV9;Q86WV2;H3BNI5;H3BPG0	P13073;H3BN72;H3BNV9;Q86WV2	Cytochrome c oxidase subunit 4 isoform 1, mitochondrial	COX4I1	sp|P13073|COX41_HUMAN Cytochrome c oxidase subunit 4 isoform 1, mitochondrial OS=Homo sapiens GN=COX4I1 PE=1 SV=1;tr|H3BN72|H3BN72_HUMAN Cytochrome c oxidase subunit 4 isoform 1, mitochondrial OS=Homo sapiens GN=COX4I1 PE=1 SV=1;tr|H3BNV9|H3BNV9_HUMAN Cyto
16.5406	15.9982	16.2721	16.6105	17.9196	17.3225	Homo sapiens	4.301	2344800	4	0	0	0	0	1	2	0		0.880538	1.01389	F8VZ29;F8VSD4;V9HW41;F8VV71;P61088;Q5JXB2	F8VZ29;F8VSD4;V9HW41;F8VV71;P61088;Q5JXB2	Ubiquitin-conjugating enzyme E2 N;Putative ubiquitin-conjugating enzyme E2 N-like	UBE2N;HEL-S-71;UBE2NL	tr|F8VZ29|F8VZ29_HUMAN Ubiquitin-conjugating enzyme E2 N OS=Homo sapiens GN=UBE2N PE=1 SV=1;tr|F8VSD4|F8VSD4_HUMAN Ubiquitin-conjugating enzyme E2 N OS=Homo sapiens GN=UBE2N PE=1 SV=1;tr|V9HW41|V9HW41_HUMAN Epididymis secretory protein Li 71 OS=Homo sapien
21.3776	21.5274	20.3214	21.9518	22.5313	21.7622	Homo sapiens	20.352	131870000	76	5	3	5	5	7	6	0		0.818569	1.00633	B0ZBD0;P39019;Q8WVX7;M0R2L9;M0QXK4;M0QYF7;M0R140;A0A075B6E2	B0ZBD0;P39019;Q8WVX7;M0R2L9;M0QXK4;M0QYF7;M0R140	40S ribosomal protein S19	RPS19	tr|B0ZBD0|B0ZBD0_HUMAN 40S ribosomal protein S19 OS=Homo sapiens GN=RPS19 PE=2 SV=1;sp|P39019|RS19_HUMAN 40S ribosomal protein S19 OS=Homo sapiens GN=RPS19 PE=1 SV=2;tr|Q8WVX7|Q8WVX7_HUMAN Ribosomal protein S19 (Fragment) OS=Homo sapiens PE=2 SV=1;tr|M0R2L
16.8459	16.5475	18.0946	17.1968	18.4956	18.7999	Homo sapiens	3.8975	8299500	11	0	0	1	0	1	1	0		0.552673	1.00148	J3KS22;J3QS36;Q7Z4W1;J3QS45;J3KRZ4;J3KSZ5;J3QL34	J3KS22;J3QS36;Q7Z4W1;J3QS45;J3KRZ4;J3KSZ5;J3QL34	L-xylulose reductase	DCXR	tr|J3KS22|J3KS22_HUMAN L-xylulose reductase (Fragment) OS=Homo sapiens GN=DCXR PE=1 SV=8;tr|J3QS36|J3QS36_HUMAN L-xylulose reductase (Fragment) OS=Homo sapiens GN=DCXR PE=1 SV=1;sp|Q7Z4W1|DCXR_HUMAN L-xylulose reductase OS=Homo sapiens GN=DCXR PE=1 SV=2;tr
15.9385	17.8652	15.8668	17.5565	17.2522	17.8387	Homo sapiens	1.6822	795070	2	0	0	0	1	0	1	0.0052576		0.553024	0.992311	A0A223FL01;F6IQY4;W1IAW1;E9ABI3;E1Y6M4;E1Y422;A0A0N9QHU3;A0A0N9MPC4;U5YJM7;F6IQY3;F6IQX9;F6IQX8;A0A1W1B5M6;A0A0F7NGH0;A0A0D6E067	A0A223FL01;F6IQY4;W1IAW1;E9ABI3;E1Y6M4;E1Y422;A0A0N9QHU3;A0A0N9MPC4;U5YJM7;F6IQY3;F6IQX9;F6IQX8;A0A1W1B5M6;A0A0F7NGH0;A0A0D6E067		HLA-A	tr|A0A223FL01|A0A223FL01_HUMAN MHC class I antigen OS=Homo sapiens GN=HLA-A PE=4 SV=1;tr|F6IQY4|F6IQY4_HUMAN MHC class I antigen (Fragment) OS=Homo sapiens GN=HLA-A PE=3 SV=1;tr|W1IAW1|W1IAW1_HUMAN HLA class I antigen (Fragment) OS=Homo sapiens GN=HLA-A PE
19.0432	19.5086	19.6172	20.163	20.8767	20.0946	Homo sapiens	18.246	27253000	32	1	1	2	4	4	3	0		1.07638	0.988436	P23526;Q1RMG2;V4ZBD9	P23526;Q1RMG2	Adenosylhomocysteinase	AHCY	sp|P23526|SAHH_HUMAN Adenosylhomocysteinase OS=Homo sapiens GN=AHCY PE=1 SV=4;tr|Q1RMG2|Q1RMG2_HUMAN Adenosylhomocysteinase OS=Homo sapiens GN=AHCY PE=2 SV=1
20.9633	21.5146	21.1566	22.2945	22.3979	21.9072	Homo sapiens	49.423	103550000	78	3	3	4	5	5	5	0		1.33602	0.98834	Q9NQC3;Q6IPN0;F8W914;Q53SY1;A6XGP7;H7C106;D6W5C2;Q3LIF4;A0A0U1RQR6;Q53R94	Q9NQC3;Q6IPN0;F8W914;Q53SY1;A6XGP7;H7C106;D6W5C2;Q3LIF4	Reticulon-4;Reticulon	RTN4;NOGOC;Nbla00271	sp|Q9NQC3|RTN4_HUMAN Reticulon-4 OS=Homo sapiens GN=RTN4 PE=1 SV=2;tr|Q6IPN0|Q6IPN0_HUMAN Reticulon OS=Homo sapiens GN=RTN4 PE=2 SV=1;tr|F8W914|F8W914_HUMAN Reticulon OS=Homo sapiens GN=RTN4 PE=1 SV=1;tr|Q53SY1|Q53SY1_HUMAN Reticulon (Fragment) OS=Homo sap
17.2187	17.362	19.0207	18.53	18.7589	19.2771	Homo sapiens	29.942	19053000	32	0	0	1	2	3	3	0		0.599452	0.988177	D3DVQ1;O95202	D3DVQ1;O95202	LETM1 and EF-hand domain-containing protein 1, mitochondrial	LETM1	tr|D3DVQ1|D3DVQ1_HUMAN Leucine zipper-EF-hand containing transmembrane protein 1, isoform CRA_a OS=Homo sapiens GN=LETM1 PE=4 SV=1;sp|O95202|LETM1_HUMAN Mitochondrial proton/calcium exchanger protein OS=Homo sapiens GN=LETM1 PE=1 SV=1
16.6518	18.795	15.726	17.0477	18.6279	18.4582	Homo sapiens	37.522	14904000	22	0	2	1	1	2	2	0		0.354638	0.986998	P05556;H7C4N8	P05556	Integrin beta-1	ITGB1	sp|P05556|ITB1_HUMAN Integrin beta-1 OS=Homo sapiens GN=ITGB1 PE=1 SV=2
15.8416	16.8706	16.5104	17.4298	17.3867	17.3643	Homo sapiens	19.266	928850	3	0	0	0	1	1	1	0		1.084	0.986051	Q96FX8	Q96FX8	p53 apoptosis effector related to PMP-22	PERP	sp|Q96FX8|PERP_HUMAN p53 apoptosis effector related to PMP-22 OS=Homo sapiens GN=PERP PE=2 SV=1
19.3355	19.1355	19.6993	20.1969	20.2246	20.7047	Homo sapiens	22.65	29179000	42	2	2	2	3	4	4	0		1.28623	0.985299	Q53FT8;A0A140VK45;P20618;Q59GN1	Q53FT8;A0A140VK45;P20618;Q59GN1	Proteasome subunit beta type;Proteasome subunit beta type-1	PSMB1	tr|Q53FT8|Q53FT8_HUMAN Proteasome subunit beta type (Fragment) OS=Homo sapiens PE=2 SV=1;tr|A0A140VK45|A0A140VK45_HUMAN Proteasome subunit beta type OS=Homo sapiens PE=2 SV=1;sp|P20618|PSB1_HUMAN Proteasome subunit beta type-1 OS=Homo sapiens GN=PSMB1 PE=1
16.6216	17.0342	18.3275	18.1971	18.8139	17.8931	Homo sapiens	47.918	8833600	30	0	0	1	1	1	1	0		0.627593	0.973586	K7ELI9;Q6IBU4;Q99470	K7ELI9;Q6IBU4;Q99470	Stromal cell-derived factor 2	SDF2	tr|K7ELI9|K7ELI9_HUMAN Stromal cell-derived factor 2 (Fragment) OS=Homo sapiens GN=SDF2 PE=1 SV=1;tr|Q6IBU4|Q6IBU4_HUMAN SDF2 protein OS=Homo sapiens GN=SDF2 PE=2 SV=1;sp|Q99470|SDF2_HUMAN Stromal cell-derived factor 2 OS=Homo sapiens GN=SDF2 PE=1 SV=2
25.012	25.0814	25.1038	26.0941	26.0651	25.9399	Homo sapiens	323.31	1667700000	514	19	20	20	22	25	21	0		2.4957	0.967304	V9HW65;A0A024R5Z7;P07355;H0YN42;H0YMD0;H0YMU9;A6NMY6;H0YKS4;H0YM50;H0YNP5;B3KRQ1;B4DNH8;H0YN28;H0YL33;H0YMM1;H0YKZ7;H0YLV6;H0YMT9;H0YKX9;H0YNA0;H0YKV8;H0YKL9;H0YMW4;H0YN52;H0YMD9;H0YNB8;H0YKN4;H0YLE2	V9HW65;A0A024R5Z7;P07355;H0YN42;H0YMD0;H0YMU9;A6NMY6;H0YKS4;H0YM50;H0YNP5;B3KRQ1;B4DNH8;H0YN28;H0YL33	Annexin;Annexin A2;Putative annexin A2-like protein	HEL-S-270;ANXA2;ANXA2P2	tr|V9HW65|V9HW65_HUMAN Annexin OS=Homo sapiens GN=HEL-S-270 PE=2 SV=1;tr|A0A024R5Z7|A0A024R5Z7_HUMAN Annexin OS=Homo sapiens GN=ANXA2 PE=3 SV=1;sp|P07355|ANXA2_HUMAN Annexin A2 OS=Homo sapiens GN=ANXA2 PE=1 SV=2;tr|H0YN42|H0YN42_HUMAN Annexin (Fragment) OS
18.429	18.1324	18.229	19.4044	19.4187	18.8604	Homo sapiens	5.9489	18089000	14	1	1	1	2	1	3	0		1.37933	0.96434	Q53XJ5;P26885;F5H0N4	Q53XJ5;P26885;F5H0N4	Peptidyl-prolyl cis-trans isomerase;Peptidyl-prolyl cis-trans isomerase FKBP2	FKBP2	tr|Q53XJ5|Q53XJ5_HUMAN Peptidylprolyl isomerase OS=Homo sapiens GN=FKBP2 PE=2 SV=1;sp|P26885|FKBP2_HUMAN Peptidyl-prolyl cis-trans isomerase FKBP2 OS=Homo sapiens GN=FKBP2 PE=1 SV=2;tr|F5H0N4|F5H0N4_HUMAN Peptidylprolyl isomerase (Fragment) OS=Homo sapiens
19.2457	19.7745	20.3868	20.7491	20.6119	20.9295	Homo sapiens	24.823	60266000	45	2	1	2	3	2	3	0		0.971126	0.961199	M0QXF7;M0QYN0;Q969H8	M0QXF7;M0QYN0;Q969H8	Myeloid-derived growth factor	MYDGF	tr|M0QXF7|M0QXF7_HUMAN Myeloid-derived growth factor (Fragment) OS=Homo sapiens GN=MYDGF PE=1 SV=1;tr|M0QYN0|M0QYN0_HUMAN Myeloid-derived growth factor OS=Homo sapiens GN=MYDGF PE=1 SV=1;sp|Q969H8|MYDGF_HUMAN Myeloid-derived growth factor OS=Homo sapiens G
17.9928	15.6867	19.5776	18.3803	19.3908	18.3649	Homo sapiens	11.743	10541000	17	1	0	3	1	1	1	0		0.299865	0.959612	P55795;B4DFK9;B4DP00	P55795;B4DFK9;B4DP00	Heterogeneous nuclear ribonucleoprotein H2	HNRNPH2	sp|P55795|HNRH2_HUMAN Heterogeneous nuclear ribonucleoprotein H2 OS=Homo sapiens GN=HNRNPH2 PE=1 SV=1;tr|B4DFK9|B4DFK9_HUMAN cDNA FLJ57964, highly similar to Heterogeneous nuclear ribonucleoprotein H OS=Homo sapiens PE=2 SV=1;tr|B4DP00|B4DP00_HUMAN cDNA F	+
17.9998	18.5366	18.6839	19.4959	19.4187	19.1808	Homo sapiens	8.8289	12225000	18	2	1	1	3	3	2	0		1.2806	0.958377	A0A024R994;O75131;Q05DL8;H0YB26;A0A087WXR6;E5RHZ0;A0A087WYQ3	A0A024R994;O75131;Q05DL8;H0YB26	Copine-3	CPNE3	tr|A0A024R994|A0A024R994_HUMAN Copine III, isoform CRA_a OS=Homo sapiens GN=CPNE3 PE=4 SV=1;sp|O75131|CPNE3_HUMAN Copine-3 OS=Homo sapiens GN=CPNE3 PE=1 SV=1;tr|Q05DL8|Q05DL8_HUMAN CPNE3 protein (Fragment) OS=Homo sapiens GN=CPNE3 PE=2 SV=1;tr|H0YB26|H0YB2
15.7508	16.9421	16.4077	17.8548	15.794	18.307	Homo sapiens	1.4991	1046500	1	0	0	0	1	0	1	0.0096791		0.422808	0.951765	E7EM53;A0A087WZ37;E7EMG0;A2A3E8;A2A3E6;A2A3E7;A2A3D8;A0A087X250;Q96QU1	E7EM53;A0A087WZ37;E7EMG0;A2A3E8;A2A3E6;A2A3E7;A2A3D8;A0A087X250;Q96QU1	Protocadherin-15	PCDH15	tr|E7EM53|E7EM53_HUMAN Protocadherin-15 OS=Homo sapiens GN=PCDH15 PE=1 SV=2;tr|A0A087WZ37|A0A087WZ37_HUMAN Protocadherin-15 OS=Homo sapiens GN=PCDH15 PE=1 SV=1;tr|E7EMG0|E7EMG0_HUMAN Protocadherin-15 OS=Homo sapiens GN=PCDH15 PE=1 SV=1;tr|A2A3E8|A2A3E8_HUM
18.6536	16.4257	17.3279	18.8663	18.0141	18.3812	Homo sapiens	27.139	11465000	16	1	0	0	2	2	1	0		0.518316	0.951462	B4DP70;F1T0B3;A0A087X2G1;A3RJH1;Q92499	B4DP70;F1T0B3;A0A087X2G1;A3RJH1;Q92499	ATP-dependent RNA helicase DDX1	DDX1	tr|B4DP70|B4DP70_HUMAN cDNA FLJ51017, highly similar to ATP-dependent RNA helicase DDX1 (EC 3.6.1.-) (Fragment) OS=Homo sapiens PE=2 SV=1;tr|F1T0B3|F1T0B3_HUMAN ATP-dependent RNA helicase DDX1 OS=Homo sapiens GN=DDX1 PE=1 SV=1;tr|A0A087X2G1|A0A087X2G1_HUMA	+
18.6535	18.4392	18.7847	19.3418	19.4565	19.9309	Homo sapiens	24.676	15079000	30	1	2	1	1	2	2	0		1.35547	0.9506	B4DZ22;B4DL07;P28288	B4DZ22;B4DL07;P28288	ATP-binding cassette sub-family D member 3	ABCD3	tr|B4DZ22|B4DZ22_HUMAN cDNA FLJ54042, highly similar to ATP-binding cassette sub-family D member 3 OS=Homo sapiens PE=2 SV=1;tr|B4DL07|B4DL07_HUMAN cDNA FLJ53353, highly similar to ATP-binding cassette sub-family D member 3 OS=Homo sapiens PE=2 SV=1;sp|P28
16.7556	16.3442	16.5742	18.3245	18.3508	15.8449	Homo sapiens	9.373	7444500	7	0	0	0	1	1	0	0		0.425165	0.948731	P56385	P56385	ATP synthase subunit e, mitochondrial	ATP5I	sp|P56385|ATP5I_HUMAN ATP synthase subunit e, mitochondrial OS=Homo sapiens GN=ATP5I PE=1 SV=2
22.9045	22.6385	22.6299	23.9155	23.5539	23.5326	Homo sapiens	73.077	271090000	110	5	5	6	7	8	9	0		1.59369	0.94303	V9HWF5;A8K486;P62937;Q71V99;B2RE56;B4DM82;F8WE65;C9J5S7;P0DN26;A0A0H2UH34;A0A0B4J2A2;A0A075B767;A0A075B759;Q9Y536;F5H284;P0DN37;B2RXF3	V9HWF5;A8K486;P62937;Q71V99;B2RE56;B4DM82;F8WE65;C9J5S7	Peptidyl-prolyl cis-trans isomerase;Peptidyl-prolyl cis-trans isomerase A;Peptidyl-prolyl cis-trans isomerase A, N-terminally processed	HEL-S-69p;PPIA	tr|V9HWF5|V9HWF5_HUMAN Peptidyl-prolyl cis-trans isomerase OS=Homo sapiens GN=HEL-S-69p PE=1 SV=1;tr|A8K486|A8K486_HUMAN Peptidyl-prolyl cis-trans isomerase OS=Homo sapiens PE=2 SV=1;sp|P62937|PPIA_HUMAN Peptidyl-prolyl cis-trans isomerase A OS=Homo sapien
15.8362	17.6623	15.2347	17.9455	16.207	17.3775	Homo sapiens	1.7849	780100	2	0	0	0	1	0	1	0.0031966		0.392089	0.932269	Q6NZ59;Q6IB54;P18859	Q6NZ59;Q6IB54;P18859	ATP synthase-coupling factor 6, mitochondrial	ATP5J	tr|Q6NZ59|Q6NZ59_HUMAN ATP synthase-coupling factor 6, mitochondrial OS=Homo sapiens GN=ATP5J PE=2 SV=1;tr|Q6IB54|Q6IB54_HUMAN ATP synthase-coupling factor 6, mitochondrial OS=Homo sapiens GN=ATP5J PE=2 SV=1;sp|P18859|ATP5J_HUMAN ATP synthase-coupling fact
22.5794	22.7127	22.8997	23.8365	23.6514	23.497	Homo sapiens	163.1	183660000	125	9	12	11	15	16	16	0		1.68986	0.931069	P13639;Q8TA90;Q6PK56;B4DPU3;B4DRE8;B4DMC6;Q6W6M8;B6KID3	P13639;Q8TA90;Q6PK56;B4DPU3;B4DRE8	Elongation factor 2	EEF2	sp|P13639|EF2_HUMAN Elongation factor 2 OS=Homo sapiens GN=EEF2 PE=1 SV=4;tr|Q8TA90|Q8TA90_HUMAN Similar to Elongation factor 2b (Fragment) OS=Homo sapiens PE=2 SV=1;tr|Q6PK56|Q6PK56_HUMAN EEF2 protein (Fragment) OS=Homo sapiens GN=EEF2 PE=2 SV=1;tr|B4DPU3	+
16.3517	18.6779	17.9739	19.8873	17.9634	17.9338	Homo sapiens	2.4384	8013900	9	0	1	2	1	1	1	0.00059067		0.366693	0.927002	Q10713;B4DRK5	Q10713;B4DRK5	Mitochondrial-processing peptidase subunit alpha	PMPCA	sp|Q10713|MPPA_HUMAN Mitochondrial-processing peptidase subunit alpha OS=Homo sapiens GN=PMPCA PE=1 SV=2;tr|B4DRK5|B4DRK5_HUMAN cDNA FLJ59584, highly similar to Mitochondrial-processing peptidase alpha subunit, mitochondrial (EC 3.4.24.64) OS=Homo sapiens
17.2862	18.8501	18.9403	19.2666	19.2547	19.3356	Homo sapiens	88.754	23705000	64	1	2	1	2	4	3	0		0.644284	0.926768	Q15020;F8VV04;B4DYA2;B4DRG9;B4E3R6;H0YHU8;F8W667	Q15020;F8VV04;B4DYA2;B4DRG9	Squamous cell carcinoma antigen recognized by T-cells 3	SART3	sp|Q15020|SART3_HUMAN Squamous cell carcinoma antigen recognized by T-cells 3 OS=Homo sapiens GN=SART3 PE=1 SV=1;tr|F8VV04|F8VV04_HUMAN Squamous cell carcinoma antigen recognized by T-cells 3 (Fragment) OS=Homo sapiens GN=SART3 PE=1 SV=1;tr|B4DYA2|B4DYA2_H
17.3804	17.0532	15.8924	17.6002	18.0918	17.412	Homo sapiens	3.5746	2990900	3	0	0	0	1	1	1	0		0.694202	0.926025	C9J6B1;A0A024RAG3;P11234;B4E364;C9JQB3	C9J6B1;A0A024RAG3;P11234;B4E364;C9JQB3	Ras-related protein Ral-B	RALB	tr|C9J6B1|C9J6B1_HUMAN Ras-related protein Ral-B (Fragment) OS=Homo sapiens GN=RALB PE=1 SV=1;tr|A0A024RAG3|A0A024RAG3_HUMAN V-ral simian leukemia viral oncogene homolog B (Ras related GTP binding protein), isoform CRA_a OS=Homo sapiens GN=RALB PE=4 SV=1;s
16.2537	17.3274	16.394	16.297	18.8182	17.6201	Homo sapiens	2.9639	1163900	3	0	0	0	1	2	1	0		0.431626	0.920079	Q6IBD2;Q15828	Q6IBD2;Q15828	Cystatin-M	CST6	tr|Q6IBD2|Q6IBD2_HUMAN Cystatin OS=Homo sapiens GN=CST6 PE=2 SV=1;sp|Q15828|CYTM_HUMAN Cystatin-M OS=Homo sapiens GN=CST6 PE=1 SV=1
19.1846	20.2814	20.4526	20.5721	21.3054	20.7982	Homo sapiens	14.504	52496000	62	3	3	4	7	6	5	0		0.746239	0.919027	P61160;B4DWQ5;Q8IY98;F5H6T1;B4DHK9;A0A1B0GWD0;A0A1B0GWH0	P61160;B4DWQ5;Q8IY98;F5H6T1;B4DHK9	Actin-related protein 2	ACTR2	sp|P61160|ARP2_HUMAN Actin-related protein 2 OS=Homo sapiens GN=ACTR2 PE=1 SV=1;tr|B4DWQ5|B4DWQ5_HUMAN cDNA FLJ51655, highly similar to Actin-like protein 2 OS=Homo sapiens PE=2 SV=1;tr|Q8IY98|Q8IY98_HUMAN ACTR2 protein OS=Homo sapiens GN=ACTR2 PE=2 SV=1;t
16.2591	16.5504	15.7813	17.5924	17.3706	16.3619	Homo sapiens	1.6414	1496600	4	0	0	0	0	1	0	0.0078206		0.759022	0.911369	H3BUR9;B3KSW0;Q53HA5;A8K3L7;B3KY94;O14735	H3BUR9;B3KSW0;Q53HA5;A8K3L7;B3KY94;O14735	CDP-diacylglycerol--inositol 3-phosphatidyltransferase	CDIPT	tr|H3BUR9|H3BUR9_HUMAN CDP-diacylglycerol--inositol 3-phosphatidyltransferase OS=Homo sapiens GN=CDIPT PE=1 SV=1;tr|B3KSW0|B3KSW0_HUMAN CDP-diacylglycerol--inositol 3-phosphatidyltransferase OS=Homo sapiens GN=CDIPT PE=2 SV=1;tr|Q53HA5|Q53HA5_HUMAN CDP-dia
16.1802	15.587	16.5345	17.2577	17.0161	16.7551	Homo sapiens	48.328	4761500	17	0	0	0	1	1	0	0		0.997926	0.909038	Q9BXX0	Q9BXX0	EMILIN-2	EMILIN2	sp|Q9BXX0|EMIL2_HUMAN EMILIN-2 OS=Homo sapiens GN=EMILIN2 PE=1 SV=3
16.9069	16.8618	16.847	18.6424	18.311	16.3803	Homo sapiens	23.32	7603800	15	0	0	0	3	2	0	0		0.484421	0.906	B3KSG9;A0A024QYR8;Q99805	B3KSG9;A0A024QYR8;Q99805	Transmembrane 9 superfamily member 2	TM9SF2	tr|B3KSG9|B3KSG9_HUMAN Transmembrane 9 superfamily member OS=Homo sapiens PE=2 SV=1;tr|A0A024QYR8|A0A024QYR8_HUMAN Transmembrane 9 superfamily member OS=Homo sapiens GN=TM9SF2 PE=2 SV=1;sp|Q99805|TM9S2_HUMAN Transmembrane 9 superfamily member 2 OS=Homo sap
17.3671	16.6725	16.1603	17.7168	17.5751	17.6211	Homo sapiens	1.8889	1102400	3	0	0	0	1	1	1	0.0016295		0.906368	0.904334	A0A1B1SMS2;Q6NT55	A0A1B1SMS2;Q6NT55	Cytochrome P450 4F22	CYP4F22	tr|A0A1B1SMS2|A0A1B1SMS2_HUMAN Cytochrome P450 4F22 OS=Homo sapiens GN=CYP4F22 PE=3 SV=1;sp|Q6NT55|CP4FN_HUMAN Cytochrome P450 4F22 OS=Homo sapiens GN=CYP4F22 PE=2 SV=1
16.0615	19.9	19.9923	19.1498	19.7023	19.7975	Homo sapiens	5.7898	23177000	21	1	3	1	2	1	1	0		0.248875	0.898595	Q7Z2W9;A0A024R5G7;B4DXI4;H3BUY0;F5H7V8	Q7Z2W9;A0A024R5G7;B4DXI4;H3BUY0	39S ribosomal protein L21, mitochondrial	MRPL21	sp|Q7Z2W9|RM21_HUMAN 39S ribosomal protein L21, mitochondrial OS=Homo sapiens GN=MRPL21 PE=1 SV=2;tr|A0A024R5G7|A0A024R5G7_HUMAN Mitochondrial ribosomal protein L21, isoform CRA_a OS=Homo sapiens GN=MRPL21 PE=4 SV=1;tr|B4DXI4|B4DXI4_HUMAN cDNA FLJ52689, hi
23.6791	23.8755	23.665	24.5911	24.582	24.7336	Homo sapiens	125.55	475440000	180	8	9	10	12	12	13	0		2.0634	0.89572	V9HVZ4;P04406;E7EUT5;Q2TSD0;Q0QET7;A4UCT1;B4DRV9;Q5ZEY3;Q16768	V9HVZ4;P04406;E7EUT5;Q2TSD0;Q0QET7;A4UCT1	Glyceraldehyde-3-phosphate dehydrogenase	HEL-S-162eP;GAPDH	tr|V9HVZ4|V9HVZ4_HUMAN Glyceraldehyde-3-phosphate dehydrogenase OS=Homo sapiens GN=HEL-S-162eP PE=2 SV=1;sp|P04406|G3P_HUMAN Glyceraldehyde-3-phosphate dehydrogenase OS=Homo sapiens GN=GAPDH PE=1 SV=3;tr|E7EUT5|E7EUT5_HUMAN Glyceraldehyde-3-phosphate dehyd
18.0786	15.1202	16.7777	17.5962	17.5111	17.5467	Homo sapiens	3.2208	1037600	4	0	0	0	1	1	1	0		0.390617	0.892477	H0YKB3;V9HW89;Q00796	H0YKB3;V9HW89;Q00796	Sorbitol dehydrogenase	SORD;HEL-S-95n	tr|H0YKB3|H0YKB3_HUMAN Sorbitol dehydrogenase OS=Homo sapiens GN=SORD PE=1 SV=1;tr|V9HW89|V9HW89_HUMAN Epididymis secretory sperm binding protein Li 95n OS=Homo sapiens GN=HEL-S-95n PE=2 SV=1;sp|Q00796|DHSO_HUMAN Sorbitol dehydrogenase OS=Homo sapiens GN=S
18.1864	18.8367	18.2803	20.2779	18.6541	19.0488	Homo sapiens	2.4359	23428000	19	1	1	1	1	1	1	0.00059032		0.631034	0.892463	F2XI28;B2ZRD4;A7LB37;U5YMQ3;D3YFD2;R9UR01;Q0GC70;M9TIT3;M4TCH1;G8FV57;D5H3W2;A7MAE2;A7L858;A5PHT4;A5I8L2;A4URF2;A0A142J2H9;Q6IUZ4;U5YMJ8;U5YJL3;F6IR32;F6IR31;A0A090KKC3;Q2LC93;A0A1S5UXJ4;A0A1G4HQ08;A0A1G4HPY8;A0A1G4HPW4;A0A1D3KYM2;A0A0S4XRV2;A0A0N9HRK5;P16188;A0ZXY8;V6CKU4;W8Y4A2;W0HE66;U6ER51;Q9GIP0;Q8SNC6;M4RMN4;M4RCG9;M4R8V8;M4R8V2;M4R8T6;I1U8N1;D8MIW0;A9QVM4;A0PBY5;A0A167RN11;A0A090JY51;A0A07…	F2XI28;B2ZRD4;A7LB37;U5YMQ3;D3YFD2;R9UR01;Q0GC70;M9TIT3;M4TCH1;G8FV57;D5H3W2;A7MAE2;A7L858;A5PHT4;A5I8L2;A4URF2;A0A142J2H9;Q6IUZ4;U5YMJ8;U5YJL3;F6IR32;F6IR31;A0A090KKC3;Q2LC93;A0A1S5UXJ4;A0A1G4HQ08;A0A1G4HPY8;A0A1G4HPW4;A0A1D3KYM2;A0A0S4XRV2;A0A0N9HRK5;P16188;A0ZXY8;V6CKU4;W8Y4A2;W0HE66;U6ER51;Q9GIP0;Q8SNC6;M4RMN4;M4RCG9;M4R8V8;M4R8V2;M4R8T6;I1U8N1;D8MIW0;A9QVM4;A0PBY5;A0A167RN11;A0A090JY51;A0A07…	HLA class I histocompatibility antigen, A-30 alpha chain;HLA class I histocompatibility antigen, A-11 alpha chain;HLA class I histocompatibility antigen, A-3 alpha chain	HLA-A;HLA;HLA-B	tr|F2XI28|F2XI28_HUMAN MHC class I antigen (Fragment) OS=Homo sapiens GN=HLA-A PE=3 SV=1;tr|B2ZRD4|B2ZRD4_HUMAN MHC class I antigen (Fragment) OS=Homo sapiens GN=HLA-A PE=3 SV=1;tr|A7LB37|A7LB37_HUMAN MHC class I antigen (Fragment) OS=Homo sapiens GN=HLA-A
17.4613	18.1802	16.8756	17.9468	18.2014	19.0201	Homo sapiens	6.8508	4073200	5	0	2	0	1	1	1	0		0.662677	0.883771	B3KT66;Q15008;H7C531	B3KT66;Q15008	26S proteasome non-ATPase regulatory subunit 6	PSMD6	tr|B3KT66|B3KT66_HUMAN Proteasome (Prosome, macropain) 26S subunit, non-ATPase, 6, isoform CRA_c OS=Homo sapiens GN=PSMD6 PE=2 SV=1;sp|Q15008|PSMD6_HUMAN 26S proteasome non-ATPase regulatory subunit 6 OS=Homo sapiens GN=PSMD6 PE=1 SV=1
21.2291	21.371	20.9261	22.1448	22.0592	21.9594	Homo sapiens	12.77	78490000	31	3	3	3	3	4	4	0		1.60171	0.879082	V9HWH9;P31949;B2R5H0	V9HWH9;P31949;B2R5H0	Protein S100;Protein S100-A11;Protein S100-A11, N-terminally processed	HEL-S-43;S100A11	tr|V9HWH9|V9HWH9_HUMAN Protein S100 OS=Homo sapiens GN=HEL-S-43 PE=2 SV=1;sp|P31949|S10AB_HUMAN Protein S100-A11 OS=Homo sapiens GN=S100A11 PE=1 SV=2;tr|B2R5H0|B2R5H0_HUMAN Protein S100 OS=Homo sapiens PE=2 SV=1
17.6323	16.259	16.1248	17.481	16.8322	18.3386	Homo sapiens	3.6277	1974800	4	1	0	0	2	1	2	0		0.510026	0.878534	F8W651;Q53FU3;A0A024RB72;F8VVA7;P61923;F8VYK5;F8VXB1;F8VUC5;F8W156;F8VXR1;F8VYZ4	F8W651;Q53FU3;A0A024RB72;F8VVA7;P61923;F8VYK5;F8VXB1;F8VUC5;F8W156;F8VXR1;F8VYZ4	Coatomer subunit zeta-1	COPZ1	tr|F8W651|F8W651_HUMAN Coatomer subunit zeta-1 OS=Homo sapiens GN=COPZ1 PE=1 SV=1;tr|Q53FU3|Q53FU3_HUMAN Coatomer protein complex, subunit zeta 1 variant (Fragment) OS=Homo sapiens PE=2 SV=1;tr|A0A024RB72|A0A024RB72_HUMAN Coatomer protein complex, subunit
16.7165	15.8943	17.8889	17.7056	17.3476	18.0804	Homo sapiens	19.535	3305100	16	1	0	1	3	1	3	0		0.537187	0.877938	U3KQ56;Q9UBQ7;Q5M7Z5	U3KQ56;Q9UBQ7;Q5M7Z5	Glyoxylate reductase/hydroxypyruvate reductase	GRHPR	tr|U3KQ56|U3KQ56_HUMAN Glyoxylate reductase/hydroxypyruvate reductase OS=Homo sapiens GN=GRHPR PE=1 SV=1;sp|Q9UBQ7|GRHPR_HUMAN Glyoxylate reductase/hydroxypyruvate reductase OS=Homo sapiens GN=GRHPR PE=1 SV=1;tr|Q5M7Z5|Q5M7Z5_HUMAN GRHPR protein (Fragment)
15.9267	15.7517	16.5445	16.0904	17.6834	17.0683	Homo sapiens	1.8286	366920	3	1	1	0	1	0	1	0.0021505		0.625867	0.87303	D3DTH7;F5H6E2;B7Z3E5;O00159	D3DTH7;F5H6E2;B7Z3E5;O00159	Unconventional myosin-Ic	MYO1C	tr|D3DTH7|D3DTH7_HUMAN Myosin IC, isoform CRA_a OS=Homo sapiens GN=MYO1C PE=4 SV=1;tr|F5H6E2|F5H6E2_HUMAN Unconventional myosin-Ic OS=Homo sapiens GN=MYO1C PE=1 SV=1;tr|B7Z3E5|B7Z3E5_HUMAN cDNA FLJ53573, highly similar to Myosin Ic OS=Homo sapiens PE=2 SV=
20.5083	20.4726	20.7441	21.1248	21.9073	21.302	Homo sapiens	38.596	81196000	81	5	4	4	6	6	7	0		1.1276	0.869703	G3V295;A0A140VK44;G3V5Z7;P60900;G3V3I1;G3V3U4;Q9BZ93;Q59F72;G3V4S5;G3V2S7	G3V295;A0A140VK44;G3V5Z7;P60900;G3V3I1;G3V3U4	Proteasome subunit alpha type;Proteasome subunit alpha type-6	PSMA6	tr|G3V295|G3V295_HUMAN Proteasome subunit alpha type OS=Homo sapiens GN=PSMA6 PE=1 SV=1;tr|A0A140VK44|A0A140VK44_HUMAN Proteasome subunit alpha type OS=Homo sapiens PE=2 SV=1;tr|G3V5Z7|G3V5Z7_HUMAN Proteasome subunit alpha type OS=Homo sapiens GN=PSMA6 PE=
15.4545	15.7203	16.8049	17.1287	16.192	17.2604	Homo sapiens	6.0219	1774100	9	0	0	1	0	0	2	0		0.610721	0.867145	A0A024RA75;P31937;H7BZL2	A0A024RA75;P31937	3-hydroxyisobutyrate dehydrogenase;3-hydroxyisobutyrate dehydrogenase, mitochondrial	HIBADH	tr|A0A024RA75|A0A024RA75_HUMAN 3-hydroxyisobutyrate dehydrogenase OS=Homo sapiens GN=HIBADH PE=3 SV=1;sp|P31937|3HIDH_HUMAN 3-hydroxyisobutyrate dehydrogenase, mitochondrial OS=Homo sapiens GN=HIBADH PE=1 SV=2
15.8283	15.6193	15.9282	16.379	17.1712	16.426	Homo sapiens	1.714	1079800	1	0	0	0	1	0	0	0.0042194		1.06505	0.866807	Q9NW64	Q9NW64	Pre-mRNA-splicing factor RBM22	RBM22	sp|Q9NW64|RBM22_HUMAN Pre-mRNA-splicing factor RBM22 OS=Homo sapiens GN=RBM22 PE=1 SV=1
20.0288	21.5123	21.3726	21.5169	22.015	21.9809	Homo sapiens	19.037	105510000	45	5	3	3	3	5	4	0		0.647907	0.866399	A0A0S2Z580;A0A0S2Z5B3;M0QXB5;O95571;B2RCZ7;A0A0S2Z5N8;M0QY80;M0QX80	A0A0S2Z580;A0A0S2Z5B3;M0QXB5;O95571;B2RCZ7;A0A0S2Z5N8	Persulfide dioxygenase ETHE1, mitochondrial	ETHE1	tr|A0A0S2Z580|A0A0S2Z580_HUMAN Ethylmalonic encephalopathy 1 isoform 2 (Fragment) OS=Homo sapiens GN=ETHE1 PE=2 SV=1;tr|A0A0S2Z5B3|A0A0S2Z5B3_HUMAN Ethylmalonic encephalopathy 1 isoform 1 (Fragment) OS=Homo sapiens GN=ETHE1 PE=2 SV=1;tr|M0QXB5|M0QXB5_HUMAN
16.7935	16.0132	17.5608	18.8194	16.5564	17.577	Homo sapiens	9.3986	3348400	12	0	0	0	1	1	5	0		0.408555	0.861788	E5KRK5;P28331;B4DJ81;Q9P1A0;C9JPQ5	E5KRK5;P28331;B4DJ81	NADH-ubiquinone oxidoreductase 75 kDa subunit, mitochondrial	NDUFS1	tr|E5KRK5|E5KRK5_HUMAN Mitochondrial NADH-ubiquinone oxidoreductase 75 kDa subunit OS=Homo sapiens GN=NDUFS1 PE=3 SV=1;sp|P28331|NDUS1_HUMAN NADH-ubiquinone oxidoreductase 75 kDa subunit, mitochondrial OS=Homo sapiens GN=NDUFS1 PE=1 SV=3;tr|B4DJ81|B4DJ81_H
17.7986	16.2787	16.3694	16.5472	18.566	17.8928	Homo sapiens	215.75	5436500	21	1	1	0	0	2	2	0		0.415912	0.853148	A0A024R3P9;Q9H3P7	A0A024R3P9;Q9H3P7	Golgi resident protein GCP60	ACBD3	tr|A0A024R3P9|A0A024R3P9_HUMAN Acyl-Coenzyme A binding domain containing 3, isoform CRA_a OS=Homo sapiens GN=ACBD3 PE=4 SV=1;sp|Q9H3P7|GCP60_HUMAN Golgi resident protein GCP60 OS=Homo sapiens GN=ACBD3 PE=1 SV=4
18.7109	19.172	20.1686	20.3738	19.5927	20.6258	Homo sapiens	2.9942	29125000	10	2	2	2	1	1	2	0		0.599187	0.846919	Q6FGE5;D3DV26;P60903	Q6FGE5;D3DV26;P60903	Protein S100-A10	S100A10	tr|Q6FGE5|Q6FGE5_HUMAN S100A10 protein (Fragment) OS=Homo sapiens GN=S100A10 PE=2 SV=1;tr|D3DV26|D3DV26_HUMAN S100 calcium binding protein A10 (Annexin II ligand, calpactin I, light polypeptide (P11)), isoform CRA_b (Fragment) OS=Homo sapiens GN=S100A10 PE
18.9212	19.1047	19.4923	19.8133	20.067	20.1787	Homo sapiens	4.7162	25470000	30	1	1	1	2	3	3	0		1.28803	0.846895	Q6IAT9;P28072;I3L3X7;A0A087X2I4	Q6IAT9;P28072;I3L3X7;A0A087X2I4	Proteasome subunit beta type;Proteasome subunit beta type-6	PSMB6	tr|Q6IAT9|Q6IAT9_HUMAN Proteasome subunit beta type OS=Homo sapiens GN=PSMB6 PE=2 SV=1;sp|P28072|PSB6_HUMAN Proteasome subunit beta type-6 OS=Homo sapiens GN=PSMB6 PE=1 SV=4;tr|I3L3X7|I3L3X7_HUMAN Proteasome subunit beta type-6 (Fragment) OS=Homo sapiens G
17.1163	16.4346	16.1668	19.0046	14.8398	18.4081	Homo sapiens	21.066	2476300	3	0	0	0	1	1	1	0		0.228843	0.844916	Q96RM1	Q96RM1	Small proline-rich protein 2F	SPRR2F	sp|Q96RM1|SPR2F_HUMAN Small proline-rich protein 2F OS=Homo sapiens GN=SPRR2F PE=3 SV=1
16.0082	17.6236	18.277	17.5971	18.3901	18.441	Homo sapiens	23.921	8163300	16	0	0	1	1	1	2	0		0.434558	0.839818	B5BU72;A0A024R5L7;A8K5U9;A0A024R5P1;Q13492;E9PK13;E9PJT1;E9PI56;E9PKP6;E9PLJ8;H0YCY1;H0YEF7;H0YEH1;Q8N6B4	B5BU72;A0A024R5L7;A8K5U9;A0A024R5P1;Q13492;E9PK13	Phosphatidylinositol-binding clathrin assembly protein	PICALM	tr|B5BU72|B5BU72_HUMAN Phosphatidylinositol-binding clathrin assembly protein isoform 2 OS=Homo sapiens GN=PICALM PE=2 SV=1;tr|A0A024R5L7|A0A024R5L7_HUMAN Phosphatidylinositol binding clathrin assembly protein, isoform CRA_c OS=Homo sapiens GN=PICALM PE=4
22.8836	23.1158	22.9305	23.9697	23.5562	23.9063	Homo sapiens	164.37	298060000	141	9	10	6	16	13	15	0		1.5285	0.834119	K9JA46;P07900;Q2VPJ6;Q8TBA7;Q86U12;O75322;Q96HX7;G3V2J8;B4DTA5;Q86SX1;Q58FG0;Q14568;Q58FF9	K9JA46;P07900;Q2VPJ6;Q8TBA7;Q86U12;O75322;Q96HX7	Heat shock protein HSP 90-alpha	EL52;HSP90AA1	tr|K9JA46|K9JA46_HUMAN Epididymis luminal secretory protein 52 OS=Homo sapiens GN=EL52 PE=2 SV=1;sp|P07900|HS90A_HUMAN Heat shock protein HSP 90-alpha OS=Homo sapiens GN=HSP90AA1 PE=1 SV=5;tr|Q2VPJ6|Q2VPJ6_HUMAN HSP90AA1 protein (Fragment) OS=Homo sapiens
18.9161	17.9272	18.9388	19.8179	19.0278	19.4358	Homo sapiens	16.282	21671000	21	1	1	2	3	3	3	0		0.756189	0.83315	O95168;C9JXQ9;F2Z3P9	O95168;C9JXQ9	NADH dehydrogenase [ubiquinone] 1 beta subcomplex subunit 4	NDUFB4	sp|O95168|NDUB4_HUMAN NADH dehydrogenase [ubiquinone] 1 beta subcomplex subunit 4 OS=Homo sapiens GN=NDUFB4 PE=1 SV=3;tr|C9JXQ9|C9JXQ9_HUMAN NADH dehydrogenase [ubiquinone] 1 beta subcomplex subunit 4 OS=Homo sapiens GN=NDUFB4 PE=1 SV=1
18.3777	15.9716	18.6314	18.6338	18.3007	18.5408	Homo sapiens	4.5207	8620300	8	1	0	3	3	3	2	0		0.363932	0.831557	B7Z747;Q9Y354	B7Z747;Q9Y354			tr|B7Z747|B7Z747_HUMAN cDNA FLJ51120, highly similar to Matrix metalloproteinase-9 (EC 3.4.24.35) OS=Homo sapiens PE=2 SV=1;tr|Q9Y354|Q9Y354_HUMAN Matrix metalloproteinase 9 (Fragment) OS=Homo sapiens PE=4 SV=1
17.027	15.4027	16.431	17.5687	17.4793	16.2794	Homo sapiens	14.247	1780600	10	0	0	0	1	1	2	0		0.491788	0.822188	D6RCB3;P62495;D6RJE8;I3L492;B7Z7P8	D6RCB3;P62495;D6RJE8;I3L492;B7Z7P8	Eukaryotic peptide chain release factor subunit 1	ETF1	tr|D6RCB3|D6RCB3_HUMAN Eukaryotic peptide chain release factor subunit 1 OS=Homo sapiens GN=ETF1 PE=1 SV=1;sp|P62495|ERF1_HUMAN Eukaryotic peptide chain release factor subunit 1 OS=Homo sapiens GN=ETF1 PE=1 SV=3;tr|D6RJE8|D6RJE8_HUMAN Eukaryotic peptide ch
20.4563	20.5885	20.8263	21.2142	21.2013	21.908	Homo sapiens	14.003	77800000	38	3	4	4	6	5	6	0		1.06332	0.817444	O75340;A0A024QZ42;Q53FC3;H0Y9X3;A0A087WZ38	O75340;A0A024QZ42;Q53FC3	Programmed cell death protein 6	PDCD6	sp|O75340|PDCD6_HUMAN Programmed cell death protein 6 OS=Homo sapiens GN=PDCD6 PE=1 SV=1;tr|A0A024QZ42|A0A024QZ42_HUMAN HCG1985580, isoform CRA_c OS=Homo sapiens GN=PDCD6 PE=1 SV=1;tr|Q53FC3|Q53FC3_HUMAN Programmed cell death 6 variant (Fragment) OS=Homo s
20.1141	19.8373	20.0566	20.9251	20.6078	20.9197	Homo sapiens	57.174	56221000	76	6	2	1	6	4	7	0		1.58163	0.814868	A0A1B0GTB8;A0A1B0GWC0;A0A140VK13;A0A1B0GVF3;P23786;A0A1B0GV75;Q53G79;A0A1B0GTM0;A0A1B0GUD9;A0A1B0GTL9;A0A1B0GUB8	A0A1B0GTB8;A0A1B0GWC0;A0A140VK13;A0A1B0GVF3;P23786;A0A1B0GV75;Q53G79	Carnitine O-palmitoyltransferase 2, mitochondrial	CPT2	tr|A0A1B0GTB8|A0A1B0GTB8_HUMAN Carnitine O-palmitoyltransferase 2, mitochondrial OS=Homo sapiens GN=CPT2 PE=1 SV=1;tr|A0A1B0GWC0|A0A1B0GWC0_HUMAN Carnitine O-palmitoyltransferase 2, mitochondrial OS=Homo sapiens GN=CPT2 PE=1 SV=1;tr|A0A140VK13|A0A140VK13_H
16.986	16.2802	16.8968	17.8697	16.8686	17.8568	Homo sapiens	1.4994	884940	2	0	0	0	1	0	1	0.009684		0.746634	0.810738	C9JL93;F8WE70;B7ZKV6;B7Z447;A0A0A0MQW3;Q9UIV8	C9JL93;F8WE70;B7ZKV6;B7Z447;A0A0A0MQW3;Q9UIV8	Serpin B13	SERPINB13	tr|C9JL93|C9JL93_HUMAN Serpin B13 (Fragment) OS=Homo sapiens GN=SERPINB13 PE=1 SV=1;tr|F8WE70|F8WE70_HUMAN Serpin B13 OS=Homo sapiens GN=SERPINB13 PE=1 SV=1;tr|B7ZKV6|B7ZKV6_HUMAN SERPINB13 protein OS=Homo sapiens GN=SERPINB13 PE=2 SV=1;tr|B7Z447|B7Z447_HU
17.2383	16.5926	17.2275	16.1591	18.9154	18.3879	Homo sapiens	1.8193	1960800	2	0	0	0	0	1	1	0.002681		0.34219	0.801339	Q6N093;Q68CN4;P01859;Q6MZU6;Q6MZX7;P01861;S6BGF5;O95978;Q86TT2	Q6N093;Q68CN4;P01859;Q6MZU6;Q6MZX7;P01861;S6BGF5	Ig gamma-2 chain C region;Ig gamma-4 chain C region	DKFZp686I04196;DKFZp686E23209;IGHG2;DKFZp686C15213;DKFZp686M24218;IGHG4	tr|Q6N093|Q6N093_HUMAN Uncharacterized protein DKFZp686I04196 (Fragment) OS=Homo sapiens GN=DKFZp686I04196 PE=2 SV=1;tr|Q68CN4|Q68CN4_HUMAN Uncharacterized protein OS=Homo sapiens GN=DKFZp686E23209 PE=1 SV=2;sp|P01859|IGHG2_HUMAN Immunoglobulin heavy const
16.7205	15.706	16.6584	15.8049	17.8636	17.8039	Homo sapiens	15.832	1375100	7	0	0	0	2	2	2	0		0.397022	0.795828	Q75MT8;A4D198;Q15056	Q75MT8;A4D198;Q15056	Eukaryotic translation initiation factor 4H	WBSCR1;LOC392647;EIF4H	tr|Q75MT8|Q75MT8_HUMAN Uncharacterized protein WBSCR1 (Fragment) OS=Homo sapiens GN=WBSCR1 PE=4 SV=1;tr|A4D198|A4D198_HUMAN Similar to mKIAA0038 protein OS=Homo sapiens GN=LOC392647 PE=4 SV=1;sp|Q15056|IF4H_HUMAN Eukaryotic translation initiation factor 4H
16.1249	16.6949	16.2476	16.0462	18.0882	17.3138	Homo sapiens	5.8199	5713000	14	0	0	0	0	1	2	0		0.482974	0.793599	B2R5V9;A0A024R4E5;Q00341;B4DKR8;H0Y394;C9JMQ6;C9JQ82;C9JBS3;C9JEJ8;C9JHN6;C9JT62;C9JHS7;C9JK79;C9JHZ8;C9JES8;C9JZI8;C9J5E5;C9JIZ1;Q6ZS03;Q96CF6;C9JHS9;C9J739;Q5HYC5;H7C0A4;Q2HJC8	B2R5V9;A0A024R4E5;Q00341;B4DKR8;H0Y394	Vigilin	HDLBP	tr|B2R5V9|B2R5V9_HUMAN cDNA, FLJ92652, highly similar to Homo sapiens high density lipoprotein binding protein (vigilin)(HDLBP), mRNA OS=Homo sapiens PE=2 SV=1;tr|A0A024R4E5|A0A024R4E5_HUMAN High density lipoprotein binding protein (Vigilin), isoform CRA_a
16.1622	16.7171	16.9595	17.4088	17.9159	16.8924	Homo sapiens	21.251	5238000	12	0	0	0	1	1	1	0		0.767015	0.792746	Q4G0J3;D6R9Z6;A0A024RDH5;D6RFF0;H0YA82	Q4G0J3;D6R9Z6;A0A024RDH5;D6RFF0;H0YA82	La-related protein 7	LARP7;HDCMA18P	sp|Q4G0J3|LARP7_HUMAN La-related protein 7 OS=Homo sapiens GN=LARP7 PE=1 SV=1;tr|D6R9Z6|D6R9Z6_HUMAN La-related protein 7 (Fragment) OS=Homo sapiens GN=LARP7 PE=1 SV=1;tr|A0A024RDH5|A0A024RDH5_HUMAN HDCMA18P protein, isoform CRA_a OS=Homo sapiens GN=HDCMA1
17.0527	17.7305	15.5314	17.3417	17.5326	17.8183	Homo sapiens	9.9689	4748300	12	1	2	0	1	1	1	0		0.449265	0.792648	B4DFV1;A0A024R328;Q05655	B4DFV1;A0A024R328;Q05655	Protein kinase C;Protein kinase C delta type;Protein kinase C delta type;Protein kinase C delta type regulatory subunit;Protein kinase C delta type catalytic subunit	PRKCD	tr|B4DFV1|B4DFV1_HUMAN Protein kinase C OS=Homo sapiens PE=2 SV=1;tr|A0A024R328|A0A024R328_HUMAN Protein kinase C delta type OS=Homo sapiens GN=PRKCD PE=3 SV=1;sp|Q05655|KPCD_HUMAN Protein kinase C delta type OS=Homo sapiens GN=PRKCD PE=1 SV=2
17.0766	16.7715	17.078	17.4803	18.07	17.7461	Homo sapiens	1.826	1386300	3	0	0	0	1	1	1	0.0026867		1.23816	0.790112	Q53TL1;B2R835;Q9Y2P9;Q9BPW9	Q53TL1;B2R835;Q9Y2P9;Q9BPW9	Dehydrogenase/reductase SDR family member 9	RDHL;DHRS9	tr|Q53TL1|Q53TL1_HUMAN Uncharacterized protein RDHL (Fragment) OS=Homo sapiens GN=RDHL PE=3 SV=1;tr|B2R835|B2R835_HUMAN cDNA, FLJ93721, highly similar to Homo sapiens NADP-dependent retinol dehydrogenase/reductase (RDHL),transcript variant C, mRNA OS=Homo
21.2245	21.3052	21.2091	21.9156	22.1341	22.054	Homo sapiens	9.1482	102340000	59	5	4	4	6	4	6	0		2.10275	0.788282	H3BMH2;H3BSC1;A0A024R5Z8;P62491;Q15907;B4DMN1;B4DQU5;A0A0F7V7A6;A0A0F7UVJ8	H3BMH2;H3BSC1;A0A024R5Z8;P62491;Q15907;B4DMN1	Ras-related protein Rab-11A;Ras-related protein Rab-11B	RAB11A;RAB11B	tr|H3BMH2|H3BMH2_HUMAN Ras-related protein Rab-11A (Fragment) OS=Homo sapiens GN=RAB11A PE=4 SV=1;tr|H3BSC1|H3BSC1_HUMAN Ras-related protein Rab-11A OS=Homo sapiens GN=RAB11A PE=1 SV=1;tr|A0A024R5Z8|A0A024R5Z8_HUMAN RAB11A, member RAS oncogene family, isof
19.0047	18.9754	17.8572	19.1413	19.9346	19.1247	Homo sapiens	49.535	21965000	33	1	1	0	3	5	2	0		0.636844	0.787781	B4E0X8;B4DWL1;A0A1Z1G4M2;E9PEB5;Q96AE4;Q6PJY1;B4DT31;Q59FU3;C9JSZ1	B4E0X8;B4DWL1;A0A1Z1G4M2;E9PEB5;Q96AE4;Q6PJY1;B4DT31	Far upstream element-binding protein 1	FUBP1	tr|B4E0X8|B4E0X8_HUMAN cDNA FLJ61021, highly similar to Far upstream element-binding protein 1 OS=Homo sapiens PE=2 SV=1;tr|B4DWL1|B4DWL1_HUMAN cDNA FLJ59240, highly similar to Far upstream element-binding protein 1 OS=Homo sapiens PE=2 SV=1;tr|A0A1Z1G4M2|
18.996	16.285	18.9974	18.7553	18.5612	19.3209	Homo sapiens	3.3669	10005000	11	1	0	2	2	1	2	0		0.311836	0.786372	C9JPM4;P18085;C9JAK5	C9JPM4;P18085;C9JAK5	ADP-ribosylation factor 4	ARF4	tr|C9JPM4|C9JPM4_HUMAN ADP-ribosylation factor 4 (Fragment) OS=Homo sapiens GN=ARF4 PE=1 SV=1;sp|P18085|ARF4_HUMAN ADP-ribosylation factor 4 OS=Homo sapiens GN=ARF4 PE=1 SV=3;tr|C9JAK5|C9JAK5_HUMAN ADP-ribosylation factor 4 OS=Homo sapiens GN=ARF4 PE=1 SV=
20.6063	21.1324	21.0333	21.577	21.8582	21.6951	Homo sapiens	55.613	87763000	66	1	3	3	5	5	4	0		1.30927	0.786079	P61981;B3KNB4;B4DE78;B4DHC4	P61981;B3KNB4;B4DE78;B4DHC4	14-3-3 protein gamma;14-3-3 protein gamma, N-terminally processed	YWHAG	sp|P61981|1433G_HUMAN 14-3-3 protein gamma OS=Homo sapiens GN=YWHAG PE=1 SV=2;tr|B3KNB4|B3KNB4_HUMAN cDNA FLJ14168 fis, clone NT2RP2001440, highly similar to 14-3-3 protein gamma OS=Homo sapiens PE=2 SV=1;tr|B4DE78|B4DE78_HUMAN cDNA FLJ52141, highly simila
20.3882	20.3263	19.9769	20.8814	21.1686	20.9959	Homo sapiens	135.35	58249000	67	3	2	3	9	6	9	0		1.44493	0.784836	Q96HE7;G3V3E6;G3V5B3;G3V2H0;G3V503;Q5TAE8;B2RD00;Q86YB8	Q96HE7	ERO1-like protein alpha	ERO1L	sp|Q96HE7|ERO1A_HUMAN ERO1-like protein alpha OS=Homo sapiens GN=ERO1A PE=1 SV=2
16.6188	17.7696	17.2185	17.4961	17.9734	18.4877	Homo sapiens	70.434	2546800	11	1	1	0	1	1	1	0		0.665529	0.783444	H0YDT6;B4DEW9;B4DMT5;B3KSH1;O00303	H0YDT6;B4DEW9;B4DMT5;B3KSH1;O00303	Eukaryotic translation initiation factor 3 subunit F	EIF3F	tr|H0YDT6|H0YDT6_HUMAN Eukaryotic translation initiation factor 3 subunit F (Fragment) OS=Homo sapiens GN=EIF3F PE=1 SV=1;tr|B4DEW9|B4DEW9_HUMAN cDNA FLJ52478, highly similar to Eukaryotic translation initiation factor 3 subunit 5 OS=Homo sapiens PE=2 SV=1
21.3151	21.326	20.4527	21.5715	22.0676	21.7931	Homo sapiens	88.748	113030000	109	5	6	4	8	8	9	0		0.862661	0.779437	B4DZ08;B2RBW5;A0A0K0K1H7;A2A274;Q99798;B4DLY4;B4DJW1;B4DW08;B4DEC3;Q71UF1;O75944	B4DZ08;B2RBW5;A0A0K0K1H7;A2A274;Q99798;B4DLY4;B4DJW1;B4DW08;B4DEC3;Q71UF1	Aconitate hydratase, mitochondrial	ACO2	tr|B4DZ08|B4DZ08_HUMAN Aconitate hydratase, mitochondrial OS=Homo sapiens PE=2 SV=1;tr|B2RBW5|B2RBW5_HUMAN Aconitate hydratase, mitochondrial OS=Homo sapiens PE=2 SV=1;tr|A0A0K0K1H7|A0A0K0K1H7_HUMAN Aconitate hydratase, mitochondrial OS=Homo sapiens GN=HEL
18.348	19.8229	19.2381	20.5008	19.1138	20.1265	Homo sapiens	31.313	37720000	28	1	1	2	4	3	2	0		0.491909	0.777365	Q6FHM4;P10606;Q6FHJ9	Q6FHM4;P10606;Q6FHJ9	Cytochrome c oxidase subunit 5B, mitochondrial	COX5B	tr|Q6FHM4|Q6FHM4_HUMAN COX5B protein OS=Homo sapiens GN=COX5B PE=2 SV=1;sp|P10606|COX5B_HUMAN Cytochrome c oxidase subunit 5B, mitochondrial OS=Homo sapiens GN=COX5B PE=1 SV=2;tr|Q6FHJ9|Q6FHJ9_HUMAN COX5B protein (Fragment) OS=Homo sapiens GN=COX5B PE=2 SV
19.1749	18.9419	16.9271	19.1519	18.9966	19.2179	Homo sapiens	4.6782	16172000	16	2	2	0	1	2	1	0		0.405655	0.774182	K7EM56;A0A0B4J2B4;S4R417;K7EQJ5;K7ELC2;P62841;S4R456;K7EJ78	K7EM56;A0A0B4J2B4;S4R417;K7EQJ5;K7ELC2;P62841;S4R456;K7EJ78	40S ribosomal protein S15	RPS15	tr|K7EM56|K7EM56_HUMAN 40S ribosomal protein S15 OS=Homo sapiens GN=RPS15 PE=1 SV=2;tr|A0A0B4J2B4|A0A0B4J2B4_HUMAN 40S ribosomal protein S15 OS=Homo sapiens GN=RPS15 PE=1 SV=1;tr|S4R417|S4R417_HUMAN 40S ribosomal protein S15 OS=Homo sapiens GN=RPS15 PE=1 S
19.105	17.1861	19.2383	19.7114	19.3392	18.7851	Homo sapiens	4.6109	16067000	5	1	0	1	2	3	2	0		0.403319	0.768727	Q52NV4;P12081;B3KWE1;B4E1C5;B4DDD8;E7ETE2;B4DEA2;D6RF05	Q52NV4;P12081;B3KWE1;B4E1C5;B4DDD8	Histidine--tRNA ligase, cytoplasmic	HRS;HARS	tr|Q52NV4|Q52NV4_HUMAN Histidyl-tRNA synthetase OS=Homo sapiens GN=HRS PE=2 SV=1;sp|P12081|SYHC_HUMAN Histidine--tRNA ligase, cytoplasmic OS=Homo sapiens GN=HARS PE=1 SV=2;tr|B3KWE1|B3KWE1_HUMAN Histidine--tRNA ligase, cytoplasmic OS=Homo sapiens GN=HARS P
21.1101	21.0253	20.7023	22.1892	21.6599	21.279	Homo sapiens	10.356	73098000	67	4	5	4	2	5	4	0		0.92004	0.763438	I3L3P7;B2R4W8;A8K7H3;P62244;I3L246;H3BN98;H3BV27;H3BT37;I3L303;H3BVC7	I3L3P7;B2R4W8;A8K7H3;P62244;I3L246;H3BN98	40S ribosomal protein S15a	RPS15A;hCG_1994130	tr|I3L3P7|I3L3P7_HUMAN 40S ribosomal protein S15a OS=Homo sapiens GN=RPS15A PE=1 SV=1;tr|B2R4W8|B2R4W8_HUMAN HCG1994130, isoform CRA_a OS=Homo sapiens GN=hCG_1994130 PE=2 SV=1;tr|A8K7H3|A8K7H3_HUMAN cDNA FLJ77670, highly similar to Homo sapiens ribosomal p
18.7735	18.944	18.6686	19.7221	19.556	19.3982	Homo sapiens	18.036	15221000	15	1	1	1	1	1	1	0		1.60091	0.763414	A6NLH6;Q53HE6;Q9P003	A6NLH6;Q53HE6;Q9P003	Protein cornichon homolog 4	CNIH4	tr|A6NLH6|A6NLH6_HUMAN Protein cornichon homolog 4 OS=Homo sapiens GN=CNIH4 PE=1 SV=1;tr|Q53HE6|Q53HE6_HUMAN HSPC163 protein variant (Fragment) OS=Homo sapiens PE=2 SV=1;sp|Q9P003|CNIH4_HUMAN Protein cornichon homolog 4 OS=Homo sapiens GN=CNIH4 PE=1 SV=1
19.2166	19.9309	19.2213	19.8053	20.6573	20.1946	Homo sapiens	18.963	33661000	38	1	1	1	5	4	4	0		0.808433	0.762796	A0A087WTT1;E7ERJ7;B4DQX0;A0A024R9C1;P11940;E7EQV3;B4DZW4;B3KT93;A0A024R9E2;H0YAR2;Q5VX58;Q3ZCS4;Q9H361;Q2VIP3;H0YB86;H0YBN4;E5RGH3;E5RH24;E5RJB9;H0YAP2;E5RHG7;H0YC10;H0YAS7;H0YAS6;H0YB75;Q4VXU2;E5RGC4;E5RFD8;L0R533;A8K8J2	A0A087WTT1;E7ERJ7;B4DQX0;A0A024R9C1;P11940;E7EQV3;B4DZW4;B3KT93;A0A024R9E2;H0YAR2;Q5VX58;Q3ZCS4;Q9H361	Polyadenylate-binding protein;Polyadenylate-binding protein 1;Polyadenylate-binding protein 3	PABPC1;PABPC3	tr|A0A087WTT1|A0A087WTT1_HUMAN Polyadenylate-binding protein OS=Homo sapiens GN=PABPC1 PE=1 SV=1;tr|E7ERJ7|E7ERJ7_HUMAN Polyadenylate-binding protein OS=Homo sapiens GN=PABPC1 PE=1 SV=1;tr|B4DQX0|B4DQX0_HUMAN Polyadenylate-binding protein OS=Homo sapiens P
20.1123	20.1765	21.386	21.4772	21.2072	21.2444	Homo sapiens	118.68	52198000	68	6	5	6	7	6	7	0		0.662457	0.751317	V9HWG7;Q53H17;Q53GN4;Q59ER5;O75083;D6RD66;B3KXN4;B4DY05;B4DS71	V9HWG7;Q53H17;Q53GN4;Q59ER5;O75083;D6RD66;B3KXN4	WD repeat-containing protein 1	HEL-S-52;WDR1	tr|V9HWG7|V9HWG7_HUMAN Epididymis secretory protein Li 52 OS=Homo sapiens GN=HEL-S-52 PE=2 SV=1;tr|Q53H17|Q53H17_HUMAN WD repeat-containing protein 1 isoform 1 variant (Fragment) OS=Homo sapiens PE=2 SV=1;tr|Q53GN4|Q53GN4_HUMAN WD repeat domain 1, isoform
15.4701	15.9266	18.305	17.5074	17.8568	16.5908	Homo sapiens	5.2879	6564800	15	0	0	1	1	1	0	0		0.288588	0.75112	A0A024R048;B7Z8V7;Q4G0N4;A0A0C4DGV3;H0Y9H7	A0A024R048;B7Z8V7;Q4G0N4;A0A0C4DGV3	NAD kinase 2, mitochondrial	FLJ30596;NADK2	tr|A0A024R048|A0A024R048_HUMAN NAD kinase 2, mitochondrial OS=Homo sapiens GN=FLJ30596 PE=3 SV=1;tr|B7Z8V7|B7Z8V7_HUMAN NAD kinase 2, mitochondrial OS=Homo sapiens GN=NADK2 PE=1 SV=1;sp|Q4G0N4|NAKD2_HUMAN NAD kinase 2, mitochondrial OS=Homo sapiens GN=NADK
17.2767	19.0339	18.5916	19.0116	18.6558	19.4863	Homo sapiens	3.0787	11031000	12	0	3	1	2	2	1	0		0.488241	0.750521	Q3LIE7;B7ZAV4;Q15392;H7C4B7;B7Z546;B7Z919;B7Z943	Q3LIE7;B7ZAV4;Q15392;H7C4B7;B7Z546;B7Z919	Delta(24)-sterol reductase	Nbla03646;DHCR24	tr|Q3LIE7|Q3LIE7_HUMAN Delta(24)-sterol reductase OS=Homo sapiens GN=Nbla03646 PE=1 SV=1;tr|B7ZAV4|B7ZAV4_HUMAN cDNA, FLJ79318, highly similar to 24-dehydrocholesterol reductase (EC 1.3.1.-) OS=Homo sapiens PE=2 SV=1;sp|Q15392|DHC24_HUMAN Delta(24)-sterol
17.6794	17.1584	16.2727	17.3927	18.0566	17.9089	Homo sapiens	3.095	945430	4	0	0	0	1	1	3	0		0.614411	0.749235	Q9NZQ5;E9PD69;E9PBZ2;P15428;D6RHF8	Q9NZQ5;E9PD69;E9PBZ2;P15428	15-hydroxyprostaglandin dehydrogenase [NAD(+)]	PGDH;HPGD	tr|Q9NZQ5|Q9NZQ5_HUMAN NAD+-dependent 15-hydroxyprostaglandin dehydrogenase (Fragment) OS=Homo sapiens GN=PGDH PE=4 SV=1;tr|E9PD69|E9PD69_HUMAN 15-hydroxyprostaglandin dehydrogenase [NAD(+)] OS=Homo sapiens GN=HPGD PE=1 SV=1;tr|E9PBZ2|E9PBZ2_HUMAN 15-hydro
17.3873	16.8693	17.8798	16.5231	19.6368	18.2226	Homo sapiens	4.0449	8741900	7	0	0	1	0	3	3	0		0.290956	0.748688	Q584P1;B7Z3Y2;B7Z8A2;Q9UHG3;C9K055;F8W8W4	Q584P1;B7Z3Y2;B7Z8A2;Q9UHG3	Prenylcysteine oxidase 1	PCYOX1	tr|Q584P1|Q584P1_HUMAN Uncharacterized protein PCYOX1 (Fragment) OS=Homo sapiens GN=PCYOX1 PE=4 SV=1;tr|B7Z3Y2|B7Z3Y2_HUMAN cDNA FLJ51879, highly similar to Prenylcysteine oxidase (EC 1.8.3.5) OS=Homo sapiens PE=2 SV=1;tr|B7Z8A2|B7Z8A2_HUMAN cDNA FLJ51671,
19.3827	16.716	19.2728	19.2415	19.2359	19.136	Homo sapiens	37.946	24325000	51	1	1	1	4	1	3	0		0.317244	0.747301	Q8IXB1;B4DP04;B3KNK5;Q8N4C5;Q71S60;A0A087WXH7;Q86XS7;E7EP04;Q6YPB0	Q8IXB1;B4DP04;B3KNK5;Q8N4C5	DnaJ homolog subfamily C member 10	DNAJC10	sp|Q8IXB1|DJC10_HUMAN DnaJ homolog subfamily C member 10 OS=Homo sapiens GN=DNAJC10 PE=1 SV=2;tr|B4DP04|B4DP04_HUMAN cDNA FLJ55732, highly similar to Homo sapiens DnaJ (Hsp40) homolog, subfamily C, member 10 (DNAJC10), mRNA OS=Homo sapiens PE=2 SV=1;tr|B3K
17.4573	16.2999	17.795	17.882	17.0606	18.8405	Homo sapiens	2.608	1567900	4	0	0	0	3	1	2	0		0.407633	0.743656	Q5VVQ6	Q5VVQ6	Ubiquitin thioesterase OTU1	YOD1	sp|Q5VVQ6|OTU1_HUMAN Ubiquitin thioesterase OTU1 OS=Homo sapiens GN=YOD1 PE=1 SV=1
17.0954	16.6514	17.0297	16.6295	18.6938	17.6645	Homo sapiens	73.618	6712600	19	0	0	1	1	2	1	0		0.454118	0.737107	A0A024RBC7;P20020;A1X4P8;E7ERY9;Q4J697;H0Y7S3;A8K8U3;A7E2D8;A0A024R2E4;Q68DH9;A0A024R968;Q4LE63;A0A024R2K6;P23634;Q01814;Q59H63;A1L3B5;Q16720;A1X4P7;H0YHH6;Q3L582;A0A0U1RQU3;Q58F24;A1X4P9	A0A024RBC7;P20020;A1X4P8;E7ERY9;Q4J697;H0Y7S3;A8K8U3;A7E2D8;A0A024R2E4;Q68DH9;A0A024R968;Q4LE63;A0A024R2K6;P23634;Q01814;Q59H63;A1L3B5;Q16720	Calcium-transporting ATPase;Plasma membrane calcium-transporting ATPase 1;Plasma membrane calcium-transporting ATPase 4;Plasma membrane calcium-transporting ATPase 2;Plasma membrane calcium-transporting ATPase 3	ATP2B1;ATP2B2;PMCA2;ATP2B4;DKFZp686M088;ATP2B2 variant protein;ATP2B3	tr|A0A024RBC7|A0A024RBC7_HUMAN Calcium-transporting ATPase OS=Homo sapiens GN=ATP2B1 PE=3 SV=1;sp|P20020|AT2B1_HUMAN Plasma membrane calcium-transporting ATPase 1 OS=Homo sapiens GN=ATP2B1 PE=1 SV=3;tr|A1X4P8|A1X4P8_HUMAN PMCA2a (Fragment) OS=Homo sapiens
16.9989	16.7965	16.9807	18.0576	17.7155	17.2128	Homo sapiens	16.326	1941900	13	0	2	0	1	1	2	0		0.995643	0.736558	B4DN60;O43776	B4DN60;O43776	Asparagine--tRNA ligase, cytoplasmic	NARS	tr|B4DN60|B4DN60_HUMAN cDNA FLJ52703, highly similar to Asparaginyl-tRNA synthetase, cytoplasmic (EC6.1.1.22) OS=Homo sapiens PE=2 SV=1;sp|O43776|SYNC_HUMAN Asparagine--tRNA ligase, cytoplasmic OS=Homo sapiens GN=NARS PE=1 SV=1
21.3165	21.0301	21.4648	22.2437	21.9712	21.8043	Homo sapiens	6.0152	88394000	39	4	4	6	3	5	5	0		1.25667	0.735938	F8WCF6;P59998;F8WDD7;A0A0A6YYG9;Q9H7Z5;H7C0A3;F8WE39;R4GN08;F8WDW3	F8WCF6;P59998;F8WDD7;A0A0A6YYG9;Q9H7Z5;H7C0A3	Actin-related protein 2/3 complex subunit 4	ARPC4-TTLL3;ARPC4	tr|F8WCF6|F8WCF6_HUMAN Actin-related protein 2/3 complex subunit 4 OS=Homo sapiens GN=ARPC4-TTLL3 PE=3 SV=1;sp|P59998|ARPC4_HUMAN Actin-related protein 2/3 complex subunit 4 OS=Homo sapiens GN=ARPC4 PE=1 SV=3;tr|F8WDD7|F8WDD7_HUMAN Actin-related protein 2/
22.442	22.4179	22.6472	23.0372	23.3585	23.3188	Homo sapiens	55.242	183930000	81	7	5	7	10	9	9	0		1.56087	0.735811	Q06830;A0A0A0MSI0;B2R4P2;A0A0A0MRQ5	Q06830;A0A0A0MSI0;B2R4P2	Peroxiredoxin-1	PRDX1	sp|Q06830|PRDX1_HUMAN Peroxiredoxin-1 OS=Homo sapiens GN=PRDX1 PE=1 SV=1;tr|A0A0A0MSI0|A0A0A0MSI0_HUMAN Peroxiredoxin-1 (Fragment) OS=Homo sapiens GN=PRDX1 PE=1 SV=1;tr|B2R4P2|B2R4P2_HUMAN cDNA, FLJ92164, highly similar to Homo sapiens peroxiredoxin 1 (PRD
16.0199	16.4829	17.1287	17.1763	17.5342	17.1005	Homo sapiens	12.197	846740	6	0	0	0	3	1	1	0		0.763861	0.72652	E9PMS6;B7Z8W3;A0A1P7ZIM8;E9PMT2;F8WD26;F8J2B5;J3KP06;Q8WWI1;A0A0A0MTE2	E9PMS6;B7Z8W3;A0A1P7ZIM8;E9PMT2;F8WD26;F8J2B5;J3KP06;Q8WWI1;A0A0A0MTE2	LIM domain only protein 7	LMO7	tr|E9PMS6|E9PMS6_HUMAN LIM domain only protein 7 OS=Homo sapiens GN=LMO7 PE=1 SV=1;tr|B7Z8W3|B7Z8W3_HUMAN cDNA FLJ53272, highly similar to Homo sapiens LIM domain 7 (LMO7), mRNA OS=Homo sapiens PE=2 SV=1;tr|A0A1P7ZIM8|A0A1P7ZIM8_HUMAN LMO7b OS=Homo sapiens
18.8647	18.0375	18.7485	19.7253	18.8709	19.2306	Homo sapiens	3.7598	14886000	17	2	1	2	2	2	3	0		0.74468	0.725355	B4DDB9;A0A087WUC6;E9PI68;Q15005;E9PRB9;E9PL01;H0YE04	B4DDB9;A0A087WUC6;E9PI68;Q15005;E9PRB9;E9PL01	Signal peptidase complex subunit 2	SPCS2	tr|B4DDB9|B4DDB9_HUMAN cDNA FLJ56339, highly similar to Signal peptidase complex subunit 2 (EC 3.4.-.-) OS=Homo sapiens PE=2 SV=1;tr|A0A087WUC6|A0A087WUC6_HUMAN Signal peptidase complex subunit 2 OS=Homo sapiens GN=SPCS2 PE=1 SV=1;tr|E9PI68|E9PI68_HUMAN Si
18.7195	16.5645	16.6325	19.2988	18.8554	15.933	Homo sapiens	3.9061	10215000	14	1	0	0	2	1	1	0		0.203068	0.723581	A8K4I8;Q9BPW8;H7C2U6;B4DQI7;C9JDV8;F8WCR5	A8K4I8;Q9BPW8;H7C2U6;B4DQI7	Protein NipSnap homolog 1	NIPSNAP1	tr|A8K4I8|A8K4I8_HUMAN cDNA FLJ78131, highly similar to Homo sapiens nipsnap homolog 1 (C. elegans) (NIPSNAP1), mRNA OS=Homo sapiens PE=2 SV=1;sp|Q9BPW8|NIPS1_HUMAN Protein NipSnap homolog 1 OS=Homo sapiens GN=NIPSNAP1 PE=1 SV=1;tr|H7C2U6|H7C2U6_HUMAN Prot
20.2097	19.6416	19.9297	20.7835	20.6958	20.4706	Homo sapiens	23.116	36995000	47	4	4	4	4	6	4	0		1.20886	0.722991	M0R2M1;A0A024R0R9;P54920;M0R0Y2;M0R058;M0R027;A0A024R0V6;M0R0I4;M0R213;B4DGP9;B4DIV0;A0A087WZQ7;Q9H115	M0R2M1;A0A024R0R9;P54920;M0R0Y2;M0R058	Alpha-soluble NSF attachment protein	NAPA	tr|M0R2M1|M0R2M1_HUMAN Alpha-soluble NSF attachment protein (Fragment) OS=Homo sapiens GN=NAPA PE=1 SV=1;tr|A0A024R0R9|A0A024R0R9_HUMAN N-ethylmaleimide-sensitive factor attachment protein, alpha, isoform CRA_c OS=Homo sapiens GN=NAPA PE=4 SV=1;sp|P54920|S
17.7012	17.652	18.5042	18.4112	19.2623	18.3527	Homo sapiens	20.198	9375900	18	1	0	1	2	1	1	0		0.667652	0.722935	H7C3I1;F6VDH7;Q3KNR6;Q1XBU6;B7ZA40;Q0IJ56;B4E0U6;A0A140VKA6;Q8IZP2;P50502;D6W507;Q8NFI4	H7C3I1;F6VDH7;Q3KNR6;Q1XBU6;B7ZA40;Q0IJ56;B4E0U6;A0A140VKA6;Q8IZP2;P50502;D6W507;Q8NFI4	Putative protein FAM10A4;Hsc70-interacting protein;Putative protein FAM10A5	ST13;ST13P4;hCG_1990625;ST13P5	tr|H7C3I1|H7C3I1_HUMAN Hsc70-interacting protein (Fragment) OS=Homo sapiens GN=ST13 PE=1 SV=1;tr|F6VDH7|F6VDH7_HUMAN Hsc70-interacting protein (Fragment) OS=Homo sapiens GN=ST13 PE=1 SV=1;tr|Q3KNR6|Q3KNR6_HUMAN Hsc70-interacting protein OS=Homo sapiens GN=
23.697	23.7682	23.7974	24.6226	24.4452	24.3558	Homo sapiens	207.02	704240000	350	14	13	13	12	14	16	0		1.87633	0.720317	Q0QF37;Q75MT9;Q6FHZ0;A0A024R4K3;P40926;G3XAL0;B3KTM1	Q0QF37;Q75MT9;Q6FHZ0;A0A024R4K3;P40926;G3XAL0;B3KTM1	Malate dehydrogenase;Malate dehydrogenase, mitochondrial	MDH2	tr|Q0QF37|Q0QF37_HUMAN Malate dehydrogenase (Fragment) OS=Homo sapiens GN=MDH2 PE=2 SV=1;tr|Q75MT9|Q75MT9_HUMAN Malate dehydrogenase (Fragment) OS=Homo sapiens GN=MDH2 PE=3 SV=1;tr|Q6FHZ0|Q6FHZ0_HUMAN Malate dehydrogenase OS=Homo sapiens GN=MDH2 PE=2 SV=1;
16.5743	15.9264	16.0932	16.8414	16.3278	17.5744	Homo sapiens	30.251	587000	4	0	0	0	3	0	2	0		0.651547	0.716551	Q6XQN6;G5E977;Q8WY82;C9J8U2	Q6XQN6;G5E977	Nicotinate phosphoribosyltransferase	NAPRT	sp|Q6XQN6|PNCB_HUMAN Nicotinate phosphoribosyltransferase OS=Homo sapiens GN=NAPRT PE=1 SV=2;tr|G5E977|G5E977_HUMAN Nicotinate phosphoribosyltransferase OS=Homo sapiens GN=NAPRT PE=1 SV=1
20.7244	19.9987	20.373	21.4208	21.1591	20.6654	Homo sapiens	20.339	56276000	33	2	3	3	3	2	2	0		0.843965	0.716346	Q5U0A0;A0A109NGN6;P28066;B9PR77	Q5U0A0;A0A109NGN6;P28066	Proteasome subunit alpha type;Proteasome subunit alpha type-5	PSMA5	tr|Q5U0A0|Q5U0A0_HUMAN Proteasome subunit alpha type OS=Homo sapiens PE=2 SV=1;tr|A0A109NGN6|A0A109NGN6_HUMAN Proteasome subunit alpha type OS=Homo sapiens PE=2 SV=1;sp|P28066|PSA5_HUMAN Proteasome subunit alpha type-5 OS=Homo sapiens GN=PSMA5 PE=1 SV=3
18.7053	16.9426	18.153	18.7695	18.8097	18.3682	Homo sapiens	6.1533	8753000	8	1	0	1	1	2	3	0		0.500585	0.715508	B4E0B9;B4DZC3;B3KMC9;Q9H0D6	B4E0B9;B4DZC3;B3KMC9;Q9H0D6	5-3 exoribonuclease 2	XRN2	tr|B4E0B9|B4E0B9_HUMAN cDNA FLJ54526, highly similar to 5-3 exoribonuclease 2 (EC 3.1.11.-) OS=Homo sapiens PE=2 SV=1;tr|B4DZC3|B4DZC3_HUMAN cDNA FLJ55645, highly similar to 5-3 exoribonuclease 2 (EC 3.1.11.-) OS=Homo sapiens PE=2 SV=1;tr|B3KMC9|B3KMC9
22.2084	21.5996	21.994	22.8286	22.5359	22.5819	Homo sapiens	57.819	185650000	113	9	8	11	12	9	16	0		1.15356	0.714801	A0A0S2Z2Z6;P08133;A8K3Q7;B7Z582;Q6ZP35;E7EMC6;E5RJF5;E5RK63;E5RFF0;A0A0S2Z301;H0YC77;E5RI05;E5RJR0;E5RIU8	A0A0S2Z2Z6;P08133;A8K3Q7;B7Z582;Q6ZP35;E7EMC6	Annexin A6;Annexin	ANXA6	tr|A0A0S2Z2Z6|A0A0S2Z2Z6_HUMAN Annexin (Fragment) OS=Homo sapiens GN=ANXA6 PE=2 SV=1;sp|P08133|ANXA6_HUMAN Annexin A6 OS=Homo sapiens GN=ANXA6 PE=1 SV=3;tr|A8K3Q7|A8K3Q7_HUMAN Annexin OS=Homo sapiens PE=2 SV=1;tr|B7Z582|B7Z582_HUMAN Annexin OS=Homo sapiens
21.6864	20.6518	20.8848	22.1475	21.5695	21.6441	Homo sapiens	62.652	97811000	60	3	2	3	4	4	4	0		0.726036	0.712662	Q6I9V5;Q59EI9;P12236;A8K787;A0A0S2Z3H3;P12235;V9GYG0;A0A0S2Z359;A0A0S2Z3C4;Q59EP7	Q6I9V5;Q59EI9;P12236;A8K787;A0A0S2Z3H3;P12235	ADP/ATP translocase 3;ADP/ATP translocase 3, N-terminally processed;ADP/ATP translocase 1	SLC25A6;SLC25A4	tr|Q6I9V5|Q6I9V5_HUMAN SLC25A6 protein OS=Homo sapiens GN=SLC25A6 PE=2 SV=1;tr|Q59EI9|Q59EI9_HUMAN ADP,ATP carrier protein, liver isoform T2 variant (Fragment) OS=Homo sapiens PE=2 SV=1;sp|P12236|ADT3_HUMAN ADP/ATP translocase 3 OS=Homo sapiens GN=SLC25A6
16.6389	15.4295	16.2259	16.7248	17.4636	16.2391	Homo sapiens	42.303	1209600	8	1	0	0	1	0	0	0		0.533409	0.71109	Q9BU23	Q9BU23	Lipase maturation factor 2	LMF2	sp|Q9BU23|LMF2_HUMAN Lipase maturation factor 2 OS=Homo sapiens GN=LMF2 PE=1 SV=2
16.3114	16.4767	15.7116	16.7625	16.7811	17.0876	Homo sapiens	21.862	7934800	11	0	0	0	0	0	0	0		0.964745	0.710505	B4DVE1;A0A0S2Z3Y1;Q08380;B4DWA8;B3KP88;B4DDG4;B4DI70;K7EP36;K7EJY8;K7ESM3;K7EKQ5	B4DVE1;A0A0S2Z3Y1;Q08380;B4DWA8;B3KP88;B4DDG4;B4DI70	Galectin-3-binding protein	LGALS3BP	tr|B4DVE1|B4DVE1_HUMAN cDNA FLJ53478, highly similar to Galectin-3-binding protein OS=Homo sapiens PE=2 SV=1;tr|A0A0S2Z3Y1|A0A0S2Z3Y1_HUMAN Lectin galactoside-binding soluble 3 binding protein isoform 1 (Fragment) OS=Homo sapiens GN=LGALS3BP PE=2 SV=1;sp|Q
16.2089	15.9822	16.1429	16.0588	17.982	16.422	Homo sapiens	7.9606	6544100	4	0	1	0	0	1	0	0		0.450344	0.709624	A0A024R9U3;Q9NX40;D6RDK6;D6RBN5;D6RG39;D6RIT9;D6R918;D6RBC5;D6RDI5;D6RI08;D6RA54;D6RC55;D6RDK1;B4DND1;D6RIV2;D6R9T5	A0A024R9U3;Q9NX40;D6RDK6;D6RBN5;D6RG39;D6RIT9	OCIA domain-containing protein 1	OCIAD1	tr|A0A024R9U3|A0A024R9U3_HUMAN OCIA domain containing 1, isoform CRA_a OS=Homo sapiens GN=OCIAD1 PE=4 SV=1;sp|Q9NX40|OCAD1_HUMAN OCIA domain-containing protein 1 OS=Homo sapiens GN=OCIAD1 PE=1 SV=1;tr|D6RDK6|D6RDK6_HUMAN OCIA domain-containing protein 1 (F
16.4417	18.3218	17.5521	18.1526	18.4207	17.8691	Homo sapiens	5.5848	3200200	8	0	1	0	3	1	3	0		0.470317	0.708942	B4DU07;A0A024R8T3;A0A024R8L7;Q15067	B4DU07;A0A024R8T3;A0A024R8L7;Q15067	Acyl-coenzyme A oxidase;Peroxisomal acyl-coenzyme A oxidase 1	ACOX1	tr|B4DU07|B4DU07_HUMAN Acyl-coenzyme A oxidase OS=Homo sapiens PE=2 SV=1;tr|A0A024R8T3|A0A024R8T3_HUMAN Acyl-coenzyme A oxidase OS=Homo sapiens GN=ACOX1 PE=3 SV=1;tr|A0A024R8L7|A0A024R8L7_HUMAN Acyl-coenzyme A oxidase OS=Homo sapiens GN=ACOX1 PE=3 SV=1;sp|
18.8527	19.5066	19.363	19.8057	19.9859	20.024	Homo sapiens	14.373	31582000	34	3	2	2	4	2	3	0		1.09933	0.697798	V9HW72;A8K690;P31948;H0YGI8;F5GXD8;F5H783	V9HW72;A8K690;P31948	Stress-induced-phosphoprotein 1	HEL-S-94n;STIP1	tr|V9HW72|V9HW72_HUMAN Epididymis secretory sperm binding protein Li 94n OS=Homo sapiens GN=HEL-S-94n PE=2 SV=1;tr|A8K690|A8K690_HUMAN cDNA FLJ76863, highly similar to Homo sapiens stress-induced-phosphoprotein 1 (Hsp70/Hsp90-organizing protein) (STIP1), m
16.7943	16.5562	17.3522	18.4414	18.2664	16.0817	Homo sapiens	23.354	4367700	6	0	0	0	1	1	0	0		0.324389	0.695566	B7Z4Y0;Q9Y320;B2R7I0	B7Z4Y0;Q9Y320;B2R7I0	Thioredoxin-related transmembrane protein 2	TMX2	tr|B7Z4Y0|B7Z4Y0_HUMAN cDNA FLJ52711, highly similar to Homo sapiens thioredoxin domain containing 14 (TXNDC14), mRNA OS=Homo sapiens PE=2 SV=1;sp|Q9Y320|TMX2_HUMAN Thioredoxin-related transmembrane protein 2 OS=Homo sapiens GN=TMX2 PE=1 SV=1;tr|B2R7I0|B2R
17.0766	16.6028	16.9924	17.6752	16.4799	18.5978	Homo sapiens	15.786	3083100	13	1	0	1	1	0	1	0		0.413661	0.693687	O75907;A0A0A0MR74;Q9BRH5	O75907;A0A0A0MR74	Diacylglycerol O-acyltransferase 1	DGAT1	sp|O75907|DGAT1_HUMAN Diacylglycerol O-acyltransferase 1 OS=Homo sapiens GN=DGAT1 PE=1 SV=2;tr|A0A0A0MR74|A0A0A0MR74_HUMAN Diacylglycerol O-acyltransferase 1 OS=Homo sapiens GN=DGAT1 PE=1 SV=1
19.4345	18.9233	19.2345	19.7429	20.5045	19.4076	Homo sapiens	12.764	23608000	35	2	2	1	5	3	2	0		0.712336	0.687571	Q9Y3I0;B4DNA0;B4DXF1;B4DNG5	Q9Y3I0;B4DNA0	tRNA-splicing ligase RtcB homolog	RTCB	sp|Q9Y3I0|RTCB_HUMAN tRNA-splicing ligase RtcB homolog OS=Homo sapiens GN=RTCB PE=1 SV=1;tr|B4DNA0|B4DNA0_HUMAN cDNA FLJ58027 OS=Homo sapiens PE=2 SV=1	+
18.7138	17.1209	18.0452	18.8671	18.3257	18.7355	Homo sapiens	162.1	10909000	31	2	1	1	2	3	3	0		0.525845	0.682783	B1AJQ6;Q6LEU0;Q86Y82;B4DSZ1;B0AZT9	B1AJQ6;Q6LEU0;Q86Y82;B4DSZ1	Syntaxin-12	STX12	tr|B1AJQ6|B1AJQ6_HUMAN Syntaxin-12 (Fragment) OS=Homo sapiens GN=STX12 PE=1 SV=2;tr|Q6LEU0|Q6LEU0_HUMAN STX12 protein (Fragment) OS=Homo sapiens GN=STX12 PE=2 SV=1;sp|Q86Y82|STX12_HUMAN Syntaxin-12 OS=Homo sapiens GN=STX12 PE=1 SV=1;tr|B4DSZ1|B4DSZ1_HUMAN
21.3199	21.5675	21.7342	22.231	22.2287	22.1977	Homo sapiens	195.31	153660000	103	6	6	6	9	9	11	0		1.51895	0.678599	P31930;B4DUL5;B4DZB9	P31930;B4DUL5	Cytochrome b-c1 complex subunit 1, mitochondrial	UQCRC1	sp|P31930|QCR1_HUMAN Cytochrome b-c1 complex subunit 1, mitochondrial OS=Homo sapiens GN=UQCRC1 PE=1 SV=3;tr|B4DUL5|B4DUL5_HUMAN cDNA FLJ51625, highly similar to Ubiquinol-cytochrome-c reductase complex coreprotein I, mitochondrial (EC 1.10.2.2) OS=Homo sa
22.7253	22.8921	22.9317	23.4083	23.5104	23.6648	Homo sapiens	46.745	313460000	89	7	4	8	8	6	9	0		1.69566	0.678148	Q8NCF7;A0A024RBE8;A0A024RBH9;Q00325;B2RE88;F8VVM2;Q53HC3;F8VZL5;F8VWR4;F8VWQ0	Q8NCF7;A0A024RBE8;A0A024RBH9;Q00325;B2RE88;F8VVM2;Q53HC3	Phosphate carrier protein, mitochondrial	SLC25A3	tr|Q8NCF7|Q8NCF7_HUMAN cDNA FLJ90278 fis, clone NT2RP1000325, highly similar to Phosphate carrier protein, mitochondrialprecursor OS=Homo sapiens PE=2 SV=1;tr|A0A024RBE8|A0A024RBE8_HUMAN Solute carrier family 25 (Mitochondrial carrier phosphate carrier), m
23.1144	22.9757	23.2998	24.0026	23.524	23.8963	Homo sapiens	132.81	180540000	95	6	8	6	10	10	10	0		1.22684	0.677671	V9HW43;P04792;B4DL87;F8WE04;C9J3N8;REV__V4ZD29	V9HW43;P04792;B4DL87	Heat shock protein beta-1	HEL-S-102;HSPB1	tr|V9HW43|V9HW43_HUMAN Epididymis secretory protein Li 102 OS=Homo sapiens GN=HEL-S-102 PE=2 SV=1;sp|P04792|HSPB1_HUMAN Heat shock protein beta-1 OS=Homo sapiens GN=HSPB1 PE=1 SV=2;tr|B4DL87|B4DL87_HUMAN cDNA FLJ52243, highly similar to Heat-shock protein
24.8675	24.8418	24.8962	25.5997	25.6096	25.4189	Homo sapiens	323.31	1336000000	506	18	17	17	23	23	24	0		2.05195	0.67426	V9HW22;P11142;E9PKE3;Q53GZ6;Q53HF2;Q96IS6;B3KTV0;E9PN89;E9PNE6;B4E1Q1;A8K7Q2;B4DTX2;E9PQQ4;E9PQK7;E9PK54;E9PLF4;E9PPY6;E9PN25;E9PI65;E9PS65;Q96BE0;Q9NZ87;Q96H53;A4D111;B3KUS2;Q9NWW3;E9PM13	V9HW22;P11142;E9PKE3;Q53GZ6;Q53HF2;Q96IS6;B3KTV0;E9PN89;E9PNE6;B4E1Q1;A8K7Q2	Heat shock cognate 71 kDa protein	HEL-S-72p;HSPA8	tr|V9HW22|V9HW22_HUMAN Epididymis luminal protein 33 OS=Homo sapiens GN=HEL-S-72p PE=2 SV=1;sp|P11142|HSP7C_HUMAN Heat shock cognate 71 kDa protein OS=Homo sapiens GN=HSPA8 PE=1 SV=1;tr|E9PKE3|E9PKE3_HUMAN Heat shock cognate 71 kDa protein OS=Homo sapiens
23.6511	23.7414	23.8701	24.327	24.5551	24.399	Homo sapiens	237.49	745970000	351	14	14	13	14	15	15	0		1.73486	0.672831	Q0QEN7;V9HW31;P06576;H0YH81;F8W079;F8W0P7;H0YI37;A0A0F7UVN4	Q0QEN7;V9HW31;P06576;H0YH81;F8W079	ATP synthase subunit beta;ATP synthase subunit beta, mitochondrial	ATP5B;HEL-S-271	tr|Q0QEN7|Q0QEN7_HUMAN ATP synthase subunit beta (Fragment) OS=Homo sapiens GN=ATP5B PE=2 SV=1;tr|V9HW31|V9HW31_HUMAN ATP synthase subunit beta OS=Homo sapiens GN=HEL-S-271 PE=1 SV=1;sp|P06576|ATPB_HUMAN ATP synthase subunit beta, mitochondrial OS=Homo sap
17.3922	16.5897	16.4971	16.8849	17.9892	17.6086	Homo sapiens	2.3211	4138700	6	0	0	0	0	1	1	0.00058275		0.582988	0.66795	Q9BY51;Q8N5M9	Q9BY51;Q8N5M9	Protein jagunal homolog 1	JAGN1	tr|Q9BY51|Q9BY51_HUMAN GL009 OS=Homo sapiens PE=2 SV=1;sp|Q8N5M9|JAGN1_HUMAN Protein jagunal homolog 1 OS=Homo sapiens GN=JAGN1 PE=1 SV=1
15.2433	17.9418	16.3986	16.2932	17.9044	17.3889	Homo sapiens	1.6672	2210900	3	0	0	0	0	1	1	0.0073375		0.26648	0.667579	B4DTH9;P08236	B4DTH9;P08236	Beta-glucuronidase	GUSB	tr|B4DTH9|B4DTH9_HUMAN cDNA FLJ53190, highly similar to Beta-glucuronidase (EC 3.2.1.31) OS=Homo sapiens PE=2 SV=1;sp|P08236|BGLR_HUMAN Beta-glucuronidase OS=Homo sapiens GN=GUSB PE=1 SV=2
21.1785	21.6654	20.7698	21.7716	21.8788	21.9592	Homo sapiens	9.0212	109960000	42	3	4	3	4	3	5	0		0.891713	0.665295	Q9BSQ6;Q5QTS3;Q53H34;M0QYS1;P40429;Q8J015;Q0VGL3;Q6NVV1;B4DNC8	Q9BSQ6;Q5QTS3;Q53H34;M0QYS1;P40429;Q8J015;Q0VGL3;Q6NVV1	60S ribosomal protein L13a;Putative 60S ribosomal protein L13a protein RPL13AP3	RPL13A;RPL13a;RPL13AP3	tr|Q9BSQ6|Q9BSQ6_HUMAN RPL13A protein (Fragment) OS=Homo sapiens GN=RPL13A PE=2 SV=2;tr|Q5QTS3|Q5QTS3_HUMAN FWP004 OS=Homo sapiens PE=2 SV=1;tr|Q53H34|Q53H34_HUMAN Ribosomal protein L13a variant (Fragment) OS=Homo sapiens PE=2 SV=1;tr|M0QYS1|M0QYS1_HUMAN 6
17.4978	16.7697	17.2777	17.692	16.9663	18.8795	Homo sapiens	2.1955	1515900	1	0	0	0	1	1	1	0.00057307		0.417682	0.664235	Q50KC8;P59551	Q50KC8;P59551	Taste receptor type 2;Taste receptor type 2 member 60	Hosa(Japanese)-T2R56;TAS2R60	tr|Q50KC8|Q50KC8_HUMAN Taste receptor type 2 (Fragment) OS=Homo sapiens GN=Hosa(Japanese)-T2R56 PE=3 SV=1;sp|P59551|T2R60_HUMAN Taste receptor type 2 member 60 OS=Homo sapiens GN=TAS2R60 PE=2 SV=1
20.8255	20.6355	20.8378	21.4237	21.4834	21.3842	Homo sapiens	3.1624	99847000	28	2	1	1	1	1	1	0		1.94251	0.664111	H0YLF3;F5H6I0;A6XND9;B4E0X1;P61769;A6XMH5;A6XMH4	H0YLF3;F5H6I0;A6XND9;B4E0X1;P61769;A6XMH5;A6XMH4	Beta-2-microglobulin;Beta-2-microglobulin;Beta-2-microglobulin form pI 5.3	B2M	tr|H0YLF3|H0YLF3_HUMAN Beta-2-microglobulin (Fragment) OS=Homo sapiens GN=B2M PE=1 SV=1;tr|F5H6I0|F5H6I0_HUMAN Beta-2-microglobulin OS=Homo sapiens GN=B2M PE=1 SV=2;tr|A6XND9|A6XND9_HUMAN Beta-2-microglobulin OS=Homo sapiens PE=2 SV=1;tr|B4E0X1|B4E0X1_HUMA
17.5428	16.6832	16.7009	17.6354	17.2189	18.0589	Homo sapiens	7.6514	6135100	17	2	1	0	1	0	2	0		0.661484	0.662057	D3DUJ0;Q8TA92;Q9Y4W6;K7EP56	D3DUJ0;Q8TA92;Q9Y4W6	AFG3-like protein 2	AFG3L2	tr|D3DUJ0|D3DUJ0_HUMAN AFG3 ATPase family gene 3-like 2 (Yeast), isoform CRA_a (Fragment) OS=Homo sapiens GN=AFG3L2 PE=3 SV=1;tr|Q8TA92|Q8TA92_HUMAN Similar to AFG3 ATPase family gene 3-like 2 (Yeast) (Fragment) OS=Homo sapiens PE=2 SV=1;sp|Q9Y4W6|AFG32_HU
18.5242	16.6626	17.8946	18.4281	18.4327	18.2065	Homo sapiens	19.233	5013400	15	1	0	1	2	3	2	0		0.452077	0.66192	B4DRA5;Q15437;B4DS04;B4DJW8;G3V4V1;G3V1W4;G3V3G5;G3V2R6;Q5QPE1;Q5QPE2;F5H365;B4DSQ5;Q15436	B4DRA5;Q15437;B4DS04;B4DJW8	Protein transport protein Sec23B	SEC23B	tr|B4DRA5|B4DRA5_HUMAN cDNA FLJ61346, highly similar to Protein transport protein Sec23B OS=Homo sapiens PE=2 SV=1;sp|Q15437|SC23B_HUMAN Protein transport protein Sec23B OS=Homo sapiens GN=SEC23B PE=1 SV=2;tr|B4DS04|B4DS04_HUMAN cDNA FLJ54142, highly simil
23.9111	23.8615	23.7739	24.6664	24.3451	24.5175	Homo sapiens	235.88	732270000	292	15	18	13	17	17	19	0		1.64541	0.660833	V9HW26;P25705;K7EK77;B4DGW3;K7ERX7;K7EJP1;K7ENJ4;K7EQH4;V5BCJ1;K7ESA0;Q7CPE1	V9HW26;P25705;K7EK77;B4DGW3;K7ERX7	ATP synthase subunit alpha;ATP synthase subunit alpha, mitochondrial	HEL-S-123m;ATP5A1	tr|V9HW26|V9HW26_HUMAN ATP synthase subunit alpha OS=Homo sapiens GN=HEL-S-123m PE=2 SV=1;sp|P25705|ATPA_HUMAN ATP synthase subunit alpha, mitochondrial OS=Homo sapiens GN=ATP5A1 PE=1 SV=1;tr|K7EK77|K7EK77_HUMAN ATP synthase subunit alpha, mitochondrial (F
17.5273	17.1443	16.1742	17.7035	17.7115	17.4083	Homo sapiens	3.611	1748200	4	0	0	0	1	1	1	0		0.596842	0.659184	B7Z478;A0A140VJS6;Q59FJ0;P49721	B7Z478;A0A140VJS6;Q59FJ0;P49721	Proteasome subunit beta type;Proteasome subunit beta type-2	PSMB2	tr|B7Z478|B7Z478_HUMAN Proteasome (Prosome, macropain) subunit, beta type, 2, isoform CRA_b OS=Homo sapiens GN=PSMB2 PE=2 SV=1;tr|A0A140VJS6|A0A140VJS6_HUMAN Proteasome subunit beta type OS=Homo sapiens PE=2 SV=1;tr|Q59FJ0|Q59FJ0_HUMAN Proteasome subunit b
16.4317	17.7156	17.834	18.0441	16.6494	19.2588	Homo sapiens	2.7076	3645400	2	0	0	1	1	0	1	0		0.274025	0.657012	B7Z972;A0A0A0MRJ6;H7BY58;P22061;C9J0F2;F6S8N6	B7Z972;A0A0A0MRJ6;H7BY58;P22061;C9J0F2;F6S8N6	Protein-L-isoaspartate O-methyltransferase;Protein-L-isoaspartate(D-aspartate) O-methyltransferase	PCMT1	tr|B7Z972|B7Z972_HUMAN Protein-L-isoaspartate O-methyltransferase OS=Homo sapiens PE=2 SV=1;tr|A0A0A0MRJ6|A0A0A0MRJ6_HUMAN Protein-L-isoaspartate O-methyltransferase OS=Homo sapiens GN=PCMT1 PE=1 SV=1;tr|H7BY58|H7BY58_HUMAN Protein-L-isoaspartate O-methylt
17.992	16.3356	16.5005	17.3816	17.627	17.7889	Homo sapiens	1.9915	3311700	3	0	0	0	0	0	1	0.00055432		0.458319	0.656478	D6RC60;B4E098;D6RIC3;A0A0C4DGU5;A0A087X2G6;Q9Y3C1	D6RC60;B4E098;D6RIC3;A0A0C4DGU5;A0A087X2G6;Q9Y3C1	Nucleolar protein 16	NOP16	tr|D6RC60|D6RC60_HUMAN Nucleolar protein 16 OS=Homo sapiens GN=NOP16 PE=1 SV=1;tr|B4E098|B4E098_HUMAN cDNA FLJ57864, moderately similar to Protein CGI-117 OS=Homo sapiens PE=2 SV=1;tr|D6RIC3|D6RIC3_HUMAN Nucleolar protein 16 OS=Homo sapiens GN=NOP16 PE=1 S
16.1007	16.5407	16.7658	17.1438	17.3614	16.8691	Homo sapiens	33.262	1331900	6	1	1	0	1	0	1	0		0.945838	0.655698	A0A024R277;O15269;Q6NUL7;B4DR90;Q59EQ4	A0A024R277;O15269;Q6NUL7;B4DR90;Q59EQ4	Serine palmitoyltransferase 1	SPTLC1	tr|A0A024R277|A0A024R277_HUMAN Serine palmitoyltransferase, long chain base subunit 1, isoform CRA_a OS=Homo sapiens GN=SPTLC1 PE=4 SV=1;sp|O15269|SPTC1_HUMAN Serine palmitoyltransferase 1 OS=Homo sapiens GN=SPTLC1 PE=1 SV=1;tr|Q6NUL7|Q6NUL7_HUMAN SPTLC1 p
22.7694	22.4656	22.8867	23.3253	23.058	23.6903	Homo sapiens	42.765	210160000	73	5	4	5	7	7	6	0		1.00233	0.650593	E9PP50;V9HWI5;P23528;G3V1A4;E9PK25;B4E112;E9PQB7;E9PLJ3;E9PS23;Q549N0;Q9Y281	E9PP50;V9HWI5;P23528;G3V1A4;E9PK25;B4E112;E9PQB7	Cofilin-1	CFL1;HEL-S-15	tr|E9PP50|E9PP50_HUMAN Cofilin-1 (Fragment) OS=Homo sapiens GN=CFL1 PE=1 SV=8;tr|V9HWI5|V9HWI5_HUMAN Cofilin 1 (Non-muscle), isoform CRA_b OS=Homo sapiens GN=HEL-S-15 PE=2 SV=1;sp|P23528|COF1_HUMAN Cofilin-1 OS=Homo sapiens GN=CFL1 PE=1 SV=3;tr|G3V1A4|G3V1
23.5129	23.5262	23.1372	24.0646	24.0407	24.0194	Homo sapiens	138.32	404200000	241	14	15	13	16	16	19	0		1.43399	0.649435	B4DMF5;E9KL48;P00367;B4DMG8;Q53GW3;B4E0N9;B3KT18;A0A140VK14;P49448;Q14400;Q59FQ4;Q9BSD0;Q9UQV0	B4DMF5;E9KL48;P00367;B4DMG8;Q53GW3;B4E0N9;B3KT18;A0A140VK14;P49448	Glutamate dehydrogenase;Glutamate dehydrogenase 1, mitochondrial;Glutamate dehydrogenase 2, mitochondrial	GLUD1;GLUD2	tr|B4DMF5|B4DMF5_HUMAN Glutamate dehydrogenase OS=Homo sapiens PE=2 SV=1;tr|E9KL48|E9KL48_HUMAN Epididymis tissue sperm binding protein Li 18mP OS=Homo sapiens GN=GLUD1 PE=2 SV=1;sp|P00367|DHE3_HUMAN Glutamate dehydrogenase 1, mitochondrial OS=Homo sapiens
20.9825	20.9139	20.9415	21.2998	21.7009	21.7795	Homo sapiens	160.5	101890000	98	6	4	5	8	7	6	0		1.30437	0.647441	A0A0S2Z4C3;P07954;A0A0S2Z3S9;A0A0S2Z3W2;A0A0S2Z3X6;A0A0S2Z4H0	A0A0S2Z4C3;P07954	Fumarate hydratase, mitochondrial	FH	tr|A0A0S2Z4C3|A0A0S2Z4C3_HUMAN Fumarate hydratase isoform 1 (Fragment) OS=Homo sapiens GN=FH PE=2 SV=1;sp|P07954|FUMH_HUMAN Fumarate hydratase, mitochondrial OS=Homo sapiens GN=FH PE=1 SV=3
16.0407	16.8347	16.426	16.545	17.3862	17.3125	Homo sapiens	31.821	2092900	6	0	0	0	0	0	1	0		0.681056	0.647407	A0A024RAS8;Q9NRV9;F5GWX2;H0YG71	A0A024RAS8;Q9NRV9;F5GWX2	Heme-binding protein 1	HEBP1	tr|A0A024RAS8|A0A024RAS8_HUMAN Heme binding protein 1, isoform CRA_a OS=Homo sapiens GN=HEBP1 PE=4 SV=1;sp|Q9NRV9|HEBP1_HUMAN Heme-binding protein 1 OS=Homo sapiens GN=HEBP1 PE=1 SV=1;tr|F5GWX2|F5GWX2_HUMAN Heme-binding protein 1 OS=Homo sapiens GN=HEBP1 P
21.2936	21.3937	21.4654	22.2311	22.1468	21.7119	Homo sapiens	114	144420000	82	5	5	5	8	6	5	0		1.20905	0.645699	A0A024R969;P36222;B3KTE6;H0Y3U8;Q59FK1	A0A024R969;P36222	Chitinase-3-like protein 1	CHI3L1	tr|A0A024R969|A0A024R969_HUMAN Chitinase 3-like 1 (Cartilage glycoprotein-39), isoform CRA_a OS=Homo sapiens GN=CHI3L1 PE=4 SV=1;sp|P36222|CH3L1_HUMAN Chitinase-3-like protein 1 OS=Homo sapiens GN=CHI3L1 PE=1 SV=2
21.2063	21.7404	21.632	22.3099	21.8697	22.3093	Homo sapiens	11.383	89697000	41	4	6	6	4	3	4	0		0.995947	0.636735	B2R6F3;P84103;A0A087X2D0	B2R6F3;P84103;A0A087X2D0	Serine/arginine-rich splicing factor 3	SFRS3;SRSF3	tr|B2R6F3|B2R6F3_HUMAN Splicing factor arginine/serine-rich 3 OS=Homo sapiens GN=SFRS3 PE=2 SV=1;sp|P84103|SRSF3_HUMAN Serine/arginine-rich splicing factor 3 OS=Homo sapiens GN=SRSF3 PE=1 SV=1;tr|A0A087X2D0|A0A087X2D0_HUMAN Serine/arginine-rich-splicing fa
16.663	16.7065	17.4473	17.7014	16.9407	18.0797	Homo sapiens	6.4955	3878100	8	0	0	1	1	1	1	0		0.568237	0.634965	Q5JQ44;P61225;F6U784;Q9Y3L5;P10114	Q5JQ44;P61225;F6U784;Q9Y3L5;P10114	Ras-related protein Rap-2b;Ras-related protein Rap-2c;Ras-related protein Rap-2a	DKFZp547A0616;RAP2B;RAP2A;RAP2C	tr|Q5JQ44|Q5JQ44_HUMAN Uncharacterized protein DKFZp547A0616 (Fragment) OS=Homo sapiens GN=DKFZp547A0616 PE=2 SV=1;sp|P61225|RAP2B_HUMAN Ras-related protein Rap-2b OS=Homo sapiens GN=RAP2B PE=1 SV=1;tr|F6U784|F6U784_HUMAN Ras-related protein Rap-2a OS=Homo
19.5235	18.4043	19.0975	19.6228	19.6431	19.6627	Homo sapiens	3.0501	17822000	14	1	2	1	2	2	2	0		0.718247	0.634459	A0A024R9Z0;O00483	A0A024R9Z0;O00483	Cytochrome c oxidase subunit NDUFA4	NDUFA4	tr|A0A024R9Z0|A0A024R9Z0_HUMAN NADH dehydrogenase (Ubiquinone) 1 alpha subcomplex, 4, 9kDa, isoform CRA_b OS=Homo sapiens GN=NDUFA4 PE=4 SV=1;sp|O00483|NDUA4_HUMAN Cytochrome c oxidase subunit NDUFA4 OS=Homo sapiens GN=NDUFA4 PE=1 SV=1
16.4586	17.9228	16.4632	18.093	18.3779	16.2708	Homo sapiens	4.5153	7433800	6	0	1	0	1	1	1	0		0.2828	0.632369	Q8WUQ0;F5GYK7;Q53T76;A8K1Z2;A0A140VJK2;P43304;A0A0S2Z3S0;B7Z601	Q8WUQ0;F5GYK7;Q53T76;A8K1Z2;A0A140VJK2;P43304;A0A0S2Z3S0;B7Z601	Glycerol-3-phosphate dehydrogenase;Glycerol-3-phosphate dehydrogenase, mitochondrial	GPD2	tr|Q8WUQ0|Q8WUQ0_HUMAN Glycerol-3-phosphate dehydrogenase OS=Homo sapiens PE=2 SV=1;tr|F5GYK7|F5GYK7_HUMAN Glycerol-3-phosphate dehydrogenase OS=Homo sapiens GN=GPD2 PE=1 SV=1;tr|Q53T76|Q53T76_HUMAN Glycerol-3-phosphate dehydrogenase (Fragment) OS=Homo sap
17.6765	17.2963	16.9839	17.8018	18.3336	17.7177	Homo sapiens	3.8778	5862200	6	1	1	0	2	2	2	0		0.821434	0.632078	A0A0U5JA32;P32970	A0A0U5JA32;P32970	CD70 antigen	CD70	tr|A0A0U5JA32|A0A0U5JA32_HUMAN Tumor necrosis factor ligand 8A OS=Homo sapiens GN=TNLG8A PE=2 SV=1;sp|P32970|CD70_HUMAN CD70 antigen OS=Homo sapiens GN=CD70 PE=1 SV=2
16.3264	16.4065	16.9236	17.455	17.0155	17.068	Homo sapiens	7.493	2186100	5	0	0	0	1	0	1	0		0.940799	0.627301	A0A0S2Z4R1;P54577;A0A0C4DGZ5	A0A0S2Z4R1;P54577;A0A0C4DGZ5	Tyrosine--tRNA ligase, cytoplasmic;Tyrosine--tRNA ligase, cytoplasmic, N-terminally processed;Tyrosine--tRNA ligase	YARS	tr|A0A0S2Z4R1|A0A0S2Z4R1_HUMAN Tyrosine--tRNA ligase (Fragment) OS=Homo sapiens GN=YARS PE=2 SV=1;sp|P54577|SYYC_HUMAN Tyrosine--tRNA ligase, cytoplasmic OS=Homo sapiens GN=YARS PE=1 SV=4;tr|A0A0C4DGZ5|A0A0C4DGZ5_HUMAN Tyrosine--tRNA ligase OS=Homo sapiens
18.7145	16.2895	19.136	18.3372	18.8564	18.8274	Homo sapiens	2.6951	9869400	9	1	0	1	1	1	2	0		0.252405	0.626954	O95470;H0Y3V8;H7BXL7	O95470;H0Y3V8;H7BXL7	Sphingosine-1-phosphate lyase 1	SGPL1	sp|O95470|SGPL1_HUMAN Sphingosine-1-phosphate lyase 1 OS=Homo sapiens GN=SGPL1 PE=1 SV=3;tr|H0Y3V8|H0Y3V8_HUMAN Sphingosine-1-phosphate lyase 1 (Fragment) OS=Homo sapiens GN=SGPL1 PE=1 SV=1;tr|H7BXL7|H7BXL7_HUMAN Sphingosine-1-phosphate lyase 1 (Fragment)
15.9483	18.4744	18.3507	17.4266	18.4807	18.7439	Homo sapiens	19.689	6618500	13	0	1	2	2	1	1	0		0.248187	0.625954	E9PL38;B4DJ66;B2RBM7;A0A024R201;Q9Y6E3;A0A087WUL9;Q9UNM6;J3KNQ3;Q53GN6;H0YD73;Q9UNM7;E9PQG3	E9PL38;B4DJ66;B2RBM7;A0A024R201;Q9Y6E3;A0A087WUL9;Q9UNM6;J3KNQ3;Q53GN6;H0YD73	26S proteasome non-ATPase regulatory subunit 13	PSMD13	tr|E9PL38|E9PL38_HUMAN 26S proteasome non-ATPase regulatory subunit 13 (Fragment) OS=Homo sapiens GN=PSMD13 PE=1 SV=1;tr|B4DJ66|B4DJ66_HUMAN Proteasome (Prosome, macropain) 26S subunit, non-ATPase, 13, isoform CRA_d OS=Homo sapiens GN=PSMD13 PE=2 SV=1;tr|B
16.6141	17.3806	16.5507	16.1339	18.9812	17.3008	Homo sapiens	2.4123	3268100	3	0	1	0	0	1	0	0.00058754		0.261782	0.623485	B0QYA5;O15371;B0QYA4;B0QYA8;B0QYA6;B4E1K8	B0QYA5;O15371;B0QYA4;B0QYA8;B0QYA6;B4E1K8	Eukaryotic translation initiation factor 3 subunit D	EIF3D	tr|B0QYA5|B0QYA5_HUMAN Eukaryotic translation initiation factor 3 subunit D (Fragment) OS=Homo sapiens GN=EIF3D PE=1 SV=1;sp|O15371|EIF3D_HUMAN Eukaryotic translation initiation factor 3 subunit D OS=Homo sapiens GN=EIF3D PE=1 SV=1;tr|B0QYA4|B0QYA4_HUMAN E
18.1006	17.0715	19.1228	18.8053	18.8443	18.5114	Homo sapiens	29.316	12995000	33	2	0	3	3	2	1	0		0.387562	0.622035	H3BLU7;V9HWA2;O43488;Q8NHP1;B4DZX4;H7C5H7;O95154	H3BLU7;V9HWA2;O43488;Q8NHP1	Aflatoxin B1 aldehyde reductase member 2;Aflatoxin B1 aldehyde reductase member 4	AKR7A2;HEL-S-166mP;AKR7L	tr|H3BLU7|H3BLU7_HUMAN Aflatoxin B1 aldehyde reductase member 2 (Fragment) OS=Homo sapiens GN=AKR7A2 PE=1 SV=1;tr|V9HWA2|V9HWA2_HUMAN Aldo-keto reductase family 7, member A2 (Aflatoxin aldehyde reductase) OS=Homo sapiens GN=HEL-S-166mP PE=2 SV=1;sp|O43488|
19.1263	18.5972	17.4814	18.622	19.5725	18.8735	Homo sapiens	5.2018	14190000	18	1	1	0	2	3	2	0		0.41531	0.62104	V9HW35;P30044	V9HW35;P30044	Peroxiredoxin-5, mitochondrial	HEL-S-55;PRDX5	tr|V9HW35|V9HW35_HUMAN Epididymis secretory protein Li 55 OS=Homo sapiens GN=HEL-S-55 PE=2 SV=1;sp|P30044|PRDX5_HUMAN Peroxiredoxin-5, mitochondrial OS=Homo sapiens GN=PRDX5 PE=1 SV=4
19.3365	19.2273	18.3515	19.6142	19.648	19.5048	Homo sapiens	2.0767	18266000	17	1	1	1	1	1	1	0.00056275		0.723762	0.617198	Q59GN2;P62891	Q59GN2;P62891	Putative 60S ribosomal protein L39-like 5;60S ribosomal protein L39	RPL39P5;RPL39	sp|Q59GN2|R39L5_HUMAN Putative 60S ribosomal protein L39-like 5 OS=Homo sapiens GN=RPL39P5 PE=5 SV=2;sp|P62891|RL39_HUMAN 60S ribosomal protein L39 OS=Homo sapiens GN=RPL39 PE=1 SV=2
16.5338	15.7926	16.4694	16.9867	18.0733	15.5869	Homo sapiens	6.4591	1005600	3	0	0	0	1	1	1	0		0.300195	0.617065	Q59EY4;B4DUD6;Q8TC62;E7ES33;Q3LIE9;A4GYY8;E7EPK1;Q16181;B4DNE4;B4DPQ6;A0A024RA87;G3V1Q4;A0A023T695;A8K3D0;A0A0U1RQK0;A0A0U1RRD1;Q5JXL7;A0A0U1RRM2;Q3B7A3	Q59EY4;B4DUD6;Q8TC62;E7ES33;Q3LIE9;A4GYY8;E7EPK1;Q16181;B4DNE4;B4DPQ6;A0A024RA87;G3V1Q4;A0A023T695;A8K3D0	Septin-7	SEPT7;Nbla02942;DKFZp686F17268	tr|Q59EY4|Q59EY4_HUMAN CDC10 protein variant (Fragment) OS=Homo sapiens PE=2 SV=1;tr|B4DUD6|B4DUD6_HUMAN cDNA FLJ54551, highly similar to Septin-7 OS=Homo sapiens PE=2 SV=1;tr|Q8TC62|Q8TC62_HUMAN Septin 7 OS=Homo sapiens GN=SEPT7 PE=2 SV=3;tr|E7ES33|E7ES33
16.8187	17.0301	17.086	17.9906	18.2564	16.5328	Homo sapiens	9.0693	1467100	5	0	0	0	3	1	3	0		0.427006	0.615021	A6NDY9;A0A087WWY3;Q60FE6;Q60FE5;Q5HY54;P21333;Q8TES4;Q14315	A6NDY9;A0A087WWY3;Q60FE6;Q60FE5;Q5HY54;P21333	Filamin-A	FLNA	tr|A6NDY9|A6NDY9_HUMAN Filamin A OS=Homo sapiens GN=FLNA PE=2 SV=4;tr|A0A087WWY3|A0A087WWY3_HUMAN Filamin-A OS=Homo sapiens GN=FLNA PE=1 SV=1;tr|Q60FE6|Q60FE6_HUMAN Filamin A OS=Homo sapiens GN=FLNA PE=2 SV=1;tr|Q60FE5|Q60FE5_HUMAN Filamin-A OS=Homo sapien	+
16.4947	17.3108	17.0052	15.445	18.8736	18.3178	Homo sapiens	3.6301	1690800	4	0	0	0	1	2	2	0		0.199001	0.608599	B2R7Z6;Q8TDL5;A2A2R0	B2R7Z6;Q8TDL5;A2A2R0	BPI fold-containing family B member 1	BPIFB1	tr|B2R7Z6|B2R7Z6_HUMAN cDNA, FLJ93674 OS=Homo sapiens PE=2 SV=1;sp|Q8TDL5|BPIB1_HUMAN BPI fold-containing family B member 1 OS=Homo sapiens GN=BPIFB1 PE=1 SV=1;tr|A2A2R0|A2A2R0_HUMAN BPI fold-containing family B member 1 (Fragment) OS=Homo sapiens GN=BPIFB
19.4663	19.4441	19.4668	20.1536	20.1279	19.9151	Homo sapiens	39.707	31527000	42	2	3	3	4	3	5	0		1.81431	0.606436	V9HW38;P28838;H0Y9Q1;B4DQG5;H0Y983	V9HW38;P28838;H0Y9Q1;B4DQG5	Cytosol aminopeptidase	HEL-S-106;LAP3	tr|V9HW38|V9HW38_HUMAN Epididymis secretory protein Li 106 OS=Homo sapiens GN=HEL-S-106 PE=2 SV=1;sp|P28838|AMPL_HUMAN Cytosol aminopeptidase OS=Homo sapiens GN=LAP3 PE=1 SV=3;tr|H0Y9Q1|H0Y9Q1_HUMAN Cytosol aminopeptidase (Fragment) OS=Homo sapiens GN=LAP3
16.7991	16.3511	15.9862	17.19	16.5859	17.178	Homo sapiens	2.1352	1709100	4	0	0	0	0	0	1	0.00056818		0.725152	0.60583	J3KN67;M1VPF4;P06753	J3KN67;M1VPF4;P06753	Tyrosine-protein kinase receptor;Tropomyosin alpha-3 chain	TPM3;TPM3-ROS1	tr|J3KN67|J3KN67_HUMAN Tropomyosin alpha-3 chain OS=Homo sapiens GN=TPM3 PE=1 SV=1;tr|M1VPF4|M1VPF4_HUMAN Tyrosine-protein kinase receptor OS=Homo sapiens GN=TPM3-ROS1 PE=2 SV=1;sp|P06753|TPM3_HUMAN Tropomyosin alpha-3 chain OS=Homo sapiens GN=TPM3 PE=1 SV
20.5007	22.1611	22.2138	22.4782	22.2349	21.9638	Homo sapiens	49.281	178350000	70	4	5	6	5	7	7	0		0.386698	0.600439	F8W1R7;G3V1V0;P60660;J3KND3;G8JLA2;B7Z6Z4;G3V1Y7;F8VPF3;Q6IBG5;F8VZU9;F8W180;H0YI43;F8W1I5;A0A024RB31;B4E368;P14649;F8VXL3	F8W1R7;G3V1V0;P60660;J3KND3;G8JLA2;B7Z6Z4;G3V1Y7;F8VPF3;Q6IBG5	Myosin light polypeptide 6	MYL6	tr|F8W1R7|F8W1R7_HUMAN Myosin light polypeptide 6 OS=Homo sapiens GN=MYL6 PE=1 SV=1;tr|G3V1V0|G3V1V0_HUMAN Myosin light polypeptide 6 OS=Homo sapiens GN=MYL6 PE=1 SV=1;sp|P60660|MYL6_HUMAN Myosin light polypeptide 6 OS=Homo sapiens GN=MYL6 PE=1 SV=2;tr|J3K
17.9405	16.7081	17.7269	18.6506	16.7124	18.8024	Homo sapiens	4.8407	5803600	8	0	0	0	2	0	1	0		0.28329	0.596607	Q5U071;P26583;D6R9A6	Q5U071;P26583;D6R9A6	High mobility group protein B2	HMGB2	tr|Q5U071|Q5U071_HUMAN High-mobility group box 2 OS=Homo sapiens PE=2 SV=1;sp|P26583|HMGB2_HUMAN High mobility group protein B2 OS=Homo sapiens GN=HMGB2 PE=1 SV=2;tr|D6R9A6|D6R9A6_HUMAN High mobility group protein B2 (Fragment) OS=Homo sapiens GN=HMGB2 PE=
21.3376	21.3883	21.8611	21.9692	22.3734	22.0243	Homo sapiens	130.84	129820000	87	6	6	6	9	9	8	0		0.97807	0.593316	B4E2U0;P52209;K7EM49;K7EPF6;B4DL86;K7EMN2;A9Z1X1;B4DV68;K7ELN9	B4E2U0;P52209;K7EM49;K7EPF6;B4DL86;K7EMN2	6-phosphogluconate dehydrogenase, decarboxylating	PGD	tr|B4E2U0|B4E2U0_HUMAN 6-phosphogluconate dehydrogenase, decarboxylating OS=Homo sapiens PE=2 SV=1;sp|P52209|6PGD_HUMAN 6-phosphogluconate dehydrogenase, decarboxylating OS=Homo sapiens GN=PGD PE=1 SV=3;tr|K7EM49|K7EM49_HUMAN 6-phosphogluconate dehydrogena
20.639	20.8306	20.7094	21.2897	20.9597	21.6976	Homo sapiens	42.472	76651000	66	4	3	4	4	3	5	0		0.934753	0.589343	Q13011;M0R248;M0QZW4;B4DVS4	Q13011	Delta(3,5)-Delta(2,4)-dienoyl-CoA isomerase, mitochondrial	ECH1	sp|Q13011|ECH1_HUMAN Delta(3,5)-Delta(2,4)-dienoyl-CoA isomerase, mitochondrial OS=Homo sapiens GN=ECH1 PE=1 SV=2
18.5196	17.4207	18.4391	19.8026	18.4827	17.8597	Homo sapiens	1.6124	7848600	9	1	0	1	1	1	1	0.0083117		0.324076	0.588536	Q2NKY5	Q2NKY5		TUBB6	tr|Q2NKY5|Q2NKY5_HUMAN Tubulin beta chain OS=Homo sapiens GN=TUBB6 PE=2 SV=1	+
16.7019	16.6537	16.6396	16.3898	16.4677	18.8916	Homo sapiens	37.221	6943800	9	0	0	0	0	1	1	0		0.259276	0.584665	A0A075X871;A0A059QTG6;H9E795;A0A075X6R4;H9E7H3;H9E7J9;Q5Y0G2;Q5Y0J7;Q5Y0H4;Q5Y0F3;Q5Y0E5;Q5Y078;Q5Y070;Q5Y065;Q5Y011;Q5XZY3;Q5XZX9;Q5XZT6;Q5XZR9;Q5XZP7;Q5XZL8;Q5XZK9;Q5XZI9;Q5XZI8;Q5XZI3;Q5XZI2;Q5XZH6;A0A218N9H4;B4YCG0;T1Q6R9;T1Q5Q2;T1Q5P3;T1Q5B9;S4T6M3;Q9B2X0;Q9B2W9;Q9B2U6;Q9B1S6;Q9B1S4;Q8WCY1;Q8HNQ7;Q85L10;Q85L04;Q85KZ1;Q85KW2;Q85KW0;Q7YEF1;Q7YCF3;Q7YCE5;Q7YCE0;Q7YCC7;Q7Y664;Q6WQG6;Q6WQA1;Q6RRW…	A0A075X871;A0A059QTG6;H9E795;A0A075X6R4;H9E7H3;H9E7J9;Q5Y0G2;Q5Y0J7;Q5Y0H4;Q5Y0F3;Q5Y0E5;Q5Y078;Q5Y070;Q5Y065;Q5Y011;Q5XZY3;Q5XZX9;Q5XZT6;Q5XZR9;Q5XZP7;Q5XZL8;Q5XZK9;Q5XZI9;Q5XZI8;Q5XZI3;Q5XZI2;Q5XZH6;A0A218N9H4;B4YCG0;T1Q6R9;T1Q5Q2;T1Q5P3;T1Q5B9;S4T6M3;Q9B2X0;Q9B2W9;Q9B2U6;Q9B1S6;Q9B1S4;Q8WCY1;Q8HNQ7;Q85L10;Q85L04;Q85KZ1;Q85KW2;Q85KW0;Q7YEF1;Q7YCF3;Q7YCE5;Q7YCE0;Q7YCC7;Q7Y664;Q6WQG6;Q6WQA1;Q6RRW…	Cytochrome c oxidase subunit 3	COX3;COIII;CO3;cox3;coxIII;MT-CO3	tr|A0A075X871|A0A075X871_HUMAN Cytochrome c oxidase subunit 3 (Fragment) OS=Homo sapiens GN=COX3 PE=3 SV=1;tr|A0A059QTG6|A0A059QTG6_HUMAN Cytochrome c oxidase subunit 3 (Fragment) OS=Homo sapiens GN=COX3 PE=3 SV=1;tr|H9E795|H9E795_HUMAN Cytochrome c oxidas
17.3852	17.1939	16.4441	17.49	19.1548	16.1313	Homo sapiens	5.3825	9753000	6	1	1	1	1	2	0	0		0.228841	0.584296	Q96RQ9;A2RRH1;M0QYW8	Q96RQ9;A2RRH1;M0QYW8	L-amino-acid oxidase	IL4I1	sp|Q96RQ9|OXLA_HUMAN L-amino-acid oxidase OS=Homo sapiens GN=IL4I1 PE=1 SV=1;tr|A2RRH1|A2RRH1_HUMAN Amine oxidase OS=Homo sapiens GN=IL4I1 PE=2 SV=1;tr|M0QYW8|M0QYW8_HUMAN L-amino-acid oxidase (Fragment) OS=Homo sapiens GN=IL4I1 PE=1 SV=1
23.3769	23.1504	23.3888	23.8151	23.9415	23.9104	Homo sapiens	323.31	389750000	388	26	22	27	29	27	33	0		1.67355	0.583649	A0A0S2Z3G9;O43707;Q96BG6;F5GXS2;B4E337;B4DSX0;H7C144;A0A0S2Z3X3;A0A0S2Z3C0;K7EJH8;K7EP19;B3W6H4;Q71S06;M0QZQ3;C9JY79;A0A024R0N6;Q9H254	A0A0S2Z3G9;O43707;Q96BG6;F5GXS2;B4E337	Alpha-actinin-4	ACTN4	tr|A0A0S2Z3G9|A0A0S2Z3G9_HUMAN Actinin alpha 4 isoform 1 (Fragment) OS=Homo sapiens GN=ACTN4 PE=2 SV=1;sp|O43707|ACTN4_HUMAN Alpha-actinin-4 OS=Homo sapiens GN=ACTN4 PE=1 SV=2;tr|Q96BG6|Q96BG6_HUMAN ACTN4 protein (Fragment) OS=Homo sapiens GN=ACTN4 PE=2 SV
17.6851	16.785	15.9492	17.1156	18.0055	17.0445	Homo sapiens	64.92	1190600	7	0	0	0	1	1	1	0		0.369459	0.582122	A0A1W2PNR9;Q9Y5U9	A0A1W2PNR9;Q9Y5U9	Immediate early response 3-interacting protein 1	IER3IP1	tr|A0A1W2PNR9|A0A1W2PNR9_HUMAN Immediate early response 3-interacting protein 1 OS=Homo sapiens GN=IER3IP1 PE=1 SV=1;sp|Q9Y5U9|IR3IP_HUMAN Immediate early response 3-interacting protein 1 OS=Homo sapiens GN=IER3IP1 PE=1 SV=1
20.1241	16.9865	19.6229	19.1598	19.2977	20.0125	Homo sapiens	84.556	23583000	18	1	0	3	2	2	1	0		0.20487	0.578819	Q53Y06;P36543;C9J8H1;A0A140VKA8;Q96A05	Q53Y06;P36543;C9J8H1	V-type proton ATPase subunit E 1	ATP6V1E1	tr|Q53Y06|Q53Y06_HUMAN ATPase, H+ transporting, lysosomal 31kDa, V1 subunit E isoform 1 OS=Homo sapiens GN=ATP6V1E1 PE=2 SV=1;sp|P36543|VATE1_HUMAN V-type proton ATPase subunit E 1 OS=Homo sapiens GN=ATP6V1E1 PE=1 SV=1;tr|C9J8H1|C9J8H1_HUMAN V-type proton
17.6668	17.8091	16.566	17.6804	18.5152	17.5792	Homo sapiens	1.5639	6089400	4	1	0	0	1	1	0	0.0087629		0.442028	0.577662	B4E0K9;Q59E90;A8K6A7;O00754;M0R2P5;M0QZ24;Q93093	B4E0K9;Q59E90;A8K6A7;O00754;M0R2P5;M0QZ24;Q93093	Alpha-mannosidase;Lysosomal alpha-mannosidase;Lysosomal alpha-mannosidase A peptide;Lysosomal alpha-mannosidase B peptide;Lysosomal alpha-mannosidase C peptide;Lysosomal alpha-mannosidase D peptide;Lysosomal alpha-mannosidase E peptide	MAN2B1;MANB	tr|B4E0K9|B4E0K9_HUMAN Alpha-mannosidase OS=Homo sapiens PE=2 SV=1;tr|Q59E90|Q59E90_HUMAN Alpha-mannosidase (Fragment) OS=Homo sapiens PE=2 SV=1;tr|A8K6A7|A8K6A7_HUMAN Alpha-mannosidase OS=Homo sapiens PE=2 SV=1;sp|O00754|MA2B1_HUMAN Lysosomal alpha-mannos
21.8444	22.1285	21.7261	22.5491	22.4152	22.4592	Homo sapiens	86.334	194720000	142	6	6	4	9	9	11	0		1.35019	0.574834	P22695;H3BRG4;H3BSJ9;H3BP04;H3BUE4;H3BUI9;A0A087WVZ4	P22695;H3BRG4;H3BSJ9	Cytochrome b-c1 complex subunit 2, mitochondrial	UQCRC2	sp|P22695|QCR2_HUMAN Cytochrome b-c1 complex subunit 2, mitochondrial OS=Homo sapiens GN=UQCRC2 PE=1 SV=3;tr|H3BRG4|H3BRG4_HUMAN Cytochrome b-c1 complex subunit 2, mitochondrial OS=Homo sapiens GN=UQCRC2 PE=1 SV=1;tr|H3BSJ9|H3BSJ9_HUMAN Cytochrome b-c1 com
19.7888	20.2339	15.9885	19.1281	19.3846	19.2158	Homo sapiens	4.5338	26411000	18	1	1	0	1	1	1	0		0.147128	0.572432	A8K3Q9	A8K3Q9			tr|A8K3Q9|A8K3Q9_HUMAN cDNA FLJ76611, highly similar to Homo sapiens ribosomal protein L14 (RPL14), mRNA OS=Homo sapiens PE=1 SV=1
16.6382	15.7212	17.0895	17.7059	17.4779	15.981	Homo sapiens	4.2968	4203600	13	1	0	0	1	1	1	0		0.313706	0.572007	C9E1I4;C0KK01;A0A0K0KRQ4	C9E1I4;C0KK01;A0A0K0KRQ4		HLA-C	tr|C9E1I4|C9E1I4_HUMAN MHC class I antigen (Fragment) OS=Homo sapiens GN=HLA-C PE=3 SV=1;tr|C0KK01|C0KK01_HUMAN MHC class I antigen (Fragment) OS=Homo sapiens GN=HLA-C PE=3 SV=1;tr|A0A0K0KRQ4|A0A0K0KRQ4_HUMAN MHC class I antigen (Fragment) OS=Homo sapiens
19.9805	19.6904	20.011	21.0816	20.2736	20.0387	Homo sapiens	32.599	20630000	31	6	3	4	6	5	10	0		0.642555	0.570666	A0A0U1RQF0;P49327;Q6PJJ3;A0A0U1RRG3	A0A0U1RQF0;P49327	Fatty acid synthase;[Acyl-carrier-protein] S-acetyltransferase;[Acyl-carrier-protein] S-malonyltransferase;3-oxoacyl-[acyl-carrier-protein] synthase;3-oxoacyl-[acyl-carrier-protein] reductase;3-hydroxyacyl-[acyl-carrier-protein] dehydratase;Enoyl-[acyl-carrier-protein] reductase;Oleoyl-[acyl-carrier-protein] hydrolase	FASN	tr|A0A0U1RQF0|A0A0U1RQF0_HUMAN Fatty acid synthase OS=Homo sapiens GN=FASN PE=1 SV=1;sp|P49327|FAS_HUMAN Fatty acid synthase OS=Homo sapiens GN=FASN PE=1 SV=3	+
18.0955	18.3162	18.4501	19.1063	18.904	18.5631	Homo sapiens	2.5173	16190000	6	2	1	2	2	2	1	0.00059701		1.0239	0.570512	P21912;A0A087WXX8;A0A087WWT1	P21912;A0A087WXX8;A0A087WWT1	Succinate dehydrogenase [ubiquinone] iron-sulfur subunit, mitochondrial	SDHB	sp|P21912|SDHB_HUMAN Succinate dehydrogenase [ubiquinone] iron-sulfur subunit, mitochondrial OS=Homo sapiens GN=SDHB PE=1 SV=3;tr|A0A087WXX8|A0A087WXX8_HUMAN Succinate dehydrogenase [ubiquinone] iron-sulfur subunit, mitochondrial (Fragment) OS=Homo sapiens
17.6321	17.1434	17.466	17.6598	18.2722	18.0178	Homo sapiens	4.4868	4891700	9	0	0	1	1	1	1	0		0.885686	0.569438	B4DM08	B4DM08			tr|B4DM08|B4DM08_HUMAN cDNA FLJ60021, moderately similar to Protein transport protein Sec61 subunit alpha isoform 1 OS=Homo sapiens PE=2 SV=1
24.8157	25.0242	25.0393	25.5122	25.6378	25.4253	Homo sapiens	323.31	1663400000	450	16	16	17	23	22	22	0		1.56811	0.565385	B3KQT9;V9HVY3;P30101;B3KQT2;B4DDM1;B4DJ98	B3KQT9;V9HVY3;P30101;B3KQT2;B4DDM1;B4DJ98	Protein disulfide-isomerase;Protein disulfide-isomerase A3	HEL-S-269;PDIA3	tr|B3KQT9|B3KQT9_HUMAN Protein disulfide-isomerase OS=Homo sapiens PE=2 SV=1;tr|V9HVY3|V9HVY3_HUMAN Protein disulfide-isomerase OS=Homo sapiens GN=HEL-S-269 PE=2 SV=1;sp|P30101|PDIA3_HUMAN Protein disulfide-isomerase A3 OS=Homo sapiens GN=PDIA3 PE=1 SV=4;t
16.6875	16.866	15.6758	16.3573	18.2335	16.334	Homo sapiens	67.424	6861500	14	0	0	0	1	1	1	0		0.284015	0.565154	Q8WYJ5;Q53HJ8;Q9BX68	Q8WYJ5;Q53HJ8;Q9BX68	Histidine triad nucleotide-binding protein 2, mitochondrial	HINT2	tr|Q8WYJ5|Q8WYJ5_HUMAN Protein kinase C inhibitor-2 OS=Homo sapiens PE=2 SV=1;tr|Q53HJ8|Q53HJ8_HUMAN PKCI-1-related HIT protein variant (Fragment) OS=Homo sapiens PE=2 SV=1;sp|Q9BX68|HINT2_HUMAN Histidine triad nucleotide-binding protein 2, mitochondrial O
17.9156	18.8309	18.0511	19.4286	18.4573	18.6002	Homo sapiens	11.874	10507000	28	2	2	2	2	2	1	0		0.510518	0.562836	B2RDE0;P05165;A0A1B0GU58;A0A1B0GWI4;A0A1B0GWA1;A0A1B0GUX9;A0A1B0GTR1;Q5JVH2;H0Y5U0	B2RDE0;P05165;A0A1B0GU58;A0A1B0GWI4;A0A1B0GWA1;A0A1B0GUX9	Propionyl-CoA carboxylase alpha chain, mitochondrial	PCCA	tr|B2RDE0|B2RDE0_HUMAN cDNA, FLJ96567, highly similar to Homo sapiens propionyl Coenzyme A carboxylase, alpha polypeptide(PCCA), mRNA OS=Homo sapiens PE=2 SV=1;sp|P05165|PCCA_HUMAN Propionyl-CoA carboxylase alpha chain, mitochondrial OS=Homo sapiens GN=PCC
16.3208	16.2604	18.5682	17.9481	17.6056	17.2814	Homo sapiens	15.147	4868600	8	1	0	2	1	0	0	0		0.261456	0.56187	A0A024R3R0;Q7Z7F7;X6R631;X6RIW1	A0A024R3R0;Q7Z7F7;X6R631	39S ribosomal protein L55, mitochondrial	MRPL55	tr|A0A024R3R0|A0A024R3R0_HUMAN Mitochondrial ribosomal protein L55, isoform CRA_a OS=Homo sapiens GN=MRPL55 PE=4 SV=1;sp|Q7Z7F7|RM55_HUMAN 39S ribosomal protein L55, mitochondrial OS=Homo sapiens GN=MRPL55 PE=1 SV=1;tr|X6R631|X6R631_HUMAN 39S ribosomal pro
17.4239	17.8751	16.5447	18.4614	18.358	16.6962	Homo sapiens	65.624	1217000	1	0	0	0	1	1	0	0		0.296295	0.557293	A0A183	A0A183	Late cornified envelope protein 6A	LCE6A	sp|A0A183|LCE6A_HUMAN Late cornified envelope protein 6A OS=Homo sapiens GN=LCE6A PE=3 SV=1
16.3535	16.1662	17.075	16.4522	17.2051	17.6078	Homo sapiens	19.003	1831300	9	0	0	0	1	1	1	0		0.480053	0.556812	Q8NDC0	Q8NDC0	MAPK-interacting and spindle-stabilizing protein-like	MAPK1IP1L	sp|Q8NDC0|MISSL_HUMAN MAPK-interacting and spindle-stabilizing protein-like OS=Homo sapiens GN=MAPK1IP1L PE=1 SV=4
18.8756	18.4873	19.4413	19.5062	19.5639	19.3895	Homo sapiens	3.9888	14942000	9	1	1	1	3	4	4	0		0.723089	0.551831	A0A087WUL2;P49720;A0A087WXQ8;A0A087WY10	A0A087WUL2;P49720;A0A087WXQ8;A0A087WY10	Proteasome subunit beta type-3	PSMB3	tr|A0A087WUL2|A0A087WUL2_HUMAN Proteasome subunit beta type-3 (Fragment) OS=Homo sapiens GN=PSMB3 PE=1 SV=1;sp|P49720|PSB3_HUMAN Proteasome subunit beta type-3 OS=Homo sapiens GN=PSMB3 PE=1 SV=2;tr|A0A087WXQ8|A0A087WXQ8_HUMAN Proteasome subunit beta type-3
22.082	21.7904	22.1731	22.5998	22.6128	22.4809	Homo sapiens	59.557	177240000	111	11	9	10	11	11	9	0		1.33229	0.549363	A0A0A0MS41;A0A1P0AYU5;B4DRS6;Q9BWM7;S4R3N9	A0A0A0MS41;A0A1P0AYU5;B4DRS6;Q9BWM7;S4R3N9	Sideroflexin;Sideroflexin-3	SFXN3	tr|A0A0A0MS41|A0A0A0MS41_HUMAN Sideroflexin OS=Homo sapiens GN=SFXN3 PE=1 SV=1;tr|A0A1P0AYU5|A0A1P0AYU5_HUMAN Sideroflexin OS=Homo sapiens GN=SFXN3 PE=1 SV=1;tr|B4DRS6|B4DRS6_HUMAN Sideroflexin OS=Homo sapiens PE=2 SV=1;sp|Q9BWM7|SFXN3_HUMAN Sideroflexin-3
22.9508	23.2482	23.0249	23.7253	23.6684	23.4754	Homo sapiens	88.85	372280000	94	5	5	5	7	6	9	0		1.36986	0.548374	P30048;Q53HC2;A4UCS5	P30048;Q53HC2	Thioredoxin-dependent peroxide reductase, mitochondrial	PRDX3	sp|P30048|PRDX3_HUMAN Thioredoxin-dependent peroxide reductase, mitochondrial OS=Homo sapiens GN=PRDX3 PE=1 SV=3;tr|Q53HC2|Q53HC2_HUMAN Peroxiredoxin 3 isoform a variant (Fragment) OS=Homo sapiens PE=2 SV=1
21.2583	21.4611	21.1108	22.1137	21.6239	21.7351	Homo sapiens	172.07	101140000	98	7	6	6	9	8	9	0		1.03172	0.547483	A0A024RAI1;P61158;B4DXW1;Q59FV6;B4DT29;B4DTI0;B4E1U3;F8WDR7;F8WEW2;F8WE84	A0A024RAI1;P61158;B4DXW1;Q59FV6;B4DT29;B4DTI0	Actin-related protein 3	ACTR3	tr|A0A024RAI1|A0A024RAI1_HUMAN ARP3 actin-related protein 3 homolog (Yeast), isoform CRA_a OS=Homo sapiens GN=ACTR3 PE=3 SV=1;sp|P61158|ARP3_HUMAN Actin-related protein 3 OS=Homo sapiens GN=ACTR3 PE=1 SV=3;tr|B4DXW1|B4DXW1_HUMAN Actin-related protein 3 OS=
21.5534	21.3695	21.968	22.3067	22.2194	21.9863	Homo sapiens	64.079	103010000	72	5	4	4	5	5	6	0		0.938867	0.540485	A0A024RCA7;P05387;H0YDD8;Q6FG99	A0A024RCA7;P05387;H0YDD8	60S acidic ribosomal protein P2	RPLP2	tr|A0A024RCA7|A0A024RCA7_HUMAN Ribosomal protein, large, P2, isoform CRA_a OS=Homo sapiens GN=RPLP2 PE=3 SV=1;sp|P05387|RLA2_HUMAN 60S acidic ribosomal protein P2 OS=Homo sapiens GN=RPLP2 PE=1 SV=1;tr|H0YDD8|H0YDD8_HUMAN 60S acidic ribosomal protein P2 (Fr
16.3113	17.5006	15.4965	15.4701	17.5758	17.8778	Homo sapiens	1.5898	1971500	4	0	1	0	1	1	1	0.0082816		0.200869	0.538411	A8K4C2;A8K477;A0A140VKE5;O00391	A8K4C2;A8K477;A0A140VKE5;O00391	Sulfhydryl oxidase;Sulfhydryl oxidase 1	QSOX1	tr|A8K4C2|A8K4C2_HUMAN Sulfhydryl oxidase OS=Homo sapiens PE=2 SV=1;tr|A8K477|A8K477_HUMAN Sulfhydryl oxidase OS=Homo sapiens PE=2 SV=1;tr|A0A140VKE5|A0A140VKE5_HUMAN Sulfhydryl oxidase OS=Homo sapiens GN=QSCN6 PE=2 SV=1;sp|O00391|QSOX1_HUMAN Sulfhydryl ox
23.4274	23.3433	23.3748	23.8344	23.9494	23.9735	Homo sapiens	221.84	533550000	316	17	13	15	19	18	19	0		2.07782	0.537298	Q9UHS8;B2R7T6;A0A024R5X2;Q9Y6N5;Q53HW7;H3BNX3;H3BMS6;H3BNP9;A0A1B0GXB4;H3BV36	Q9UHS8;B2R7T6;A0A024R5X2;Q9Y6N5;Q53HW7;H3BNX3;H3BMS6	Sulfide:quinone oxidoreductase, mitochondrial	hCG_2001986;SQRDL	tr|Q9UHS8|Q9UHS8_HUMAN PRO1975 OS=Homo sapiens PE=2 SV=1;tr|B2R7T6|B2R7T6_HUMAN cDNA, FLJ93596, highly similar to Homo sapiens sulfide quinone reductase-like (yeast) (SQRDL), mRNA OS=Homo sapiens PE=2 SV=1;tr|A0A024R5X2|A0A024R5X2_HUMAN HCG2001986, isoform
17.4894	15.6195	16.3021	18.2892	16.4091	16.3211	Homo sapiens	3.69	2131300	9	0	0	1	1	1	1	0		0.2293	0.536157	A0A024R163;O95758;X6R242	A0A024R163;O95758;X6R242	Polypyrimidine tract-binding protein 3	ROD1;PTBP3	tr|A0A024R163|A0A024R163_HUMAN ROD1 regulator of differentiation 1 (S. pombe), isoform CRA_b OS=Homo sapiens GN=ROD1 PE=4 SV=1;sp|O95758|PTBP3_HUMAN Polypyrimidine tract-binding protein 3 OS=Homo sapiens GN=PTBP3 PE=1 SV=2;tr|X6R242|X6R242_HUMAN Polypyrimi
20.3936	20.419	20.2101	20.6065	20.9692	21.0524	Homo sapiens	37.418	45659000	73	4	3	4	5	5	6	0		1.14276	0.535069	B4DU58;V9HW69;B2R9S4;P40121;E7ENU9;B8ZZL6;H7C0X8	B4DU58;V9HW69;B2R9S4;P40121;E7ENU9	Macrophage-capping protein	HEL-S-66;CAPG	tr|B4DU58|B4DU58_HUMAN cDNA FLJ51488, highly similar to Macrophage capping protein OS=Homo sapiens PE=2 SV=1;tr|V9HW69|V9HW69_HUMAN Epididymis secretory protein Li 66 OS=Homo sapiens GN=HEL-S-66 PE=2 SV=1;tr|B2R9S4|B2R9S4_HUMAN cDNA, FLJ94534, highly simil
19.6248	19.6719	19.4262	20.1275	20.8861	19.3087	Homo sapiens	7.7953	27182000	21	2	3	1	2	2	3	0		0.434779	0.533157	Q96JZ5;A0A024QYS2;Q9HD45;Q8NCC4;Q8WUB5;Q5TB53;B4DN13;Q96K55	Q96JZ5;A0A024QYS2;Q9HD45;Q8NCC4;Q8WUB5;Q5TB53;B4DN13;Q96K55	Transmembrane 9 superfamily member 3	SMBP;TM9SF3	tr|Q96JZ5|Q96JZ5_HUMAN Transmembrane 9 superfamily member OS=Homo sapiens GN=SMBP PE=2 SV=1;tr|A0A024QYS2|A0A024QYS2_HUMAN Transmembrane 9 superfamily member OS=Homo sapiens PE=2 SV=1;sp|Q9HD45|TM9S3_HUMAN Transmembrane 9 superfamily member 3 OS=Homo sapie
20.7502	20.8188	20.8112	21.3557	20.9003	21.7201	Homo sapiens	61.031	67657000	67	2	1	2	6	6	8	0		0.809449	0.532	A0A1W2PNV4;C9J4Z7;F8VXW2;C9JEY1;C9JQM8;C9JFG9;C9J6C8;E9PF58;Q53GB6;A0A0K0K1L3;V9HVZ6;Q59GQ0;Q92747;C9JBJ7;C9K057;C9JTT6;Q75MY0	A0A1W2PNV4			tr|A0A1W2PNV4|A0A1W2PNV4_HUMAN Uncharacterized protein OS=Homo sapiens PE=4 SV=1
23.1168	22.0022	22.9711	23.224	23.4073	23.0531	Homo sapiens	128.53	301350000	122	6	5	6	8	8	7	0		0.549533	0.531452	P62906;Q1JQ76;A0A024RCW3	P62906;Q1JQ76	60S ribosomal protein L10a;Ribosomal protein	RPL10A	sp|P62906|RL10A_HUMAN 60S ribosomal protein L10a OS=Homo sapiens GN=RPL10A PE=1 SV=2;tr|Q1JQ76|Q1JQ76_HUMAN Ribosomal protein (Fragment) OS=Homo sapiens GN=RPL10A PE=2 SV=1
19.9577	19.292	20.3081	19.9977	20.3875	20.7608	Homo sapiens	10.91	13210000	13	1	3	3	2	2	3	0		0.538599	0.529405	P68366;C9JEV8;C9JQ00;C9JJQ8;C9JDL2	P68366	Tubulin alpha-4A chain	TUBA4A	sp|P68366|TBA4A_HUMAN Tubulin alpha-4A chain OS=Homo sapiens GN=TUBA4A PE=1 SV=1	+
20.3456	20.6504	20.4336	21.1059	20.8285	21.0695	Homo sapiens	33.498	58202000	56	1	3	2	3	3	3	0		1.2773	0.524747	Q5T092;A0A0A0MR06;Q5T091;Q5T094;Q9P0H9;O15258;Q5T093;Q6IBJ7	Q5T092;A0A0A0MR06;Q5T091;Q5T094;Q9P0H9;O15258;Q5T093;Q6IBJ7	Protein RER1	RER1	tr|Q5T092|Q5T092_HUMAN Protein RER1 (Fragment) OS=Homo sapiens GN=RER1 PE=1 SV=1;tr|A0A0A0MR06|A0A0A0MR06_HUMAN Protein RER1 (Fragment) OS=Homo sapiens GN=RER1 PE=1 SV=1;tr|Q5T091|Q5T091_HUMAN Protein RER1 OS=Homo sapiens GN=RER1 PE=1 SV=1;tr|Q5T094|Q5T094
19.8055	20.0806	19.7332	20.4352	20.4248	20.3331	Homo sapiens	6.2029	24405000	20	2	2	2	3	3	3	0		1.37944	0.524602	P81605	P81605	Dermcidin;Survival-promoting peptide;DCD-1	DCD	sp|P81605|DCD_HUMAN Dermcidin OS=Homo sapiens GN=DCD PE=1 SV=2
20.535	20.5601	20.8241	21.2367	21.3705	20.8664	Homo sapiens	45.056	61663000	65	5	7	6	10	6	9	0		1.00238	0.518119	A8K9T3;P33121;E7EPM6;B4E0R0;B7Z3Z9;Q108N1;D6RER0;H0Y9U7;Q108N2;H0Y9Z9	A8K9T3;P33121;E7EPM6;B4E0R0;B7Z3Z9;Q108N1;D6RER0	Long-chain-fatty-acid--CoA ligase 1	ACSL1	tr|A8K9T3|A8K9T3_HUMAN cDNA FLJ76467, highly similar to Homo sapiens acyl-CoA synthetase long-chain family member 1 (ACSL1), mRNA OS=Homo sapiens PE=2 SV=1;sp|P33121|ACSL1_HUMAN Long-chain-fatty-acid--CoA ligase 1 OS=Homo sapiens GN=ACSL1 PE=1 SV=1;tr|E7EP
16.1805	16.6192	16.623	16.7381	17.208	17.0282	Homo sapiens	2.4829	1865300	4	0	0	0	1	1	1	0.00059382		0.908656	0.517226	A8K686;A0A024R7N7;P13284	A8K686;A0A024R7N7;P13284	Gamma-interferon-inducible lysosomal thiol reductase	IFI30	tr|A8K686|A8K686_HUMAN cDNA FLJ77316, highly similar to Homo sapiens interferon, gamma-inducible protein 30 (IFI30), mRNA OS=Homo sapiens PE=2 SV=1;tr|A0A024R7N7|A0A024R7N7_HUMAN Interferon, gamma-inducible protein 30, isoform CRA_b OS=Homo sapiens GN=IFI3
15.8693	17.0885	16.3657	17.4037	16.0732	17.391	Homo sapiens	1.924	796340	2	1	0	0	0	0	0	0.00054675		0.338254	0.51481	E5RG13;E5RIP7;H0YBL1;A0A024R830;A0A140VJL8;P29218;E5RG94;E5RIF4;E5RHE9;E5RI82;E5RGY4	E5RG13;E5RIP7;H0YBL1;A0A024R830;A0A140VJL8;P29218;E5RG94;E5RIF4;E5RHE9;E5RI82;E5RGY4	Inositol monophosphatase 1	IMPA1	tr|E5RG13|E5RG13_HUMAN Inositol-1-monophosphatase (Fragment) OS=Homo sapiens GN=IMPA1 PE=1 SV=1;tr|E5RIP7|E5RIP7_HUMAN Inositol-1-monophosphatase (Fragment) OS=Homo sapiens GN=IMPA1 PE=1 SV=8;tr|H0YBL1|H0YBL1_HUMAN Inositol-1-monophosphatase (Fragment) OS=
17.82	17.3291	16.5729	17.588	17.9697	17.7062	Homo sapiens	3.8328	2471200	6	0	0	0	1	1	1	0		0.510499	0.513962	I3L0K2;I3L3M7;A0A140VJY7;Q9BRA2	I3L0K2;I3L3M7;A0A140VJY7;Q9BRA2	Thioredoxin domain-containing protein 17	TXNDC17	tr|I3L0K2|I3L0K2_HUMAN Thioredoxin domain-containing protein 17 OS=Homo sapiens GN=TXNDC17 PE=1 SV=1;tr|I3L3M7|I3L3M7_HUMAN Thioredoxin domain-containing protein 17 OS=Homo sapiens GN=TXNDC17 PE=1 SV=1;tr|A0A140VJY7|A0A140VJY7_HUMAN Testicular tissue prote
19.1422	19.9502	19.3545	19.6083	20.1413	20.2386	Homo sapiens	9.3544	30821000	33	2	1	3	2	1	2	0		0.618728	0.513807	B4DH58;A0A087WU53;Q9H0U3;A8MUP5;Q96SP2	B4DH58;A0A087WU53;Q9H0U3;A8MUP5;Q96SP2	Magnesium transporter protein 1	MAGT1	tr|B4DH58|B4DH58_HUMAN cDNA FLJ56344, highly similar to Implantation-associated protein OS=Homo sapiens PE=2 SV=1;tr|A0A087WU53|A0A087WU53_HUMAN Magnesium transporter protein 1 OS=Homo sapiens GN=MAGT1 PE=1 SV=1;sp|Q9H0U3|MAGT1_HUMAN Magnesium transporter
18.4778	16.9735	18.5135	18.1079	18.3907	18.9973	Homo sapiens	6.7215	5837900	9	1	0	1	2	2	3	0		0.331669	0.510341	H9ZYJ2;P10599	H9ZYJ2;P10599	Thioredoxin	TXN	tr|H9ZYJ2|H9ZYJ2_HUMAN Thioredoxin OS=Homo sapiens GN=TXN PE=2 SV=1;sp|P10599|THIO_HUMAN Thioredoxin OS=Homo sapiens GN=TXN PE=1 SV=3
16.6639	16.3793	16.844	16.9488	17.0555	17.4065	Homo sapiens	3.575	3788400	7	1	0	1	1	1	1	0		0.922263	0.507865	H0YAE9;D6REQ6;D6RHI9;A0A087WZM2;A6XND5;O00584	H0YAE9;D6REQ6;D6RHI9;A0A087WZM2;A6XND5;O00584	Ribonuclease T2	RNASET2	tr|H0YAE9|H0YAE9_HUMAN Uncharacterized protein (Fragment) OS=Homo sapiens PE=3 SV=1;tr|D6REQ6|D6REQ6_HUMAN Ribonuclease T2 OS=Homo sapiens GN=RNASET2 PE=1 SV=1;tr|D6RHI9|D6RHI9_HUMAN Ribonuclease T2 (Fragment) OS=Homo sapiens GN=RNASET2 PE=1 SV=8;tr|A0A087
20.008	20.0642	20.2254	20.6945	20.5996	20.5264	Homo sapiens	20.177	33506000	32	4	4	4	5	4	5	0		1.60706	0.507619	B2R6E5;A8K3B4;Q59ED7;P16435;Q63HL4;H0Y4R2;B4DJI8;E7EMD0;B4DDH3;B4DKM8;B4E305;E7EWU0;C9JU80	B2R6E5;A8K3B4;Q59ED7;P16435;Q63HL4;H0Y4R2;B4DJI8	NADPH--cytochrome P450 reductase	POR;DKFZp686G04235	tr|B2R6E5|B2R6E5_HUMAN NADPH--cytochrome P450 reductase OS=Homo sapiens GN=POR PE=2 SV=1;tr|A8K3B4|A8K3B4_HUMAN NADPH--cytochrome P450 reductase OS=Homo sapiens GN=POR PE=2 SV=1;tr|Q59ED7|Q59ED7_HUMAN Uncharacterized protein (Fragment) OS=Homo sapiens PE=2
20.4881	20.3239	20.3849	20.7953	20.9301	20.9874	Homo sapiens	29.353	53788000	74	4	5	4	5	7	7	0		1.67755	0.505308	A0A024R1Z6;Q99536;K7ERT7;B3KUF8;K7ESA3;K7ENX2;K7EM19;K7ER81	A0A024R1Z6;Q99536;K7ERT7	Synaptic vesicle membrane protein VAT-1 homolog	VAT1	tr|A0A024R1Z6|A0A024R1Z6_HUMAN Vesicle amine transport protein 1 homolog (T californica), isoform CRA_a OS=Homo sapiens GN=VAT1 PE=4 SV=1;sp|Q99536|VAT1_HUMAN Synaptic vesicle membrane protein VAT-1 homolog OS=Homo sapiens GN=VAT1 PE=1 SV=2;tr|K7ERT7|K7ERT
17.7477	17.1113	16.4123	17.4968	17.6752	17.5938	Homo sapiens	2.8526	3919600	3	0	1	0	1	1	1	0		0.483055	0.498178	R4GN43;A0A0C4DGS0;P56556	R4GN43;A0A0C4DGS0;P56556	NADH dehydrogenase [ubiquinone] 1 alpha subcomplex subunit 6	NDUFA6	tr|R4GN43|R4GN43_HUMAN NADH dehydrogenase [ubiquinone] 1 alpha subcomplex subunit 6 OS=Homo sapiens GN=NDUFA6 PE=1 SV=1;tr|A0A0C4DGS0|A0A0C4DGS0_HUMAN NADH dehydrogenase [ubiquinone] 1 alpha subcomplex subunit 6 OS=Homo sapiens GN=NDUFA6 PE=1 SV=1;sp|P5655
15.9099	17.6074	16.8343	17.573	16.9742	17.2987	Homo sapiens	1.6017	1344800	2	0	0	0	1	0	0	0.0083031		0.35708	0.498054	Q9Y3C8	Q9Y3C8	Ubiquitin-fold modifier-conjugating enzyme 1	UFC1	sp|Q9Y3C8|UFC1_HUMAN Ubiquitin-fold modifier-conjugating enzyme 1 OS=Homo sapiens GN=UFC1 PE=1 SV=3
17.8668	17.8022	17.6517	18.2296	17.5666	19.0178	Homo sapiens	2.1291	4831700	3	1	1	1	1	1	1	0.00056786		0.441884	0.497762	Q9P0J0;U3KQP3;B4DEZ3;K7EJE1;E7ENQ6;B4DQP1	Q9P0J0;U3KQP3;B4DEZ3;K7EJE1;E7ENQ6;B4DQP1	NADH dehydrogenase [ubiquinone] 1 alpha subcomplex subunit 13	NDUFA13	sp|Q9P0J0|NDUAD_HUMAN NADH dehydrogenase [ubiquinone] 1 alpha subcomplex subunit 13 OS=Homo sapiens GN=NDUFA13 PE=1 SV=3;tr|U3KQP3|U3KQP3_HUMAN NADH dehydrogenase [ubiquinone] 1 alpha subcomplex subunit 13 (Fragment) OS=Homo sapiens GN=NDUFA13 PE=4 SV=2;tr
17.0928	18.5394	19.0535	18.9285	18.7228	18.5206	Homo sapiens	17.676	15025000	25	0	1	2	2	2	4	0		0.305434	0.495402	B4DDH8;Q96N66	B4DDH8;Q96N66	Lysophospholipid acyltransferase 7	MBOAT7	tr|B4DDH8|B4DDH8_HUMAN cDNA FLJ55184, highly similar to Homo sapiens leukocyte receptor cluster (LRC) member 4 (LENG4), mRNA OS=Homo sapiens PE=2 SV=1;sp|Q96N66|MBOA7_HUMAN Lysophospholipid acyltransferase 7 OS=Homo sapiens GN=MBOAT7 PE=1 SV=2
21.1667	21.0631	21.1923	21.312	21.9929	21.6016	Homo sapiens	166.03	76708000	53	2	2	2	3	3	3	0		0.875814	0.494822	Q9BRL5;P0DP25;P0DP24;P0DP23;B4DJ51;B2RDW0;H0Y7A7;F8WBR5;M0QZ52;G3V479;B9PR42;E7ETZ0;E7EMB3;G3V361;Q96HY3;A8K1M2	Q9BRL5;P0DP25;P0DP24;P0DP23;B4DJ51;B2RDW0;H0Y7A7;F8WBR5;M0QZ52;G3V479;B9PR42;E7ETZ0;E7EMB3		CALM3;CALM2;CALM1	tr|Q9BRL5|Q9BRL5_HUMAN CALM3 protein OS=Homo sapiens PE=1 SV=1;sp|P0DP25|CALM3_HUMAN Calmodulin-3 OS=Homo sapiens GN=CALM3 PE=1 SV=1;sp|P0DP24|CALM2_HUMAN Calmodulin-2 OS=Homo sapiens GN=CALM2 PE=1 SV=1;sp|P0DP23|CALM1_HUMAN Calmodulin-1 OS=Homo sapiens GN
16.9124	16.5693	16.8469	16.7137	18.2743	16.8114	Homo sapiens	6.0776	776430	4	0	0	0	1	2	2	0		0.354574	0.49026	Q9UM02;B2RAH7;P48147	Q9UM02;B2RAH7;P48147	Prolyl endopeptidase	PREP	tr|Q9UM02|Q9UM02_HUMAN Prolyl endopeptidase OS=Homo sapiens PE=2 SV=1;tr|B2RAH7|B2RAH7_HUMAN cDNA, FLJ94921, highly similar to Homo sapiens prolyl endopeptidase (PREP), mRNA OS=Homo sapiens PE=2 SV=1;sp|P48147|PPCE_HUMAN Prolyl endopeptidase OS=Homo sapien
16.4602	16.557	16.8201	17.3741	17.7573	16.1708	Homo sapiens	11.172	1634800	6	0	0	0	0	1	0	0		0.372717	0.488274	F8VVL1;A0A024RBR3;O43583	F8VVL1;A0A024RBR3;O43583	Density-regulated protein	DENR	tr|F8VVL1|F8VVL1_HUMAN Density-regulated protein OS=Homo sapiens GN=DENR PE=1 SV=1;tr|A0A024RBR3|A0A024RBR3_HUMAN Density-regulated protein OS=Homo sapiens GN=DENR PE=3 SV=1;sp|O43583|DENR_HUMAN Density-regulated protein OS=Homo sapiens GN=DENR PE=1 SV=2
22.2241	21.99	22.547	22.6206	22.5993	23.0003	Homo sapiens	243.13	152440000	179	17	12	18	20	22	24	0		0.842484	0.48638	A0A024RC65;P46940;A4QPB0;A0A0J9YXZ5;Q6P1N4;H0YLE8;B4E2M0;Q5FWG8;B4DNP4;Q05DN7;A0A087WWP1;F2Z2E2;A2RRC9;Q86VI3;H0YKA5;Q96PA3;E9PDT6	A0A024RC65;P46940;A4QPB0;A0A0J9YXZ5;Q6P1N4;H0YLE8;B4E2M0	Ras GTPase-activating-like protein IQGAP1	hCG_1991735;IQGAP1	tr|A0A024RC65|A0A024RC65_HUMAN HCG1991735, isoform CRA_a OS=Homo sapiens GN=hCG_1991735 PE=4 SV=1;sp|P46940|IQGA1_HUMAN Ras GTPase-activating-like protein IQGAP1 OS=Homo sapiens GN=IQGAP1 PE=1 SV=1;tr|A4QPB0|A4QPB0_HUMAN IQ motif containing GTPase activati
21.6053	21.7129	21.7565	22.1341	22.2566	22.1271	Homo sapiens	259.86	111820000	86	6	6	5	7	6	8	0		1.79659	0.481057	A0A024R7V6;P61019;A0A0A1HAW1;E9PKL7;Q5HYI5;B9PK50;E9PE37;H7C125;O75546;H0YD31;Q96K32;Q9UL31;H0YDL5;Q6PIK3;A0A023HJ61	A0A024R7V6;P61019;A0A0A1HAW1;E9PKL7;Q5HYI5;B9PK50	Ras-related protein Rab-2A	RAB2;RAB2A;DKFZp313C1541	tr|A0A024R7V6|A0A024R7V6_HUMAN RAB2, member RAS oncogene family, isoform CRA_a OS=Homo sapiens GN=RAB2 PE=4 SV=1;sp|P61019|RAB2A_HUMAN Ras-related protein Rab-2A OS=Homo sapiens GN=RAB2A PE=1 SV=1;tr|A0A0A1HAW1|A0A0A1HAW1_HUMAN H.sapiens ras-related Hrab2
18.3918	18.6015	18.1501	18.8402	19.1582	18.5834	Homo sapiens	16.401	13302000	36	1	1	2	2	3	2	0		0.820172	0.479511	A0A024R8Q1;P10253	A0A024R8Q1;P10253	Lysosomal alpha-glucosidase;76 kDa lysosomal alpha-glucosidase;70 kDa lysosomal alpha-glucosidase	GAA	tr|A0A024R8Q1|A0A024R8Q1_HUMAN Glucosidase, alpha acid (Pompe disease, glycogen storage disease type II), isoform CRA_a OS=Homo sapiens GN=GAA PE=3 SV=1;sp|P10253|LYAG_HUMAN Lysosomal alpha-glucosidase OS=Homo sapiens GN=GAA PE=1 SV=4
17.1951	17.3686	19.2124	19.446	19.8722	15.8938	Homo sapiens	29.775	15741000	17	1	0	2	2	2	1	0		0.114845	0.478641	B4DWZ5;O43772;C9JPE1	B4DWZ5;O43772;C9JPE1	Mitochondrial carnitine/acylcarnitine carrier protein	SLC25A20	tr|B4DWZ5|B4DWZ5_HUMAN cDNA FLJ53016, highly similar to Mitochondrial carnitine/acylcarnitine carrier protein OS=Homo sapiens PE=2 SV=1;sp|O43772|MCAT_HUMAN Mitochondrial carnitine/acylcarnitine carrier protein OS=Homo sapiens GN=SLC25A20 PE=1 SV=1;tr|C9JP
19.1945	19.9745	19.2082	18.9556	20.3926	20.4563	Homo sapiens	13.13	26529000	35	2	3	3	2	3	2	0		0.318143	0.475773	E7ESL0;J3KQY1;Q9NWU5	E7ESL0;J3KQY1;Q9NWU5	39S ribosomal protein L22, mitochondrial	MRPL22	tr|E7ESL0|E7ESL0_HUMAN 39S ribosomal protein L22, mitochondrial OS=Homo sapiens GN=MRPL22 PE=1 SV=1;tr|J3KQY1|J3KQY1_HUMAN 39S ribosomal protein L22, mitochondrial OS=Homo sapiens GN=MRPL22 PE=1 SV=1;sp|Q9NWU5|RM22_HUMAN 39S ribosomal protein L22, mitochon
16.4871	17.2602	18.7665	16.1107	19.2234	18.6065	Homo sapiens	3.0258	5918800	3	0	0	1	0	1	1	0		0.141292	0.475613	P14324;A0A087WTP2;B3KMW3;A0A087X1D8;A0A087X090;A0A087WVN4	P14324;A0A087WTP2;B3KMW3;A0A087X1D8;A0A087X090;A0A087WVN4	Farnesyl pyrophosphate synthase	FDPS	sp|P14324|FPPS_HUMAN Farnesyl pyrophosphate synthase OS=Homo sapiens GN=FDPS PE=1 SV=4;tr|A0A087WTP2|A0A087WTP2_HUMAN Farnesyl pyrophosphate synthase OS=Homo sapiens GN=FDPS PE=1 SV=1;tr|B3KMW3|B3KMW3_HUMAN cDNA FLJ12779 fis, clone NT2RP2001748, moderately
20.8464	20.0481	20.3713	21.0997	21.3284	20.2599	Homo sapiens	187.7	27145000	44	2	2	2	4	4	3	0		0.447554	0.474075	Q6FGH9;P63167;F8VXL2;F8VRV5;Q96FJ2;F8VXI7	Q6FGH9;P63167;F8VXL2;F8VRV5;Q96FJ2	Dynein light chain 1, cytoplasmic;Dynein light chain 2, cytoplasmic	DNCL1;DYNLL1;DYNLL2	tr|Q6FGH9|Q6FGH9_HUMAN DNCL1 protein OS=Homo sapiens GN=DNCL1 PE=2 SV=1;sp|P63167|DYL1_HUMAN Dynein light chain 1, cytoplasmic OS=Homo sapiens GN=DYNLL1 PE=1 SV=1;tr|F8VXL2|F8VXL2_HUMAN Dynein light chain 1, cytoplasmic OS=Homo sapiens GN=DYNLL1 PE=1 SV=1;
25.2867	25.1593	25.2238	25.7606	25.6322	25.6914	Homo sapiens	80.71	1550200000	204	13	14	15	15	16	16	0		1.91919	0.471446	Q6NVC0;P05141;Q9H0C2;O75961	Q6NVC0;P05141	ADP/ATP translocase 2;ADP/ATP translocase 2, N-terminally processed	SLC25A5	tr|Q6NVC0|Q6NVC0_HUMAN SLC25A5 protein (Fragment) OS=Homo sapiens GN=SLC25A5 PE=2 SV=1;sp|P05141|ADT2_HUMAN ADP/ATP translocase 2 OS=Homo sapiens GN=SLC25A5 PE=1 SV=7	+
18.3038	16.8113	16.5484	17.5237	17.166	18.3655	Homo sapiens	44.359	2044000	8	1	1	0	1	0	1	0		0.259164	0.463909	Q2NLD4;Q2NLC9;Q5U0P9;Q56A79;Q00577	Q2NLD4;Q2NLC9;Q5U0P9;Q56A79;Q00577	Transcriptional activator protein Pur-alpha	PURA	tr|Q2NLD4|Q2NLD4_HUMAN PURA protein (Fragment) OS=Homo sapiens GN=PURA PE=2 SV=1;tr|Q2NLC9|Q2NLC9_HUMAN PURA protein (Fragment) OS=Homo sapiens GN=PURA PE=2 SV=1;tr|Q5U0P9|Q5U0P9_HUMAN Purine-rich element binding protein A OS=Homo sapiens PE=2 SV=1;tr|Q56A
17.8703	15.9838	18.9492	17.1832	18.3778	18.6311	Homo sapiens	2.4582	5992000	4	1	0	1	0	1	1	0.00059137		0.166431	0.462933	G3XAN4;Q6FHL3;A8K032;Q15629;Q6FHU7	G3XAN4;Q6FHL3;A8K032;Q15629;Q6FHU7	Translocating chain-associated membrane protein;Translocating chain-associated membrane protein 1	TRAM1	tr|G3XAN4|G3XAN4_HUMAN Translocating chain-associated membrane protein 1 OS=Homo sapiens GN=TRAM1 PE=1 SV=1;tr|Q6FHL3|Q6FHL3_HUMAN Translocating chain-associated membrane protein OS=Homo sapiens GN=TRAM1 PE=2 SV=1;tr|A8K032|A8K032_HUMAN Translocating chain
16.3769	16.1426	16.2907	15.2261	17.2121	17.7587	Homo sapiens	3.3367	679390	1	0	0	0	0	1	1	0		0.214423	0.462218	B4DT46;P13498	B4DT46;P13498	Cytochrome b-245 light chain	CYBA	tr|B4DT46|B4DT46_HUMAN cDNA FLJ57889, highly similar to Cytochrome b-245 light chain OS=Homo sapiens PE=2 SV=1;sp|P13498|CY24A_HUMAN Cytochrome b-245 light chain OS=Homo sapiens GN=CYBA PE=1 SV=3
19.5887	20.4225	19.553	20.568	20.536	19.835	Homo sapiens	21.749	46512000	53	1	1	1	4	4	4	0		0.465359	0.458289	P25786;V9HW55;F5GX11;B4E0X6;B4DEV8	P25786;V9HW55;F5GX11	Proteasome subunit alpha type-1	PSMA1;HEL-S-275	sp|P25786|PSA1_HUMAN Proteasome subunit alpha type-1 OS=Homo sapiens GN=PSMA1 PE=1 SV=1;tr|V9HW55|V9HW55_HUMAN Proteasome endopeptidase complex OS=Homo sapiens GN=HEL-S-275 PE=2 SV=1;tr|F5GX11|F5GX11_HUMAN Proteasome endopeptidase complex OS=Homo sapiens G
15.626	17.1696	16.865	16.2604	17.7602	16.9996	Homo sapiens	3.0128	8708200	9	0	0	0	0	0	0	0		0.257614	0.45318	Q6EZE9;P59666;P59665	Q6EZE9;P59666;P59665	Neutrophil defensin 3;HP 3-56;Neutrophil defensin 2;Neutrophil defensin 1;HP 1-56;Neutrophil defensin 2	DEFA3;DEFA1	tr|Q6EZE9|Q6EZE9_HUMAN Defensin, alpha 3, neutrophil-specific OS=Homo sapiens GN=DEFA3 PE=2 SV=1;sp|P59666|DEF3_HUMAN Neutrophil defensin 3 OS=Homo sapiens GN=DEFA3 PE=1 SV=1;sp|P59665|DEF1_HUMAN Neutrophil defensin 1 OS=Homo sapiens GN=DEFA1 PE=1 SV=1
22.4595	23.098	22.9697	23.3986	23.296	23.1863	Homo sapiens	221.54	255710000	139	6	6	6	10	10	9	0		0.801351	0.451227	A0A0A0MR02;A0A024QZT0;P45880;A0A024QZN9;B4DKM5;Q5JSD2;Q5JSD1;A2A3S1	A0A0A0MR02;A0A024QZT0;P45880;A0A024QZN9;B4DKM5;Q5JSD2;Q5JSD1	Voltage-dependent anion-selective channel protein 2	VDAC2	tr|A0A0A0MR02|A0A0A0MR02_HUMAN Voltage-dependent anion-selective channel protein 2 (Fragment) OS=Homo sapiens GN=VDAC2 PE=1 SV=1;tr|A0A024QZT0|A0A024QZT0_HUMAN Voltage-dependent anion channel 2, isoform CRA_c OS=Homo sapiens GN=VDAC2 PE=4 SV=1;sp|P45880|VD
20.7886	20.615	21.1085	21.3154	21.2706	21.278	Homo sapiens	11.043	77343000	60	4	3	4	5	4	3	0		1.04573	0.450675	Q8TBT6;P08574	Q8TBT6;P08574	Cytochrome c1, heme protein, mitochondrial	CYC1	tr|Q8TBT6|Q8TBT6_HUMAN Uncharacterized protein (Fragment) OS=Homo sapiens PE=2 SV=1;sp|P08574|CY1_HUMAN Cytochrome c1, heme protein, mitochondrial OS=Homo sapiens GN=CYC1 PE=1 SV=3
15.6099	16.2484	18.3147	17.7803	17.228	16.5131	Homo sapiens	21.011	2776600	6	0	0	1	0	0	0	0		0.176966	0.449468	B7Z5N7;B7Z738;Q53GW1;Q8WVM8;G3V5E2;H0YJY1	B7Z5N7;B7Z738;Q53GW1;Q8WVM8	Sec1 family domain-containing protein 1	SCFD1	tr|B7Z5N7|B7Z5N7_HUMAN cDNA FLJ58612, highly similar to Sec1 family domain-containing protein 1 OS=Homo sapiens PE=2 SV=1;tr|B7Z738|B7Z738_HUMAN cDNA FLJ57213, highly similar to Sec1 family domain-containing protein 1 OS=Homo sapiens PE=2 SV=1;tr|Q53GW1|Q5
17.5404	17.0905	16.9714	18.1419	16.2788	18.5213	Homo sapiens	13.088	1761100	5	0	0	0	2	0	2	0		0.225012	0.446611	V9HWB5;Q15181;Q5SQT6	V9HWB5;Q15181	Inorganic pyrophosphatase	HEL-S-66p;PPA1	tr|V9HWB5|V9HWB5_HUMAN Epididymis secretory sperm binding protein Li 66p OS=Homo sapiens GN=HEL-S-66p PE=2 SV=1;sp|Q15181|IPYR_HUMAN Inorganic pyrophosphatase OS=Homo sapiens GN=PPA1 PE=1 SV=2
15.9944	17.8935	17.0069	17.3064	17.2523	17.6733	Homo sapiens	16.439	1356100	7	1	0	1	2	3	2	0		0.29042	0.445756	P50570;Q8N1K8;Q59G96;B4DJ53;K7EMQ3;Q9UPH5;A0A024R7C9;B3KUU8	P50570;Q8N1K8;Q59G96;B4DJ53	Dynamin-2	DNM2	sp|P50570|DYN2_HUMAN Dynamin-2 OS=Homo sapiens GN=DNM2 PE=1 SV=2;tr|Q8N1K8|Q8N1K8_HUMAN cDNA FLJ40556 fis, clone THYMU2002583, highly similar to DYNAMIN 2 OS=Homo sapiens PE=2 SV=1;tr|Q59G96|Q59G96_HUMAN Dynamin 2 isoform 4 variant (Fragment) OS=Homo sapie
18.6842	16.7153	18.2575	18.3835	18.7001	17.9101	Homo sapiens	37.691	9832100	16	1	1	1	1	1	1	0		0.252843	0.445532	X6RGC9;K7ES93;O43914	X6RGC9;K7ES93;O43914	TYRO protein tyrosine kinase-binding protein	TYROBP	tr|X6RGC9|X6RGC9_HUMAN TYRO protein tyrosine kinase-binding protein OS=Homo sapiens GN=TYROBP PE=1 SV=1;tr|K7ES93|K7ES93_HUMAN TYRO protein tyrosine kinase-binding protein OS=Homo sapiens GN=TYROBP PE=1 SV=1;sp|O43914|TYOBP_HUMAN TYRO protein tyrosine kina
17.3905	16.1071	16.2462	17.3697	17.7238	15.9832	Homo sapiens	24.075	2130400	14	0	0	0	1	0	0	0		0.240448	0.444333	A0A024RCF9;Q9UH62;A8K5B0;H3BM63;H3BV87	A0A024RCF9;Q9UH62;A8K5B0	Armadillo repeat-containing X-linked protein 3	ARMCX3	tr|A0A024RCF9|A0A024RCF9_HUMAN Armadillo repeat containing, X-linked 3, isoform CRA_a OS=Homo sapiens GN=ARMCX3 PE=4 SV=1;sp|Q9UH62|ARMX3_HUMAN Armadillo repeat-containing X-linked protein 3 OS=Homo sapiens GN=ARMCX3 PE=1 SV=1;tr|A8K5B0|A8K5B0_HUMAN cDNA F
15.8426	16.5726	15.8958	16.8478	16.0127	16.7765	Homo sapiens	1.9585	3476500	4	0	0	0	0	0	0	0.00055157		0.468363	0.441988	Q9Y3Z5;D6REL4;Q9H4P6;E7EQZ7;Q9UK43;Q95HA6;B2R5Y4;Q13123	Q9Y3Z5;D6REL4;Q9H4P6;E7EQZ7;Q9UK43;Q95HA6;B2R5Y4;Q13123	Protein Red	DKFZp564B112;IK;CSA2	tr|Q9Y3Z5|Q9Y3Z5_HUMAN Uncharacterized protein DKFZp564B112 (Fragment) OS=Homo sapiens GN=DKFZp564B112 PE=2 SV=2;tr|D6REL4|D6REL4_HUMAN Protein Red (Fragment) OS=Homo sapiens GN=IK PE=1 SV=6;tr|Q9H4P6|Q9H4P6_HUMAN Clone TCCCIA00142 mRNA sequence OS=Homo sa
16.6192	17.2223	16.4201	17.8726	17.1229	16.5907	Homo sapiens	15.551	4696600	13	0	0	0	1	1	1	0		0.372565	0.441548	H7BZK2;Q9Y5S1	H7BZK2;Q9Y5S1	Transient receptor potential cation channel subfamily V member 2	TRPV2	tr|H7BZK2|H7BZK2_HUMAN Transient receptor potential cation channel subfamily V member 2 (Fragment) OS=Homo sapiens GN=TRPV2 PE=1 SV=1;sp|Q9Y5S1|TRPV2_HUMAN Transient receptor potential cation channel subfamily V member 2 OS=Homo sapiens GN=TRPV2 PE=1 SV=1
19.2888	19.2904	19.2636	19.9405	19.478	19.7419	Homo sapiens	10.028	14247000	26	2	2	2	2	4	3	0		1.08573	0.439186	P62136;E9PMD7;A0A140VJS9;Q9UPN1;B7ZB67;B4DJ75;F8VYE8;A0A024RBP2;V9HW04;F8W0W8;B3KXM2;P36873;P62140;A0A0F7V4F1;C4TNW6;B4DNE3;E7ETD8;F8VR82;F8W1A0;C9J9S3;C9JP48;A0A087WYY5;B4E163	P62136;E9PMD7;A0A140VJS9;Q9UPN1;B7ZB67;B4DJ75;F8VYE8;A0A024RBP2;V9HW04;F8W0W8;B3KXM2;P36873;P62140;A0A0F7V4F1	Serine/threonine-protein phosphatase PP1-alpha catalytic subunit;Serine/threonine-protein phosphatase;Serine/threonine-protein phosphatase PP1-gamma catalytic subunit;Serine/threonine-protein phosphatase PP1-beta catalytic subunit	PPP1CA;PPP1CC;HEL-S-80p;PPP1CB	sp|P62136|PP1A_HUMAN Serine/threonine-protein phosphatase PP1-alpha catalytic subunit OS=Homo sapiens GN=PPP1CA PE=1 SV=1;tr|E9PMD7|E9PMD7_HUMAN Serine/threonine-protein phosphatase (Fragment) OS=Homo sapiens GN=PPP1CA PE=1 SV=1;tr|A0A140VJS9|A0A140VJS9_HU
19.2968	17.4055	17.1873	18.3428	18.8381	18.0184	Homo sapiens	6.8168	6929900	12	1	2	1	3	3	4	0		0.220627	0.436583	E9PKG1;H7C2I1;Q99873;E9PQ98;E9PIX6;B4DJ87;E9PNR9;H0YDE4;A0A087X1W2;Q5U8W9;E9PMW9	E9PKG1;H7C2I1;Q99873;E9PQ98;E9PIX6;B4DJ87;E9PNR9;H0YDE4;A0A087X1W2;Q5U8W9	Protein arginine N-methyltransferase 1	PRMT1;HRMT1L2	tr|E9PKG1|E9PKG1_HUMAN Protein arginine N-methyltransferase 1 OS=Homo sapiens GN=PRMT1 PE=1 SV=1;tr|H7C2I1|H7C2I1_HUMAN Protein arginine N-methyltransferase 1 OS=Homo sapiens GN=PRMT1 PE=1 SV=1;sp|Q99873|ANM1_HUMAN Protein arginine N-methyltransferase 1 OS
22.5387	22.9033	22.5255	23.2528	23.2716	22.7459	Homo sapiens	159.45	255740000	207	8	8	9	10	8	10	0		0.751675	0.434272	Q53YD7;P26641;B4DUP0;Q2F838;B4DSR4;B4DUK7;Q2F840	Q53YD7;P26641	Elongation factor 1-gamma	EEF1G	tr|Q53YD7|Q53YD7_HUMAN EEF1G protein OS=Homo sapiens GN=EEF1G PE=2 SV=1;sp|P26641|EF1G_HUMAN Elongation factor 1-gamma OS=Homo sapiens GN=EEF1G PE=1 SV=3	+
20.8807	20.5656	20.9384	21.1882	21.0946	21.3997	Homo sapiens	66.244	76606000	52	3	2	4	4	3	6	0		1.0066	0.432604	B4DLN1;P52815;Q96Q74;B4E1E9	B4DLN1;P52815;Q96Q74	39S ribosomal protein L12, mitochondrial	MRPL12;MRPL7/L12	tr|B4DLN1|B4DLN1_HUMAN cDNA FLJ60124, highly similar to Mitochondrial dicarboxylate carrier OS=Homo sapiens PE=2 SV=1;sp|P52815|RM12_HUMAN 39S ribosomal protein L12, mitochondrial OS=Homo sapiens GN=MRPL12 PE=1 SV=2;tr|Q96Q74|Q96Q74_HUMAN Mitochondrial rib
21.6917	21.6527	21.618	21.8672	21.9402	22.4527	Homo sapiens	312.96	115640000	102	7	7	6	6	6	6	0		0.838958	0.43255	I3L1P8;Q6IBH0;Q02978	I3L1P8;Q6IBH0;Q02978	Mitochondrial 2-oxoglutarate/malate carrier protein	SLC25A11	tr|I3L1P8|I3L1P8_HUMAN Mitochondrial 2-oxoglutarate/malate carrier protein (Fragment) OS=Homo sapiens GN=SLC25A11 PE=1 SV=1;tr|Q6IBH0|Q6IBH0_HUMAN SLC25A11 protein OS=Homo sapiens GN=SLC25A11 PE=2 SV=1;sp|Q02978|M2OM_HUMAN Mitochondrial 2-oxoglutarate/mala
19.074	19.2886	18.5494	19.4913	19.6238	19.0905	Homo sapiens	19.583	10529000	12	1	1	1	5	6	6	0		0.595804	0.431195	A0A0D9SFB3;A0A0D9SG12;B5BTY4;Q59GX6;A0A0D9SF53;O00571;A0A024R9A4;O15523;B4E010;B4DLU5;Q5S4N1;C9J8G5;C9J081;B4E3C4;B4E132;A0A0J9YYH6;A0A087WX09;A0A087WVZ1;B4DLA0;A0A0J9YVQ7	A0A0D9SFB3;A0A0D9SG12;B5BTY4;Q59GX6;A0A0D9SF53;O00571;A0A024R9A4;O15523;B4E010;B4DLU5;Q5S4N1	ATP-dependent RNA helicase DDX3X;ATP-dependent RNA helicase DDX3Y	DDX3X;DDX3Y	tr|A0A0D9SFB3|A0A0D9SFB3_HUMAN ATP-dependent RNA helicase DDX3X OS=Homo sapiens GN=DDX3X PE=1 SV=1;tr|A0A0D9SG12|A0A0D9SG12_HUMAN ATP-dependent RNA helicase DDX3X OS=Homo sapiens GN=DDX3X PE=1 SV=1;tr|B5BTY4|B5BTY4_HUMAN ATP-dependent RNA helicase DDX3X OS
16.4113	16.0005	16.9348	16.2849	16.3569	17.9952	Homo sapiens	1.9882	883790	4	0	0	1	1	1	0	0.00055402		0.251923	0.430124	A7YDK7;D2CVN5;B7SBB1;G9I2H4;D5LTB3;D0EKE6;D0EKE4;C8CK05;C8CK04;C8CHN4;C0JXB9;C0JXB8;D0EKE5;A5JGZ4;O00170	A7YDK7;D2CVN5;B7SBB1;G9I2H4;D5LTB3;D0EKE6;D0EKE4;C8CK05;C8CK04;C8CHN4;C0JXB9;C0JXB8;D0EKE5;A5JGZ4;O00170	AH receptor-interacting protein	AIP	tr|A7YDK7|A7YDK7_HUMAN Aryl hydrocarbon receptor interacting protein (Fragment) OS=Homo sapiens GN=AIP PE=4 SV=1;tr|D2CVN5|D2CVN5_HUMAN Aryl hydrocarbon receptor-interacting protein AIP722 OS=Homo sapiens GN=AIP PE=4 SV=1;tr|B7SBB1|B7SBB1_HUMAN Peptidylpro
15.6072	17.6527	16.031	16.3305	17.27	16.9726	Homo sapiens	44.619	670890	4	0	0	0	0	0	0	0		0.225508	0.427406	A0A024R2G1;Q96HD1;F8WBY3	A0A024R2G1;Q96HD1;F8WBY3	Cysteine-rich with EGF-like domain protein 1	CRELD1	tr|A0A024R2G1|A0A024R2G1_HUMAN Cysteine-rich with EGF-like domains 1, isoform CRA_b OS=Homo sapiens GN=CRELD1 PE=4 SV=1;sp|Q96HD1|CREL1_HUMAN Cysteine-rich with EGF-like domain protein 1 OS=Homo sapiens GN=CRELD1 PE=1 SV=3;tr|F8WBY3|F8WBY3_HUMAN Cysteine-r
19.7026	18.9134	20.1418	19.8196	20.3647	19.8545	Homo sapiens	20.598	34534000	47	2	2	3	3	2	3	0		0.400347	0.426994	P11233;H7C3P7;C9JPE8;F8WEQ6;C9JYR1	P11233;H7C3P7	Ras-related protein Ral-A	RALA	sp|P11233|RALA_HUMAN Ras-related protein Ral-A OS=Homo sapiens GN=RALA PE=1 SV=1;tr|H7C3P7|H7C3P7_HUMAN Ras-related protein Ral-A (Fragment) OS=Homo sapiens GN=RALA PE=1 SV=1
16.3395	18.3696	17.1627	16.8313	18.4846	17.8217	Homo sapiens	6.3927	6328200	13	0	1	0	0	3	3	0		0.197387	0.421932	G3V0I5;E5KNH5;P49821;Q96ID4;B4DE93;Q53G70;E9PLC6;E9PQP1;E9PMX3;E9PJL9;H0YE81;E9PPR0;B4DUN7;E9PPD6;E9PPS5	G3V0I5;E5KNH5;P49821;Q96ID4;B4DE93;Q53G70;E9PLC6;E9PQP1;E9PMX3	NADH dehydrogenase [ubiquinone] flavoprotein 1, mitochondrial	NDUFV1	tr|G3V0I5|G3V0I5_HUMAN NADH dehydrogenase [ubiquinone] flavoprotein 1, mitochondrial OS=Homo sapiens GN=NDUFV1 PE=1 SV=1;tr|E5KNH5|E5KNH5_HUMAN NADH dehydrogenase [ubiquinone] flavoprotein 1, mitochondrial OS=Homo sapiens GN=NDUFV1 PE=3 SV=1;sp|P49821|NDUV
17.5637	16.3786	16.5555	17.3401	16.9173	17.4831	Homo sapiens	5.8851	1189800	3	0	0	0	1	0	0	0		0.381758	0.414258	Q8N959;B3KU62;Q597H1;Q92597;E5RJ98;E5RI76;E7ESM1;B7Z5Z7;B7Z4H0;E5RH82;E5RIR1;E5RGM5;C7SRP8;E5RK17;C7SRP7;E5RIV1;B3KWB2;E5RIM2;B7Z505;A0A024R9I3;Q53EU7	Q8N959;B3KU62;Q597H1;Q92597;E5RJ98;E5RI76;E7ESM1;B7Z5Z7;B7Z4H0;E5RH82;E5RIR1;E5RGM5;C7SRP8;E5RK17;C7SRP7;E5RIV1;B3KWB2;E5RIM2;B7Z505;A0A024R9I3;Q53EU7	Protein NDRG1	TRG14;NDRG1;NDRG1-ERG fusion	tr|Q8N959|Q8N959_HUMAN cDNA FLJ38330 fis, clone FCBBF3025280, highly similar to NDRG1 PROTEIN OS=Homo sapiens PE=2 SV=1;tr|B3KU62|B3KU62_HUMAN cDNA FLJ39243 fis, clone OCBBF2008283, highly similar to Protein NDRG1 OS=Homo sapiens PE=2 SV=1;tr|Q597H1|Q597H1
19.0375	19.3664	18.5341	18.9206	18.9678	20.2824	Homo sapiens	67.346	18889000	27	1	1	1	1	1	1	0		0.298229	0.410947	H0Y362;Q8NEW0	H0Y362;Q8NEW0	Zinc transporter 7	SLC30A7	tr|H0Y362|H0Y362_HUMAN Zinc transporter 7 (Fragment) OS=Homo sapiens GN=SLC30A7 PE=1 SV=2;sp|Q8NEW0|ZNT7_HUMAN Zinc transporter 7 OS=Homo sapiens GN=SLC30A7 PE=2 SV=1
21.9005	21.3619	21.7181	22.2263	21.8562	22.1216	Homo sapiens	323.31	154410000	154	7	6	6	7	8	7	0		0.77322	0.407869	D9UB09;A0A0S4XQY4;Q6F3I9;A0A0S4XRX2;Q1ELT0;A0A1Z2RTL3;A0A1W1B6Q0;A0A0S4XRI0;A0A0S4XQW8;Q27I52;D2DKW0;A7M780;R4RUH0;M4RBI3;I6R1A7;Q704T5;Q6IV49;Q5G274;A0A142J2H5;Q9TPX5;B5LZ23;A7L3S8;A5YVG5;Q70I55;E2GHW7;M4R8T1;D2KZ28;A6H592;A6H591;Q6R740;A0A142J2B5;A0A1S6Q4B3;B1PKZ1;A0A0Y0D599;P30453;I7GSC3;I2GUK2;D2KZ56;D2KZ34;B3WFC8;A0PBY4;D7RTU8;Q06FC4;A0A223FKX1;I2HA75;D9J2K2;C5IWY6;B7VU66;A0A1S7SKF3;A0A1S6Q4…	D9UB09;A0A0S4XQY4;Q6F3I9;A0A0S4XRX2;Q1ELT0;A0A1Z2RTL3;A0A1W1B6Q0;A0A0S4XRI0;A0A0S4XQW8;Q27I52;D2DKW0;A7M780;R4RUH0;M4RBI3;I6R1A7;Q704T5;Q6IV49;Q5G274;A0A142J2H5;Q9TPX5;B5LZ23;A7L3S8;A5YVG5;Q70I55;E2GHW7;M4R8T1;D2KZ28;A6H592;A6H591;Q6R740;A0A142J2B5;A0A1S6Q4B3;B1PKZ1;A0A0Y0D599;P30453	HLA class I histocompatibility antigen, A-34 alpha chain	HLA-A	tr|D9UB09|D9UB09_HUMAN MHC class I antigen OS=Homo sapiens GN=HLA-A PE=3 SV=1;tr|A0A0S4XQY4|A0A0S4XQY4_HUMAN MHC class I antigen OS=Homo sapiens GN=HLA-A PE=3 SV=1;tr|Q6F3I9|Q6F3I9_HUMAN MHC class I antigen (Fragment) OS=Homo sapiens GN=HLA-A PE=3 SV=1;tr|
21.5509	21.8134	21.7983	22.11	22.1872	22.0884	Homo sapiens	65.668	137980000	83	5	3	4	6	5	5	0		1.34051	0.407661	K7ERI7;Q7Z4W8;P35268;K7EMH1;K7EP65;K7EKS7;K7ELC4;K7EJT5	K7ERI7;Q7Z4W8;P35268;K7EMH1;K7EP65;K7EKS7;K7ELC4	60S ribosomal protein L22	RPL22	tr|K7ERI7|K7ERI7_HUMAN 60S ribosomal protein L22 OS=Homo sapiens GN=RPL22 PE=1 SV=1;tr|Q7Z4W8|Q7Z4W8_HUMAN Heparin-binding protein HBp15 OS=Homo sapiens PE=2 SV=1;sp|P35268|RL22_HUMAN 60S ribosomal protein L22 OS=Homo sapiens GN=RPL22 PE=1 SV=2;tr|K7EMH1|K
18.4079	18.2284	18.0929	18.7909	18.6742	18.4865	Homo sapiens	2.2818	12965000	9	1	1	1	1	1	1	0.00057803		1.06953	0.407461	F8WF90;C9JQU6;F8WF33;B4DWQ6;B4DZZ0;B3KQB4;A0A024R371;O75915	F8WF90;C9JQU6;F8WF33;B4DWQ6;B4DZZ0;B3KQB4;A0A024R371;O75915	PRA1 family protein 3	ARL6IP5	tr|F8WF90|F8WF90_HUMAN PRA1 family protein OS=Homo sapiens GN=ARL6IP5 PE=1 SV=1;tr|C9JQU6|C9JQU6_HUMAN PRA1 family protein OS=Homo sapiens GN=ARL6IP5 PE=1 SV=1;tr|F8WF33|F8WF33_HUMAN PRA1 family protein OS=Homo sapiens GN=ARL6IP5 PE=1 SV=1;tr|B4DWQ6|B4DWQ6
18.245	16.4576	17.1539	17.9609	16.9573	18.1498	Homo sapiens	9.6568	8045600	25	2	0	0	2	0	2	0		0.227923	0.403852	Q5JTZ9	Q5JTZ9	Alanine--tRNA ligase, mitochondrial	AARS2	sp|Q5JTZ9|SYAM_HUMAN Alanine--tRNA ligase, mitochondrial OS=Homo sapiens GN=AARS2 PE=1 SV=1
19.4641	19.2658	19.7307	19.7938	20.4079	19.4645	Homo sapiens	100.57	16736000	21	2	1	1	2	1	4	0		0.493044	0.401856	A0A024RB85;Q9UQ80;A8K6Y1;Q6PIN5;F8VR77;Q05D08;H0YIN7;F8W0A3	A0A024RB85;Q9UQ80;A8K6Y1;Q6PIN5;F8VR77;Q05D08	Proliferation-associated protein 2G4	PA2G4	tr|A0A024RB85|A0A024RB85_HUMAN Proliferation-associated 2G4, 38kDa, isoform CRA_a OS=Homo sapiens GN=PA2G4 PE=4 SV=1;sp|Q9UQ80|PA2G4_HUMAN Proliferation-associated protein 2G4 OS=Homo sapiens GN=PA2G4 PE=1 SV=3;tr|A8K6Y1|A8K6Y1_HUMAN cDNA FLJ75526, highly
16.321	16.0773	16.7441	15.7062	17.3995	17.2408	Homo sapiens	1.5152	1441200	4	0	0	0	0	1	1	0.0092166		0.254341	0.401388	F2Z2C3;A0A087WW80;F6VJB4;Q8IZP5;A0A0A0MR90;Q86T62;E9PDD6;Q9BXK5	F2Z2C3;A0A087WW80;F6VJB4;Q8IZP5;A0A0A0MR90;Q86T62;E9PDD6;Q9BXK5	Bcl-2-like protein 13	BCL2L13;DKFZp451F173	tr|F2Z2C3|F2Z2C3_HUMAN Bcl-2-like protein 13 OS=Homo sapiens GN=BCL2L13 PE=1 SV=1;tr|A0A087WW80|A0A087WW80_HUMAN Bcl-2-like protein 13 OS=Homo sapiens GN=BCL2L13 PE=1 SV=1;tr|F6VJB4|F6VJB4_HUMAN Bcl-2-like protein 13 OS=Homo sapiens GN=BCL2L13 PE=1 SV=1;tr
18.9474	19.2833	19.0866	18.9795	18.8332	20.7035	Homo sapiens	43.573	15776000	18	3	3	3	5	2	5	0		0.237526	0.399657	B4DE69;B4DDF7;A8K7B7;A8K3H8;P30153;B4DQY1;Q8NB89;C9J9C1;B3KQV6;E9PH38;B4E1Q0	B4DE69;B4DDF7;A8K7B7;A8K3H8;P30153;B4DQY1;Q8NB89;C9J9C1;B3KQV6	Serine/threonine-protein phosphatase 2A 65 kDa regulatory subunit A alpha isoform	PPP2R1A	tr|B4DE69|B4DE69_HUMAN cDNA FLJ56053, highly similar to Serine/threonine-protein phosphatase 2A 65 kDa regulatory subunit A alpha isoform OS=Homo sapiens PE=2 SV=1;tr|B4DDF7|B4DDF7_HUMAN cDNA FLJ53296, highly similar to Serine/threonine-protein phosphatase
18.6645	17.9791	18.3554	18.2203	18.2718	19.7034	Homo sapiens	3.8639	7487300	7	1	1	1	2	1	2	0		0.278418	0.398787	E9PE17;Q8IY71;I3L0E3;Q9Y2R5	E9PE17;Q8IY71;I3L0E3;Q9Y2R5	28S ribosomal protein S17, mitochondrial	MRPS17;hCG_1984214	tr|E9PE17|E9PE17_HUMAN 28S ribosomal protein S17, mitochondrial (Fragment) OS=Homo sapiens GN=MRPS17 PE=1 SV=1;tr|Q8IY71|Q8IY71_HUMAN MRPS17 protein (Fragment) OS=Homo sapiens GN=MRPS17 PE=2 SV=1;tr|I3L0E3|I3L0E3_HUMAN HCG1984214, isoform CRA_a OS=Homo sap
17.4482	16.3311	16.6507	17.0782	17.3452	17.1971	Homo sapiens	2.3388	1955100	4	0	1	0	1	1	1	0.00058411		0.438175	0.396847	A8K1X7;D7RF68;Q6RW13	A8K1X7;D7RF68;Q6RW13	Type-1 angiotensin II receptor-associated protein	AGTRAP	tr|A8K1X7|A8K1X7_HUMAN cDNA FLJ75423, highly similar to Homo sapiens angiotensin II receptor-associated protein (AGTRAP), mRNA OS=Homo sapiens PE=2 SV=1;tr|D7RF68|D7RF68_HUMAN AGTRAP-BRAF fusion protein OS=Homo sapiens PE=2 SV=1;sp|Q6RW13|ATRAP_HUMAN Type-
26.8839	26.5951	26.3929	26.8571	27.2225	26.9824	Homo sapiens	127.45	4098400000	94	1	2	2	1	2	1	0		0.806726	0.396709	A2NJV5;A0A0A0MRZ7;A0A075B6S2;B7ZMG8;Q7Z3Y5;A0A087X0Q4;A0A109PS54;A2NB45;A0A1W6IYL0;A0A1W6IYK2;Q9UL80;A2IPI1;A0A075B6S6;A0A075B6P5;A0A087WW87;P06310;P01615;P01614;A0A0C4DH68	A2NJV5;A0A0A0MRZ7;A0A075B6S2;B7ZMG8;Q7Z3Y5;A0A087X0Q4;A0A109PS54;A2NB45;A0A1W6IYL0;A0A1W6IYK2;Q9UL80;A2IPI1;A0A075B6S6;A0A075B6P5;A0A087WW87;P06310;P01615;P01614	Ig kappa chain V-II region RPMI 6410;Ig kappa chain V-II region FR;Ig kappa chain V-II region Cum	IGKV A18;IGKV2D-26;IGKV2D-29;VKA17;IGKV2-40;IGKV2D-30;IGKV2D-28	sp|A2NJV5|KV229_HUMAN Immunoglobulin kappa variable 2-29 OS=Homo sapiens GN=IGKV2-29 PE=3 SV=2;sp|A0A0A0MRZ7|KVD26_HUMAN Immunoglobulin kappa variable 2D-26 OS=Homo sapiens GN=IGKV2D-26 PE=3 SV=1;sp|A0A075B6S2|KVD29_HUMAN Immunoglobulin kappa variable 2D-2
16.8052	15.8695	16.5317	16.5428	16.6341	17.2159	Homo sapiens	1.9124	628130	3	0	0	0	0	0	0	0.00054615		0.426697	0.395492	Q1JUQ3;Q1JUQ4;A0A087WTS4;A0A087WV48;A0A087WZM5;P62942	Q1JUQ3;Q1JUQ4;A0A087WTS4;A0A087WV48;A0A087WZM5;P62942	Peptidyl-prolyl cis-trans isomerase;Peptidyl-prolyl cis-trans isomerase FKBP1A	FKBP12-Exin;FKBP12-Exip3;FKBP1A	tr|Q1JUQ3|Q1JUQ3_HUMAN FK506 binding protein12 OS=Homo sapiens GN=FKBP12-Exin PE=2 SV=1;tr|Q1JUQ4|Q1JUQ4_HUMAN FK506 binding protein12 OS=Homo sapiens GN=FKBP12-Exip3 PE=2 SV=1;tr|A0A087WTS4|A0A087WTS4_HUMAN Peptidyl-prolyl cis-trans isomerase FKBP1A OS=Ho
19.6126	18.4852	19.1315	19.1227	19.7506	19.5357	Homo sapiens	32.814	25035000	26	1	1	1	2	2	2	0		0.393195	0.393206	B3KVN0;B4DKW1;Q0P512;Q59GX2;P11166;B4DDR6	B3KVN0;B4DKW1;Q0P512;Q59GX2;P11166;B4DDR6	Solute carrier family 2, facilitated glucose transporter member 1	SLC2A1	tr|B3KVN0|B3KVN0_HUMAN cDNA FLJ16785 fis, clone NT2RI2015342, highly similar to Solute carrier family 2, facilitated glucose transporter member 1 OS=Homo sapiens PE=2 SV=1;tr|B4DKW1|B4DKW1_HUMAN cDNA FLJ55703, highly similar to Solute carrier family 2, fac
18.187	17.3464	16.3249	18.2295	16.0282	18.777	Homo sapiens	3.4863	5542300	10	2	0	1	2	0	1	0		0.135344	0.392132	Q53G91;A0A024R8U1;O15427;J3QQS9;J3QQV2;J3QSC3;J3QRP8;J3QLE3;J3KTM6;J3QRU2;J3KT83;J3QRA0;J3KTI8	Q53G91;A0A024R8U1;O15427;J3QQS9;J3QQV2;J3QSC3	Monocarboxylate transporter 4	SLC16A3	tr|Q53G91|Q53G91_HUMAN Solute carrier family 16, member 3 variant (Fragment) OS=Homo sapiens PE=2 SV=1;tr|A0A024R8U1|A0A024R8U1_HUMAN Solute carrier family 16 (Monocarboxylic acid transporters), member 3, isoform CRA_a OS=Homo sapiens GN=SLC16A3 PE=4 SV=1;
22.4342	21.965	22.5797	22.9548	22.5892	22.6082	Homo sapiens	200.97	255130000	66	1	1	1	1	1	1	0		0.661993	0.391117	H7BZJ3	H7BZJ3		PDIA3	tr|H7BZJ3|H7BZJ3_HUMAN Protein disulfide-isomerase A3 (Fragment) OS=Homo sapiens GN=PDIA3 PE=1 SV=1
16.7019	18.889	18.3705	18.543	18.13	18.4571	Homo sapiens	1.908	7041000	8	0	1	1	1	1	1	0.00054585		0.207226	0.389591	Q96H29;A0A024QZT7;M0R1Y2;P33947;P24390	Q96H29;A0A024QZT7;M0R1Y2;P33947;P24390	ER lumen protein-retaining receptor;ER lumen protein-retaining receptor 2;ER lumen protein-retaining receptor 1	KDELR2;KDELR1	tr|Q96H29|Q96H29_HUMAN ER lumen protein-retaining receptor OS=Homo sapiens PE=2 SV=1;tr|A0A024QZT7|A0A024QZT7_HUMAN ER lumen protein-retaining receptor OS=Homo sapiens GN=KDELR2 PE=3 SV=1;tr|M0R1Y2|M0R1Y2_HUMAN ER lumen protein-retaining receptor 1 (Fragme
16.0031	16.4432	16.7357	17.0612	16.2545	17.0312	Homo sapiens	3.4798	991890	4	0	0	0	1	0	1	0		0.430844	0.388304	B2R4A2;P14927	B2R4A2;P14927	Cytochrome b-c1 complex subunit 7	UQCRB	tr|B2R4A2|B2R4A2_HUMAN Cytochrome b-c1 complex subunit 7 OS=Homo sapiens PE=2 SV=1;sp|P14927|QCR7_HUMAN Cytochrome b-c1 complex subunit 7 OS=Homo sapiens GN=UQCRB PE=1 SV=2
21.4595	21.2704	21.4559	21.8898	21.7877	21.67	Homo sapiens	45.195	98386000	78	3	3	5	7	7	5	0		1.30925	0.387212	Q9Y277;E5RJN6;E5RHZ6;E5RK27;E5RFP6;E5RHE1	Q9Y277;E5RJN6;E5RHZ6;E5RK27;E5RFP6	Voltage-dependent anion-selective channel protein 3	VDAC3	sp|Q9Y277|VDAC3_HUMAN Voltage-dependent anion-selective channel protein 3 OS=Homo sapiens GN=VDAC3 PE=1 SV=1;tr|E5RJN6|E5RJN6_HUMAN Voltage-dependent anion-selective channel protein 3 (Fragment) OS=Homo sapiens GN=VDAC3 PE=1 SV=8;tr|E5RHZ6|E5RHZ6_HUMAN Vol
22.7157	22.6958	22.6681	23.0998	22.9281	23.2131	Homo sapiens	39.478	256990000	99	8	7	6	10	10	9	0		1.35693	0.387147	Q8TBK5;Q8N5Z7;A0A024RBK3;Q9HBB3;Q02878;B2R4K7;B4DRX3;F8VZ45;U3KQR5;F8VR69;F8VZA3;F8VWR1;F8VU16;B4DNY8	Q8TBK5;Q8N5Z7;A0A024RBK3;Q9HBB3;Q02878;B2R4K7;B4DRX3	60S ribosomal protein L6	RPL6	tr|Q8TBK5|Q8TBK5_HUMAN 60S ribosomal protein L6 OS=Homo sapiens GN=RPL6 PE=2 SV=1;tr|Q8N5Z7|Q8N5Z7_HUMAN 60S ribosomal protein L6 OS=Homo sapiens GN=RPL6 PE=2 SV=1;tr|A0A024RBK3|A0A024RBK3_HUMAN 60S ribosomal protein L6 OS=Homo sapiens GN=RPL6 PE=3 SV=1;tr
16.7657	17.1424	17.4017	17.7596	17.2671	17.4361	Homo sapiens	4.1288	2874500	12	0	0	1	1	1	1	0		0.614667	0.384338	M0R1E3;Q8WUY8	M0R1E3;Q8WUY8	N-acetyltransferase 14	NAT14	tr|M0R1E3|M0R1E3_HUMAN N-acetyltransferase 14 (Fragment) OS=Homo sapiens GN=NAT14 PE=1 SV=1;sp|Q8WUY8|NAT14_HUMAN N-acetyltransferase 14 OS=Homo sapiens GN=NAT14 PE=1 SV=1
16.9068	16.7003	17.8599	17.3906	18.3136	16.9006	Homo sapiens	4.1508	10949000	25	0	0	1	1	1	2	0		0.252049	0.379296	B2RB06;B3KTT6;A0A1W2PQC2;A0A1W2PQ78;A0A1W2PRT2;A0A1W2PQV5;A0A1W2PNM1;A0A140VK76;A0A0A0MSE2;A0A0D9SFP2;E9PF18;Q16836	B2RB06;B3KTT6;A0A1W2PQC2;A0A1W2PQ78;A0A1W2PRT2;A0A1W2PQV5;A0A1W2PNM1;A0A140VK76;A0A0A0MSE2;A0A0D9SFP2;E9PF18;Q16836	Hydroxyacyl-coenzyme A dehydrogenase, mitochondrial	HADH	tr|B2RB06|B2RB06_HUMAN cDNA, FLJ95242, highly similar to Homo sapiens L-3-hydroxyacyl-Coenzyme A dehydrogenase, short chain (HADHSC), mRNA OS=Homo sapiens PE=2 SV=1;tr|B3KTT6|B3KTT6_HUMAN cDNA FLJ38699 fis, clone KIDNE2002168, highly similar to Short chain
22.5432	22.1413	22.4281	22.6013	22.7761	22.8718	Homo sapiens	126.16	157250000	99	7	9	7	8	4	10	0		0.926913	0.378838	C9J9K3;A0A024R2P0;A0A0C4DG17;P08865;Q96RS2;A0A024R7P5;F8WD59	C9J9K3;A0A024R2P0;A0A0C4DG17;P08865;Q96RS2;A0A024R7P5;F8WD59	40S ribosomal protein SA	RPSA;LOC388524	tr|C9J9K3|C9J9K3_HUMAN 40S ribosomal protein SA (Fragment) OS=Homo sapiens GN=RPSA PE=1 SV=8;tr|A0A024R2P0|A0A024R2P0_HUMAN 40S ribosomal protein SA OS=Homo sapiens GN=RPSA PE=3 SV=1;tr|A0A0C4DG17|A0A0C4DG17_HUMAN 40S ribosomal protein SA OS=Homo sapiens G
20.0132	20.1462	20.7282	21.1348	20.5931	20.2923	Homo sapiens	62.117	51012000	48	3	2	2	2	3	3	0		0.43048	0.377585	B7Z8M7;Q5U0I6;P62820;E7END7;Q96RD8;Q92927	B7Z8M7;Q5U0I6;P62820;E7END7	Ras-related protein Rab-1A	RAB1A	tr|B7Z8M7|B7Z8M7_HUMAN cDNA FLJ57768, highly similar to Ras-related protein Rab-1A OS=Homo sapiens PE=2 SV=1;tr|Q5U0I6|Q5U0I6_HUMAN H.sapiens ras-related Hrab1A protein OS=Homo sapiens GN=RAB1A PE=2 SV=1;sp|P62820|RAB1A_HUMAN Ras-related protein Rab-1A OS=
25.4443	25.6492	25.441	26.0118	25.7361	25.9144	Homo sapiens	118.7	942100000	199	11	10	8	13	12	12	0		1.14726	0.375959	Q6IPT9;Q6IPS9;Q6IPN6;Q53HR5;Q53HQ7;Q53HM9;Q5VTE0;P68104;Q53GA1;A8K9C4;Q96RE1;A0A087WVQ9;Q53GE9;Q53G85;B4DV42;Q8IUB0;B4DNE0;Q9NZS6;A0A087WV01;Q9H2I7;Q53G89;Q53HR1;A9X7H1;Q504Z0;B4E2C5;Q16577;Q05639;Q96C29;Q8TBL1;Q6P082;Q96CD8;Q6P4C9;A6PW80;Q5JR01;Q59GP5;Q14222;Q2F837;Q96EB3	Q6IPT9;Q6IPS9;Q6IPN6;Q53HR5;Q53HQ7;Q53HM9;Q5VTE0;P68104;Q53GA1;A8K9C4;Q96RE1;A0A087WVQ9;Q53GE9;Q53G85;B4DV42;Q8IUB0;B4DNE0;Q9NZS6;A0A087WV01;Q9H2I7;Q53G89;Q53HR1;A9X7H1;Q504Z0;B4E2C5;Q16577;Q05639	Elongation factor 1-alpha;Putative elongation factor 1-alpha-like 3;Elongation factor 1-alpha 1;Elongation factor 1-alpha 2	EEF1A1;EEF1A1P5;EEF1A1L14;PTI-1;EEF1A2	tr|Q6IPT9|Q6IPT9_HUMAN Elongation factor 1-alpha OS=Homo sapiens GN=EEF1A1 PE=2 SV=1;tr|Q6IPS9|Q6IPS9_HUMAN Elongation factor 1-alpha OS=Homo sapiens GN=EEF1A1 PE=2 SV=1;tr|Q6IPN6|Q6IPN6_HUMAN Elongation factor 1-alpha OS=Homo sapiens GN=EEF1A1 PE=2 SV=1;t
17.5154	18.7454	18.6985	18.0542	18.9512	19.0686	Homo sapiens	15.393	10368000	18	1	1	2	2	3	4	0		0.263541	0.371592	Q96G38;B4DXN6;B4DV79;A4D210;A0A024R821;P55884;C9JQN7;Q86UM1;Q59FS8;C9JZG1	Q96G38;B4DXN6;B4DV79;A4D210;A0A024R821;P55884;C9JQN7;Q86UM1	Eukaryotic translation initiation factor 3 subunit B	EIF3B;EIF3S9	tr|Q96G38|Q96G38_HUMAN Eukaryotic translation initiation factor 3 subunit B (Fragment) OS=Homo sapiens GN=EIF3B PE=2 SV=1;tr|B4DXN6|B4DXN6_HUMAN Eukaryotic translation initiation factor 3 subunit B OS=Homo sapiens GN=EIF3B PE=2 SV=1;tr|B4DV79|B4DV79_HUMAN
22.4207	22.2532	22.513	22.7608	22.7682	22.7721	Homo sapiens	41.004	196700000	139	6	7	6	8	8	7	0		1.40326	0.371426	Q3KQT6;P15880;H0YEN5;Q8J014;E9PQD7;Q8N5L9;Q6IPX5;Q9BSW5;O60249;I3L404;E9PM36;Q8NI62;E9PMM9;A4D0Y7;E9PPT0;Q8NI61;D3DU83	Q3KQT6;P15880;H0YEN5;Q8J014;E9PQD7;Q8N5L9;Q6IPX5;Q9BSW5;O60249;I3L404;E9PM36	40S ribosomal protein S2	RPS2;rps2	tr|Q3KQT6|Q3KQT6_HUMAN Ribosomal protein S2 OS=Homo sapiens GN=RPS2 PE=2 SV=1;sp|P15880|RS2_HUMAN 40S ribosomal protein S2 OS=Homo sapiens GN=RPS2 PE=1 SV=2;tr|H0YEN5|H0YEN5_HUMAN 40S ribosomal protein S2 (Fragment) OS=Homo sapiens GN=RPS2 PE=1 SV=1;tr|Q8J
16.8266	16.0431	17.7701	17.6635	16.6233	17.4636	Homo sapiens	2.1261	2637500	5	1	0	0	1	0	1	0.00056754		0.224952	0.370221	A0A024R1X4;Q9Y2R0;K7EPV0	A0A024R1X4;Q9Y2R0;K7EPV0	Cytochrome c oxidase assembly factor 3 homolog, mitochondrial	hCG_16955;COA3	tr|A0A024R1X4|A0A024R1X4_HUMAN HCG16955, isoform CRA_b OS=Homo sapiens GN=hCG_16955 PE=4 SV=1;sp|Q9Y2R0|COA3_HUMAN Cytochrome c oxidase assembly factor 3 homolog, mitochondrial OS=Homo sapiens GN=COA3 PE=1 SV=1;tr|K7EPV0|K7EPV0_HUMAN Cytochrome c oxidase a
19.0543	16.6648	17.3776	16.9223	18.9667	18.3158	Homo sapiens	10.549	9590300	16	1	0	0	0	1	1	0		0.136878	0.369374	B2R9I9;A0MNP2;Q96DI7	B2R9I9;A0MNP2;Q96DI7	U5 small nuclear ribonucleoprotein 40 kDa protein	WDR57;SNRNP40	tr|B2R9I9|B2R9I9_HUMAN cDNA, FLJ94417, highly similar to Homo sapiens WD repeat domain 57 (U5 snRNP specific) (WDR57), mRNA OS=Homo sapiens PE=2 SV=1;tr|A0MNP2|A0MNP2_HUMAN CDW11/WDR57 OS=Homo sapiens GN=WDR57 PE=2 SV=1;sp|Q96DI7|SNR40_HUMAN U5 small nucle
18.8357	17.0658	18.358	18.837	18.6351	17.8942	Homo sapiens	6.3566	7637100	16	2	1	4	1	2	1	0		0.220401	0.368937	P11216;Q59GM9;B4DSD8;Q8TDG6;H0Y4Z6;E9PK47;B4DRW6;B2RB32;A0A0M4FEM1;B2R825;P11217;P06737	P11216;Q59GM9;B4DSD8	Glycogen phosphorylase, brain form;Alpha-1,4 glucan phosphorylase	PYGB	sp|P11216|PYGB_HUMAN Glycogen phosphorylase, brain form OS=Homo sapiens GN=PYGB PE=1 SV=5;tr|Q59GM9|Q59GM9_HUMAN Alpha-1,4 glucan phosphorylase (Fragment) OS=Homo sapiens PE=2 SV=1;tr|B4DSD8|B4DSD8_HUMAN Alpha-1,4 glucan phosphorylase OS=Homo sapiens PE=2
20.1186	19.8747	20.9453	20.3952	20.7278	20.9223	Homo sapiens	34.779	106540000	91	4	4	5	5	3	5	0		0.385334	0.36893	X5CMH5;A0A1V0E403;A0A1V0E3Z3;Q59H06;Q5JNW1;A0A1V0E419;A0A1V0E415;A0A1V0E3X6;A0A0G2JLV0;A0A087WYD6;Q03519;Q9UQ60;Q9UP03;A0A140T9S0;B4DS72;E7ENX8;Q9UMW6;Q9H4M2;Q96P38;B3KSN3;Q8N1X3;Q9NUT2	X5CMH5;A0A1V0E403;A0A1V0E3Z3;Q59H06;Q5JNW1;A0A1V0E419;A0A1V0E415;A0A1V0E3X6;A0A0G2JLV0;A0A087WYD6;Q03519;Q9UQ60;Q9UP03;A0A140T9S0;B4DS72;E7ENX8;Q9UMW6	Antigen peptide transporter 2	TAP2;TAP2-G	tr|X5CMH5|X5CMH5_HUMAN Antigen peptide transporter 2 OS=Homo sapiens GN=TAP2 PE=1 SV=1;tr|A0A1V0E403|A0A1V0E403_HUMAN TAP2 OS=Homo sapiens PE=4 SV=1;tr|A0A1V0E3Z3|A0A1V0E3Z3_HUMAN TAP2 OS=Homo sapiens PE=4 SV=1;tr|Q59H06|Q59H06_HUMAN Transporter 2, ATP-bin
19.2137	19.1492	19.3089	20.0224	19.1114	19.6341	Homo sapiens	38.567	12441000	27	2	2	2	2	4	2	0		0.51436	0.365372	D3DP78;A0A140VJW5;P14868;C9J7S3;C9JLC1;Q53R85;C9JQM9;H7BZ35;Q53T60;H7C278	D3DP78;A0A140VJW5;P14868;C9J7S3;C9JLC1;Q53R85	Aspartate--tRNA ligase, cytoplasmic	DARS	tr|D3DP78|D3DP78_HUMAN Aspartyl-tRNA synthetase, isoform CRA_b OS=Homo sapiens GN=DARS PE=3 SV=1;tr|A0A140VJW5|A0A140VJW5_HUMAN Testicular tissue protein Li 192 OS=Homo sapiens PE=2 SV=1;sp|P14868|SYDC_HUMAN Aspartate--tRNA ligase, cytoplasmic OS=Homo sapi
18.277	18.2842	18.0973	18.6954	18.6495	18.4045	Homo sapiens	93.831	9969100	34	2	1	2	1	2	2	0		1.10033	0.363608	Q53HJ6;M0QXB4;O14579;M0R061;Q7Z4Z1	Q53HJ6;M0QXB4;O14579;M0R061	Coatomer subunit epsilon	COPE	tr|Q53HJ6|Q53HJ6_HUMAN Epsilon subunit of coatomer protein complex isoform a variant (Fragment) OS=Homo sapiens PE=2 SV=1;tr|M0QXB4|M0QXB4_HUMAN Coatomer protein complex, subunit epsilon, isoform CRA_g OS=Homo sapiens GN=COPE PE=1 SV=1;sp|O14579|COPE_HUMAN
20.6225	20.6158	20.7201	20.9648	20.8687	21.2085	Homo sapiens	135.3	83566000	67	4	4	5	7	8	7	0		1.11259	0.361235	A0A024R6K8;P23381;G3V3H8;G3V3Y5;H0YJP3;G3V5W1;G3V3S7;G3V3X0;G3V3P2;G3V227;B4DTK8;G3V277;G3V2F2;G3V3R3;G3V4S4;G3V313;G3V339;G3V2C0;G3V4C7;G3V4N8;G3V423;G3V5U1;G3V2Y7	A0A024R6K8;P23381	Tryptophan--tRNA ligase, cytoplasmic;T1-TrpRS;T2-TrpRS	WARS	tr|A0A024R6K8|A0A024R6K8_HUMAN Tryptophanyl-tRNA synthetase, isoform CRA_a OS=Homo sapiens GN=WARS PE=3 SV=1;sp|P23381|SYWC_HUMAN Tryptophan--tRNA ligase, cytoplasmic OS=Homo sapiens GN=WARS PE=1 SV=2	+
19.4154	19.6549	19.6992	19.9974	20.2586	19.5955	Homo sapiens	39.294	24012000	23	3	2	2	3	2	3	0		0.636282	0.360653	A0A024R2K1;P20339;A0A0A1HAN9;F8WCY6;F8WD79	A0A024R2K1;P20339;A0A0A1HAN9	Ras-related protein Rab-5A	RAB5A	tr|A0A024R2K1|A0A024R2K1_HUMAN RAB5A, member RAS oncogene family, isoform CRA_a OS=Homo sapiens GN=RAB5A PE=4 SV=1;sp|P20339|RAB5A_HUMAN Ras-related protein Rab-5A OS=Homo sapiens GN=RAB5A PE=1 SV=2;tr|A0A0A1HAN9|A0A0A1HAN9_HUMAN H.sapiens ras-related Hrab
16.5974	17.505	16.7041	17.8291	16.2396	17.8151	Homo sapiens	7.7541	2285600	4	0	0	0	0	0	0	0		0.214406	0.359125	O60613;A0A0J9YX89;D3DT21;A0A087WXL0;A0A0B4J1T0;A8MZD0;A0A087X1G7;A0A0B4J1S4	O60613;A0A0J9YX89;D3DT21;A0A087WXL0;A0A0B4J1T0;A8MZD0;A0A087X1G7;A0A0B4J1S4	15 kDa selenoprotein	2015-09-01	sp|O60613|SEP15_HUMAN Selenoprotein F OS=Homo sapiens GN=SELENOF PE=1 SV=3;tr|A0A0J9YX89|A0A0J9YX89_HUMAN Selenoprotein F (Fragment) OS=Homo sapiens GN=SELENOF PE=1 SV=1;tr|D3DT21|D3DT21_HUMAN 15 kDa selenoprotein OS=Homo sapiens GN=SEP15 PE=4 SV=1;tr|A0A0
16.8194	16.635	16.338	16.7926	17.0304	17.0359	Homo sapiens	21.599	3757300	12	0	0	0	0	0	2	0		0.799409	0.355514	V9HWK0;O76094;Q86X80;A0PJJ5;Q0D2M6;Q71V07;R4GNC1;D6RDY6	V9HWK0;O76094;Q86X80;A0PJJ5;Q0D2M6;Q71V07;R4GNC1	Signal recognition particle subunit SRP72	HEL103;SRP72	tr|V9HWK0|V9HWK0_HUMAN Signal recognition particle subunit SRP72 OS=Homo sapiens GN=HEL103 PE=2 SV=1;sp|O76094|SRP72_HUMAN Signal recognition particle subunit SRP72 OS=Homo sapiens GN=SRP72 PE=1 SV=3;tr|Q86X80|Q86X80_HUMAN SRP72 protein (Fragment) OS=Homo
20.7471	20.7997	20.8623	21.1219	21.3976	20.9561	Homo sapiens	69.555	60240000	78	6	4	4	5	6	7	0		0.935159	0.355485	P41091;Q2VIR3;H7BZU1;F8W810	P41091;Q2VIR3;H7BZU1;F8W810	Eukaryotic translation initiation factor 2 subunit 3;Putative eukaryotic translation initiation factor 2 subunit 3-like protein	EIF2S3;EIF2S3L	sp|P41091|IF2G_HUMAN Eukaryotic translation initiation factor 2 subunit 3 OS=Homo sapiens GN=EIF2S3 PE=1 SV=3;sp|Q2VIR3|IF2GL_HUMAN Putative eukaryotic translation initiation factor 2 subunit 3-like protein OS=Homo sapiens GN=EIF2S3L PE=5 SV=2;tr|H7BZU1|H7
16.2786	16.2002	18.5777	17.7855	16.3592	17.9731	Homo sapiens	2.0587	9336900	19	0	0	1	1	0	1	0.00056117		0.130395	0.35378	A2ACR0;A0A0G2JJQ0;A2ACR1;A0A0G2JJA7;A0A1U9X8E3;A0A1U9X8E2;A0A1U9X8D7;P28065	A2ACR0;A0A0G2JJQ0;A2ACR1;A0A0G2JJA7;A0A1U9X8E3;A0A1U9X8E2;A0A1U9X8D7;P28065	Proteasome subunit beta type;Proteasome subunit beta type-9	PSMB9	tr|A2ACR0|A2ACR0_HUMAN Proteasome subunit beta type-9 (Fragment) OS=Homo sapiens GN=PSMB9 PE=1 SV=1;tr|A0A0G2JJQ0|A0A0G2JJQ0_HUMAN Proteasome subunit beta type-9 (Fragment) OS=Homo sapiens GN=PSMB9 PE=1 SV=1;tr|A2ACR1|A2ACR1_HUMAN Proteasome subunit beta t
15.986	16.8088	17.7382	17.4454	15.7397	18.4047	Homo sapiens	96.753	4215900	26	0	0	1	2	1	2	0		0.130143	0.35229	M0R047;Q0VAB1;A0A024R0M6;Q3ZCQ8;M0QXC3;M0R2Z3;M0R303;M0R2D2;M0R1Y4;M0R003	M0R047;Q0VAB1;A0A024R0M6;Q3ZCQ8;M0QXC3;M0R2Z3;M0R303;M0R2D2;M0R1Y4;M0R003	Mitochondrial import inner membrane translocase subunit TIM50	TIMM50	tr|M0R047|M0R047_HUMAN Mitochondrial import inner membrane translocase subunit TIM50 (Fragment) OS=Homo sapiens GN=TIMM50 PE=1 SV=1;tr|Q0VAB1|Q0VAB1_HUMAN Translocase of inner mitochondrial membrane 50 homolog (S. cerevisiae) OS=Homo sapiens GN=TIMM50 PE=2
18.9599	18.9051	18.7912	18.8956	18.9288	19.8828	Homo sapiens	48.416	16011000	30	1	1	1	1	3	3	0		0.401551	0.350348	Q5HYM2;Q96QK1;Q53FR4	Q5HYM2;Q96QK1;Q53FR4	Vacuolar protein sorting-associated protein 35	DKFZp686O2462;VPS35	tr|Q5HYM2|Q5HYM2_HUMAN Uncharacterized protein DKFZp686O2462 (Fragment) OS=Homo sapiens GN=DKFZp686O2462 PE=4 SV=1;sp|Q96QK1|VPS35_HUMAN Vacuolar protein sorting-associated protein 35 OS=Homo sapiens GN=VPS35 PE=1 SV=2;tr|Q53FR4|Q53FR4_HUMAN Vacuolar prote
25.6426	25.4629	25.671	25.9279	26.0054	25.888	Homo sapiens	323.31	2144500000	588	27	26	26	26	28	27	0		1.37693	0.348265	B7Z4V2;V9HW84;P38646;Q8N1C8;B7Z1V7;B7Z4T3;A1XP52;D6RJI2;Q2F839;H0Y8S0;D6RA73;H0YBG6	B7Z4V2;V9HW84;P38646;Q8N1C8;B7Z1V7;B7Z4T3	Stress-70 protein, mitochondrial	HEL-S-124m;HSPA9	tr|B7Z4V2|B7Z4V2_HUMAN cDNA FLJ51907, highly similar to Stress-70 protein, mitochondrial OS=Homo sapiens PE=2 SV=1;tr|V9HW84|V9HW84_HUMAN Epididymis secretory sperm binding protein Li 124m OS=Homo sapiens GN=HEL-S-124m PE=2 SV=1;sp|P38646|GRP75_HUMAN Stres
18.7742	19.4154	18.5702	19.1856	19.2071	19.4	Homo sapiens	21.069	17176000	48	2	1	1	2	3	2	0		0.492739	0.344293	H3BS72;Q9P035;H3BPZ1;H3BMZ1;H3BRL8	H3BS72;Q9P035;H3BPZ1	Very-long-chain (3R)-3-hydroxyacyl-CoA dehydratase 3	HACD3	tr|H3BS72|H3BS72_HUMAN Very-long-chain (3R)-3-hydroxyacyl-CoA dehydratase OS=Homo sapiens GN=HACD3 PE=1 SV=1;sp|Q9P035|HACD3_HUMAN Very-long-chain (3R)-3-hydroxyacyl-CoA dehydratase 3 OS=Homo sapiens GN=HACD3 PE=1 SV=2;tr|H3BPZ1|H3BPZ1_HUMAN Very-long-chai
22.0733	21.7392	22.0907	22.3914	22.2639	22.27	Homo sapiens	17.136	133130000	67	4	5	4	7	5	7	0		0.969113	0.340687	B3KTN4;B4DJV2;A0A024RB75;O75390;H0YH82;F8VTT8;F8W1S4;F8W4S1;Q0QEL2;H0YIC4;F8VRI6;F8VWQ5;F8VU34;F8VR34	B3KTN4;B4DJV2;A0A024RB75;O75390;H0YH82	Citrate synthase;Citrate synthase, mitochondrial	CS	tr|B3KTN4|B3KTN4_HUMAN Citrate synthase OS=Homo sapiens PE=2 SV=1;tr|B4DJV2|B4DJV2_HUMAN Citrate synthase OS=Homo sapiens GN=CS PE=1 SV=1;tr|A0A024RB75|A0A024RB75_HUMAN Citrate synthase OS=Homo sapiens GN=CS PE=3 SV=1;sp|O75390|CISY_HUMAN Citrate synthase,
16.8155	16.5236	16.8316	16.4371	17.5916	17.1604	Homo sapiens	9.1864	2292600	7	0	1	2	1	1	0	0		0.36065	0.339498	O43660;H0YA24;D6RA26	O43660	Pleiotropic regulator 1	PLRG1	sp|O43660|PLRG1_HUMAN Pleiotropic regulator 1 OS=Homo sapiens GN=PLRG1 PE=1 SV=1
16.7108	16.6079	16.712	16.6886	16.7402	17.616	Homo sapiens	5.214	298090	4	0	0	0	0	0	0	0		0.419652	0.338034	E9PQ14;B4E357;Q5JPB8;Q53HL4;Q53GT4;G3V1D3;G3V180;Q9NY33;E9PNX5;E9PKK8;E9PPK9	E9PQ14;B4E357;Q5JPB8;Q53HL4;Q53GT4;G3V1D3;G3V180;Q9NY33;E9PNX5;E9PKK8;E9PPK9	Dipeptidyl peptidase 3	DPP3;DKFZp686O1117	tr|E9PQ14|E9PQ14_HUMAN Dipeptidyl peptidase 3 (Fragment) OS=Homo sapiens GN=DPP3 PE=1 SV=1;tr|B4E357|B4E357_HUMAN Dipeptidyl peptidase 3 OS=Homo sapiens PE=2 SV=1;tr|Q5JPB8|Q5JPB8_HUMAN Dipeptidyl peptidase 3 OS=Homo sapiens GN=DKFZp686O1117 PE=2 SV=1;tr|Q
16.435	16.6818	16.0555	17.2937	15.6999	17.1892	Homo sapiens	16.356	948430	1	0	0	0	0	0	0	0		0.221757	0.336873	A0A024R3W2;Q15388	A0A024R3W2;Q15388	Mitochondrial import receptor subunit TOM20 homolog	TOMM20	tr|A0A024R3W2|A0A024R3W2_HUMAN Translocase of outer mitochondrial membrane 20 homolog (Yeast), isoform CRA_a OS=Homo sapiens GN=TOMM20 PE=3 SV=1;sp|Q15388|TOM20_HUMAN Mitochondrial import receptor subunit TOM20 homolog OS=Homo sapiens GN=TOMM20 PE=1 SV=1
19.6158	19.5386	19.7734	19.9087	20.0714	19.9536	Homo sapiens	10.543	26069000	27	1	1	2	3	2	4	0		1.23708	0.335353	X5D2R7;X5CMJ9;P28062;Q5JNW7;A0A140T998;Q6FHU0;B7Z6U7	X5D2R7;X5CMJ9;P28062;Q5JNW7;A0A140T998;Q6FHU0	Proteasome subunit beta type;Proteasome subunit beta type-8	PSM8;PSMB8	tr|X5D2R7|X5D2R7_HUMAN Proteasome subunit beta type OS=Homo sapiens GN=PSM8 PE=1 SV=1;tr|X5CMJ9|X5CMJ9_HUMAN Proteasome subunit beta type OS=Homo sapiens GN=PSM8 PE=3 SV=1;sp|P28062|PSB8_HUMAN Proteasome subunit beta type-8 OS=Homo sapiens GN=PSMB8 PE=1 SV
20.2085	19.9334	17.2859	19.2037	19.7624	19.4597	Homo sapiens	3.5161	14608000	10	1	1	0	2	2	3	0		0.119981	0.332657	B4DJI2;P28799;K7EKL3;K7EQ05;B4E1G5;K7EQI0	B4DJI2;P28799;K7EKL3;K7EQ05;B4E1G5;K7EQI0	Granulins;Acrogranin;Paragranulin;Granulin-1;Granulin-2;Granulin-3;Granulin-4;Granulin-5;Granulin-6;Granulin-7	GRN	tr|B4DJI2|B4DJI2_HUMAN cDNA FLJ53342, highly similar to Granulins OS=Homo sapiens PE=2 SV=1;sp|P28799|GRN_HUMAN Granulins OS=Homo sapiens GN=GRN PE=1 SV=2;tr|K7EKL3|K7EKL3_HUMAN Granulins (Fragment) OS=Homo sapiens GN=GRN PE=1 SV=1;tr|K7EQ05|K7EQ05_HUMAN G
18.4357	18.6626	18.6816	18.5815	18.7106	19.4788	Homo sapiens	1.6962	13526000	8	1	1	1	2	2	1	0.0047344		0.42708	0.330313	A8K2Z9;P23469;S4R448;Q5VWH6;B4DRZ3;Q5VWH5;Q96P81;S4R2Y5;Q8TE48;B4DUE5	A8K2Z9;P23469;S4R448;Q5VWH6;B4DRZ3;Q5VWH5;Q96P81;S4R2Y5;Q8TE48;B4DUE5	Receptor-type tyrosine-protein phosphatase;Receptor-type tyrosine-protein phosphatase epsilon;Protein-tyrosine-phosphatase	PTPRE	tr|A8K2Z9|A8K2Z9_HUMAN Receptor-type tyrosine-protein phosphatase OS=Homo sapiens PE=2 SV=1;sp|P23469|PTPRE_HUMAN Receptor-type tyrosine-protein phosphatase epsilon OS=Homo sapiens GN=PTPRE PE=1 SV=1;tr|S4R448|S4R448_HUMAN Receptor-type tyrosine-protein ph
22.6156	23.0067	22.7487	23.1942	23.1645	23.002	Homo sapiens	173.28	238220000	97	5	5	5	4	4	4	0		0.901086	0.329873	F8VU65;Q53HW2;A8K4Z4;A0A024RBS2;Q8NHW5;P05388;F8VPE8;G3V210;Q6NSF2;F8VWS0;Q53HK9;F8VQY6;F8VRK7;F8VW21;B4E3D5;F8VS58;F8VZS0;F8VWV4	F8VU65;Q53HW2;A8K4Z4;A0A024RBS2;Q8NHW5;P05388;F8VPE8;G3V210;Q6NSF2;F8VWS0;Q53HK9;F8VQY6;F8VRK7;F8VW21;B4E3D5;F8VS58;F8VZS0	60S acidic ribosomal protein P0-like;60S acidic ribosomal protein P0	RPLP0;RPLP0P6	tr|F8VU65|F8VU65_HUMAN 60S acidic ribosomal protein P0 (Fragment) OS=Homo sapiens GN=RPLP0 PE=1 SV=1;tr|Q53HW2|Q53HW2_HUMAN 60S acidic ribosomal protein P0 (Fragment) OS=Homo sapiens PE=2 SV=1;tr|A8K4Z4|A8K4Z4_HUMAN 60S acidic ribosomal protein P0 OS=Homo
20.3957	20.5661	20.4473	20.2389	21.7545	20.4002	Homo sapiens	19.048	46252000	47	4	6	3	2	5	6	0		0.24634	0.328188	B4DJB4;H0YL72;B4DSY4;Q53GF8;P50213;B7Z9J8;H0YKD0;H0YLI6;H0YMU3;H0YM64;H0YM46;H0YNF5	B4DJB4;H0YL72;B4DSY4;Q53GF8;P50213;B7Z9J8	Isocitrate dehydrogenase [NAD] subunit, mitochondrial;Isocitrate dehydrogenase [NAD] subunit alpha, mitochondrial	IDH3A	tr|B4DJB4|B4DJB4_HUMAN Isocitrate dehydrogenase [NAD] subunit, mitochondrial OS=Homo sapiens PE=2 SV=1;tr|H0YL72|H0YL72_HUMAN Isocitrate dehydrogenase [NAD] subunit alpha, mitochondrial OS=Homo sapiens GN=IDH3A PE=1 SV=1;tr|B4DSY4|B4DSY4_HUMAN cDNA FLJ5289
18.604	19.1336	17.0561	19.6715	19.9117	16.1857	Homo sapiens	11.999	22904000	31	1	1	1	3	2	0	0		0.0794306	0.325031	Q6FHJ5;O14828	Q6FHJ5;O14828	Secretory carrier-associated membrane protein 3	SCAMP3	tr|Q6FHJ5|Q6FHJ5_HUMAN Secretory carrier-associated membrane protein (Fragment) OS=Homo sapiens GN=SCAMP3 PE=2 SV=1;sp|O14828|SCAM3_HUMAN Secretory carrier-associated membrane protein 3 OS=Homo sapiens GN=SCAMP3 PE=1 SV=3
21.6277	21.6512	21.5542	22.1695	21.8829	21.7494	Homo sapiens	52.657	85653000	80	8	7	11	9	8	10	0		0.897656	0.322913	A0A024R1A3;P22314;B4DDE4;B4DL67;Q5JRR6;B3KUJ2;Q5JRR9;Q5JRS0;Q5JRS1;Q5JRS3;Q5JRS2;Q8WY81	A0A024R1A3;P22314;B4DDE4;B4DL67	Ubiquitin-like modifier-activating enzyme 1	UBE1;UBA1	tr|A0A024R1A3|A0A024R1A3_HUMAN Testicular secretory protein Li 63 OS=Homo sapiens GN=UBE1 PE=2 SV=1;sp|P22314|UBA1_HUMAN Ubiquitin-like modifier-activating enzyme 1 OS=Homo sapiens GN=UBA1 PE=1 SV=3;tr|B4DDE4|B4DDE4_HUMAN cDNA FLJ54582, highly similar to U
18.303	18.8263	18.3912	18.5684	18.9294	18.9752	Homo sapiens	4.5416	8698800	13	1	1	2	2	2	1	0		0.577873	0.317458	V9HW24;A0A087X2I1;P62333;H0YJS8;H0YJC0	V9HW24;A0A087X2I1;P62333	26S protease regulatory subunit 10B	HEL-S-73;PSMC6	tr|V9HW24|V9HW24_HUMAN Epididymis secretory protein Li 73 OS=Homo sapiens GN=HEL-S-73 PE=2 SV=1;tr|A0A087X2I1|A0A087X2I1_HUMAN 26S proteasome regulatory subunit 10B OS=Homo sapiens GN=PSMC6 PE=1 SV=1;sp|P62333|PRS10_HUMAN 26S proteasome regulatory subunit
15.7687	15.8206	18.5334	17.6555	17.297	16.1144	Homo sapiens	3.1679	8723900	13	1	0	1	1	0	0	0		0.103587	0.314747	A8K2M0;P43686;B9PHK0	A8K2M0;P43686	26S protease regulatory subunit 6B	PSMC4	tr|A8K2M0|A8K2M0_HUMAN Proteasome (Prosome, macropain) 26S subunit, ATPase, 4, isoform CRA_b OS=Homo sapiens GN=PSMC4 PE=2 SV=1;sp|P43686|PRS6B_HUMAN 26S proteasome regulatory subunit 6B OS=Homo sapiens GN=PSMC4 PE=1 SV=2
15.9672	16.8617	17.7365	17.4039	16.5382	17.5623	Homo sapiens	4.1622	5209200	5	2	1	1	1	1	1	0		0.183868	0.313004	Q5QP19;Q53FP3;B2R5S3;Q9Y697;F2Z2E7;B4DNL7;F8WER8;A2A2M1;H7C0I5;F8WB23;B4DXH0;H0YGN5;B4DHP7;Q8WV90	Q5QP19;Q53FP3;B2R5S3;Q9Y697;F2Z2E7;B4DNL7	Cysteine desulfurase, mitochondrial	NFS1	tr|Q5QP19|Q5QP19_HUMAN NFS1 nitrogen fixation 1 (S. cerevisiae), isoform CRA_b OS=Homo sapiens GN=NFS1 PE=2 SV=1;tr|Q53FP3|Q53FP3_HUMAN NFS1 nitrogen fixation 1 isoform a variant (Fragment) OS=Homo sapiens PE=2 SV=1;tr|B2R5S3|B2R5S3_HUMAN cDNA, FLJ92597, h
24.0119	23.997	23.8062	24.2409	24.26	24.2467	Homo sapiens	263.33	584020000	370	21	21	17	29	27	27	0		1.36853	0.310871	V9HWC0;P26038;Q6PJT4;B7Z4C7;Q6PKD3;Q05CU6;J7M2B1;Q9UJZ8;Q9UJZ6;Q9UK20;Q9UJU1;Q9UJZ2;Q9UJZ7;E9PNP4;V9GZ54;E9PQ82;E9PNV3	V9HWC0;P26038	Moesin	HEL70;MSN	tr|V9HWC0|V9HWC0_HUMAN Epididymis luminal protein 70 OS=Homo sapiens GN=HEL70 PE=2 SV=1;sp|P26038|MOES_HUMAN Moesin OS=Homo sapiens GN=MSN PE=1 SV=3
19.5327	19.3802	19.4126	19.6238	20.014	19.6111	Homo sapiens	27.458	31030000	43	3	3	3	4	4	4	0		0.798065	0.307795	A0A0B4J2A4;B3KNP8;B2RB23;P42765;K7EME0;K7EJB1;K7EJ68	A0A0B4J2A4;B3KNP8;B2RB23;P42765;K7EME0	3-ketoacyl-CoA thiolase, mitochondrial	ACAA2	tr|A0A0B4J2A4|A0A0B4J2A4_HUMAN 3-ketoacyl-CoA thiolase, mitochondrial OS=Homo sapiens GN=ACAA2 PE=1 SV=1;tr|B3KNP8|B3KNP8_HUMAN cDNA FLJ30111 fis, clone BNGH42000360, highly similar to 3-ketoacyl-CoA thiolase, mitochondrial (EC 2.3.1.16) OS=Homo sapiens PE
17.4218	16.8053	15.9757	17.0917	17.2656	16.7652	Homo sapiens	2.4963	1833000	8	0	0	0	1	0	0	0.00059524		0.250863	0.306527	H3BT44;H3BPQ9;Q59FQ8;H3BR82;H3BMF4;Q9H2V7	H3BT44;H3BPQ9;Q59FQ8;H3BR82;H3BMF4;Q9H2V7	Protein spinster homolog 1	SPNS1	tr|H3BT44|H3BT44_HUMAN Protein spinster homolog 1 (Fragment) OS=Homo sapiens GN=SPNS1 PE=1 SV=1;tr|H3BPQ9|H3BPQ9_HUMAN Protein spinster homolog 1 (Fragment) OS=Homo sapiens GN=SPNS1 PE=1 SV=1;tr|Q59FQ8|Q59FQ8_HUMAN Spinster variant (Fragment) OS=Homo sapie
21.4924	21.4781	21.2673	21.7611	21.7903	21.6028	Homo sapiens	17.552	115050000	33	4	2	5	5	5	5	0		1.08709	0.305443	P42766;F2Z388;A0A024R866;A4D2M5	P42766;F2Z388;A0A024R866	60S ribosomal protein L35	RPL35	sp|P42766|RL35_HUMAN 60S ribosomal protein L35 OS=Homo sapiens GN=RPL35 PE=1 SV=2;tr|F2Z388|F2Z388_HUMAN 60S ribosomal protein L35 OS=Homo sapiens GN=RPL35 PE=1 SV=1;tr|A0A024R866|A0A024R866_HUMAN Ribosomal protein L35, isoform CRA_a OS=Homo sapiens GN=RPL
20.7071	20.9803	20.5454	20.7289	20.8306	21.5713	Homo sapiens	15.206	52944000	48	3	4	3	4	4	5	0		0.380859	0.299336	A8KAH1;P48651;Q9BSY0;J3KNR6	A8KAH1;P48651;Q9BSY0	Phosphatidylserine synthase 1	PTDSS1	tr|A8KAH1|A8KAH1_HUMAN cDNA FLJ75839, highly similar to Homo sapiens phosphatidylserine synthase 1 (PTDSS1), mRNA OS=Homo sapiens PE=2 SV=1;sp|P48651|PTSS1_HUMAN Phosphatidylserine synthase 1 OS=Homo sapiens GN=PTDSS1 PE=1 SV=1;tr|Q9BSY0|Q9BSY0_HUMAN PTDSS
24.5252	24.5346	24.5642	24.8058	24.8953	24.82	Homo sapiens	323.31	716540000	288	19	17	21	24	25	22	0		1.99926	0.299046	B4DMA2;A0A024RD80;P08238;B4DGL0;Q6PK50;Q9H6X9;A8K3W9;Q58FF7;O14942;Q58FF6;Q58FF4	B4DMA2;A0A024RD80;P08238;B4DGL0;Q6PK50	Heat shock protein HSP 90-beta	HSP90AB1	tr|B4DMA2|B4DMA2_HUMAN cDNA FLJ54023, highly similar to Heat shock protein HSP 90-beta OS=Homo sapiens PE=2 SV=1;tr|A0A024RD80|A0A024RD80_HUMAN Heat shock protein 90kDa alpha (Cytosolic), class B member 1, isoform CRA_a OS=Homo sapiens GN=HSP90AB1 PE=3 SV=	+
19.0155	18.6758	19.1382	19.2677	19.3402	19.1156	Homo sapiens	69.246	23358000	24	2	1	2	2	3	3	0		0.718149	0.298004	A0A096LNH5;H7C2G3;A0A140VKB0;A0A0B4J2D5;A0A096LPI6;P30042;A0A096LP73;F2Z2Q0;A0A096LP12;A0A0B4J2H4;H7C1F6;A0A096LNJ1	A0A096LNH5;H7C2G3;A0A140VKB0;A0A0B4J2D5;A0A096LPI6;P30042;A0A096LP73;F2Z2Q0;A0A096LP12;A0A0B4J2H4;H7C1F6	ES1 protein homolog, mitochondrial	C21orf33	tr|A0A096LNH5|A0A096LNH5_HUMAN Uncharacterized protein OS=Homo sapiens GN=LOC102724023 PE=4 SV=1;tr|H7C2G3|H7C2G3_HUMAN ES1 protein homolog, mitochondrial (Fragment) OS=Homo sapiens GN=C21orf33 PE=4 SV=1;tr|A0A140VKB0|A0A140VKB0_HUMAN Testis secretory sper
14.3924	17.8582	18.3772	18.254	15.198	18.0434	Homo sapiens	2.4981	3239200	11	1	1	1	1	0	1	0.00059559		0.0591735	0.2892	A0A140VKH3;Q9ULX6	A0A140VKH3;Q9ULX6	A-kinase anchor protein 8-like	AKAP8L	tr|A0A140VKH3|A0A140VKH3_HUMAN Testis tissue sperm-binding protein Li 90mP OS=Homo sapiens PE=2 SV=1;sp|Q9ULX6|AKP8L_HUMAN A-kinase anchor protein 8-like OS=Homo sapiens GN=AKAP8L PE=1 SV=3
22.3786	21.8936	21.7918	22.3213	22.5216	22.0859	Homo sapiens	10.255	168450000	63	2	2	4	4	5	5	0		0.493173	0.288254	Q6FGX3;A0A024R5J5;A0A024R5H8;P20340;Q53ET8;B7Z5Z9;F5H3K7;Q9NRW1;C9JU14;F5GX61;J3KR73;Q6AZ91;C9JB90;C9J0I2;A0A0F7V4D1;Q53S08	Q6FGX3;A0A024R5J5;A0A024R5H8;P20340;Q53ET8;B7Z5Z9;F5H3K7;Q9NRW1	Ras-related protein Rab-6A;Ras-related protein Rab-6B	RAB6A;RAB6B	tr|Q6FGX3|Q6FGX3_HUMAN RAB6A protein OS=Homo sapiens GN=RAB6A PE=2 SV=1;tr|A0A024R5J5|A0A024R5J5_HUMAN H.sapiens ras-related Hrab6 protein OS=Homo sapiens GN=RAB6A PE=2 SV=1;tr|A0A024R5H8|A0A024R5H8_HUMAN RAB6A, member RAS oncogene family, isoform CRA_b OS
20.2166	19.7768	20.6313	20.3285	20.275	20.8804	Homo sapiens	148.35	51378000	72	3	4	5	3	3	3	0		0.339699	0.28641	A0A140VJX1;P24752;H0YEL7;E9PRQ6;E9PKF3	A0A140VJX1;P24752;H0YEL7;E9PRQ6	Acetyl-CoA acetyltransferase, mitochondrial	ACAT1	tr|A0A140VJX1|A0A140VJX1_HUMAN Testicular tissue protein Li 198 OS=Homo sapiens PE=2 SV=1;sp|P24752|THIL_HUMAN Acetyl-CoA acetyltransferase, mitochondrial OS=Homo sapiens GN=ACAT1 PE=1 SV=1;tr|H0YEL7|H0YEL7_HUMAN Acetyl-CoA acetyltransferase, mitochondrial
21.869	22.0341	21.8133	22.1649	22.22	22.1905	Homo sapiens	56.404	134550000	86	6	6	7	10	8	9	0		1.28187	0.286378	B2R7T8;B1AK87;B1AK88;B4DWA6;P47756;B1AK85;Q7L4N0	B2R7T8;B1AK87;B1AK88;B4DWA6;P47756;B1AK85	F-actin-capping protein subunit beta	CAPZB	tr|B2R7T8|B2R7T8_HUMAN cDNA, FLJ93598, highly similar to Homo sapiens capping protein (actin filament) muscle Z-line, beta (CAPZB), mRNA OS=Homo sapiens PE=2 SV=1;tr|B1AK87|B1AK87_HUMAN Capping protein (Actin filament) muscle Z-line, beta, isoform CRA_a OS
21.2449	20.826	20.7884	21.2704	21.1655	21.2787	Homo sapiens	8.758	87780000	50	3	3	3	3	3	2	0		0.700773	0.285074	F8W7C6;A0A087WV22;X1WI28;X5D2T3;P27635;X5D7P1;H7C123;H7C2C5;Q96L21	F8W7C6;A0A087WV22;X1WI28;X5D2T3;P27635;X5D7P1	60S ribosomal protein L10	RPL10	tr|F8W7C6|F8W7C6_HUMAN 60S ribosomal protein L10 OS=Homo sapiens GN=RPL10 PE=1 SV=2;tr|A0A087WV22|A0A087WV22_HUMAN 60S ribosomal protein L10 OS=Homo sapiens GN=RPL10 PE=1 SV=1;tr|X1WI28|X1WI28_HUMAN 60S ribosomal protein L10 (Fragment) OS=Homo sapiens GN=R
22.5117	22.2582	22.4335	22.8958	22.7233	22.4337	Homo sapiens	39.125	190990000	97	3	4	4	4	5	5	0		0.682336	0.283164	E5RI99;A0A024R9D3;P62888;A0A0B4J213;E5RJH3;A0A0C4DH44	E5RI99;A0A024R9D3;P62888	60S ribosomal protein L30	RPL30	tr|E5RI99|E5RI99_HUMAN 60S ribosomal protein L30 (Fragment) OS=Homo sapiens GN=RPL30 PE=1 SV=1;tr|A0A024R9D3|A0A024R9D3_HUMAN Ribosomal protein L30, isoform CRA_b OS=Homo sapiens GN=RPL30 PE=3 SV=1;sp|P62888|RL30_HUMAN 60S ribosomal protein L30 OS=Homo sap
20.6276	20.2578	20.1889	20.1876	20.885	20.8475	Homo sapiens	92.676	45614000	62	2	2	3	3	2	3	0		0.400401	0.281959	P30084	P30084	Enoyl-CoA hydratase, mitochondrial	ECHS1	sp|P30084|ECHM_HUMAN Enoyl-CoA hydratase, mitochondrial OS=Homo sapiens GN=ECHS1 PE=1 SV=4
17.1722	16.783	16.4847	16.7789	17.4369	17.0687	Homo sapiens	8.8629	2751700	11	0	0	0	2	1	2	0		0.382702	0.281495	Q86SX6	Q86SX6	Glutaredoxin-related protein 5, mitochondrial	GLRX5	sp|Q86SX6|GLRX5_HUMAN Glutaredoxin-related protein 5, mitochondrial OS=Homo sapiens GN=GLRX5 PE=1 SV=2
18.1591	17.9806	18.1047	18.1636	18.4318	18.4762	Homo sapiens	37.413	8117100	22	1	1	1	2	1	1	0		0.882809	0.27571	G3V2S6;Q9H3H0;A0A024R683;Q9Y5K8;H0YJ55;H0YJS0;Q9NW63;G3V559;Q8N5Z9;G3V5S7;G3V3T8;G3V2V6;H0YJH8;Q6PJ05	G3V2S6;Q9H3H0;A0A024R683;Q9Y5K8;H0YJ55;H0YJS0;Q9NW63;G3V559;Q8N5Z9	V-type proton ATPase subunit D	ATP6V1D;VATD	tr|G3V2S6|G3V2S6_HUMAN V-type proton ATPase subunit D OS=Homo sapiens GN=ATP6V1D PE=1 SV=1;tr|Q9H3H0|Q9H3H0_HUMAN Vacuolar ATP synthase subunit D homolog OS=Homo sapiens GN=VATD PE=2 SV=1;tr|A0A024R683|A0A024R683_HUMAN ATPase, H+ transporting, lysosomal 34
20.1845	19.6937	19.8692	20.2964	20.2344	20.0359	Homo sapiens	50.567	43197000	45	2	2	4	7	4	7	0		0.625076	0.273124	Q5NKV8;P05362;B4DNT6;B4DQW5;E7ESS4;B4DW82;K7EKL8;Q15463;A0A1C9J7T1;Q99930;Q15462	Q5NKV8;P05362;B4DNT6;B4DQW5;E7ESS4;B4DW82	Intercellular adhesion molecule 1	ICAM1	tr|Q5NKV8|Q5NKV8_HUMAN Intercellular adhesion molecule 1 OS=Homo sapiens GN=ICAM1 PE=2 SV=1;sp|P05362|ICAM1_HUMAN Intercellular adhesion molecule 1 OS=Homo sapiens GN=ICAM1 PE=1 SV=2;tr|B4DNT6|B4DNT6_HUMAN cDNA FLJ53631, highly similar to Intercellular adh
20.4	19.9466	20.5642	20.602	20.5997	20.5267	Homo sapiens	104.93	38240000	62	2	3	3	2	4	4	0		0.551098	0.272497	P82933;Q86WV4	P82933;Q86WV4	28S ribosomal protein S9, mitochondrial	MRPS9	sp|P82933|RT09_HUMAN 28S ribosomal protein S9, mitochondrial OS=Homo sapiens GN=MRPS9 PE=1 SV=2;tr|Q86WV4|Q86WV4_HUMAN MRPS9 protein (Fragment) OS=Homo sapiens GN=MRPS9 PE=2 SV=1
18.0634	17.0636	17.3133	17.3277	19.4865	16.4425	Homo sapiens	3.7137	11041000	11	1	0	0	0	2	0	0		0.0958202	0.272121	Q96JB5;J3QQY1;J3KRI2;J3KRK4;J3QL86;J3KS63;B4DWZ1;J3QS62;J3QRM1	Q96JB5;J3QQY1	CDK5 regulatory subunit-associated protein 3	CDK5RAP3	sp|Q96JB5|CK5P3_HUMAN CDK5 regulatory subunit-associated protein 3 OS=Homo sapiens GN=CDK5RAP3 PE=1 SV=2;tr|J3QQY1|J3QQY1_HUMAN CDK5 regulatory subunit-associated protein 3 (Fragment) OS=Homo sapiens GN=CDK5RAP3 PE=1 SV=1
21.2097	19.6719	20.286	20.2115	20.8014	20.9703	Homo sapiens	30.267	48176000	38	4	3	2	4	4	2	0		0.19192	0.271843	A0A024RDR0;P09429;Q5T7C4;B7Z965;Q59GW1;B3KQ05;B2RPK0;D3DQY9;Q75MM1;Q9NYD7	A0A024RDR0;P09429;Q5T7C4;B7Z965;Q59GW1;B3KQ05;B2RPK0	High mobility group protein B1;Putative high mobility group protein B1-like 1	HMGB1;HMGB1P1	tr|A0A024RDR0|A0A024RDR0_HUMAN High-mobility group box 1, isoform CRA_a OS=Homo sapiens GN=HMGB1 PE=4 SV=1;sp|P09429|HMGB1_HUMAN High mobility group protein B1 OS=Homo sapiens GN=HMGB1 PE=1 SV=3;tr|Q5T7C4|Q5T7C4_HUMAN High mobility group protein B1 OS=Homo
21.4656	21.2946	21.427	21.702	21.7057	21.5904	Homo sapiens	28.736	84575000	50	3	6	4	5	6	4	0		1.28432	0.270285	M0QZN2;M0R0F0;Q53G25;A0A024R4Q8;M0R0R2;P46782	M0QZN2;M0R0F0;Q53G25;A0A024R4Q8;M0R0R2;P46782	40S ribosomal protein S5;40S ribosomal protein S5, N-terminally processed	RPS5	tr|M0QZN2|M0QZN2_HUMAN 40S ribosomal protein S5 OS=Homo sapiens GN=RPS5 PE=1 SV=1;tr|M0R0F0|M0R0F0_HUMAN 40S ribosomal protein S5 (Fragment) OS=Homo sapiens GN=RPS5 PE=1 SV=1;tr|Q53G25|Q53G25_HUMAN Ribosomal protein S5 variant (Fragment) OS=Homo sapiens PE
17.1003	17.1582	15.5044	17.0668	15.9206	17.584	Homo sapiens	2.1011	659320	2	0	0	0	0	0	2	0.00056529		0.126142	0.269488	M0R261;A0A0K0K1K7;O95336	M0R261;A0A0K0K1K7;O95336	6-phosphogluconolactonase	PGLS	tr|M0R261|M0R261_HUMAN 6-phosphogluconolactonase (Fragment) OS=Homo sapiens GN=PGLS PE=1 SV=1;tr|A0A0K0K1K7|A0A0K0K1K7_HUMAN 6-phosphogluconolactonase, isoform CRA_b OS=Homo sapiens GN=HEL-S-304 PE=2 SV=1;sp|O95336|6PGL_HUMAN 6-phosphogluconolactonase OS=H
20.7659	20.3954	21.1533	21.4149	20.829	20.8694	Homo sapiens	50.139	50822000	27	3	3	2	4	2	4	0		0.342663	0.266246	Q9GZT3;A0A087WUN7;H0YJ40;G3V4X6;G3V2S9;H0YJW7;H0YJI1	Q9GZT3;A0A087WUN7;H0YJ40;G3V4X6;G3V2S9;H0YJW7	SRA stem-loop-interacting RNA-binding protein, mitochondrial	SLIRP	sp|Q9GZT3|SLIRP_HUMAN SRA stem-loop-interacting RNA-binding protein, mitochondrial OS=Homo sapiens GN=SLIRP PE=1 SV=1;tr|A0A087WUN7|A0A087WUN7_HUMAN SRA stem-loop-interacting RNA-binding protein, mitochondrial OS=Homo sapiens GN=SLIRP PE=1 SV=1;tr|H0YJ40|H
16.3165	17.1014	16.5433	17.3188	17.1628	16.2762	Homo sapiens	3.3379	1289400	3	0	0	0	0	1	0	0		0.24042	0.265536	S6CR98;S6CR97;S6CQS3;S6CQS2;S6CQA5;S6CQA4;S6CPZ8;S6CPZ7;S6CPW0;I4EPK3;I4EPK2;I4EPK1;I4EPK0;I4EPJ8;I4EPJ7;I4EPJ6;I4EPJ5;I4EPJ4;F8LFZ9;F8LFY7;F8LFY5;F8LFY4;F8LFY3;F8LFY2;F8LFY1;F8LFY0;F8LFS7;F6KSN0;D9UAX1;C7FF12;A0A192ZHG0;A0A059XNA8;A0A1B1JIB9;A0A142L067;A0A142J2X2;A0A0G4PZI2;Q67AJ2;Q67AJ1;Q30098;O19506;A0A0F6TL75;Q5Y7B2;Q29970;U3Q224;U3PXY2;Q30155;Q30121;O78198;O98202;Q9TPA8;A0A0A7UXE4;O78045;W5R…	S6CR98;S6CR97;S6CQS3;S6CQS2;S6CQA5;S6CQA4;S6CPZ8;S6CPZ7;S6CPW0;I4EPK3;I4EPK2;I4EPK1;I4EPK0;I4EPJ8;I4EPJ7;I4EPJ6;I4EPJ5;I4EPJ4;F8LFZ9;F8LFY7;F8LFY5;F8LFY4;F8LFY3;F8LFY2;F8LFY1;F8LFY0;F8LFS7;F6KSN0;D9UAX1;C7FF12;A0A192ZHG0;A0A059XNA8;A0A1B1JIB9;A0A142L067;A0A142J2X2;A0A0G4PZI2;Q67AJ2;Q67AJ1;Q30098;O19506;A0A0F6TL75;Q5Y7B2;Q29970;U3Q224;U3PXY2;Q30155;Q30121;O78198;O98202;Q9TPA8;A0A0A7UXE4;O78045;W5R…	Beta-2-microglobulin;HLA class II histocompatibility antigen, DQ beta 1 chain	HLA-DQB1;HLA-DQB;HLA-Dw12;HLA-DRB2;HLA-DQB1*03;HLQ-DQB1;HLA-DQB3;HLA-DRB4;HLA-DQ;HLA DQB1;HLA-DRB1;HLA-DQ-beta	tr|S6CR98|S6CR98_HUMAN MHC class II antigen (Fragment) OS=Homo sapiens GN=HLA-DQB1 PE=3 SV=1;tr|S6CR97|S6CR97_HUMAN MHC class II antigen (Fragment) OS=Homo sapiens GN=HLA-DQB1 PE=3 SV=1;tr|S6CQS3|S6CQS3_HUMAN MHC class II antigen (Fragment) OS=Homo sapiens
16.6217	16.1594	16.5092	16.679	15.9114	17.4946	Homo sapiens	3.8506	1091300	7	0	1	1	1	1	1	0		0.197219	0.264906	B3KM21;Q5RI15	B3KM21;Q5RI15	Cytochrome c oxidase protein 20 homolog	FAM36A;COX20	tr|B3KM21|B3KM21_HUMAN Family with sequence similarity 36, member A, isoform CRA_a OS=Homo sapiens GN=FAM36A PE=2 SV=1;sp|Q5RI15|COX20_HUMAN Cytochrome c oxidase protein 20 homolog OS=Homo sapiens GN=COX20 PE=1 SV=2
17.2013	17.9265	17.629	17.9096	17.8389	17.8018	Homo sapiens	2.4764	4192800	5	1	1	0	1	1	1	0.00059277		0.468614	0.264463	Q5JPE4;F8VXU5;Q9UBQ0	Q5JPE4;F8VXU5;Q9UBQ0	Vacuolar protein sorting-associated protein 29	DKFZp667O202;VPS29	tr|Q5JPE4|Q5JPE4_HUMAN Vacuolar protein sorting-associated protein 29 OS=Homo sapiens GN=DKFZp667O202 PE=3 SV=1;tr|F8VXU5|F8VXU5_HUMAN Vacuolar protein sorting-associated protein 29 OS=Homo sapiens GN=VPS29 PE=1 SV=1;sp|Q9UBQ0|VPS29_HUMAN Vacuolar protein
21.95	20.5999	21.7041	21.7926	21.8226	21.4285	Homo sapiens	14.404	126200000	65	2	2	1	5	5	4	0		0.217626	0.263255	E4W6B6;B2R4D8;A0A024R1V4;P61353;K7ELC7;K7EQQ9;K7ERY7	E4W6B6;B2R4D8;A0A024R1V4;P61353;K7ELC7;K7EQQ9	60S ribosomal protein L27	RPL27	tr|E4W6B6|E4W6B6_HUMAN RPL27/NME2 fusion protein (Fragment) OS=Homo sapiens GN=RPL27 PE=2 SV=1;tr|B2R4D8|B2R4D8_HUMAN 60S ribosomal protein L27 OS=Homo sapiens PE=2 SV=1;tr|A0A024R1V4|A0A024R1V4_HUMAN 60S ribosomal protein L27 OS=Homo sapiens GN=RPL27 PE=3
16.2684	16.7922	17.0089	17.1881	17.3914	16.2758	Homo sapiens	4.3654	1488600	8	0	0	0	1	1	0	0		0.231986	0.261926	D6RFE4;Q2VIM7;Q6IRT1;Q6FI45;Q5U043;P11766	D6RFE4;Q2VIM7;Q6IRT1;Q6FI45;Q5U043;P11766	S-(hydroxymethyl)glutathione dehydrogenase;Alcohol dehydrogenase class-3	ADH5	tr|D6RFE4|D6RFE4_HUMAN Alcohol dehydrogenase class-3 OS=Homo sapiens GN=ADH5 PE=1 SV=1;tr|Q2VIM7|Q2VIM7_HUMAN S-(hydroxymethyl)glutathione dehydrogenase (Fragment) OS=Homo sapiens PE=3 SV=1;tr|Q6IRT1|Q6IRT1_HUMAN S-(hydroxymethyl)glutathione dehydrogenase
19.963	19.6425	20.0333	20.2904	20.161	19.9678	Homo sapiens	32.668	27304000	33	3	3	3	3	3	4	0		0.637931	0.260147	B0QYK0;Q01844;H7BY36;A0A0D9SFL3;C9JGE3;A9Z0R7;Q71E78;C3UMV4;F1JVV5;C3UMV3;C3UMV2	B0QYK0;Q01844;H7BY36;A0A0D9SFL3;C9JGE3	RNA-binding protein EWS	EWSR1	tr|B0QYK0|B0QYK0_HUMAN RNA-binding protein EWS OS=Homo sapiens GN=EWSR1 PE=1 SV=1;sp|Q01844|EWS_HUMAN RNA-binding protein EWS OS=Homo sapiens GN=EWSR1 PE=1 SV=1;tr|H7BY36|H7BY36_HUMAN RNA-binding protein EWS (Fragment) OS=Homo sapiens GN=EWSR1 PE=1 SV=1;tr
16.6877	17.1983	16.6433	17.1723	16.866	17.2655	Homo sapiens	85.456	1401700	13	1	0	1	0	0	0	0		0.452287	0.258174	O43819	O43819	Protein SCO2 homolog, mitochondrial	SCO2	sp|O43819|SCO2_HUMAN Protein SCO2 homolog, mitochondrial OS=Homo sapiens GN=SCO2 PE=1 SV=3
16.1585	16.0677	16.2538	16.1487	16.7666	16.3375	Homo sapiens	1.5022	361520	1	1	0	0	1	0	1	0.009179		0.510114	0.257626	A0A024R3P1;O15121	A0A024R3P1;O15121	Sphingolipid delta(4)-desaturase DES1	DEGS1	tr|A0A024R3P1|A0A024R3P1_HUMAN Degenerative spermatocyte homolog 1, lipid desaturase (Drosophila), isoform CRA_a OS=Homo sapiens GN=DEGS1 PE=4 SV=1;sp|O15121|DEGS1_HUMAN Sphingolipid delta(4)-desaturase DES1 OS=Homo sapiens GN=DEGS1 PE=1 SV=1
22.3803	22.4047	22.1127	22.7704	22.489	22.4096	Homo sapiens	103.13	114110000	91	8	6	6	5	7	8	0		0.665414	0.257088	Q53SS8;Q15365	Q53SS8;Q15365	Poly(rC)-binding protein 1	PCBP1	tr|Q53SS8|Q53SS8_HUMAN Epididymis secretory protein Li 85 OS=Homo sapiens GN=PCBP1 PE=2 SV=1;sp|Q15365|PCBP1_HUMAN Poly(rC)-binding protein 1 OS=Homo sapiens GN=PCBP1 PE=1 SV=2
18.0202	16.4983	16.3909	17.096	17.0686	17.505	Homo sapiens	6.3574	5891000	10	0	0	0	0	0	1	0		0.162735	0.25344	Q14566;Q4ZG57;B4DRF6;Q53T61;B4E0N7	Q14566;Q4ZG57	DNA replication licensing factor MCM6	MCM6	sp|Q14566|MCM6_HUMAN DNA replication licensing factor MCM6 OS=Homo sapiens GN=MCM6 PE=1 SV=1;tr|Q4ZG57|Q4ZG57_HUMAN DNA helicase (Fragment) OS=Homo sapiens GN=MCM6 PE=3 SV=1
18.3566	16.6974	15.9146	17.6735	18.0439	16.0079	Homo sapiens	2.5147	5648800	7	1	0	0	1	1	0	0.00059666		0.0881699	0.25221	Q9NUU6	Q9NUU6	Inactive ubiquitin thioesterase FAM105A	FAM105A	sp|Q9NUU6|F105A_HUMAN Inactive ubiquitin thioesterase FAM105A OS=Homo sapiens GN=FAM105A PE=2 SV=1
17.0979	17.7437	16.7956	17.4628	17.2695	17.6571	Homo sapiens	2.318	1991800	6	1	0	0	1	1	1	0.00058207		0.307414	0.250753	A0A0S2Z3D8;Q5T6L6;A0A0S2Z3B6;Q5T6L4;A8KAP9;P00966	A0A0S2Z3D8;Q5T6L6;A0A0S2Z3B6;Q5T6L4;A8KAP9;P00966	Argininosuccinate synthase	ASS1;ASS	tr|A0A0S2Z3D8|A0A0S2Z3D8_HUMAN Argininosuccinate synthase 1 isoform 3 OS=Homo sapiens GN=ASS1 PE=2 SV=1;tr|Q5T6L6|Q5T6L6_HUMAN Argininosuccinate synthase (Fragment) OS=Homo sapiens GN=ASS1 PE=1 SV=1;tr|A0A0S2Z3B6|A0A0S2Z3B6_HUMAN Argininosuccinate synthase
21.6533	21.8728	21.9412	22.0383	22.2619	21.9132	Homo sapiens	21.09	162510000	82	4	4	4	6	5	4	0		0.68926	0.24869	P62277;J3KMX5;E9PS50	P62277;J3KMX5	40S ribosomal protein S13	RPS13	sp|P62277|RS13_HUMAN 40S ribosomal protein S13 OS=Homo sapiens GN=RPS13 PE=1 SV=2;tr|J3KMX5|J3KMX5_HUMAN 40S ribosomal protein S13 OS=Homo sapiens GN=RPS13 PE=1 SV=1
18.0128	15.8893	17.9369	17.7812	18.2675	16.535	Homo sapiens	2.8254	4671800	8	1	0	1	2	2	0	0		0.0961664	0.248204	Q96GX3;A0A024RBA9;Q9UL25	Q96GX3;A0A024RBA9;Q9UL25	Ras-related protein Rab-21	RAB21	tr|Q96GX3|Q96GX3_HUMAN KIAA0118 protein (Fragment) OS=Homo sapiens PE=2 SV=1;tr|A0A024RBA9|A0A024RBA9_HUMAN RAB21, member RAS oncogene family, isoform CRA_a OS=Homo sapiens GN=RAB21 PE=4 SV=1;sp|Q9UL25|RAB21_HUMAN Ras-related protein Rab-21 OS=Homo sapiens
17.0095	17.1784	17.1284	17.6715	16.9306	17.447	Homo sapiens	15.581	1513500	6	0	0	0	1	1	2	0		0.407863	0.244308	A0A087WUS4;A0A087WU27;A6NKB8;Q7RU04;Q9H4A4	A0A087WUS4;A0A087WU27;A6NKB8;Q7RU04;Q9H4A4	Aminopeptidase B	RNPEP	tr|A0A087WUS4|A0A087WUS4_HUMAN Aminopeptidase B (Fragment) OS=Homo sapiens GN=RNPEP PE=1 SV=1;tr|A0A087WU27|A0A087WU27_HUMAN Aminopeptidase B (Fragment) OS=Homo sapiens GN=RNPEP PE=1 SV=1;tr|A6NKB8|A6NKB8_HUMAN Aminopeptidase B OS=Homo sapiens GN=RNPEP PE=
22.434	22.5131	22.5111	22.8007	22.7928	22.5915	Homo sapiens	106.89	180600000	85	4	5	6	6	5	5	0		1.09442	0.242291	P30050;Q59FI9;D3DS95;Q76P68	P30050;Q59FI9;D3DS95	60S ribosomal protein L12	RPL12;hCG_21173	sp|P30050|RL12_HUMAN 60S ribosomal protein L12 OS=Homo sapiens GN=RPL12 PE=1 SV=1;tr|Q59FI9|Q59FI9_HUMAN Ribosomal protein L12 variant (Fragment) OS=Homo sapiens PE=2 SV=1;tr|D3DS95|D3DS95_HUMAN HCG21173, isoform CRA_a OS=Homo sapiens GN=hCG_21173 PE=4 SV=
15.8094	17.3442	16.7218	17.4386	16.9732	16.1859	Homo sapiens	8.9584	679450	3	0	0	0	1	1	1	0		0.144649	0.240789	E5RGS7;H0YBP7;B3KPU0;A0A087WVI1;Q96JY6	E5RGS7;H0YBP7;B3KPU0;A0A087WVI1;Q96JY6	PDZ and LIM domain protein 2	PDLIM2	tr|E5RGS7|E5RGS7_HUMAN Uncharacterized protein OS=Homo sapiens PE=4 SV=1;tr|H0YBP7|H0YBP7_HUMAN Uncharacterized protein (Fragment) OS=Homo sapiens PE=1 SV=1;tr|B3KPU0|B3KPU0_HUMAN PDZ and LIM domain protein 2 OS=Homo sapiens GN=PDLIM2 PE=1 SV=1;tr|A0A087WV
17.3404	17.1129	17.2856	17.8784	17.7431	16.8335	Homo sapiens	5.8789	4457800	10	0	0	0	2	2	0	0		0.259477	0.238694	B4DH37;O15400;B4DWC2	B4DH37;O15400;B4DWC2	Syntaxin-7	STX7	tr|B4DH37|B4DH37_HUMAN cDNA FLJ53760, highly similar to Syntaxin-7 OS=Homo sapiens PE=2 SV=1;sp|O15400|STX7_HUMAN Syntaxin-7 OS=Homo sapiens GN=STX7 PE=1 SV=4;tr|B4DWC2|B4DWC2_HUMAN cDNA FLJ50258, weakly similar to Syntaxin-7 OS=Homo sapiens PE=2 SV=1
17.8013	18.3981	18.4642	18.4121	18.0797	18.8878	Homo sapiens	23.456	10820000	29	2	2	2	1	2	1	0		0.277217	0.238633	B4E240;Q92575;B3KTD5	B4E240;Q92575;B3KTD5	UBX domain-containing protein 4	UBXN4	tr|B4E240|B4E240_HUMAN cDNA FLJ58827, highly similar to UBX domain-containing protein 2 OS=Homo sapiens PE=2 SV=1;sp|Q92575|UBXN4_HUMAN UBX domain-containing protein 4 OS=Homo sapiens GN=UBXN4 PE=1 SV=2;tr|B3KTD5|B3KTD5_HUMAN cDNA FLJ38083 fis, clone CTONG
16.3887	18.3116	17.5446	17.3296	17.9999	17.6223	Homo sapiens	11.805	3702400	10	0	0	0	0	1	0	0		0.137328	0.235626	J3KQ45;F8W8W7;O43493	J3KQ45;F8W8W7;O43493	Trans-Golgi network integral membrane protein 2	TGOLN2	tr|J3KQ45|J3KQ45_HUMAN Trans-Golgi network integral membrane protein 2 OS=Homo sapiens GN=TGOLN2 PE=1 SV=1;tr|F8W8W7|F8W8W7_HUMAN Trans-Golgi network integral membrane protein 2 OS=Homo sapiens GN=TGOLN2 PE=1 SV=2;sp|O43493|TGON2_HUMAN Trans-Golgi network
25.4097	25.482	25.6499	25.8511	25.7837	25.6097	Homo sapiens	323.31	1824900000	485	26	25	21	30	30	30	0		0.83397	0.234315	A0A024R8S5;P07237;B4DUA5;H7BZ94;B4DNL5;B4DLN6;H0Y3Z3;I3L398;Q96C96;I3L312;B4DJS0;B3KTQ9;I3NI03;I3L4M2;I3L0S0;I3L3U6;B4DNP9;I3L514;I3L3P5;I3L1Y5	A0A024R8S5;P07237;B4DUA5;H7BZ94;B4DNL5;B4DLN6;H0Y3Z3	Protein disulfide-isomerase	P4HB	tr|A0A024R8S5|A0A024R8S5_HUMAN Protein disulfide-isomerase OS=Homo sapiens GN=P4HB PE=2 SV=1;sp|P07237|PDIA1_HUMAN Protein disulfide-isomerase OS=Homo sapiens GN=P4HB PE=1 SV=3;tr|B4DUA5|B4DUA5_HUMAN cDNA FLJ59430, highly similar to Protein disulfide-isome
15.8657	16.9728	16.7398	15.9893	17.6158	16.6723	Homo sapiens	3.38	1413900	4	0	0	0	0	1	0	0		0.138761	0.233043	A0A1E1ERW3;H9KV28;A0A140T8Z0;Q6URC4;A0A0G2JH68;O60610;A0RZB7;B4DVR3;A0RZB8	A0A1E1ERW3;H9KV28;A0A140T8Z0;Q6URC4;A0A0G2JH68;O60610;A0RZB7;B4DVR3;A0RZB8	Protein diaphanous homolog 1	DIAPH1	tr|A0A1E1ERW3|A0A1E1ERW3_HUMAN Diaphanous homolog 1 OS=Homo sapiens GN=DIAPH1 PE=2 SV=1;tr|H9KV28|H9KV28_HUMAN Protein diaphanous homolog 1 OS=Homo sapiens GN=DIAPH1 PE=1 SV=2;tr|A0A140T8Z0|A0A140T8Z0_HUMAN Protein diaphanous homolog 1 OS=Homo sapiens GN=D
16.3389	17.5525	16.2007	16.0023	17.3969	17.38	Homo sapiens	1.5172	3851600	2	0	0	0	0	0	0	0.0092213		0.124202	0.229085	E7ETN8;Q8NF03;Q96PP8	E7ETN8;Q8NF03;Q96PP8	Guanylate-binding protein 5	GBP5;FLJ00401	tr|E7ETN8|E7ETN8_HUMAN Guanylate-binding protein 5 (Fragment) OS=Homo sapiens GN=GBP5 PE=1 SV=1;tr|Q8NF03|Q8NF03_HUMAN FLJ00401 protein (Fragment) OS=Homo sapiens GN=FLJ00401 PE=2 SV=1;sp|Q96PP8|GBP5_HUMAN Guanylate-binding protein 5 OS=Homo sapiens GN=GBP
23.0517	23.1611	23.0731	23.4149	23.3097	23.2378	Homo sapiens	286.11	386430000	361	13	11	16	20	22	22	0		1.17565	0.22551	A0A090N8Y2;P13667;C9JMN9	A0A090N8Y2;P13667	Protein disulfide-isomerase A4	ERP70;PDIA4	tr|A0A090N8Y2|A0A090N8Y2_HUMAN Protein disulfide-isomerase A4 OS=Homo sapiens GN=ERP70 PE=2 SV=1;sp|P13667|PDIA4_HUMAN Protein disulfide-isomerase A4 OS=Homo sapiens GN=PDIA4 PE=1 SV=2
16.9485	17.5443	17.2233	17.3841	17.5988	17.4049	Homo sapiens	16.733	4592400	15	0	0	0	1	1	1	0		0.455544	0.223909	M0R054;B4DY66;M0QX65;B3KNJ4;A0A024R0R4;Q9UBE0;M0QYM8	M0R054;B4DY66;M0QX65;B3KNJ4;A0A024R0R4;Q9UBE0;M0QYM8	SUMO-activating enzyme subunit 1;SUMO-activating enzyme subunit 1, N-terminally processed	SAE1	tr|M0R054|M0R054_HUMAN SUMO-activating enzyme subunit 1 (Fragment) OS=Homo sapiens GN=SAE1 PE=1 SV=1;tr|B4DY66|B4DY66_HUMAN cDNA FLJ58436, highly similar to Ubiquitin-like 1-activating enzyme E1A OS=Homo sapiens PE=2 SV=1;tr|M0QX65|M0QX65_HUMAN SUMO-activa
15.7751	17.1017	16.0793	16.6001	16.8489	16.1583	Homo sapiens	1.8064	1130100	5	0	0	1	1	1	1	0.0026724		0.169677	0.217119	M0R088;E9PCT1;A0A0S2Z4W1;A9Z1X7;B7Z7U0;A0A0S2Z4Z6;Q8IYB3	M0R088;E9PCT1;A0A0S2Z4W1;A9Z1X7;B7Z7U0;A0A0S2Z4Z6;Q8IYB3	Serine/arginine repetitive matrix protein 1	SRRM1	tr|M0R088|M0R088_HUMAN Serine/arginine repetitive matrix protein 1 (Fragment) OS=Homo sapiens GN=SRRM1 PE=1 SV=1;tr|E9PCT1|E9PCT1_HUMAN Serine/arginine repetitive matrix protein 1 OS=Homo sapiens GN=SRRM1 PE=1 SV=3;tr|A0A0S2Z4W1|A0A0S2Z4W1_HUMAN Serine/arg
17.5478	17.2607	17.017	18.3661	18.1033	16.0024	Homo sapiens	5.3858	7415300	8	1	1	0	2	1	0	0		0.09456	0.215436	Q9UEH5;Q6IPW4;Q6IB76;A8K750;E7EPT4;P19404	Q9UEH5;Q6IPW4;Q6IB76;A8K750;E7EPT4;P19404	NADH dehydrogenase [ubiquinone] flavoprotein 2, mitochondrial	NDUFV2	tr|Q9UEH5|Q9UEH5_HUMAN 24-kDa subunit of complex I (Fragment) OS=Homo sapiens GN=NDUFV2 PE=4 SV=1;tr|Q6IPW4|Q6IPW4_HUMAN NADH dehydrogenase (Ubiquinone) flavoprotein 2, 24kDa OS=Homo sapiens GN=NDUFV2 PE=2 SV=1;tr|Q6IB76|Q6IB76_HUMAN NDUFV2 protein OS=Homo
23.7982	23.7056	23.8267	24.0211	23.9292	24.025	Homo sapiens	323.31	412830000	437	36	30	35	44	40	44	0		1.33119	0.214998	A0A024R1N1;P35579;A0A0U4BW16;Q86XU5;B4E3S1;Q6ZNL4;P35580;Q99529;A0A024QZJ6;A0A024QZJ4;B1PS43;P35749;Q5BKV1;B1AH99;O14729;O14794;Q7Z7R0;Q68D89;E7ERA5;Q9UMJ0;A8CLL2;Q2PS10;G1UI33;Q66K75;B4DFX9;B4DRV3;B4E0I9;Q59EV3;A5YM51;V9HWC1;A0A087X0T3;P12883;P13535;Q9UKX3;Q9Y623;P13533;P12882;P11055;Q9UKX2;A7E2Y1	A0A024R1N1;P35579;A0A0U4BW16;Q86XU5	Myosin-9	MYH9	tr|A0A024R1N1|A0A024R1N1_HUMAN Myosin, heavy polypeptide 9, non-muscle, isoform CRA_a OS=Homo sapiens GN=MYH9 PE=3 SV=1;sp|P35579|MYH9_HUMAN Myosin-9 OS=Homo sapiens GN=MYH9 PE=1 SV=4;tr|A0A0U4BW16|A0A0U4BW16_HUMAN Non-muscle myosin heavy chain 9 OS=Homo s
15.4371	16.257	16.6235	17.2428	15.8894	15.8273	Homo sapiens	1.7875	919620	2	0	0	0	1	0	0	0.0031983		0.126355	0.213967	A0A140VJJ2;P10768	A0A140VJJ2;P10768	S-formylglutathione hydrolase	ESD	tr|A0A140VJJ2|A0A140VJJ2_HUMAN S-formylglutathione hydrolase OS=Homo sapiens GN=ESD PE=2 SV=1;sp|P10768|ESTD_HUMAN S-formylglutathione hydrolase OS=Homo sapiens GN=ESD PE=1 SV=2
18.4071	19.5447	19.0538	19.081	19.1145	19.4494	Homo sapiens	21.195	21454000	44	1	2	1	3	2	2	0		0.218734	0.213128	B4DNM8;Q32P28;Q68CW0;H7C2W6;E2QRI1;B4DTG8	B4DNM8;Q32P28;Q68CW0	Prolyl 3-hydroxylase 1	LEPRE1;DKFZp547C166	tr|B4DNM8|B4DNM8_HUMAN cDNA FLJ53395, highly similar to Prolyl 3-hydroxylase 1 (EC 1.14.11.7) OS=Homo sapiens PE=2 SV=1;sp|Q32P28|P3H1_HUMAN Prolyl 3-hydroxylase 1 OS=Homo sapiens GN=P3H1 PE=1 SV=2;tr|Q68CW0|Q68CW0_HUMAN Uncharacterized protein DKFZp547C16
19.9401	19.1385	19.3296	18.9349	20.082	20.0298	Homo sapiens	67.368	33706000	58	2	1	3	3	6	4	0		0.167609	0.212842	O95831;A0A140VK04;E9PMA0;Q5RZA0;Q5RZ99	O95831	Apoptosis-inducing factor 1, mitochondrial	AIFM1	sp|O95831|AIFM1_HUMAN Apoptosis-inducing factor 1, mitochondrial OS=Homo sapiens GN=AIFM1 PE=1 SV=1
16.0622	16.0677	17.2033	16.8751	16.8109	16.2837	Homo sapiens	109.66	12459000	46	0	0	0	0	1	0	0		0.17662	0.212173	Q14571	Q14571	Inositol 1,4,5-trisphosphate receptor type 2	ITPR2	sp|Q14571|ITPR2_HUMAN Inositol 1,4,5-trisphosphate receptor type 2 OS=Homo sapiens GN=ITPR2 PE=1 SV=2
18.7538	16.1794	19.0089	19.9512	15.9317	18.6837	Homo sapiens	6.4407	9856400	13	1	0	1	1	0	1	0		0.0449039	0.208183	Q5IRN4;H0YM62;D6RG14;D6RB91;A0A1B0GTW4;D6RG21;D6RCM6;Q05BX2;D6RJA7;A0A0D9SET2;D6R942;D6RC63;D8L7E9;D6RJG6;A0A0D9SFD0;A0A0R4J2G5;A0A1B0GV32;A0A024RAL6;A0A0D9SGI5;B2R681;A0A024RAL7;A8K720;A0A0S2Z417;A0A0S2Z454;A0A0S2Z4N0;A0A0S2Z453;Q4LE66;Q06413;Q02078;Q14814	Q5IRN4;H0YM62;D6RG14;D6RB91;A0A1B0GTW4;D6RG21;D6RCM6;Q05BX2;D6RJA7;A0A0D9SET2;D6R942;D6RC63;D8L7E9;D6RJG6;A0A0D9SFD0;A0A0R4J2G5;A0A1B0GV32;A0A024RAL6;A0A0D9SGI5;B2R681;A0A024RAL7;A8K720;A0A0S2Z417;A0A0S2Z454;A0A0S2Z4N0;A0A0S2Z453;Q4LE66;Q06413;Q02078;Q14814	Myocyte-specific enhancer factor 2C;Myocyte-specific enhancer factor 2A;Myocyte-specific enhancer factor 2D	MEF2D/DAZAP1 fusion;MEF2A;MEF2C;MEF2D;MEF2D variant protein	tr|Q5IRN4|Q5IRN4_HUMAN Myocyte enhancer factor 2D/deleted in azoospermia associated protein 1 fusion protein OS=Homo sapiens GN=MEF2D/DAZAP1 fusion PE=2 SV=1;tr|H0YM62|H0YM62_HUMAN Myocyte-specific enhancer factor 2A (Fragment) OS=Homo sapiens GN=MEF2A PE=
17.7912	16.5952	15.3927	16.1438	16.6765	17.5828	Homo sapiens	2.528	1535400	2	1	0	0	0	0	1	0.00059809		0.0855031	0.208021	A8MU58;F8W950;B2R7M3;A0A024QZY1;Q13155	A8MU58;F8W950;B2R7M3;A0A024QZY1;Q13155	Aminoacyl tRNA synthase complex-interacting multifunctional protein 2	AIMP2;JTV1	tr|A8MU58|A8MU58_HUMAN Aminoacyl tRNA synthase complex-interacting multifunctional protein 2 OS=Homo sapiens GN=AIMP2 PE=1 SV=2;tr|F8W950|F8W950_HUMAN Aminoacyl tRNA synthase complex-interacting multifunctional protein 2 OS=Homo sapiens GN=AIMP2 PE=1 SV=1;
16.491	16.9423	15.3769	15.9452	16.3645	17.1169	Homo sapiens	4.7559	2598100	7	0	0	0	2	3	1	0		0.121393	0.205474	A5PLK7;A0A024RAC5;Q9P258	A5PLK7;A0A024RAC5;Q9P258	Protein RCC2	RCC2	tr|A5PLK7|A5PLK7_HUMAN RCC2 protein (Fragment) OS=Homo sapiens GN=RCC2 PE=2 SV=1;tr|A0A024RAC5|A0A024RAC5_HUMAN Regulator of chromosome condensation 2, isoform CRA_a OS=Homo sapiens GN=RCC2 PE=4 SV=1;sp|Q9P258|RCC2_HUMAN Protein RCC2 OS=Homo sapiens GN=RCC
17.6034	16.338	19.2558	18.1068	17.9181	17.7851	Homo sapiens	9.8479	7304200	17	0	0	1	1	1	1	0		0.0796453	0.204285	B2R8G6;A0A024R7P2;B7Z6M0;Q14318;A0A0A0MTJ1;U3KQI1;U3KQ64;M0R2K9	B2R8G6;A0A024R7P2;B7Z6M0;Q14318;A0A0A0MTJ1;U3KQI1;U3KQ64	Peptidyl-prolyl cis-trans isomerase FKBP8	FKBP8	tr|B2R8G6|B2R8G6_HUMAN Peptidylprolyl isomerase OS=Homo sapiens PE=2 SV=1;tr|A0A024R7P2|A0A024R7P2_HUMAN Peptidylprolyl isomerase OS=Homo sapiens GN=FKBP8 PE=4 SV=1;tr|B7Z6M0|B7Z6M0_HUMAN Peptidylprolyl isomerase OS=Homo sapiens PE=2 SV=1;sp|Q14318|FKBP8_H
21.1392	21.0577	21.5644	21.9379	21.3133	21.1201	Homo sapiens	68.907	85958000	96	8	7	6	5	8	5	0		0.25267	0.203341	A0A024R8L0;J3QLS3;Q9Y2R9;J3QQS1;J3QKW2;J3KSI8	A0A024R8L0;J3QLS3;Q9Y2R9;J3QQS1;J3QKW2;J3KSI8	28S ribosomal protein S7, mitochondrial	MRPS7	tr|A0A024R8L0|A0A024R8L0_HUMAN Mitochondrial ribosomal protein S7, isoform CRA_a OS=Homo sapiens GN=MRPS7 PE=4 SV=1;tr|J3QLS3|J3QLS3_HUMAN 28S ribosomal protein S7, mitochondrial OS=Homo sapiens GN=MRPS7 PE=1 SV=1;sp|Q9Y2R9|RT07_HUMAN 28S ribosomal protein
20.5941	20.8343	21.0614	21.0789	20.7703	21.2468	Homo sapiens	47.974	84505000	76	3	3	2	6	6	5	0		0.390247	0.202054	P25774;U3KPS4;U3KQE7	P25774;U3KPS4;U3KQE7	Cathepsin S	CTSS	sp|P25774|CATS_HUMAN Cathepsin S OS=Homo sapiens GN=CTSS PE=1 SV=3;tr|U3KPS4|U3KPS4_HUMAN Cathepsin S (Fragment) OS=Homo sapiens GN=CTSS PE=1 SV=1;tr|U3KQE7|U3KQE7_HUMAN Cathepsin S (Fragment) OS=Homo sapiens GN=CTSS PE=1 SV=1
16.498	17.3856	15.9374	17.5407	15.3523	17.5276	Homo sapiens	5.4141	3020000	6	1	1	1	0	0	0	0		0.078732	0.199881	Q9H072;A0A024R5X7;O76031	Q9H072;A0A024R5X7;O76031	ATP-dependent Clp protease ATP-binding subunit clpX-like, mitochondrial	DKFZp586J151;CLPX	tr|Q9H072|Q9H072_HUMAN Uncharacterized protein DKFZp586J151 OS=Homo sapiens GN=DKFZp586J151 PE=2 SV=1;tr|A0A024R5X7|A0A024R5X7_HUMAN ClpX caseinolytic peptidase X homolog (E. coli), isoform CRA_a OS=Homo sapiens GN=CLPX PE=4 SV=1;sp|O76031|CLPX_HUMAN ATP-d
16.7626	16.3464	18.161	18.078	17.1182	16.6726	Homo sapiens	35.499	2719200	15	0	0	2	1	0	0	0		0.0974514	0.199593	Q6IB58;Q5ST80;Q53HQ0;O75955;A0A140T9W4;A2VCL5;A0A140T9R1;A0A140T907;A0A140T974;A2AB13;A2AB11;A0A0G2JJQ6;A0A140T9X0;A2AB12;A2AB09;A2AB10	Q6IB58;Q5ST80;Q53HQ0;O75955;A0A140T9W4;A2VCL5;A0A140T9R1	Flotillin-1	FLOT1	tr|Q6IB58|Q6IB58_HUMAN FLOT1 protein OS=Homo sapiens GN=FLOT1 PE=2 SV=1;tr|Q5ST80|Q5ST80_HUMAN FLOT1 OS=Homo sapiens GN=FLOT1 PE=2 SV=1;tr|Q53HQ0|Q53HQ0_HUMAN Flotillin 1 variant (Fragment) OS=Homo sapiens PE=2 SV=1;sp|O75955|FLOT1_HUMAN Flotillin-1 OS=Hom
19.5228	19.0098	19.3739	19.563	19.6085	19.3272	Homo sapiens	21.666	25317000	27	3	2	2	3	3	2	0		0.42289	0.1974	Q9NUF9;Q13232;H3BPR2;H3BPD9;H3BMQ7;H3BRA8	Q9NUF9;Q13232;H3BPR2	Nucleoside diphosphate kinase;Nucleoside diphosphate kinase 3	c371H6.2;NME3	tr|Q9NUF9|Q9NUF9_HUMAN Nucleoside diphosphate kinase (Fragment) OS=Homo sapiens GN=c371H6.2 PE=3 SV=1;sp|Q13232|NDK3_HUMAN Nucleoside diphosphate kinase 3 OS=Homo sapiens GN=NME3 PE=1 SV=2;tr|H3BPR2|H3BPR2_HUMAN Nucleoside diphosphate kinase OS=Homo sapien
18.5485	19.0061	16.9947	18.3778	18.2162	18.546	Homo sapiens	13.823	8093900	18	2	2	0	2	1	1	0		0.108129	0.196884	H0YDD4;B4DJX1;Q86YI5;A0A024R3D8;P10515;B4DS43;B4DLQ2;E9PEJ4;Q01991;B4E1P6;Q16791	H0YDD4;B4DJX1;Q86YI5;A0A024R3D8;P10515;B4DS43;B4DLQ2;E9PEJ4;Q01991	Acetyltransferase component of pyruvate dehydrogenase complex;Dihydrolipoyllysine-residue acetyltransferase component of pyruvate dehydrogenase complex, mitochondrial	DLAT	tr|H0YDD4|H0YDD4_HUMAN Acetyltransferase component of pyruvate dehydrogenase complex (Fragment) OS=Homo sapiens GN=DLAT PE=1 SV=1;tr|B4DJX1|B4DJX1_HUMAN Acetyltransferase component of pyruvate dehydrogenase complex OS=Homo sapiens PE=2 SV=1;tr|Q86YI5|Q86YI
20.7959	20.8121	20.3147	20.5725	20.7176	21.2202	Homo sapiens	9.85	45284000	28	4	3	3	3	3	1	0		0.281409	0.195832	F5GXX5;P61803;Q53G02;F5H895;A0A0B4J239	F5GXX5;P61803;Q53G02;F5H895;A0A0B4J239	Dolichyl-diphosphooligosaccharide--protein glycosyltransferase subunit DAD1	DAD1	tr|F5GXX5|F5GXX5_HUMAN Dolichyl-diphosphooligosaccharide--protein glycosyltransferase subunit DAD1 OS=Homo sapiens GN=DAD1 PE=1 SV=1;sp|P61803|DAD1_HUMAN Dolichyl-diphosphooligosaccharide--protein glycosyltransferase subunit DAD1 OS=Homo sapiens GN=DAD1 PE
20.5976	20.7104	20.8936	21.8313	20.1947	20.763	Homo sapiens	10.254	48030000	27	4	4	4	3	4	4	0		0.138626	0.195827	B4DWS6;B3KQJ0;Q53GQ0;A0A1B0GVY6;A0A1B0GV93;D3DR22;E9PI21	B4DWS6;B3KQJ0;Q53GQ0;A0A1B0GVY6;A0A1B0GV93;D3DR22;E9PI21	Very-long-chain 3-oxoacyl-CoA reductase	HSD17B12	tr|B4DWS6|B4DWS6_HUMAN cDNA FLJ61181, highly similar to Homo sapiens hydroxysteroid (17-beta) dehydrogenase 12 (HSD17B12), mRNA OS=Homo sapiens PE=2 SV=1;tr|B3KQJ0|B3KQJ0_HUMAN cDNA FLJ90530 fis, clone NT2RP4002187, highly similar to Homo sapiens hydroxyst
17.7095	16.3826	15.6068	16.984	16.7647	16.5372	Homo sapiens	2.6415	1547100	3	1	0	0	0	1	0	0		0.105358	0.195695	A0A024R3N3;A0A140VJE9;Q06481;B4DTV1;B4E3I5	A0A024R3N3;A0A140VJE9;Q06481;B4DTV1;B4E3I5	Amyloid-like protein 2	APLP2	tr|A0A024R3N3|A0A024R3N3_HUMAN Amyloid beta (A4)-like protein 2, isoform CRA_a OS=Homo sapiens GN=APLP2 PE=4 SV=1;tr|A0A140VJE9|A0A140VJE9_HUMAN Testicular tissue protein Li 23 OS=Homo sapiens PE=2 SV=1;sp|Q06481|APLP2_HUMAN Amyloid-like protein 2 OS=Homo
21.2905	21.4842	21.3071	21.3193	21.8193	21.5298	Homo sapiens	12.563	106890000	63	4	7	5	7	6	6	0		0.467693	0.195501	C9JW96;Q6PUJ7;Q6FHP5;Q53FV0;A8K401;P35232;E9PCW0;C9JZ20;E7ESE2;D6RBK0;A8K9G2;Q9BSE8	C9JW96;Q6PUJ7;Q6FHP5;Q53FV0;A8K401;P35232;E9PCW0;C9JZ20;E7ESE2	Prohibitin	PHB;HEL-S-54e	tr|C9JW96|C9JW96_HUMAN Prohibitin (Fragment) OS=Homo sapiens GN=PHB PE=1 SV=2;tr|Q6PUJ7|Q6PUJ7_HUMAN Epididymis luminal protein 215 OS=Homo sapiens GN=HEL-215 PE=2 SV=1;tr|Q6FHP5|Q6FHP5_HUMAN PHB protein (Fragment) OS=Homo sapiens GN=PHB PE=2 SV=1;tr|Q53FV
20.7316	20.5009	20.6504	20.8068	20.7768	20.8774	Homo sapiens	24.878	51338000	76	2	3	3	5	3	3	0		0.917587	0.192694	Q92665	Q92665	28S ribosomal protein S31, mitochondrial	MRPS31	sp|Q92665|RT31_HUMAN 28S ribosomal protein S31, mitochondrial OS=Homo sapiens GN=MRPS31 PE=1 SV=3
17.5609	16.0012	17.0124	17.582	16.5966	16.9707	Homo sapiens	11.708	1557800	4	0	0	0	1	0	0	0		0.121213	0.19161	Q53HG1;Q9UI09	Q53HG1;Q9UI09	NADH dehydrogenase [ubiquinone] 1 alpha subcomplex subunit 12	NDUFA12	tr|Q53HG1|Q53HG1_HUMAN NADH dehydrogenase [ubiquinone] 1 alpha subcomplex subunit 12 (Fragment) OS=Homo sapiens PE=2 SV=1;sp|Q9UI09|NDUAC_HUMAN NADH dehydrogenase [ubiquinone] 1 alpha subcomplex subunit 12 OS=Homo sapiens GN=NDUFA12 PE=1 SV=1
16.3308	17.9478	18.221	18.9472	18.0182	16.1084	Homo sapiens	5.2359	7821300	16	1	2	2	1	1	2	0		0.0610582	0.191373	A0A024RDV5;A0A024RDT9;Q9Y2H6;H7C507;G5E9X3	A0A024RDV5;A0A024RDT9;Q9Y2H6	Fibronectin type-III domain-containing protein 3A	FNDC3A	tr|A0A024RDV5|A0A024RDV5_HUMAN Fibronectin type III domain containing 3A, isoform CRA_b OS=Homo sapiens GN=FNDC3A PE=4 SV=1;tr|A0A024RDT9|A0A024RDT9_HUMAN Fibronectin type III domain containing 3A, isoform CRA_d OS=Homo sapiens GN=FNDC3A PE=4 SV=1;sp|Q9Y2H
22.4128	22.236	22.2394	22.6409	22.5195	22.2988	Homo sapiens	135.16	156550000	93	5	5	4	7	6	7	0		0.615571	0.190297	Q59H57;B4DR70;A8K4H1;Q8TBR3;Q6IBQ5;H3BPE7;Q13344;P35637;Q70T18	Q59H57;B4DR70;A8K4H1;Q8TBR3;Q6IBQ5;H3BPE7;Q13344;P35637;Q70T18	RNA-binding protein FUS	FUS	tr|Q59H57|Q59H57_HUMAN Fusion (Involved in t(12;16) in malignant liposarcoma) isoform a variant (Fragment) OS=Homo sapiens PE=2 SV=1;tr|B4DR70|B4DR70_HUMAN cDNA FLJ58049, highly similar to RNA-binding protein FUS OS=Homo sapiens PE=2 SV=1;tr|A8K4H1|A8K4H1_
21.0556	21.4258	21.3399	21.676	21.0318	21.6821	Homo sapiens	50.84	79442000	71	5	4	5	7	7	7	0		0.286405	0.18951	A0A024R845;P61106;X6RFL8	A0A024R845;P61106;X6RFL8	Ras-related protein Rab-14	RAB14	tr|A0A024R845|A0A024R845_HUMAN RAB14, member RAS oncogene family, isoform CRA_a OS=Homo sapiens GN=RAB14 PE=4 SV=1;sp|P61106|RAB14_HUMAN Ras-related protein Rab-14 OS=Homo sapiens GN=RAB14 PE=1 SV=4;tr|X6RFL8|X6RFL8_HUMAN Ras-related protein Rab-14 (Fragme
17.805	16.2602	15.8317	17.3248	18.0549	15.0809	Homo sapiens	4.9901	745670	6	0	0	0	1	2	1	0		0.0567253	0.187904	B4DDD6;Q9UJU6;B4DUF9;Q59FH4;H0Y5J4;B4DDU5;B4DKZ4;B4DXL9;F8WC20;F8WBB2;F8WFE1;F8WBG8;B4DNX5	B4DDD6;Q9UJU6;B4DUF9;Q59FH4;H0Y5J4;B4DDU5;B4DKZ4;B4DXL9	Drebrin-like protein	DBNL	tr|B4DDD6|B4DDD6_HUMAN Drebrin-like protein OS=Homo sapiens GN=DBNL PE=1 SV=1;sp|Q9UJU6|DBNL_HUMAN Drebrin-like protein OS=Homo sapiens GN=DBNL PE=1 SV=1;tr|B4DUF9|B4DUF9_HUMAN cDNA FLJ59432, highly similar to Drebrin-like protein OS=Homo sapiens PE=2 SV=1
18.9789	19.3547	17.2196	19.477	18.956	17.6835	Homo sapiens	60.352	14708000	25	1	1	0	1	1	0	0		0.0730803	0.187707	Q0VD83;Q9NS13	Q0VD83;Q9NS13	Apolipoprotein B receptor	APOBR;APOB48R	sp|Q0VD83|APOBR_HUMAN Apolipoprotein B receptor OS=Homo sapiens GN=APOBR PE=1 SV=2;tr|Q9NS13|Q9NS13_HUMAN Placenta apolipoprotein B48 receptor type 2 OS=Homo sapiens GN=APOB48R PE=2 SV=1
16.668	16.3894	16.3717	16.7513	16.496	16.7406	Homo sapiens	2.1083	1942800	6	0	0	0	0	0	0	0.00056593		0.552189	0.186285	A0A024R850;Q96E11	A0A024R850;Q96E11	Ribosome-recycling factor, mitochondrial	MRRF	tr|A0A024R850|A0A024R850_HUMAN Mitochondrial ribosome recycling factor, isoform CRA_a OS=Homo sapiens GN=MRRF PE=4 SV=1;sp|Q96E11|RRFM_HUMAN Ribosome-recycling factor, mitochondrial OS=Homo sapiens GN=MRRF PE=1 SV=1
22.7384	22.7867	22.8096	23.0422	22.6923	23.1318	Homo sapiens	104.77	201070000	89	10	10	11	11	11	12	0		0.492661	0.177238	J3KTA4;B5BUE6;P17844;B4DN41;B4DNG2;Q7Z2V5;Q59E92;J3QRQ7;J3KRZ1;J3QSF1;J3QR02;J3KRX8;C1IK54;X6RLV5	J3KTA4;B5BUE6;P17844;B4DN41;B4DNG2;Q7Z2V5;Q59E92	Probable ATP-dependent RNA helicase DDX5	DDX5;DKFZp686J01190	tr|J3KTA4|J3KTA4_HUMAN Probable ATP-dependent RNA helicase DDX5 OS=Homo sapiens GN=DDX5 PE=1 SV=1;tr|B5BUE6|B5BUE6_HUMAN ATP-dependent RNA helicase DDX5 (Fragment) OS=Homo sapiens GN=DDX5 PE=2 SV=1;sp|P17844|DDX5_HUMAN Probable ATP-dependent RNA helicase D
17.5107	16.7004	16.1555	17.2286	16.2148	17.4546	Homo sapiens	2.7813	940920	3	2	1	1	0	0	0	0		0.109471	0.177132	A8K940;Q66K74;M0R1M7;M0QXQ9;M0R1J2;M0QY41	A8K940;Q66K74;M0R1M7	Microtubule-associated protein 1S;MAP1S heavy chain;MAP1S light chain	MAP1S	tr|A8K940|A8K940_HUMAN cDNA FLJ77630, highly similar to Homo sapiens BPY2 interacting protein 1, mRNA OS=Homo sapiens PE=1 SV=1;sp|Q66K74|MAP1S_HUMAN Microtubule-associated protein 1S OS=Homo sapiens GN=MAP1S PE=1 SV=2;tr|M0R1M7|M0R1M7_HUMAN Microtubule-as
17.5014	15.3113	16.738	17.0567	16.7053	16.3129	Homo sapiens	2.5344	1769200	14	1	0	0	0	0	0	0.0005988		0.0859471	0.174696	M0QX47;M0QYG8;M0R1D2;M0R0C1;Q8TDZ6;O60234	M0QX47;M0QYG8;M0R1D2;M0R0C1;Q8TDZ6;O60234	Glia maturation factor gamma	GMFG	tr|M0QX47|M0QX47_HUMAN Glia maturation factor gamma OS=Homo sapiens GN=GMFG PE=1 SV=1;tr|M0QYG8|M0QYG8_HUMAN Glia maturation factor gamma OS=Homo sapiens GN=GMFG PE=1 SV=1;tr|M0R1D2|M0R1D2_HUMAN Glia maturation factor gamma OS=Homo sapiens GN=GMFG PE=1 SV=
21.0875	21.0995	20.9132	21.0954	21.1345	21.3925	Homo sapiens	30.047	74171000	123	5	5	6	8	8	9	0		0.589653	0.174052	P38606;C9JA17;C9JVW8;B7Z2V6;B6KAW0	P38606	V-type proton ATPase catalytic subunit A	ATP6V1A	sp|P38606|VATA_HUMAN V-type proton ATPase catalytic subunit A OS=Homo sapiens GN=ATP6V1A PE=1 SV=2
17.1848	16.2668	16.9647	16.0694	17.4184	17.4488	Homo sapiens	2.2226	3699400	2	0	0	0	0	1	1	0.00057438		0.110398	0.173422	U3KQE2;K7EM73;K7EIV0;A0A075B7C0;K7ELJ7;A0A0C4DGQ5;P04632;U3KPR7;K7EKD8	U3KQE2;K7EM73;K7EIV0;A0A075B7C0;K7ELJ7;A0A0C4DGQ5;P04632;U3KPR7;K7EKD8	Calpain small subunit 1	CAPNS1	tr|U3KQE2|U3KQE2_HUMAN Calpain small subunit 1 (Fragment) OS=Homo sapiens GN=CAPNS1 PE=1 SV=1;tr|K7EM73|K7EM73_HUMAN Calpain small subunit 1 (Fragment) OS=Homo sapiens GN=CAPNS1 PE=1 SV=1;tr|K7EIV0|K7EIV0_HUMAN Calpain small subunit 1 (Fragment) OS=Homo sa
16.684	15.8649	16.065	15.8817	16.7574	16.4949	Homo sapiens	2.411	3614800	4	0	0	0	0	0	0	0.0005872		0.170058	0.173352	A0A096LNZ9;A0A096LPJ4;P05161	A0A096LNZ9;A0A096LPJ4;P05161	Ubiquitin-like protein ISG15	ISG15	tr|A0A096LNZ9|A0A096LNZ9_HUMAN Ubiquitin-like protein ISG15 (Fragment) OS=Homo sapiens GN=ISG15 PE=1 SV=6;tr|A0A096LPJ4|A0A096LPJ4_HUMAN Ubiquitin-like protein ISG15 OS=Homo sapiens GN=ISG15 PE=1 SV=1;sp|P05161|ISG15_HUMAN Ubiquitin-like protein ISG15 OS=H
20.2706	20.0413	20.9062	20.8048	20.3265	20.606	Homo sapiens	22.487	36855000	65	6	5	8	5	7	10	0		0.210998	0.173094	A0A0S2Z430;Q16822;Q6IB91;H0YML5;B4DW73;A0A0A0MS74;A0A0S2Z451;H0YM31;A0A0S2Z4C0;H0YMU6;H0YNG4;H0YMA5;B4E1E8;P35558	A0A0S2Z430;Q16822;Q6IB91;H0YML5;B4DW73;A0A0A0MS74;A0A0S2Z451;H0YM31	Phosphoenolpyruvate carboxykinase [GTP], mitochondrial	PCK2	tr|A0A0S2Z430|A0A0S2Z430_HUMAN Phosphoenolpyruvate carboxykinase 2 isoform 1 (Fragment) OS=Homo sapiens GN=PCK2 PE=2 SV=1;sp|Q16822|PCKGM_HUMAN Phosphoenolpyruvate carboxykinase [GTP], mitochondrial OS=Homo sapiens GN=PCK2 PE=1 SV=3;tr|Q6IB91|Q6IB91_HUMAN
16.446	16.7427	17.0064	17.4652	16.96	16.2839	Homo sapiens	2.1119	2597200	5	0	0	0	0	0	0	0.00056625		0.157896	0.171324	E9PRH9;H0YF33;O95138;Q9P1N1;Q5T624;Q5T626;B4DS57;Q53H03;P49321;H0YDS9;E9PI86	E9PRH9;H0YF33;O95138;Q9P1N1;Q5T624;Q5T626;B4DS57;Q53H03;P49321;H0YDS9;E9PI86	Nuclear autoantigenic sperm protein	NASP	tr|E9PRH9|E9PRH9_HUMAN Nuclear autoantigenic sperm protein (Fragment) OS=Homo sapiens GN=NASP PE=1 SV=1;tr|H0YF33|H0YF33_HUMAN Nuclear autoantigenic sperm protein (Fragment) OS=Homo sapiens GN=NASP PE=1 SV=1;tr|O95138|O95138_HUMAN Nuclear autoantigenic spe
19.2267	19.3804	19.9953	19.5236	19.814	19.7747	Homo sapiens	12.85	30031000	29	2	1	2	2	2	3	0		0.244596	0.169925	A0A024R3W7;P24534;C9JZW3;F8WF65;F2Z2G2;A4D1M6	A0A024R3W7;P24534;C9JZW3	Elongation factor 1-beta	EEF1B2	tr|A0A024R3W7|A0A024R3W7_HUMAN Eukaryotic translation elongation factor 1 beta 2, isoform CRA_a OS=Homo sapiens GN=EEF1B2 PE=3 SV=1;sp|P24534|EF1B_HUMAN Elongation factor 1-beta OS=Homo sapiens GN=EEF1B2 PE=1 SV=3;tr|C9JZW3|C9JZW3_HUMAN Elongation factor 1
23.3603	23.6112	23.6046	23.5854	23.8714	23.6247	Homo sapiens	323.31	388170000	307	16	16	17	16	19	21	0		0.521927	0.168477	V9HW80;P55072;Q96IF9;Q0IIN5;Q9NTC4;Q9HAP1;Q9HAP0;C9IZA5;C9JUP7	V9HW80;P55072;Q96IF9;Q0IIN5	Transitional endoplasmic reticulum ATPase	HEL-S-70;VCP	tr|V9HW80|V9HW80_HUMAN Epididymis luminal protein 220 OS=Homo sapiens GN=HEL-S-70 PE=2 SV=1;sp|P55072|TERA_HUMAN Transitional endoplasmic reticulum ATPase OS=Homo sapiens GN=VCP PE=1 SV=4;tr|Q96IF9|Q96IF9_HUMAN VCP protein (Fragment) OS=Homo sapiens GN=VCP
21.8332	21.6931	21.6867	21.7416	21.9899	21.9782	Homo sapiens	47.697	110880000	69	2	2	2	3	4	3	0		0.657494	0.165579	P60866;E5RIP1;E5RJX2;G3XAN0	P60866;E5RIP1;E5RJX2	40S ribosomal protein S20	RPS20	sp|P60866|RS20_HUMAN 40S ribosomal protein S20 OS=Homo sapiens GN=RPS20 PE=1 SV=1;tr|E5RIP1|E5RIP1_HUMAN 40S ribosomal protein S20 OS=Homo sapiens GN=RPS20 PE=1 SV=1;tr|E5RJX2|E5RJX2_HUMAN 40S ribosomal protein S20 OS=Homo sapiens GN=RPS20 PE=1 SV=1
16.6363	16.6658	17.7631	16.7404	17.5615	17.2518	Homo sapiens	1.8334	1666700	3	0	0	1	1	0	1	0.002154		0.126352	0.162832	Q53GG3;B3KN57;B3KML1;O60749	Q53GG3;B3KN57;B3KML1;O60749	Sorting nexin-2	SNX2	tr|Q53GG3|Q53GG3_HUMAN Sorting nexin 2 variant (Fragment) OS=Homo sapiens PE=2 SV=1;tr|B3KN57|B3KN57_HUMAN cDNA FLJ13654 fis, clone PLACE1011477, highly similar to Sorting nexin-2 OS=Homo sapiens PE=2 SV=1;tr|B3KML1|B3KML1_HUMAN cDNA FLJ11308 fis, clone PL
20.6242	20.5407	20.1509	20.9138	20.3675	20.5147	Homo sapiens	7.1362	49649000	30	2	1	1	2	1	4	0		0.267129	0.160088	B4DQT8;A0A024R2D4;Q9NVJ2;B4E1J8;A0A024R977;Q96BM9;B2R7U5	B4DQT8;A0A024R2D4;Q9NVJ2;B4E1J8	ADP-ribosylation factor-like protein 8B	ARL8B	tr|B4DQT8|B4DQT8_HUMAN cDNA FLJ61158, highly similar to ADP-ribosylation factor-like protein 8B OS=Homo sapiens PE=2 SV=1;tr|A0A024R2D4|A0A024R2D4_HUMAN ADP-ribosylation factor-like 8B, isoform CRA_b OS=Homo sapiens GN=ARL8B PE=3 SV=1;sp|Q9NVJ2|ARL8B_HUMAN
17.3846	18.001	18.1551	17.9895	17.9325	18.0962	Homo sapiens	6.8819	4838100	10	1	1	1	3	2	4	0		0.239739	0.159159	E7EX73;B4DSI9;E9PGM1;E7EUU4;B4DGF1;B2RU10;B2RU06;Q4LE58;Q04637;Q96I65;H7C0V6;H7C044;C9J6B6;C9J2Z7;C9K073;C9JF13	E7EX73;B4DSI9;E9PGM1;E7EUU4;B4DGF1;B2RU10;B2RU06;Q4LE58;Q04637;Q96I65	Eukaryotic translation initiation factor 4 gamma 1	EIF4G1;EIF4G1 variant protein	tr|E7EX73|E7EX73_HUMAN Eukaryotic translation initiation factor 4 gamma 1 OS=Homo sapiens GN=EIF4G1 PE=1 SV=1;tr|B4DSI9|B4DSI9_HUMAN cDNA FLJ56483, highly similar to Eukaryotic translation initiation factor 4 gamma 1 OS=Homo sapiens PE=2 SV=1;tr|E9PGM1|E9P
17.9229	15.9101	17.4452	17.8268	16.376	17.5526	Homo sapiens	1.7982	2583000	7	0	0	0	1	0	1	0.0026709		0.0694344	0.159039	Q549U1;Q13595	Q549U1;Q13595	Transformer-2 protein homolog alpha	HSU53209;TRA2A	tr|Q549U1|Q549U1_HUMAN Putative MAPK activating protein OS=Homo sapiens GN=HSU53209 PE=2 SV=1;sp|Q13595|TRA2A_HUMAN Transformer-2 protein homolog alpha OS=Homo sapiens GN=TRA2A PE=1 SV=1
19.2661	19.7282	17.6927	18.9631	19.0008	19.1943	Homo sapiens	99.503	17782000	22	2	2	0	2	1	1	0		0.0842066	0.157063	Q16831;C9J486;C9JIP2;B4DND0;F8WD51;Q86Y75;C9K0J2	Q16831;C9J486;C9JIP2;B4DND0	Uridine phosphorylase 1	UPP1	sp|Q16831|UPP1_HUMAN Uridine phosphorylase 1 OS=Homo sapiens GN=UPP1 PE=1 SV=1;tr|C9J486|C9J486_HUMAN Uridine phosphorylase 1 (Fragment) OS=Homo sapiens GN=UPP1 PE=1 SV=1;tr|C9JIP2|C9JIP2_HUMAN Uridine phosphorylase 1 (Fragment) OS=Homo sapiens GN=UPP1 PE=
19.3737	19.397	19.4952	19.6701	19.5772	19.4739	Homo sapiens	3.664	13896000	12	1	2	2	1	1	2	0		0.811041	0.151819	F8W0G4;F8VXH9;B4DRD7;H3BRU6;B4DLC0;F8VZX2;Q15366;F8W1G6;J3QT27;Q5MJP6;E9PFP8;P57721;F8VTZ0;H3BND9	F8W0G4;F8VXH9;B4DRD7;H3BRU6;B4DLC0;F8VZX2;Q15366;F8W1G6;J3QT27;Q5MJP6;E9PFP8;P57721	Poly(rC)-binding protein 2;Poly(rC)-binding protein 3	PCBP2;PCBP3	tr|F8W0G4|F8W0G4_HUMAN Poly(rC)-binding protein 2 (Fragment) OS=Homo sapiens GN=PCBP2 PE=1 SV=1;tr|F8VXH9|F8VXH9_HUMAN Poly(rC)-binding protein 2 (Fragment) OS=Homo sapiens GN=PCBP2 PE=1 SV=1;tr|B4DRD7|B4DRD7_HUMAN cDNA FLJ54752, highly similar to Poly(rC)
20.6974	20.7881	20.6092	20.8003	20.9778	20.7681	Homo sapiens	63.179	68180000	69	4	5	5	5	5	5	0		0.673648	0.15053	Q8NBX0	Q8NBX0	Saccharopine dehydrogenase-like oxidoreductase	SCCPDH	sp|Q8NBX0|SCPDL_HUMAN Saccharopine dehydrogenase-like oxidoreductase OS=Homo sapiens GN=SCCPDH PE=1 SV=1
19.3131	19.9057	19.9428	19.8512	19.729	20.0232	Homo sapiens	41.283	34310000	25	1	2	1	4	3	3	0		0.24113	0.147268	G3V3M6;Q5TZP7;P27695;G3V5Q1;G3V3C7;G3V5D9;A0A0C4DGK8;H7C4A8;G3V5M0;G3V359	G3V3M6;Q5TZP7;P27695;G3V5Q1;G3V3C7;G3V5D9;A0A0C4DGK8	DNA-(apurinic or apyrimidinic site) lyase;DNA-(apurinic or apyrimidinic site) lyase, mitochondrial	APEX1	tr|G3V3M6|G3V3M6_HUMAN DNA-(apurinic or apyrimidinic site) lyase (Fragment) OS=Homo sapiens GN=APEX1 PE=1 SV=1;tr|Q5TZP7|Q5TZP7_HUMAN DNA-(apurinic or apyrimidinic site) lyase OS=Homo sapiens GN=APEX1 PE=2 SV=1;sp|P27695|APEX1_HUMAN DNA-(apurinic or apyrim
22.0855	21.9904	21.9416	22.0367	21.8819	22.5394	Homo sapiens	35.973	141810000	97	10	9	10	10	11	9	0		0.26391	0.146796	Q58F09;Q13724;A8K9K4;C9J8D4;B8ZZE2;C9JDQ1;B4E3B8	Q58F09;Q13724;A8K9K4;C9J8D4	Mannosyl-oligosaccharide glucosidase	GCS1;MOGS	tr|Q58F09|Q58F09_HUMAN Glucosidase I OS=Homo sapiens GN=GCS1 PE=2 SV=1;sp|Q13724|MOGS_HUMAN Mannosyl-oligosaccharide glucosidase OS=Homo sapiens GN=MOGS PE=1 SV=5;tr|A8K9K4|A8K9K4_HUMAN cDNA FLJ75504, highly similar to Homo sapiens glucosidase I, mRNA OS=H
18.8341	18.6686	18.9887	19.5393	18.8703	18.5218	Homo sapiens	3.9781	17059000	11	1	1	1	2	1	1	0		0.164222	0.146623	J3QQY2;B7Z591;J9JIE6;Q9UM00;J3KS45	J3QQY2;B7Z591;J9JIE6;Q9UM00	Transmembrane and coiled-coil domain-containing protein 1	TMCO1	tr|J3QQY2|J3QQY2_HUMAN Calcium load-activated calcium channel OS=Homo sapiens GN=TMCO1 PE=1 SV=1;tr|B7Z591|B7Z591_HUMAN Calcium load-activated calcium channel OS=Homo sapiens GN=TMCO1 PE=2 SV=1;tr|J9JIE6|J9JIE6_HUMAN Calcium load-activated calcium channel
19.2992	19.3795	19.2035	19.4288	19.4943	19.3978	Homo sapiens	4.5241	18626000	26	3	1	2	2	3	2	0		0.889928	0.146219	B2RD27;P51665;B4DXI8;H3BNT7;H3BTM8	B2RD27;P51665;B4DXI8;H3BNT7;H3BTM8	26S proteasome non-ATPase regulatory subunit 7	PSMD7	tr|B2RD27|B2RD27_HUMAN cDNA, FLJ96428, highly similar to Homo sapiens proteasome (prosome, macropain) 26S subunit, non-ATPase, 7 (Mov34 homolog) (PSMD7), mRNA OS=Homo sapiens PE=2 SV=1;sp|P51665|PSMD7_HUMAN 26S proteasome non-ATPase regulatory subunit 7 OS
22.2031	22.6084	22.6183	22.6959	22.6578	22.5133	Homo sapiens	83.294	151620000	110	9	10	12	13	12	12	0		0.369043	0.145793	A0A0S2Z4G4;A0A087WWU8;B2RDE1;A0A0S2Z4I4;Q5VU61;Q5HYB6;A0A0S2Z4G8;B4DWT5;Q8NAG3;D6R904;B4DQ80;Q8NAH0;K7EP68;K7ERG3;K7ENT6;H0YL80;B4DGC2;V9HW25;Q5TCU3;CON__Q3SX28;A7XZE4;Q5TCU8;P07951;H0YKP3;D6RFM2;Q8NI98;Q5VU62;B4E3P1;A0A024R4K5;Q6LDX7;B4DTK3;C9IZA2;K7EPV9;K7EMU5	A0A0S2Z4G4;A0A087WWU8;B2RDE1;A0A0S2Z4I4;Q5VU61;Q5HYB6;A0A0S2Z4G8;B4DWT5;Q8NAG3;D6R904		TPM3;DKFZp686J1372	tr|A0A0S2Z4G4|A0A0S2Z4G4_HUMAN Tropomyosin 3 isoform 1 (Fragment) OS=Homo sapiens GN=TPM3 PE=2 SV=1;tr|A0A087WWU8|A0A087WWU8_HUMAN Tropomyosin alpha-3 chain OS=Homo sapiens GN=TPM3 PE=1 SV=1;tr|B2RDE1|B2RDE1_HUMAN cDNA, FLJ96568, highly similar to Homo sap
21.1482	20.661	21.2479	21.6553	20.7904	21.0471	Homo sapiens	96.974	57095000	43	4	5	4	3	4	5	0		0.161672	0.145246	Q07021;I3L3Q7;I3L3B0;A8K651	Q07021;I3L3Q7;I3L3B0;A8K651	Complement component 1 Q subcomponent-binding protein, mitochondrial	C1QBP	sp|Q07021|C1QBP_HUMAN Complement component 1 Q subcomponent-binding protein, mitochondrial OS=Homo sapiens GN=C1QBP PE=1 SV=1;tr|I3L3Q7|I3L3Q7_HUMAN Complement component 1 Q subcomponent-binding protein, mitochondrial (Fragment) OS=Homo sapiens GN=C1QBP PE
22.19	22.5922	22.7387	22.6497	22.6795	22.6239	Homo sapiens	1.6607	130470000	2	1	1	1	1	1	1	0.0073337		0.32402	0.144079	C0JYZ2;D3DPG0;A0A0A0MTS7;Q8WZ42;D3DPF9;A0A0A0MRA3	C0JYZ2;D3DPG0;A0A0A0MTS7;Q8WZ42;D3DPF9;A0A0A0MRA3	Titin	TTN	tr|C0JYZ2|C0JYZ2_HUMAN Titin OS=Homo sapiens GN=TTN PE=4 SV=1;tr|D3DPG0|D3DPG0_HUMAN Titin, isoform CRA_a OS=Homo sapiens GN=TTN PE=4 SV=1;tr|A0A0A0MTS7|A0A0A0MTS7_HUMAN Titin OS=Homo sapiens GN=TTN PE=1 SV=1;sp|Q8WZ42|TITIN_HUMAN Titin OS=Homo sapiens GN=
21.632	22.2941	21.4532	21.8693	22.1234	21.816	Homo sapiens	9.5617	121090000	49	1	2	1	6	6	7	0		0.185663	0.14313	A0A024R4M0;P46781;A5D904;B5MCT8;C9JM19;B7Z732;F2Z3C0;A8MXK4	A0A024R4M0;P46781;A5D904;B5MCT8;C9JM19;B7Z732	40S ribosomal protein S9	RPS9	tr|A0A024R4M0|A0A024R4M0_HUMAN 40S ribosomal protein S9 OS=Homo sapiens GN=RPS9 PE=1 SV=1;sp|P46781|RS9_HUMAN 40S ribosomal protein S9 OS=Homo sapiens GN=RPS9 PE=1 SV=3;tr|A5D904|A5D904_HUMAN RPS9 protein (Fragment) OS=Homo sapiens GN=RPS9 PE=2 SV=1;tr|B5M
17.4571	15.9957	16.9492	16.6301	17.8907	16.2949	Homo sapiens	6.5511	1943900	7	2	0	0	0	0	0	0		0.0700177	0.137924	O15042;E7ET15;H7C4V2;B4DK81;E7EW00;H0Y8D9	O15042;E7ET15	U2 snRNP-associated SURP motif-containing protein	U2SURP	sp|O15042|SR140_HUMAN U2 snRNP-associated SURP motif-containing protein OS=Homo sapiens GN=U2SURP PE=1 SV=2;tr|E7ET15|E7ET15_HUMAN U2 snRNP-associated SURP motif-containing protein OS=Homo sapiens GN=U2SURP PE=1 SV=1
17.6505	18.2791	16.8892	17.2955	17.704	18.2282	Homo sapiens	10.576	6093600	24	1	1	0	2	1	1	0		0.0943903	0.136361	F5GXU9;Q59EI3;B2R8A9;A0A024R0K3;Q6ZSA3;F5H5P2;P12694	F5GXU9;Q59EI3;B2R8A9;A0A024R0K3;Q6ZSA3;F5H5P2;P12694	2-oxoisovalerate dehydrogenase subunit alpha, mitochondrial	BCKDHA	tr|F5GXU9|F5GXU9_HUMAN 2-oxoisovalerate dehydrogenase subunit alpha, mitochondrial (Fragment) OS=Homo sapiens GN=BCKDHA PE=4 SV=1;tr|Q59EI3|Q59EI3_HUMAN Branched chain keto acid dehydrogenase E1, alpha polypeptide variant (Fragment) OS=Homo sapiens PE=2 SV
18.9621	18.6905	16.1106	18.6888	18.5234	16.9476	Homo sapiens	50.579	14548000	26	1	3	0	1	1	0	0		0.0397454	0.132181	P01023;Q9BQ22;F8W7L3;B2R950;P20742	P01023	Alpha-2-macroglobulin	A2M	sp|P01023|A2MG_HUMAN Alpha-2-macroglobulin OS=Homo sapiens GN=A2M PE=1 SV=3
19.3784	21.1183	21.6563	20.9376	20.8442	20.7652	Homo sapiens	3.9854	61085000	20	3	1	3	2	2	2	0		0.0622531	0.131345	A8K517;P62266;D6RD47;D6RDJ2;D6RIX0;D6R9I7	A8K517;P62266;D6RD47	40S ribosomal protein S23	RPS23	tr|A8K517|A8K517_HUMAN Ribosomal protein S23, isoform CRA_a OS=Homo sapiens GN=RPS23 PE=2 SV=1;sp|P62266|RS23_HUMAN 40S ribosomal protein S23 OS=Homo sapiens GN=RPS23 PE=1 SV=3;tr|D6RD47|D6RD47_HUMAN 40S ribosomal protein S23 OS=Homo sapiens GN=RPS23 PE=1
16.8168	16.3247	16.1858	15.9786	17.5418	16.1898	Homo sapiens	1.4696	2555400	4	0	0	0	0	1	0	0.0095911		0.0804597	0.127584	Q6P587	Q6P587	Acylpyruvase FAHD1, mitochondrial	FAHD1	sp|Q6P587|FAHD1_HUMAN Acylpyruvase FAHD1, mitochondrial OS=Homo sapiens GN=FAHD1 PE=1 SV=2
22.5141	21.4147	22.5257	22.0878	22.3863	22.3555	Homo sapiens	27.432	206220000	105	5	5	5	7	8	5	0		0.111524	0.125081	P62263;H0YB22;E5RH77;A4D1M5	P62263;H0YB22;E5RH77	40S ribosomal protein S14	RPS14	sp|P62263|RS14_HUMAN 40S ribosomal protein S14 OS=Homo sapiens GN=RPS14 PE=1 SV=3;tr|H0YB22|H0YB22_HUMAN 40S ribosomal protein S14 (Fragment) OS=Homo sapiens GN=RPS14 PE=1 SV=1;tr|E5RH77|E5RH77_HUMAN 40S ribosomal protein S14 OS=Homo sapiens GN=RPS14 PE=1
18.2739	15.3881	15.7362	16.6903	16.9669	16.1129	Homo sapiens	1.8329	799170	3	0	0	0	1	1	0	0.0021529		0.0421594	0.12399	A0A087WYF7;Q6UXV4;A0A087WUX8;Q68DW4	A0A087WYF7;Q6UXV4;A0A087WUX8	MICOS complex subunit MIC27	APOOL	tr|A0A087WYF7|A0A087WYF7_HUMAN MICOS complex subunit OS=Homo sapiens GN=APOOL PE=1 SV=1;sp|Q6UXV4|MIC27_HUMAN MICOS complex subunit MIC27 OS=Homo sapiens GN=APOOL PE=1 SV=1;tr|A0A087WUX8|A0A087WUX8_HUMAN MICOS complex subunit OS=Homo sapiens GN=APOOL PE=1
20.0748	19.5661	20.3408	20.0028	19.4887	20.8597	Homo sapiens	4.8158	18091000	6	1	1	1	2	1	1	0		0.0893698	0.123131	P56134;Q53FE1	P56134;Q53FE1	ATP synthase subunit f, mitochondrial	ATP5J2	sp|P56134|ATPK_HUMAN ATP synthase subunit f, mitochondrial OS=Homo sapiens GN=ATP5J2 PE=1 SV=3;tr|Q53FE1|Q53FE1_HUMAN ATP synthase, H+ transporting, mitochondrial F0 complex, subunit f isoform 2a variant (Fragment) OS=Homo sapiens PE=2 SV=1
18.466	16.3866	18.6011	18.3988	18.343	17.0812	Homo sapiens	6.9321	7973900	10	1	0	1	1	1	0	0		0.0474738	0.123077	C9JP00;A0A0A0MQX8;Q9NR56	C9JP00;A0A0A0MQX8;Q9NR56	Muscleblind-like protein 1	MBNL1	tr|C9JP00|C9JP00_HUMAN Muscleblind-like protein 1 OS=Homo sapiens GN=MBNL1 PE=1 SV=1;tr|A0A0A0MQX8|A0A0A0MQX8_HUMAN Muscleblind-like protein 1 OS=Homo sapiens GN=MBNL1 PE=1 SV=1;sp|Q9NR56|MBNL1_HUMAN Muscleblind-like protein 1 OS=Homo sapiens GN=MBNL1 PE=1
19.7413	19.639	20.2961	20.7418	19.2377	20.0657	Homo sapiens	19.293	31182000	33	4	1	4	3	3	2	0		0.0851253	0.122908	Q8TAE8;Q7LAX7	Q8TAE8;Q7LAX7	Growth arrest and DNA damage-inducible proteins-interacting protein 1	GADD45GIP1	sp|Q8TAE8|G45IP_HUMAN Growth arrest and DNA damage-inducible proteins-interacting protein 1 OS=Homo sapiens GN=GADD45GIP1 PE=1 SV=1;tr|Q7LAX7|Q7LAX7_HUMAN CKII beta binding protein 2 OS=Homo sapiens PE=2 SV=1
17.0505	16.9839	16.7854	16.9792	17.2414	16.9678	Homo sapiens	3.9094	632410	6	0	0	0	0	0	0	0		0.384475	0.122866	O00400	O00400	Acetyl-coenzyme A transporter 1	SLC33A1	sp|O00400|ACATN_HUMAN Acetyl-coenzyme A transporter 1 OS=Homo sapiens GN=SLC33A1 PE=1 SV=1
16.0587	18.7336	17.8293	18.1295	17.4574	17.3991	Homo sapiens	19.877	4526000	14	1	1	1	1	0	1	0		0.0477908	0.121468	Q6PKC2;Q86Y74;B4DJ96;A8K3C5;J3KPP4;O95232;D6RDI2	Q6PKC2;Q86Y74;B4DJ96;A8K3C5;J3KPP4;O95232;D6RDI2	Luc7-like protein 3	CROP;LUC7L3	tr|Q6PKC2|Q6PKC2_HUMAN CROP protein (Fragment) OS=Homo sapiens GN=CROP PE=2 SV=1;tr|Q86Y74|Q86Y74_HUMAN CROP protein (Fragment) OS=Homo sapiens GN=CROP PE=2 SV=1;tr|B4DJ96|B4DJ96_HUMAN cDNA FLJ59548, highly similar to Cisplatin resistance-associated overex
20.1875	19.733	20.2782	19.9854	20.6294	19.9474	Homo sapiens	6.6573	29947000	21	2	2	2	3	2	2	0		0.151337	0.121136	D3DP46;P61009	D3DP46;P61009	Signal peptidase complex subunit 3	SPCS3	tr|D3DP46|D3DP46_HUMAN Signal peptidase complex subunit 3 homolog (S. cerevisiae), isoform CRA_a OS=Homo sapiens GN=SPCS3 PE=4 SV=1;sp|P61009|SPCS3_HUMAN Signal peptidase complex subunit 3 OS=Homo sapiens GN=SPCS3 PE=1 SV=1
16.2224	15.9352	16.5788	16.9312	16.1366	16.0261	Homo sapiens	8.4905	1820100	6	0	0	0	0	0	0	0		0.119368	0.119206	P20592;Q75MY7;C9JS04;C9JZQ9;C9JEL4;Q75MY8	P20592;Q75MY7	Interferon-induced GTP-binding protein Mx2	MX2	sp|P20592|MX2_HUMAN Interferon-induced GTP-binding protein Mx2 OS=Homo sapiens GN=MX2 PE=1 SV=1;tr|Q75MY7|Q75MY7_HUMAN MX2 (Fragment) OS=Homo sapiens GN=MX2 PE=3 SV=1
19.4618	18.7434	19.1991	19.2405	19.0608	19.4565	Homo sapiens	19.466	18547000	39	2	2	3	2	2	2	0		0.173375	0.117824	Q9UF24;Q53FM7;O75489;E9PS48	Q9UF24;Q53FM7;O75489	NADH dehydrogenase [ubiquinone] iron-sulfur protein 3, mitochondrial	DKFZp586K0821;NDUFS3	tr|Q9UF24|Q9UF24_HUMAN Uncharacterized protein DKFZp586K0821 (Fragment) OS=Homo sapiens GN=DKFZp586K0821 PE=2 SV=1;tr|Q53FM7|Q53FM7_HUMAN NADH dehydrogenase (Ubiquinone) Fe-S protein 3, 30kDa (NADH-coenzyme Q reductase) variant (Fragment) OS=Homo sapiens P
16.3807	16.8066	18.3474	18.1566	18.1019	15.6265	Homo sapiens	5.0743	8308700	8	0	0	1	1	1	0	0		0.0363011	0.11675	B4DSE4;A0A024R588;A0A024R566;B4DJU4;A0A024R5D9;A0A024R572;Q15637;B4DX42;Q14820;F8WEV5;H7C561	B4DSE4;A0A024R588;A0A024R566;B4DJU4;A0A024R5D9;A0A024R572;Q15637;B4DX42	Splicing factor 1	SF1	tr|B4DSE4|B4DSE4_HUMAN cDNA FLJ54056, highly similar to Splicing factor 1 OS=Homo sapiens PE=2 SV=1;tr|A0A024R588|A0A024R588_HUMAN Splicing factor 1, isoform CRA_d OS=Homo sapiens GN=SF1 PE=4 SV=1;tr|A0A024R566|A0A024R566_HUMAN Splicing factor 1, isoform C
16.4352	15.9981	16.1405	16.6728	16.1981	16.0503	Homo sapiens	8.2068	12249000	15	0	0	0	0	0	0	0		0.17941	0.115784	A0A024RA96;P14555;Q6DN23;Q96RW9;Q9C011;Q96RW8;Q8NI47	A0A024RA96;P14555;Q6DN23;Q96RW9	Phospholipase A(2);Phospholipase A2, membrane associated	PLA2G2A;PLA2	tr|A0A024RA96|A0A024RA96_HUMAN Phospholipase A(2) OS=Homo sapiens GN=PLA2G2A PE=3 SV=1;sp|P14555|PA2GA_HUMAN Phospholipase A2, membrane associated OS=Homo sapiens GN=PLA2G2A PE=1 SV=2;tr|Q6DN23|Q6DN23_HUMAN Phospholipase A(2) OS=Homo sapiens PE=2 SV=1;tr|Q
22.0947	22.1454	22.4539	22.3526	22.2523	22.4292	Homo sapiens	21.113	140330000	88	4	4	4	3	5	4	0		0.341757	0.113358	Q6IPH7;E7EPB3;A0PJ62;B7Z6S8;A8K7N0;P50914	Q6IPH7;E7EPB3;A0PJ62;B7Z6S8;A8K7N0;P50914	60S ribosomal protein L14	RPL14	tr|Q6IPH7|Q6IPH7_HUMAN RPL14 protein OS=Homo sapiens GN=RPL14 PE=1 SV=1;tr|E7EPB3|E7EPB3_HUMAN 60S ribosomal protein L14 OS=Homo sapiens GN=RPL14 PE=1 SV=1;tr|A0PJ62|A0PJ62_HUMAN RPL14 protein (Fragment) OS=Homo sapiens GN=RPL14 PE=2 SV=1;tr|B7Z6S8|B7Z6S8_
21.9837	21.8498	22.0757	21.9644	22.1743	22.1064	Homo sapiens	110.73	118690000	71	6	6	5	6	6	8	0		0.468385	0.111954	A8K0T9;A0A024R0E5;P52907;C9JUG7;F8W9N7;A0A0D9SET8;Q53GE2;Q53GC7;A4D0V4;P47755	A8K0T9;A0A024R0E5;P52907	F-actin-capping protein subunit alpha-1	CAPZA1	tr|A8K0T9|A8K0T9_HUMAN cDNA FLJ75422, highly similar to Homo sapiens capping protein (actin filament) muscle Z-line, alpha 1, mRNA OS=Homo sapiens PE=2 SV=1;tr|A0A024R0E5|A0A024R0E5_HUMAN Capping protein (Actin filament) muscle Z-line, alpha 1, isoform CRA
20.1209	19.4989	19.5091	19.484	20.2494	19.7311	Homo sapiens	5.113	23457000	19	2	2	1	2	2	1	0		0.125466	0.111886	A0A024RB87;P61224;E7ESV4;F5H7Y6;F5GX62;A6NIZ1;F5H823;B7ZB78;F5GZG1;B7ZAY2;Q9BXV4;F5H6R7;F5H004;F5H4H0;F5GYH7;F5H077;F5GWU8;F5H491;F5H0B7;F5H500;F5GYB5;F8WBC0	A0A024RB87;P61224;E7ESV4;F5H7Y6;F5GX62;A6NIZ1;F5H823;B7ZB78;F5GZG1;B7ZAY2;Q9BXV4;F5H6R7;F5H004	Ras-related protein Rap-1b;Ras-related protein Rap-1b-like protein	RAP1B	tr|A0A024RB87|A0A024RB87_HUMAN RAP1B, member of RAS oncogene family, isoform CRA_a OS=Homo sapiens GN=RAP1B PE=4 SV=1;sp|P61224|RAP1B_HUMAN Ras-related protein Rap-1b OS=Homo sapiens GN=RAP1B PE=1 SV=1;tr|E7ESV4|E7ESV4_HUMAN Ras-related protein Rap-1b (Fra
16.3133	17.0209	16.9871	17.1326	16.904	16.6193	Homo sapiens	24.845	1201200	6	0	0	0	0	0	0	0		0.140565	0.11154	Q549M9;A0A024RBX8;P56377	Q549M9;A0A024RBX8;P56377	AP-1 complex subunit sigma-2	AP1S2	tr|Q549M9|Q549M9_HUMAN Adaptor-related protein complex 1, sigma 2 subunit, isoform CRA_e OS=Homo sapiens GN=AP1S2 PE=2 SV=1;tr|A0A024RBX8|A0A024RBX8_HUMAN Adaptor-related protein complex 1, sigma 2 subunit, isoform CRA_d OS=Homo sapiens GN=AP1S2 PE=4 SV=1;
17.079	16.5647	16.2111	17.0994	16.9481	16.132	Homo sapiens	2.0041	1514000	4	0	1	0	1	1	0	0.00055679		0.0923368	0.10822	A0A0J9YXZ0;A0A0J9YXE3;J3QQP1;A0A0J9YXX3;J3KS66;J3QLB2;J3KRX2;J3QS49;Q8N1S5	A0A0J9YXZ0;A0A0J9YXE3;J3QQP1;A0A0J9YXX3;J3KS66;J3QLB2;J3KRX2;J3QS49;Q8N1S5	Zinc transporter ZIP11	SLC39A11	tr|A0A0J9YXZ0|A0A0J9YXZ0_HUMAN Zinc transporter ZIP11 (Fragment) OS=Homo sapiens GN=SLC39A11 PE=1 SV=1;tr|A0A0J9YXE3|A0A0J9YXE3_HUMAN Zinc transporter ZIP11 (Fragment) OS=Homo sapiens GN=SLC39A11 PE=1 SV=1;tr|J3QQP1|J3QQP1_HUMAN Zinc transporter ZIP11 (Fra
18.802	18.479	18.468	18.8495	18.573	18.6451	Homo sapiens	99.612	15860000	40	1	1	1	2	1	1	0		0.283784	0.106181	A0A024RD07;Q9BT09;A0A024RCZ2;A0A0C4DFY8	A0A024RD07;Q9BT09;A0A024RCZ2	Protein canopy homolog 3	TNRC5;CNPY3	tr|A0A024RD07|A0A024RD07_HUMAN Trinucleotide repeat containing 5, isoform CRA_c OS=Homo sapiens GN=TNRC5 PE=4 SV=1;sp|Q9BT09|CNPY3_HUMAN Protein canopy homolog 3 OS=Homo sapiens GN=CNPY3 PE=1 SV=1;tr|A0A024RCZ2|A0A024RCZ2_HUMAN Trinucleotide repeat contain
18.7442	18.2315	18.2393	18.6276	18.5126	18.3923	Homo sapiens	5.1398	11648000	24	2	1	1	1	1	1	0		0.20695	0.105834	E9PJH7;Q9H936;A0A0D9SEI9;A0A0D9SFE1;A0A024RCA6;A0A024R0W0;Q9H1K4;A0A0D9SFA8;K4DIB0;K4DIA2;A0A0D9SG84;E9PI74;E9PQ36;K4DIB6;K4DIB3;K4DIB8;K4DIA8;E9PS95	E9PJH7;Q9H936;A0A0D9SEI9;A0A0D9SFE1;A0A024RCA6;A0A024R0W0;Q9H1K4	Mitochondrial glutamate carrier 1;Mitochondrial glutamate carrier 2	SLC25A22;SLC25A18	tr|E9PJH7|E9PJH7_HUMAN Mitochondrial glutamate carrier 1 (Fragment) OS=Homo sapiens GN=SLC25A22 PE=1 SV=5;sp|Q9H936|GHC1_HUMAN Mitochondrial glutamate carrier 1 OS=Homo sapiens GN=SLC25A22 PE=1 SV=1;tr|A0A0D9SEI9|A0A0D9SEI9_HUMAN Mitochondrial glutamate ca
20.0379	20.3012	19.9938	20.1624	20.1401	20.3375	Homo sapiens	3.7189	40331000	15	2	3	2	2	2	2	0		0.331966	0.102335	A8K9D2;Q9H0U6	A8K9D2;Q9H0U6	39S ribosomal protein L18, mitochondrial	MRPL18	tr|A8K9D2|A8K9D2_HUMAN Mitochondrial ribosomal protein L18, isoform CRA_b OS=Homo sapiens GN=MRPL18 PE=1 SV=1;sp|Q9H0U6|RM18_HUMAN 39S ribosomal protein L18, mitochondrial OS=Homo sapiens GN=MRPL18 PE=1 SV=1
15.9297	16.3909	16.9509	16.5048	16.2528	16.8202	Homo sapiens	2.5691	210160	1	0	0	0	0	0	0	0		0.101832	0.10211	B3KPS8;A0A0G2JS92;B7Z879;Q658K0;Q53FX3;A0A087WXL6;Q9H270	B3KPS8;A0A0G2JS92;B7Z879;Q658K0;Q53FX3;A0A087WXL6;Q9H270	Vacuolar protein sorting-associated protein 11 homolog	VPS11;DKFZp564P2364	tr|B3KPS8|B3KPS8_HUMAN cDNA FLJ32139 fis, clone PLACE5000037, highly similar to Vacuolar protein sorting 11 OS=Homo sapiens PE=2 SV=1;tr|A0A0G2JS92|A0A0G2JS92_HUMAN Vacuolar protein sorting-associated protein 11 homolog OS=Homo sapiens GN=VPS11 PE=1 SV=1;t
16.7734	16.5622	17.2498	17.403	16.8059	16.6781	Homo sapiens	2.0403	413810	2	0	0	0	0	0	0	0.00055928		0.112961	0.100515	B4E216;V9HWA9;P01024;M0QXZ3	B4E216;V9HWA9;P01024;M0QXZ3	Complement C3;Complement C3 beta chain;C3-beta-c;Complement C3 alpha chain;C3a anaphylatoxin;Acylation stimulating protein;Complement C3b alpha chain;Complement C3c alpha chain fragment 1;Complement C3dg fragment;Complement C3g fragment;Complement C3d fragment;Complement C3f fragment;Complement C3c alpha chain fragment 2	HEL-S-62p;C3	tr|B4E216|B4E216_HUMAN cDNA FLJ57339, highly similar to Complement C3 OS=Homo sapiens PE=2 SV=1;tr|V9HWA9|V9HWA9_HUMAN Epididymis secretory sperm binding protein Li 62p OS=Homo sapiens GN=HEL-S-62p PE=2 SV=1;sp|P01024|CO3_HUMAN Complement C3 OS=Homo sapien
16.3145	16.2033	18.8008	18.1817	15.9853	17.4523	Homo sapiens	3.7885	5170400	6	0	0	1	1	0	0	0		0.0298225	0.100257	B4DSV8;Q6FIA7;B4DPG9;Q9H3K2;Q658I8;B4DNL0;Q9P099;Q9Y6G2	B4DSV8;Q6FIA7;B4DPG9;Q9H3K2;Q658I8;B4DNL0	Growth hormone-inducible transmembrane protein	GHITM;DKFZp566C0746	tr|B4DSV8|B4DSV8_HUMAN cDNA FLJ54146, highly similar to Growth hormone-inducible transmembrane protein OS=Homo sapiens PE=2 SV=1;tr|Q6FIA7|Q6FIA7_HUMAN GHITM protein OS=Homo sapiens GN=GHITM PE=2 SV=1;tr|B4DPG9|B4DPG9_HUMAN cDNA FLJ59630, highly similar to
24.4239	24.2693	24.4466	24.6244	24.4783	24.3332	Homo sapiens	271.71	390990000	195	9	10	12	12	11	12	0		0.365753	0.0987333	B3KT06;B3KPS3;P68363;A8JZY9;B4DDU2;F8VVB9;F8VQQ4;F8VRZ4;F8VS66;B4DN58;F8VX09;F8VWV9;C9K0S6;F8VRK0;Q15670;Q6QMJ5;C9JDS9;A6NHL2;F8VXZ7;F8W0F6	B3KT06;B3KPS3;P68363;A8JZY9;B4DDU2;F8VVB9	Tubulin alpha-1B chain	TUBA1B	tr|B3KT06|B3KT06_HUMAN Tubulin alpha chain OS=Homo sapiens PE=2 SV=1;tr|B3KPS3|B3KPS3_HUMAN Tubulin alpha chain OS=Homo sapiens PE=2 SV=1;sp|P68363|TBA1B_HUMAN Tubulin alpha-1B chain OS=Homo sapiens GN=TUBA1B PE=1 SV=1;tr|A8JZY9|A8JZY9_HUMAN Tubulin alpha	+
22.7247	22.65	22.4608	23.1637	21.9828	22.9841	Homo sapiens	142.48	163690000	101	5	5	5	7	7	7	0		0.087254	0.0983467	A0A024QZS4;P30405;B2R6X6;R4GN99;H0Y548	A0A024QZS4;P30405;B2R6X6;R4GN99;H0Y548	Peptidyl-prolyl cis-trans isomerase;Peptidyl-prolyl cis-trans isomerase F, mitochondrial	PPIF	tr|A0A024QZS4|A0A024QZS4_HUMAN Peptidyl-prolyl cis-trans isomerase OS=Homo sapiens GN=PPIF PE=3 SV=1;sp|P30405|PPIF_HUMAN Peptidyl-prolyl cis-trans isomerase F, mitochondrial OS=Homo sapiens GN=PPIF PE=1 SV=1;tr|B2R6X6|B2R6X6_HUMAN Peptidyl-prolyl cis-tran
19.574	19.7257	19.8581	19.7402	19.9536	19.757	Homo sapiens	3.175	28520000	20	1	1	1	2	1	2	0		0.339959	0.0977275	E9PR30;P62861	E9PR30;P62861	40S ribosomal protein S30	FAU	tr|E9PR30|E9PR30_HUMAN 40S ribosomal protein S30 OS=Homo sapiens GN=FAU PE=1 SV=1;sp|P62861|RS30_HUMAN 40S ribosomal protein S30 OS=Homo sapiens GN=FAU PE=1 SV=1
22.1859	21.8626	21.657	21.8498	22.268	21.8792	Homo sapiens	77.925	86014000	88	6	7	8	9	6	10	0		0.166526	0.0972099	A0A024RC87;A0A140VJT8;P13489;E9PMJ3;E9PLZ3;E9PIM9;E9PIK5;H0YCR7;E9PMN0;E9PMA9	A0A024RC87;A0A140VJT8;P13489	Ribonuclease inhibitor	RNH1	tr|A0A024RC87|A0A024RC87_HUMAN Ribonuclease/angiogenin inhibitor 1, isoform CRA_a OS=Homo sapiens GN=RNH1 PE=4 SV=1;tr|A0A140VJT8|A0A140VJT8_HUMAN Testicular tissue protein Li 164 OS=Homo sapiens PE=2 SV=1;sp|P13489|RINI_HUMAN Ribonuclease inhibitor OS=Hom
21.156	20.4408	21.1307	21.4698	21.0378	20.5112	Homo sapiens	42.161	47738000	79	6	5	6	5	5	6	0		0.0893304	0.0971158	P41250;F8WCK4	P41250	Glycine--tRNA ligase	GARS	sp|P41250|GARS_HUMAN Glycine--tRNA ligase OS=Homo sapiens GN=GARS PE=1 SV=3
16.1532	18.0091	16.52	17.5532	17.7095	15.7027	Homo sapiens	43.738	3110600	18	1	1	1	1	1	0	0		0.0350209	0.0943638	Q6IAK3;Q66K21;Q5I0F9;Q7Z4F1	Q6IAK3;Q66K21;Q5I0F9;Q7Z4F1	Low-density lipoprotein receptor-related protein 10	LRP10	tr|Q6IAK3|Q6IAK3_HUMAN LRP10 protein OS=Homo sapiens GN=LRP10 PE=2 SV=1;tr|Q66K21|Q66K21_HUMAN LRP10 protein (Fragment) OS=Homo sapiens GN=LRP10 PE=2 SV=1;tr|Q5I0F9|Q5I0F9_HUMAN LRP10 protein (Fragment) OS=Homo sapiens GN=LRP10 PE=2 SV=1;sp|Q7Z4F1|LRP10_HU
20.2858	19.9718	19.5981	20.0999	20.0793	19.9552	Homo sapiens	23.49	37836000	57	4	3	4	4	5	4	0		0.15906	0.0928771	Q8TAF6;O60488;B4DH39;D6RF95;H0Y9A0;D6RFW9;D6RDA8;D6RD96	Q8TAF6;O60488;B4DH39	Long-chain-fatty-acid--CoA ligase 4	FACL4;ACSL4	tr|Q8TAF6|Q8TAF6_HUMAN Acyl-CoA synthetase 4 OS=Homo sapiens GN=FACL4 PE=2 SV=1;sp|O60488|ACSL4_HUMAN Long-chain-fatty-acid--CoA ligase 4 OS=Homo sapiens GN=ACSL4 PE=1 SV=2;tr|B4DH39|B4DH39_HUMAN cDNA FLJ57028, highly similar to Long-chain-fatty-acid--CoA
23.0045	23.1442	22.8949	22.9714	22.9606	23.3889	Homo sapiens	52.296	214520000	113	8	9	9	7	8	8	0		0.208645	0.0924339	P07737;K7EJ44;I3L3D5;CON__P02584	P07737;K7EJ44	Profilin-1	PFN1	sp|P07737|PROF1_HUMAN Profilin-1 OS=Homo sapiens GN=PFN1 PE=1 SV=2;tr|K7EJ44|K7EJ44_HUMAN Profilin OS=Homo sapiens GN=PFN1 PE=1 SV=1
22.3222	22.5829	22.1059	22.3746	22.7627	22.1384	Homo sapiens	68.191	227090000	168	7	7	7	7	9	8	0		0.132929	0.0882626	A0A024R7F1;K7ELL7;B4DJQ5;P14314;A0A0S2Z4D8;A0A0S2Z4W7;A2VCQ4;A0A0S2Z4A0;A0A0C4DGP4;K7EPW7;K7EKX1;K7EJ70	A0A024R7F1;K7ELL7;B4DJQ5;P14314;A0A0S2Z4D8;A0A0S2Z4W7;A2VCQ4;A0A0S2Z4A0	Glucosidase 2 subunit beta	PRKCSH	tr|A0A024R7F1|A0A024R7F1_HUMAN Protein kinase C substrate 80K-H, isoform CRA_a OS=Homo sapiens GN=PRKCSH PE=4 SV=1;tr|K7ELL7|K7ELL7_HUMAN Glucosidase 2 subunit beta OS=Homo sapiens GN=PRKCSH PE=1 SV=1;tr|B4DJQ5|B4DJQ5_HUMAN cDNA FLJ59211, highly similar to
17.0631	16.3519	17.1624	18.398	15.9037	16.5386	Homo sapiens	1.9585	2016600	2	0	0	0	1	0	0	0.00055127		0.0353344	0.0876455	B4DLS8;Q53GV6;B2R791;O43395;B4DM28	B4DLS8;Q53GV6;B2R791;O43395;B4DM28	U4/U6 small nuclear ribonucleoprotein Prp3	PRPF3	tr|B4DLS8|B4DLS8_HUMAN cDNA FLJ55983, highly similar to U4/U6 small nuclear ribonucleoprotein Prp3 OS=Homo sapiens PE=2 SV=1;tr|Q53GV6|Q53GV6_HUMAN PRP3 pre-mRNA processing factor 3 homolog (Fragment) OS=Homo sapiens PE=2 SV=1;tr|B2R791|B2R791_HUMAN cDNA,
25.6822	25.7009	25.8235	25.7724	25.799	25.8949	Homo sapiens	323.31	2031500000	646	31	29	28	32	29	34	0		0.563609	0.0865809	A0A024R3X4;P10809;B3GQS7;B7Z597;B7Z5E7;B7Z4F6;Q53SE2;E7EXB4;E7ESH4;B7Z532;A0A0S2Z415;B9VPB4;B9VP19;C9JL25;Q53QD5;C9JCQ4;C9JL19;B9VP24;C9J0S9	A0A024R3X4;P10809;B3GQS7;B7Z597;B7Z5E7;B7Z4F6	60 kDa heat shock protein, mitochondrial	HSPD1	tr|A0A024R3X4|A0A024R3X4_HUMAN Heat shock 60kDa protein 1 (Chaperonin), isoform CRA_a OS=Homo sapiens GN=HSPD1 PE=2 SV=1;sp|P10809|CH60_HUMAN 60 kDa heat shock protein, mitochondrial OS=Homo sapiens GN=HSPD1 PE=1 SV=2;tr|B3GQS7|B3GQS7_HUMAN Mitochondrial h	+
19.8282	18.5294	19.5614	19.9569	18.9632	19.2544	Homo sapiens	5.9652	17570000	13	2	2	2	1	3	2	0		0.0560374	0.0851625	Q9Y394;H0YJE4;A0A087X0Z7;H0YJ66;Q659E8	Q9Y394;H0YJE4;A0A087X0Z7;H0YJ66	Dehydrogenase/reductase SDR family member 7	DHRS7	sp|Q9Y394|DHRS7_HUMAN Dehydrogenase/reductase SDR family member 7 OS=Homo sapiens GN=DHRS7 PE=1 SV=1;tr|H0YJE4|H0YJE4_HUMAN Dehydrogenase/reductase SDR family member 7 (Fragment) OS=Homo sapiens GN=DHRS7 PE=1 SV=1;tr|A0A087X0Z7|A0A087X0Z7_HUMAN Dehydrogena
20.0518	19.7324	20.6881	20.4745	20.1255	20.1211	Homo sapiens	43.681	41124000	31	3	3	3	4	4	5	0		0.0911031	0.0829322	Q05DH1;A0A0K0K1K4;O14818;H0UI83;B0YJ74;Q8TAA3;A0A087WYS6;H0Y586;Q4G1B8;F5GY34	Q05DH1;A0A0K0K1K4;O14818;H0UI83;B0YJ74;Q8TAA3;A0A087WYS6	Proteasome subunit alpha type;Proteasome subunit alpha type-7;Proteasome subunit alpha type-7-like	PSMA7;hCG_41772;PSMA8	tr|Q05DH1|Q05DH1_HUMAN Proteasome subunit alpha type (Fragment) OS=Homo sapiens GN=PSMA7 PE=2 SV=1;tr|A0A0K0K1K4|A0A0K0K1K4_HUMAN Proteasome subunit alpha type OS=Homo sapiens GN=HEL-S-276 PE=2 SV=1;sp|O14818|PSA7_HUMAN Proteasome subunit alpha type-7 OS=H
21.4442	21.488	21.3963	21.4297	21.5651	21.582	Homo sapiens	9.3907	89271000	72	5	5	4	4	5	5	0		0.566536	0.0827707	H0YN88;A0A075B716;P08708;H0YN73;H3BNC9;A4D1Q6	H0YN88;A0A075B716;P08708;H0YN73	40S ribosomal protein S17	RPS17	tr|H0YN88|H0YN88_HUMAN 40S ribosomal protein S17 OS=Homo sapiens GN=RPS17 PE=1 SV=1;tr|A0A075B716|A0A075B716_HUMAN 40S ribosomal protein S17 OS=Homo sapiens GN=RPS17 PE=1 SV=1;sp|P08708|RS17_HUMAN 40S ribosomal protein S17 OS=Homo sapiens GN=RPS17 PE=1 SV=
20.7432	20.8647	20.7004	20.981	20.964	20.6109	Homo sapiens	50.743	59792000	64	3	5	2	4	4	5	0		0.228283	0.0825373	Q9H2U2;D6R967;H0Y9D8;B4DR66;B4DFH3;D6RGV9	Q9H2U2;D6R967;H0Y9D8;B4DR66	Inorganic pyrophosphatase 2, mitochondrial	PPA2	sp|Q9H2U2|IPYR2_HUMAN Inorganic pyrophosphatase 2, mitochondrial OS=Homo sapiens GN=PPA2 PE=1 SV=2;tr|D6R967|D6R967_HUMAN Inorganic pyrophosphatase 2, mitochondrial (Fragment) OS=Homo sapiens GN=PPA2 PE=1 SV=1;tr|H0Y9D8|H0Y9D8_HUMAN Inorganic pyrophosphata
18.0513	16.6466	16.7705	15.1055	17.6567	18.9532	Homo sapiens	3.4132	12593000	14	0	0	0	0	0	1	0		0.021288	0.0823679	A6ND22;Q9Y3D3	A6ND22;Q9Y3D3	28S ribosomal protein S16, mitochondrial	MRPS16	tr|A6ND22|A6ND22_HUMAN 28S ribosomal protein S16, mitochondrial OS=Homo sapiens GN=MRPS16 PE=1 SV=1;sp|Q9Y3D3|RT16_HUMAN 28S ribosomal protein S16, mitochondrial OS=Homo sapiens GN=MRPS16 PE=1 SV=1
18.7325	15.9895	16.853	18.4725	16.8251	16.5083	Homo sapiens	4.1562	7749500	14	1	0	1	1	0	1	0		0.0239581	0.0770076	G3V4X8;B7Z9X2;B4DY36;A0A024R6E3;Q6I9S2;G3V3A4;Q13573;Q0D2M5;Q6P151;B4DEG7;Q9ULA6	G3V4X8;B7Z9X2;B4DY36;A0A024R6E3;Q6I9S2;G3V3A4;Q13573;Q0D2M5;Q6P151;B4DEG7	SNW domain-containing protein 1	SNW1	tr|G3V4X8|G3V4X8_HUMAN SNW domain-containing protein 1 OS=Homo sapiens GN=SNW1 PE=1 SV=1;tr|B7Z9X2|B7Z9X2_HUMAN cDNA, FLJ78986, highly similar to SNW domain-containing protein 1 OS=Homo sapiens PE=2 SV=1;tr|B4DY36|B4DY36_HUMAN cDNA FLJ51388, highly similar
17.6644	16.8712	16.6782	17.3908	16.8607	17.1872	Homo sapiens	1.7678	302280	2	0	0	0	0	0	0	0.003183		0.0729297	0.0750058	B7Z3U8;K7EP06;A8K946;O43148	B7Z3U8;K7EP06;A8K946;O43148	mRNA cap guanine-N7 methyltransferase	RNMT	tr|B7Z3U8|B7Z3U8_HUMAN cDNA FLJ50784, highly similar to Homo sapiens RNA (guanine-7-) methyltransferase (RNMT), mRNA OS=Homo sapiens PE=2 SV=1;tr|K7EP06|K7EP06_HUMAN mRNA cap guanine-N7 methyltransferase OS=Homo sapiens GN=RNMT PE=1 SV=1;tr|A8K946|A8K946_H
15.9991	18.7102	19.4807	16.9224	18.7706	18.7178	Homo sapiens	17.685	11923000	22	1	1	1	0	1	1	0		0.0189387	0.0735728	Q96EL3	Q96EL3	39S ribosomal protein L53, mitochondrial	MRPL53	sp|Q96EL3|RM53_HUMAN 39S ribosomal protein L53, mitochondrial OS=Homo sapiens GN=MRPL53 PE=1 SV=1
17.1283	17.3758	15.9411	16.6525	16.3034	17.7056	Homo sapiens	2.1561	1166600	6	0	0	0	0	0	0	0.00056948		0.0376828	0.0720987	Q9HA77;B7Z7E6	Q9HA77;B7Z7E6	Probable cysteine--tRNA ligase, mitochondrial	CARS2	sp|Q9HA77|SYCM_HUMAN Probable cysteine--tRNA ligase, mitochondrial OS=Homo sapiens GN=CARS2 PE=1 SV=1;tr|B7Z7E6|B7Z7E6_HUMAN cDNA FLJ58704, weakly similar to Cysteinyl-tRNA synthetase (EC 6.1.1.16) OS=Homo sapiens PE=2 SV=1
16.6037	17.5798	16.5402	16.7072	16.852	17.3782	Homo sapiens	2.3209	1036100	4	0	0	0	0	0	0	0.00058241		0.058991	0.0712382	B4E1D4;A8KAL2;Q8TBA6	B4E1D4;A8KAL2;Q8TBA6	Golgin subfamily A member 5	GOLGA5	tr|B4E1D4|B4E1D4_HUMAN cDNA FLJ54399, highly similar to Golgin subfamily A member 5 OS=Homo sapiens PE=2 SV=1;tr|A8KAL2|A8KAL2_HUMAN cDNA FLJ76981, highly similar to Homo sapiens golgi autoantigen, golgin subfamily a, 5 (GOLGA5), mRNA OS=Homo sapiens PE=2
21.5865	20.2164	21.2562	21.0255	21.3475	20.8987	Homo sapiens	95.719	78851000	108	11	8	9	12	9	13	0		0.0529341	0.0708777	Q6P2Q9;B4DK16;Q53GM6;I3L0J9;B6KJP5;Q6JH02;Q6JH03;I3L3Z8	Q6P2Q9;B4DK16	Pre-mRNA-processing-splicing factor 8	PRPF8	sp|Q6P2Q9|PRP8_HUMAN Pre-mRNA-processing-splicing factor 8 OS=Homo sapiens GN=PRPF8 PE=1 SV=2;tr|B4DK16|B4DK16_HUMAN cDNA FLJ57882, highly similar to Pre-mRNA-processing-splicing factor 8 OS=Homo sapiens PE=2 SV=1
24.4583	24.6972	24.5624	24.5331	24.7173	24.674	Homo sapiens	282.71	621600000	257	19	19	20	23	19	25	0		0.284724	0.0688375	V9HWB8;P14618;A0A024R5Z9;H3BTN5;B4DRT3;B4DNK4;A0A024R609;H3BQ34;Q8WUW7;Q504U3;H3BR70;H3BUW1;H3BTJ2;H3BT25;Q9UKK4;H3BU13;Q9NYI7;Q9UK31;Q9UN47;H3BN34;H3BQZ3;B4DPM0;Q16716;Q16715;P30613	V9HWB8;P14618;A0A024R5Z9;H3BTN5;B4DRT3;B4DNK4;A0A024R609;H3BQ34;Q8WUW7	Pyruvate kinase;Pyruvate kinase PKM	HEL-S-30;PKM;PKM2	tr|V9HWB8|V9HWB8_HUMAN Pyruvate kinase OS=Homo sapiens GN=HEL-S-30 PE=1 SV=1;sp|P14618|KPYM_HUMAN Pyruvate kinase PKM OS=Homo sapiens GN=PKM PE=1 SV=4;tr|A0A024R5Z9|A0A024R5Z9_HUMAN Pyruvate kinase OS=Homo sapiens GN=PKM2 PE=3 SV=1;tr|H3BTN5|H3BTN5_HUMAN P
17.5152	16.2723	15.7931	15.6141	17.4339	16.7333	Homo sapiens	3.6122	2519000	6	1	0	0	0	0	0	0		0.028721	0.0668974	B4DSZ2;V9GYD9;B4DT00;B4DDE7;Q5VZZ6;B2RA86;B4DS31;A0A0J9YX66;A0A1B0GU44;E9PC62;A0A1B0GUN8;A0A0J9YXJ0;O95319;F5H4Y5;E9PQK4;E9PSH0;F5H0D8;E9PKU1;B4DIB6;G5EA30;Q92879	B4DSZ2;V9GYD9;B4DT00;B4DDE7;Q5VZZ6;B2RA86;B4DS31;A0A0J9YX66;A0A1B0GU44;E9PC62;A0A1B0GUN8;A0A0J9YXJ0;O95319;F5H4Y5;E9PQK4;E9PSH0;F5H0D8;E9PKU1;B4DIB6;G5EA30;Q92879	CUGBP Elav-like family member 2;CUGBP Elav-like family member 1	CELF2;CELF1	tr|B4DSZ2|B4DSZ2_HUMAN cDNA FLJ50653, highly similar to Rattus norvegicus CUG triplet repeat, RNA binding protein 2 (Cugbp2), mRNA OS=Homo sapiens PE=2 SV=1;tr|V9GYD9|V9GYD9_HUMAN CUGBP Elav-like family member 2 OS=Homo sapiens GN=CELF2 PE=1 SV=1;tr|B4DT00
16.6997	16.2622	16.7425	16.3329	16.2026	17.3615	Homo sapiens	81.808	657310	6	0	0	0	0	0	0	0		0.052339	0.0642134	E9PNW0;E9PJJ2;E9PS34;E9PNJ7;E9PKT8;C9J6D1;C9JZI7;A0A024RCC9;B7ZAK9;B7ZB83;B7ZAC7;B4DS05;Q99733;E9PKI2;C9J1B1;E9PP22	E9PNW0;E9PJJ2;E9PS34;E9PNJ7;E9PKT8;C9J6D1;C9JZI7;A0A024RCC9;B7ZAK9;B7ZB83;B7ZAC7;B4DS05;Q99733;E9PKI2;C9J1B1;E9PP22	Nucleosome assembly protein 1-like 4	NAP1L4	tr|E9PNW0|E9PNW0_HUMAN Nucleosome assembly protein 1-like 4 (Fragment) OS=Homo sapiens GN=NAP1L4 PE=1 SV=1;tr|E9PJJ2|E9PJJ2_HUMAN Nucleosome assembly protein 1-like 4 (Fragment) OS=Homo sapiens GN=NAP1L4 PE=1 SV=1;tr|E9PS34|E9PS34_HUMAN Nucleosome assembly
17.2793	16.9775	17.5618	16.7658	18.3691	16.8739	Homo sapiens	1.6455	4812100	4	0	0	1	0	1	0	0.0078247		0.0371945	0.0633806	Q96EL2;F8VYR5	Q96EL2;F8VYR5	28S ribosomal protein S24, mitochondrial	MRPS24	sp|Q96EL2|RT24_HUMAN 28S ribosomal protein S24, mitochondrial OS=Homo sapiens GN=MRPS24 PE=1 SV=1;tr|F8VYR5|F8VYR5_HUMAN 28S ribosomal protein S24, mitochondrial OS=Homo sapiens GN=MRPS24 PE=1 SV=1
17.2187	17.6607	17.1838	17.0929	17.4992	17.6468	Homo sapiens	10.567	2309000	10	0	0	0	1	2	0	0		0.0863988	0.0585721	Q68E05;Q6FGS1;Q53GA0;A0A087WYR3;O43399;A0A087WZ51;B4DDV4	Q68E05;Q6FGS1;Q53GA0;A0A087WYR3;O43399;A0A087WZ51;B4DDV4	Tumor protein D54	DKFZp686A1765;TPD52L2	tr|Q68E05|Q68E05_HUMAN Tumor protein D52-like 2, isoform CRA_f OS=Homo sapiens GN=DKFZp686A1765 PE=2 SV=1;tr|Q6FGS1|Q6FGS1_HUMAN TPD52L2 protein OS=Homo sapiens GN=TPD52L2 PE=1 SV=1;tr|Q53GA0|Q53GA0_HUMAN Tumor protein D52-like 2 isoform e variant (Fragmen
28.258	28.2905	28.2654	28.3006	28.3802	28.3055	Homo sapiens	323.31	10703000000	1687	38	38	38	40	40	40	0		0.763706	0.0574894	V9HWB4;P11021;B4DEF7	V9HWB4;P11021	78 kDa glucose-regulated protein	HEL-S-89n;HSPA5	tr|V9HWB4|V9HWB4_HUMAN Epididymis secretory sperm binding protein Li 89n OS=Homo sapiens GN=HEL-S-89n PE=2 SV=1;sp|P11021|GRP78_HUMAN 78 kDa glucose-regulated protein OS=Homo sapiens GN=HSPA5 PE=1 SV=2
17.0209	17.5636	16.3117	17.3111	16.1486	17.6088	Homo sapiens	2.0284	3550600	9	0	0	0	0	1	1	0.00055804		0.031781	0.0574557	V9HW39;Q9NR45	V9HW39;Q9NR45	Sialic acid synthase	HEL-S-100;NANS	tr|V9HW39|V9HW39_HUMAN Epididymis secretory protein Li 100 OS=Homo sapiens GN=HEL-S-100 PE=2 SV=1;sp|Q9NR45|SIAS_HUMAN Sialic acid synthase OS=Homo sapiens GN=NANS PE=1 SV=2
15.9642	16.1761	15.8792	16.1664	16.3167	15.7065	Homo sapiens	29.235	15307000	5	0	0	0	0	0	0	0		0.0931915	0.056695	W8QEY1;B2MV14	W8QEY1;B2MV14		LTF	tr|W8QEY1|W8QEY1_HUMAN Lactoferrin OS=Homo sapiens PE=2 SV=1;tr|B2MV14|B2MV14_HUMAN Truncated lactoferrin OS=Homo sapiens GN=LTF PE=3 SV=1
16.8201	16.1553	16.7899	15.997	16.6212	17.3096	Homo sapiens	5.0667	1033900	8	0	0	0	0	0	0	0		0.0396907	0.0541388	Q2TU78;E7D7Y0;E7D7X9;A0A1B2JLU7;A0A024R8U9;P32322;Q8TBX0;J3QL24;J3QKT4;J3KQ22;E2QRB3;J3QR88;J3QLK9;J3QL23;J3QL32;B7Z8T1	Q2TU78;E7D7Y0;E7D7X9;A0A1B2JLU7;A0A024R8U9;P32322;Q8TBX0;J3QL24;J3QKT4;J3KQ22;E2QRB3	Pyrroline-5-carboxylate reductase;Pyrroline-5-carboxylate reductase 1, mitochondrial	PIG45;PYCR1	tr|Q2TU78|Q2TU78_HUMAN Proliferation-inducing protein 45 OS=Homo sapiens GN=PIG45 PE=2 SV=1;tr|E7D7Y0|E7D7Y0_HUMAN Pyrroline-5-carboxylate reductase OS=Homo sapiens PE=2 SV=1;tr|E7D7X9|E7D7X9_HUMAN Pyrroline-5-carboxylate reductase OS=Homo sapiens PE=2 SV=
19.1867	19.3235	19.2355	19.6656	19.0375	19.2021	Homo sapiens	7.6636	16823000	18	2	2	2	1	2	2	0		0.0924804	0.0531349	O94874;B7ZAY8	O94874	E3 UFM1-protein ligase 1	UFL1	sp|O94874|UFL1_HUMAN E3 UFM1-protein ligase 1 OS=Homo sapiens GN=UFL1 PE=1 SV=2
18.636	16.7703	18.3297	17.7377	18.3403	17.8162	Homo sapiens	11.746	6072100	18	2	0	2	2	1	2	0		0.0274141	0.0526835	Q52LJ0	Q52LJ0	Protein FAM98B	FAM98B	sp|Q52LJ0|FA98B_HUMAN Protein FAM98B OS=Homo sapiens GN=FAM98B PE=1 SV=1
21.9843	21.0672	21.5492	21.5946	21.8154	21.3414	Homo sapiens	19.405	103930000	43	1	1	2	3	3	3	0		0.0547026	0.0502567	P62318;H3BT13	P62318	Small nuclear ribonucleoprotein Sm D3	SNRPD3	sp|P62318|SMD3_HUMAN Small nuclear ribonucleoprotein Sm D3 OS=Homo sapiens GN=SNRPD3 PE=1 SV=1	+
16.3147	17.3817	16.6807	16.7571	17.2869	16.4802	Homo sapiens	2.0494	733710	2	0	0	0	2	1	1	0.00055991		0.03998	0.0489998	A0A024R4U3;Q14166	A0A024R4U3;Q14166	Tubulin--tyrosine ligase-like protein 12	TTLL12	tr|A0A024R4U3|A0A024R4U3_HUMAN Tubulin tyrosine ligase-like family, member 12, isoform CRA_a OS=Homo sapiens GN=TTLL12 PE=4 SV=1;sp|Q14166|TTL12_HUMAN Tubulin--tyrosine ligase-like protein 12 OS=Homo sapiens GN=TTLL12 PE=1 SV=2
16.8695	17.1272	16.9584	17.5266	16.7576	16.8165	Homo sapiens	2.1757	1381200	7	0	0	0	1	0	1	0.00057078		0.0613181	0.0485369	O75394	O75394	39S ribosomal protein L33, mitochondrial	MRPL33	sp|O75394|RM33_HUMAN 39S ribosomal protein L33, mitochondrial OS=Homo sapiens GN=MRPL33 PE=1 SV=1
22.7819	22.7262	22.539	22.887	22.778	22.5227	Homo sapiens	54.153	190690000	63	4	4	5	6	6	7	0		0.122635	0.0468731	Q5VVD0;P62913;Q08ES8;Q5VVC9;Q5VVC8	Q5VVD0;P62913;Q08ES8;Q5VVC9;Q5VVC8	60S ribosomal protein L11	RPL11	tr|Q5VVD0|Q5VVD0_HUMAN Ribosomal protein L11, isoform CRA_b OS=Homo sapiens GN=RPL11 PE=2 SV=1;sp|P62913|RL11_HUMAN 60S ribosomal protein L11 OS=Homo sapiens GN=RPL11 PE=1 SV=2;tr|Q08ES8|Q08ES8_HUMAN Cell growth-inhibiting protein 34 OS=Homo sapiens PE=2 S
17.3142	18.5575	17.906	18.4671	17.9264	17.5196	Homo sapiens	45.275	6476500	18	0	1	1	2	2	2	0		0.0317618	0.0451857	H0Y512;Q9HDC9	H0Y512;Q9HDC9	Adipocyte plasma membrane-associated protein	APMAP	tr|H0Y512|H0Y512_HUMAN Adipocyte plasma membrane-associated protein (Fragment) OS=Homo sapiens GN=APMAP PE=1 SV=1;sp|Q9HDC9|APMAP_HUMAN Adipocyte plasma membrane-associated protein OS=Homo sapiens GN=APMAP PE=1 SV=2
17.0643	17.2658	16.6492	17.0181	17.2033	16.8933	Homo sapiens	3.7343	1142400	4	0	0	0	0	0	1	0		0.0734565	0.0451463	Q9NUV1;Q9NW02;B4DPF1;B4DV28;Q96KP4	Q9NUV1;Q9NW02;B4DPF1;B4DV28;Q96KP4	Cytosolic non-specific dipeptidase	CNDP2	tr|Q9NUV1|Q9NUV1_HUMAN cDNA FLJ11121 fis, clone PLACE1006139 OS=Homo sapiens PE=2 SV=1;tr|Q9NW02|Q9NW02_HUMAN cDNA FLJ10400 fis, clone NT2RM4000395 OS=Homo sapiens PE=2 SV=1;tr|B4DPF1|B4DPF1_HUMAN cDNA FLJ56358, highly similar to Cytosolic nonspecific dipe
21.737	21.397	21.8457	21.3	22.0081	21.795	Homo sapiens	47.552	121950000	99	6	6	7	6	9	12	0		0.0534332	0.0411243	A0A024QZ30;P31040;D6RFM5;B3KT34;Q0QF12;A0A087X1I3;B4DYN5;B3KYA5;B4DNB2;B7Z668;B7Z6J5	A0A024QZ30;P31040;D6RFM5;B3KT34;Q0QF12;A0A087X1I3;B4DYN5;B3KYA5	Succinate dehydrogenase [ubiquinone] flavoprotein subunit, mitochondrial	SDHA	tr|A0A024QZ30|A0A024QZ30_HUMAN Succinate dehydrogenase [ubiquinone] flavoprotein subunit, mitochondrial OS=Homo sapiens GN=SDHA PE=3 SV=1;sp|P31040|SDHA_HUMAN Succinate dehydrogenase [ubiquinone] flavoprotein subunit, mitochondrial OS=Homo sapiens GN=SDHA
16.69	18.1498	17.3409	16.8559	16.9702	18.4776	Homo sapiens	5.3415	4644200	13	0	1	0	0	0	1	0		0.0191298	0.04098	P43155;B7ZBP5;A6PVN3;H0Y4Z7	P43155	Carnitine O-acetyltransferase	CRAT	sp|P43155|CACP_HUMAN Carnitine O-acetyltransferase OS=Homo sapiens GN=CRAT PE=1 SV=5
17.1464	15.7125	16.3883	16.3317	16.5505	16.4847	Homo sapiens	2.3325	393080	4	0	0	0	0	0	0	0.00058343		0.0301941	0.0399075	B4DHZ6;B4DI57;B4E1B2;Q53H26;Q06AH7;A0A0K0K1H8;P02787	B4DHZ6;B4DI57;B4E1B2;Q53H26;Q06AH7;A0A0K0K1H8;P02787	Serotransferrin	TF	tr|B4DHZ6|B4DHZ6_HUMAN Transferrin, isoform CRA_c OS=Homo sapiens GN=TF PE=2 SV=1;tr|B4DI57|B4DI57_HUMAN cDNA FLJ54111, highly similar to Serotransferrin OS=Homo sapiens PE=2 SV=1;tr|B4E1B2|B4E1B2_HUMAN cDNA FLJ53691, highly similar to Serotransferrin OS=H
20.8231	20.5841	20.7864	20.7262	20.7539	20.8321	Homo sapiens	49.477	47964000	45	4	4	4	4	4	3	0		0.171935	0.0395253	F8VQX6;H0YI09;A0A024R118;Q9H8H3;B4DDW1	F8VQX6;H0YI09;A0A024R118;Q9H8H3;B4DDW1	Methyltransferase-like protein 7A	METTL7A	tr|F8VQX6|F8VQX6_HUMAN Methyltransferase-like protein 7A (Fragment) OS=Homo sapiens GN=METTL7A PE=1 SV=1;tr|H0YI09|H0YI09_HUMAN Methyltransferase-like protein 7A (Fragment) OS=Homo sapiens GN=METTL7A PE=1 SV=1;tr|A0A024R118|A0A024R118_HUMAN Methyltransfera
18.9559	19.1035	18.9354	18.9601	19.2156	18.9279	Homo sapiens	11.496	13066000	24	2	1	1	1	2	3	0		0.117239	0.0362542	B7Z641;B7Z2A9;Q53X12;Q5CZH6;Q93050;B7Z2J9;Q53ET5;K7EPG4;K7EQW2;K7ELZ6;K7EM24;Q6AHY6;F5H1T6	B7Z641;B7Z2A9;Q53X12;Q5CZH6;Q93050;B7Z2J9;Q53ET5;K7EPG4	V-type proton ATPase subunit a;V-type proton ATPase 116 kDa subunit a isoform 1	ATP6V0A1;DKFZp686N0561	tr|B7Z641|B7Z641_HUMAN V-type proton ATPase subunit a OS=Homo sapiens GN=ATP6V0A1 PE=1 SV=1;tr|B7Z2A9|B7Z2A9_HUMAN V-type proton ATPase subunit a OS=Homo sapiens GN=ATP6V0A1 PE=1 SV=1;tr|Q53X12|Q53X12_HUMAN V-type proton ATPase subunit a OS=Homo sapiens PE
17.1302	16.9014	16.1118	17.322	16.1405	16.783	Homo sapiens	72.387	1374200	9	1	0	0	0	0	2	0		0.0233225	0.0340761	A0A024R8D2;Q6P1M0;Q9BTA1;B3KQE8;B3KNH1	A0A024R8D2;Q6P1M0;Q9BTA1;B3KQE8;B3KNH1	Long-chain fatty acid transport protein 4	SLC27A4	tr|A0A024R8D2|A0A024R8D2_HUMAN Solute carrier family 27 (Fatty acid transporter), member 4, isoform CRA_a OS=Homo sapiens GN=SLC27A4 PE=4 SV=1;sp|Q6P1M0|S27A4_HUMAN Long-chain fatty acid transport protein 4 OS=Homo sapiens GN=SLC27A4 PE=1 SV=1;tr|Q9BTA1|Q9
20.9271	21.2169	21.2269	21.5203	20.9699	20.9642	Homo sapiens	3.4964	65157000	18	2	2	3	3	3	2	0		0.0427752	0.0278467	A0A024RDH8;P49207;Q5MK14	A0A024RDH8;P49207;Q5MK14	60S ribosomal protein L34	RPL34	tr|A0A024RDH8|A0A024RDH8_HUMAN Ribosomal protein L34, isoform CRA_a OS=Homo sapiens GN=RPL34 PE=4 SV=1;sp|P49207|RL34_HUMAN 60S ribosomal protein L34 OS=Homo sapiens GN=RPL34 PE=1 SV=3;tr|Q5MK14|Q5MK14_HUMAN Leukemia-associated protein (Fragment) OS=Homo s
19.5672	19.1892	19.528	19.51	19.6042	19.2476	Homo sapiens	15.434	22625000	26	4	1	2	4	2	1	0		0.0520148	0.0257956	Q6FG59;A0A024R7B7;Q16543;K7EL68;K7EQA9;K7EKQ2;A1L0W4	Q6FG59;A0A024R7B7;Q16543;K7EL68;K7EQA9;K7EKQ2	Hsp90 co-chaperone Cdc37;Hsp90 co-chaperone Cdc37, N-terminally processed	CDC37	tr|Q6FG59|Q6FG59_HUMAN CDC37 protein OS=Homo sapiens GN=CDC37 PE=2 SV=1;tr|A0A024R7B7|A0A024R7B7_HUMAN CDC37 cell division cycle 37 homolog (S. cerevisiae), isoform CRA_a OS=Homo sapiens GN=CDC37 PE=4 SV=1;sp|Q16543|CDC37_HUMAN Hsp90 co-chaperone Cdc37 OS=
19.1437	19.1389	19.1783	18.9874	19.5016	19.045	Homo sapiens	10.136	18014000	23	1	1	1	1	1	1	0		0.0481646	0.0243498	A0A0B5EEB2;A0A0S2Z5X7;I3L3B4;F8W9H0;A0A0S2Z6I4;E9PLN8;Q9BQB6	A0A0B5EEB2;A0A0S2Z5X7;I3L3B4;F8W9H0;A0A0S2Z6I4;E9PLN8;Q9BQB6	Vitamin K epoxide reductase complex subunit 1	VKORC1	tr|A0A0B5EEB2|A0A0B5EEB2_HUMAN VKORC1 (Fragment) OS=Homo sapiens GN=VKORC1 PE=4 SV=1;tr|A0A0S2Z5X7|A0A0S2Z5X7_HUMAN Vitamin K epoxide reductase complex subunit 1 isoform 2 OS=Homo sapiens GN=VKORC1 PE=2 SV=1;tr|I3L3B4|I3L3B4_HUMAN Uncharacterized protein (
21.8744	22.0582	21.976	21.6271	22.8217	21.5129	Homo sapiens	10.352	162370000	45	5	5	4	5	4	2	0		0.013079	0.0177091	P62750;H7BY10;K7EJV9;K7ERT8;A8MUS3;K7EMA7;O95014;Q53RC5;B9EJE3	P62750;H7BY10;K7EJV9;K7ERT8;A8MUS3;K7EMA7	60S ribosomal protein L23a	RPL23A	sp|P62750|RL23A_HUMAN 60S ribosomal protein L23a OS=Homo sapiens GN=RPL23A PE=1 SV=1;tr|H7BY10|H7BY10_HUMAN 60S ribosomal protein L23a (Fragment) OS=Homo sapiens GN=RPL23A PE=1 SV=1;tr|K7EJV9|K7EJV9_HUMAN 60S ribosomal protein L23a (Fragment) OS=Homo sapie
19.3391	19.5161	19.351	19.6258	19.216	19.4125	Homo sapiens	68.712	32189000	42	2	1	2	3	3	3	0		0.0389495	0.0160007	Q549C5;Q9NS69;Q53GB0	Q549C5;Q9NS69;Q53GB0	Mitochondrial import receptor subunit TOM22 homolog	MST065;TOMM22	tr|Q549C5|Q549C5_HUMAN HCG2010808, isoform CRA_a OS=Homo sapiens GN=MST065 PE=1 SV=1;sp|Q9NS69|TOM22_HUMAN Mitochondrial import receptor subunit TOM22 homolog OS=Homo sapiens GN=TOMM22 PE=1 SV=3;tr|Q53GB0|Q53GB0_HUMAN Mitochondrial import receptor Tom22 va
21.0491	21.1545	20.871	21.236	20.8964	20.9897	Homo sapiens	9.819	68015000	62	6	3	6	6	6	5	0		0.0386036	0.0157878	B4DE30;E7ENZ3;B4DYC8;B7ZAR1;B4DDU6;B4DZT5;B4DXI1;E9PCA1;B4DX08;Q9BU08;V9HW37;P48643;Q96GI1;Q9HB74;B4DZY9;B9PUM9	B4DE30;E7ENZ3;B4DYC8;B7ZAR1;B4DDU6;B4DZT5;B4DXI1;E9PCA1;B4DX08;Q9BU08;V9HW37;P48643;Q96GI1	T-complex protein 1 subunit epsilon	CCT5;HEL-S-69	tr|B4DE30|B4DE30_HUMAN cDNA FLJ51711, highly similar to T-complex protein 1 subunit epsilon OS=Homo sapiens PE=2 SV=1;tr|E7ENZ3|E7ENZ3_HUMAN T-complex protein 1 subunit epsilon OS=Homo sapiens GN=CCT5 PE=1 SV=1;tr|B4DYC8|B4DYC8_HUMAN cDNA FLJ52361, highly
16.9943	17.5539	16.6276	16.4635	17.185	17.5746	Homo sapiens	1.6548	2196200	1	0	1	0	0	0	1	0.0078452		0.0116191	0.0157782	P82909	P82909	28S ribosomal protein S36, mitochondrial	MRPS36	sp|P82909|RT36_HUMAN 28S ribosomal protein S36, mitochondrial OS=Homo sapiens GN=MRPS36 PE=1 SV=2
22.3255	22.2676	22.558	22.3372	22.47	22.3861	Homo sapiens	19.509	136700000	96	4	3	4	6	6	4	0		0.0466472	0.0140177	M0R210;P62249;M0R3H0;M0QX76;M0R1M5;Q6IPX4	M0R210;P62249;M0R3H0;M0QX76;M0R1M5	40S ribosomal protein S16	RPS16	tr|M0R210|M0R210_HUMAN 40S ribosomal protein S16 OS=Homo sapiens GN=RPS16 PE=1 SV=1;sp|P62249|RS16_HUMAN 40S ribosomal protein S16 OS=Homo sapiens GN=RPS16 PE=1 SV=2;tr|M0R3H0|M0R3H0_HUMAN 40S ribosomal protein S16 OS=Homo sapiens GN=RPS16 PE=1 SV=1;tr|M0Q
17.8397	19.5266	19.495	19.152	18.7601	18.9904	Homo sapiens	5.049	19701000	12	0	2	1	2	3	2	0		0.00748326	0.0137386	B1AK13;P35914	B1AK13;P35914	Hydroxymethylglutaryl-CoA lyase, mitochondrial	HMGCL	tr|B1AK13|B1AK13_HUMAN 3-hydroxymethyl-3-methylglutaryl-Coenzyme A lyase (Hydroxymethylglutaricaciduria), isoform CRA_b OS=Homo sapiens GN=HMGCL PE=2 SV=1;sp|P35914|HMGCL_HUMAN Hydroxymethylglutaryl-CoA lyase, mitochondrial OS=Homo sapiens GN=HMGCL PE=1 SV
19.4128	19.8273	19.1378	19.5566	19.6481	19.2107	Homo sapiens	7.4189	28841000	23	3	2	3	3	2	3	0		0.0162203	0.0124823	Q63HR1;Q5VU21;D3DQ69;D3DQ70;Q8NC51	Q63HR1;Q5VU21;D3DQ69;D3DQ70;Q8NC51	Plasminogen activator inhibitor 1 RNA-binding protein	DKFZp686P17171;SERBP1	tr|Q63HR1|Q63HR1_HUMAN Uncharacterized protein DKFZp686P17171 OS=Homo sapiens GN=DKFZp686P17171 PE=2 SV=1;tr|Q5VU21|Q5VU21_HUMAN PAI-1 mRNA-binding protein variant OS=Homo sapiens PE=2 SV=1;tr|D3DQ69|D3DQ69_HUMAN SERPINE1 mRNA binding protein 1, isoform CR
18.8866	19.6548	19.3464	19.2792	19.1979	19.4445	Homo sapiens	9.6233	19332000	16	1	1	1	1	2	2	0		0.0149797	0.0112597	P30049	P30049	ATP synthase subunit delta, mitochondrial	ATP5D	sp|P30049|ATPD_HUMAN ATP synthase subunit delta, mitochondrial OS=Homo sapiens GN=ATP5D PE=1 SV=2
23.101	23.4635	23.6084	23.403	23.4594	23.3374	Homo sapiens	158.47	353180000	187	15	14	11	13	12	13	0		0.0181446	0.00897471	P36578;Q59GY2;B4DMJ6;Q53G74;H3BM89;B4DMJ2;B4DFI6;H3BTP7;H3BU31;B4DP82	P36578;Q59GY2;B4DMJ6;Q53G74;H3BM89;B4DMJ2;B4DFI6	60S ribosomal protein L4	RPL4	sp|P36578|RL4_HUMAN 60S ribosomal protein L4 OS=Homo sapiens GN=RPL4 PE=1 SV=5;tr|Q59GY2|Q59GY2_HUMAN Ribosomal protein L4 variant (Fragment) OS=Homo sapiens PE=2 SV=1;tr|B4DMJ6|B4DMJ6_HUMAN cDNA FLJ50996, highly similar to 60S ribosomal protein L4 OS=Homo
16.517	16.7674	17.0333	17.7989	16.5406	16.0015	Homo sapiens	5.1117	2705600	7	1	0	1	1	0	0	0		0.00432441	0.00774892	P46939;Q5T097;A8K8Z1;H0Y337;Q6LBS5	P46939	Utrophin	UTRN	sp|P46939|UTRO_HUMAN Utrophin OS=Homo sapiens GN=UTRN PE=1 SV=2
23.1042	23.1785	23.3137	23.1519	23.217	23.2452	Homo sapiens	143.98	280410000	151	11	12	13	12	9	13	0		0.0278292	0.00591469	A0A024R9D2;Q86UE4;E5RJU9;H0YB56;H0YBJ8	A0A024R9D2;Q86UE4;E5RJU9	Protein LYRIC	MTDH	tr|A0A024R9D2|A0A024R9D2_HUMAN Metadherin, isoform CRA_a OS=Homo sapiens GN=MTDH PE=4 SV=1;sp|Q86UE4|LYRIC_HUMAN Protein LYRIC OS=Homo sapiens GN=MTDH PE=1 SV=2;tr|E5RJU9|E5RJU9_HUMAN Protein LYRIC OS=Homo sapiens GN=MTDH PE=1 SV=1
17.039	16.1135	17.1986	16.9324	16.0698	17.3665	Homo sapiens	5.2661	1182600	7	0	0	1	1	1	1	0		0.0035356	0.00584284	B4DM33;Q15691;A2VCR0	B4DM33;Q15691;A2VCR0	Microtubule-associated protein RP/EB family member 1	MAPRE1	tr|B4DM33|B4DM33_HUMAN cDNA FLJ52068, highly similar to Microtubule-associated protein RP/EB family member 1 OS=Homo sapiens PE=2 SV=1;sp|Q15691|MARE1_HUMAN Microtubule-associated protein RP/EB family member 1 OS=Homo sapiens GN=MAPRE1 PE=1 SV=3;tr|A2VCR0|
19.0803	16.1985	19.377	18.7448	18.7521	17.1716	Homo sapiens	113.41	10773000	17	1	0	1	1	1	1	0		0.00114593	0.00425529	P82979;Q567R9;A4D286;F8VZQ9;H0YHG0;F8VS12	P82979;Q567R9;A4D286;F8VZQ9;H0YHG0	SAP domain-containing ribonucleoprotein	SARNP;CIP29;LOC402290	sp|P82979|SARNP_HUMAN SAP domain-containing ribonucleoprotein OS=Homo sapiens GN=SARNP PE=1 SV=3;tr|Q567R9|Q567R9_HUMAN CIP29 protein OS=Homo sapiens GN=CIP29 PE=2 SV=1;tr|A4D286|A4D286_HUMAN Similar to Nuclear protein Hcc-1 (HSPC316) (Proliferation associ
21.1422	21.1719	21.2739	21.4149	21.1215	21.0621	Homo sapiens	142.17	160250000	171	6	5	6	8	5	7	0		0.00944898	0.00353559	X5CKB3;A0A1V0E3Y2;A0A1V0E3X9;A0A140T9T7;A0A0S2Z5A6;Q03518;Q6QWC0;B2R9F3;A0A1V0E3X7;A0A1V0E3W5;Q6QWC1;A0A1V0E3X4;B7Z7P4;A0A0S2Z4R8;O94774;Q9UEE1	X5CKB3;A0A1V0E3Y2;A0A1V0E3X9;A0A140T9T7;A0A0S2Z5A6;Q03518;Q6QWC0;B2R9F3;A0A1V0E3X7;A0A1V0E3W5;Q6QWC1;A0A1V0E3X4;B7Z7P4	Antigen peptide transporter 1	TAP1	tr|X5CKB3|X5CKB3_HUMAN TAP1 OS=Homo sapiens GN=TAP1 PE=4 SV=1;tr|A0A1V0E3Y2|A0A1V0E3Y2_HUMAN TAP1 OS=Homo sapiens PE=4 SV=1;tr|A0A1V0E3X9|A0A1V0E3X9_HUMAN TAP1 OS=Homo sapiens PE=4 SV=1;tr|A0A140T9T7|A0A140T9T7_HUMAN Antigen peptide transporter 1 OS=Homo s
18.7978	18.4525	18.6597	18.4684	19.0743	18.3778	Homo sapiens	6.115	11642000	21	1	1	1	3	1	2	0		0.00447573	0.0034879	A0A024R4E7;O96011;B3KSS3;H7C3V6	A0A024R4E7;O96011;B3KSS3	Peroxisomal membrane protein 11B	PEX11B	tr|A0A024R4E7|A0A024R4E7_HUMAN Peroxisomal biogenesis factor 11B, isoform CRA_a OS=Homo sapiens GN=PEX11B PE=4 SV=1;sp|O96011|PX11B_HUMAN Peroxisomal membrane protein 11B OS=Homo sapiens GN=PEX11B PE=1 SV=1;tr|B3KSS3|B3KSS3_HUMAN cDNA FLJ36854 fis, clone A
15.9857	16.8501	16.7559	16.1775	16.5131	16.9105	Homo sapiens	2.1672	560510	2	0	0	0	0	0	0	0.0005698		0.00278788	0.0031325	Q96EH3	Q96EH3	Mitochondrial assembly of ribosomal large subunit protein 1	MALSU1	sp|Q96EH3|MASU1_HUMAN Mitochondrial assembly of ribosomal large subunit protein 1 OS=Homo sapiens GN=MALSU1 PE=1 SV=1
17.8773	18.3544	15.6949	17.9983	18.8363	15.0999	Homo sapiens	4.2022	4933100	16	0	1	1	1	1	2	0		0.000581245	0.00264231	A8K335;Q92820;B4DVI2	A8K335;Q92820;B4DVI2	Gamma-glutamyl hydrolase	GGH	tr|A8K335|A8K335_HUMAN cDNA FLJ76254, highly similar to Homo sapiens gamma-glutamyl hydrolase (GGH), mRNA OS=Homo sapiens PE=2 SV=1;sp|Q92820|GGH_HUMAN Gamma-glutamyl hydrolase OS=Homo sapiens GN=GGH PE=1 SV=2;tr|B4DVI2|B4DVI2_HUMAN cDNA FLJ55415, highly s
19.524	19.4721	19.9978	19.5367	19.8474	19.6127	Homo sapiens	59.701	25258000	41	3	2	3	3	3	3	0		0.00152383	0.000949224	Q2NLC8;E9PFN5;Q6FII1;Q9Y2Q3;C9JNT3	Q2NLC8;E9PFN5;Q6FII1;Q9Y2Q3	Glutathione S-transferase kappa 1	GSTK1;LOC51064	tr|Q2NLC8|Q2NLC8_HUMAN GSTK1 protein (Fragment) OS=Homo sapiens GN=GSTK1 PE=2 SV=1;tr|E9PFN5|E9PFN5_HUMAN Glutathione S-transferase kappa OS=Homo sapiens GN=GSTK1 PE=1 SV=1;tr|Q6FII1|Q6FII1_HUMAN Glutathione S-transferase kappa OS=Homo sapiens GN=LOC51064
21.7702	21.1802	20.6938	21.2201	21.1298	21.2867	Homo sapiens	25.725	65632000	51	5	4	5	6	5	5	0		0.00248022	-0.00253296	P25398	P25398	40S ribosomal protein S12	RPS12	sp|P25398|RS12_HUMAN 40S ribosomal protein S12 OS=Homo sapiens GN=RPS12 PE=1 SV=3
20.3512	20.246	19.8476	19.8721	20.4231	20.1281	Homo sapiens	18.757	34767000	55	4	4	4	3	4	2	0		0.0101334	-0.00721169	V9GYL9;P51398;V9GYJ9;V9GZ03;V9GY11;V9GYJ3;E2JL21;V9GYC9;V9GYW1;V9GYA7	V9GYL9;P51398;V9GYJ9;V9GZ03;V9GY11	28S ribosomal protein S29, mitochondrial	DAP3	tr|V9GYL9|V9GYL9_HUMAN 28S ribosomal protein S29, mitochondrial (Fragment) OS=Homo sapiens GN=DAP3 PE=1 SV=1;sp|P51398|RT29_HUMAN 28S ribosomal protein S29, mitochondrial OS=Homo sapiens GN=DAP3 PE=1 SV=1;tr|V9GYJ9|V9GYJ9_HUMAN 28S ribosomal protein S29, m
23.2974	23.3582	23.2194	23.2558	23.3754	23.2184	Homo sapiens	275.28	323580000	166	11	9	11	13	12	12	0		0.0438395	-0.00847117	P62424;Q5T8U3;Q9BY74;Q5T8U2	P62424;Q5T8U3;Q9BY74;Q5T8U2	60S ribosomal protein L7a	RPL7A;RP-L7a	sp|P62424|RL7A_HUMAN 60S ribosomal protein L7a OS=Homo sapiens GN=RPL7A PE=1 SV=2;tr|Q5T8U3|Q5T8U3_HUMAN 60S ribosomal protein L7a (Fragment) OS=Homo sapiens GN=RPL7A PE=1 SV=1;tr|Q9BY74|Q9BY74_HUMAN Ribosomal protein L7a (Fragment) OS=Homo sapiens GN=RP-L
16.0461	16.204	16.4763	16.2701	16.1688	16.2609	Homo sapiens	22.066	546860	4	0	0	0	0	0	0	0		0.0214012	-0.00883293	G1UI16;Q29RF7	G1UI16;Q29RF7	Sister chromatid cohesion protein PDS5 homolog A	PDS5A	tr|G1UI16|G1UI16_HUMAN SCC-112 protein, isoform CRA_b OS=Homo sapiens GN=PDS5A PE=2 SV=1;sp|Q29RF7|PDS5A_HUMAN Sister chromatid cohesion protein PDS5 homolog A OS=Homo sapiens GN=PDS5A PE=1 SV=1
20.7104	20.3174	20.5925	20.5708	20.4075	20.6109	Homo sapiens	9.1858	36965000	31	1	1	1	2	1	2	0		0.0247406	-0.0103537	C9JA28;Q9UNL2;C9J365	C9JA28;Q9UNL2;C9J365	Translocon-associated protein subunit gamma	SSR3	tr|C9JA28|C9JA28_HUMAN Translocon-associated protein subunit gamma OS=Homo sapiens GN=SSR3 PE=1 SV=1;sp|Q9UNL2|SSRG_HUMAN Translocon-associated protein subunit gamma OS=Homo sapiens GN=SSR3 PE=1 SV=1;tr|C9J365|C9J365_HUMAN Translocon-associated protein sub
22.939	23.0887	23.3479	23.1652	23.0883	23.0827	Homo sapiens	72.365	290030000	128	10	9	9	10	8	11	0		0.0341214	-0.0131143	Q96IR1;B2R491;P62701;Q53HV1;Q8TD47;C9JEH7;A4FU11;Q496E4;P22090;Q53HI6;B7Z1M6	Q96IR1;B2R491;P62701;Q53HV1	40S ribosomal protein S4;40S ribosomal protein S4, X isoform	RPS4X	tr|Q96IR1|Q96IR1_HUMAN RPS4X protein (Fragment) OS=Homo sapiens GN=RPS4X PE=2 SV=2;tr|B2R491|B2R491_HUMAN 40S ribosomal protein S4 OS=Homo sapiens GN=RPS4X PE=2 SV=1;sp|P62701|RS4X_HUMAN 40S ribosomal protein S4, X isoform OS=Homo sapiens GN=RPS4X PE=1 SV=
[truncated: 851 more rows]
