# Supplementary material for: PIM1 controls GBP1 activity to limit self-damage and to guard against pathogen infection
Source: Science. Author manuscript; Available in PMC 2023 Oct 12. (PMC7615196; doi:10.1126/science.adg2253)
Supplement: Data S4 [file EMS189180-supplement-Data_S4.xlsx]

## Sheet: Supplemental Data S6
THP-1+IFNg+Dox=DOX_1	THP-1+IFNg+Dox=DOX_2	THP-1+IFNg+Dox=DOX_3	THP-1+IFNg+Dox+Toxo=TOXO_1	THP-1+IFNg+Dox+Toxo=TOXO_2	THP-1+IFNg+Dox+Toxo=TOXO_3	Taxonomy	Score	Intensity	MS/MS count	Razor + unique peptides DOX_1	Razor + unique peptides DOX_2	Razor + unique peptides DOX_3	Razor + unique peptides TOXO_1	Razor + unique peptides TOXO_2	Razor + unique peptides TOXO_3	Q-value	welch Significant TOXO vs. DOX	-Log welch p value TOXO vs. DOX	welch Difference TOXO vs. DOX	Protein IDs	Majority protein IDs	Protein names	Gene names	Fasta headers	Known common contaminant (CRAPome)
16.2592	16.5633	16.2746	23.1671	23.1296	23.2426	Toxoplasma gondii	53.454	78933000	38	0	0	0	10	10	9	0	+	3.62992	6.81409	V4Z6U4;V4Z6U8	V4Z6U4;V4Z6U8			tr|V4Z6U4|V4Z6U4_TOXGV Rhoptry protein ROP5 OS=Toxoplasma gondii (strain ATCC 50861 / VEG) OX=432359 GN=TGVEG_308090 PE=4 SV=1;tr|V4Z6U8|V4Z6U8_TOXGV Rhoptry protein ROP5 OS=Toxoplasma gondii (strain ATCC 50861 / VEG) OX=432359 GN=TGVEG_442220 PE=4 SV=1
16.2752	16.9318	16.044	22.9826	16.5351	22.7557	Homo sapiens	125.76	51745000	11	1	0	1	1	1	1	0	+	3.0259	4.3408	P63261;B4E3A4;B4DVQ0;I3L3I0;I3L1U9;I3L4N8;K7EM38;I3L3R2;J3KT65;A1E282	P63261;B4E3A4;B4DVQ0;I3L3I0;I3L1U9	Actin, cytoplasmic 2;Actin, cytoplasmic 2, N-terminally processed	ACTG1	sp|P63261|ACTG_HUMAN Actin, cytoplasmic 2 OS=Homo sapiens GN=ACTG1 PE=1 SV=1;tr|B4E3A4|B4E3A4_HUMAN cDNA FLJ57283, highly similar to Actin, cytoplasmic 2 OS=Homo sapiens PE=2 SV=1;tr|B4DVQ0|B4DVQ0_HUMAN cDNA FLJ58286, highly similar to Actin, cytoplasmic 2
15.8432	16.5207	16.299	19.8181	18.836	19.7911	Homo sapiens	4.5727	4938800	7	0	0	0	1	1	1	0	+	1.87677	3.26078	Q9BWJ5	Q9BWJ5	Splicing factor 3B subunit 5	SF3B5	sp|Q9BWJ5|SF3B5_HUMAN Splicing factor 3B subunit 5 OS=Homo sapiens GN=SF3B5 PE=1 SV=1
15.9736	15.4046	16.9481	18.9677	18.759	19.7044	Toxoplasma gondii	4.7468	5679800	14	0	0	0	3	2	4	0	+	1.52854	3.0349	B6KGK3	B6KGK3			tr|B6KGK3|B6KGK3_TOXGV 40S ribosomal protein S8 OS=Toxoplasma gondii (strain ATCC 50861 / VEG) OX=432359 GN=BN1205_006420 PE=1 SV=1
15.8114	15.8245	17.1088	18.7023	18.9903	19.6602	Homo sapiens	39.048	12121000	20	0	2	1	1	1	2	0	+	1.51165	2.86939	A0A0S2Z527;Q53HP5;Q53H87;Q59G10;O75891;A0A077H423;Q9UFA9;A0A0S2Z586;B4DGC8;C9IZ36;C9JY00;C9JYZ6	A0A0S2Z527;Q53HP5;Q53H87;Q59G10;O75891;A0A077H423;Q9UFA9;A0A0S2Z586	Cytosolic 10-formyltetrahydrofolate dehydrogenase	ALDH1L1;DKFZp434O2417	tr|A0A0S2Z527|A0A0S2Z527_HUMAN Aldehyde dehydrogenase 1 family member L1 isoform 3 (Fragment) OS=Homo sapiens GN=ALDH1L1 PE=2 SV=1;tr|Q53HP5|Q53HP5_HUMAN Formyltetrahydrofolate dehydrogenase isoform a variant (Fragment) OS=Homo sapiens PE=2 SV=1;tr|Q53H87|
16.5239	15.0672	16.789	18.5219	19.4084	18.8221	Toxoplasma gondii	30.387	10029000	16	0	0	0	2	1	1	0		1.37059	2.79077	A0A0F7V8D8	A0A0F7V8D8			tr|A0A0F7V8D8|A0A0F7V8D8_TOXGV Chaperonin protein BiP OS=Toxoplasma gondii (strain ATCC 50861 / VEG) OX=432359 GN=BN1205_095730 PE=3 SV=1
16.9798	16.2496	19.3422	20.6603	19.7339	19.6516	Toxoplasma gondii	2.1821	15409000	3	0	0	1	2	1	1	0.00057176		0.893672	2.49145	B9QJE8	B9QJE8			tr|B9QJE8|B9QJE8_TOXGV Uncharacterized protein OS=Toxoplasma gondii (strain ATCC 50861 / VEG) OX=432359 GN=BN1205_102980 PE=4 SV=1
16.4778	15.7285	15.9205	18.2011	18.496	18.8723	Homo sapiens	6.3452	3209800	11	0	0	0	1	1	1	0	+	1.85284	2.48087	A0A0F7US18;Q6NS35;Q6NSH7	A0A0F7US18			tr|A0A0F7US18|A0A0F7US18_TOXGV Elongation factor 1-alpha OS=Toxoplasma gondii (strain ATCC 50861 / VEG) OX=432359 GN=BN1205_013060 PE=3 SV=1
23.1272	15.7971	23.9561	17.3348	26.4943	26.0177	Homo sapiens	2.0703	619150000	17	1	0	1	1	1	1	0.00056211		0.210456	2.32214	H3BUU5;P08047	H3BUU5;P08047	Transcription factor Sp1	SP1	tr|H3BUU5|H3BUU5_HUMAN Transcription factor Sp1 (Fragment) OS=Homo sapiens GN=SP1 PE=1 SV=1;sp|P08047|SP1_HUMAN Transcription factor Sp1 OS=Homo sapiens GN=SP1 PE=1 SV=3
19.6153	19.6596	15.5902	20.7543	20.5558	20.41	Homo sapiens	33.417	19743000	30	1	1	0	1	1	1	0		0.632133	2.28499	A0A087WU03	A0A087WU03		HNRNPDL	tr|A0A087WU03|A0A087WU03_HUMAN Heterogeneous nuclear ribonucleoprotein D-like OS=Homo sapiens GN=HNRNPDL PE=1 SV=1
15.5193	17.1012	16.1005	16.9566	19.248	19.12	Homo sapiens	3.8352	9490400	6	0	0	0	0	1	1	0		0.891566	2.20119	Q71UI9;P0C0S5;C9J0D1;A0A0F7V6C1;C9J386	Q71UI9;P0C0S5;C9J0D1;A0A0F7V6C1;C9J386	Histone H2A.V;Histone H2A.Z;Histone H2A	H2AFV;H2AFZ	sp|Q71UI9|H2AV_HUMAN Histone H2A.V OS=Homo sapiens GN=H2AFV PE=1 SV=3;sp|P0C0S5|H2AZ_HUMAN Histone H2A.Z OS=Homo sapiens GN=H2AFZ PE=1 SV=2;tr|C9J0D1|C9J0D1_HUMAN Histone H2A OS=Homo sapiens GN=H2AFV PE=1 SV=1;tr|A0A0F7V6C1|A0A0F7V6C1_TOXGV Histone H2A OS=
15.7918	17.2902	17.0607	18.9939	18.5726	19.1527	Toxoplasma gondii	6.3052	6379500	13	0	0	0	2	1	1	0		1.32098	2.19221	B6KFE8	B6KFE8			tr|B6KFE8|B6KFE8_TOXGV Putative chaperonin cpn60 OS=Toxoplasma gondii (strain ATCC 50861 / VEG) OX=432359 GN=BN1205_090700 PE=3 SV=1
16.254	16.2422	18.5445	18.9651	19.4637	19.0434	Homo sapiens	2.5893	5985800	7	0	0	1	1	1	1	0		0.954524	2.14379	Q9Y3D6	Q9Y3D6	Mitochondrial fission 1 protein	FIS1	sp|Q9Y3D6|FIS1_HUMAN Mitochondrial fission 1 protein OS=Homo sapiens GN=FIS1 PE=1 SV=2
15.5738	15.0494	17.1752	18.2189	17.0284	18.7923	Toxoplasma gondii	24.433	2424800	7	0	0	0	1	1	1	0		0.894525	2.08042	B9PGG2	B9PGG2			tr|B9PGG2|B9PGG2_TOXGV 40S ribosomal protein S3a OS=Toxoplasma gondii (strain ATCC 50861 / VEG) OX=432359 GN=BN1205_022930 PE=1 SV=1
15.6899	16.0963	15.9563	18.3504	18.5255	16.9683	Toxoplasma gondii	2.3266	1698300	2	0	0	0	2	1	0	0.00058309		1.24547	2.03394	B9PIY5	B9PIY5			tr|B9PIY5|B9PIY5_TOXGV Ribosomal protein RPL7 OS=Toxoplasma gondii (strain ATCC 50861 / VEG) OX=432359 GN=TGVEG_314810 PE=4 SV=1
15.404	15.4767	17.3307	18.136	18.1453	17.9811	Homo sapiens	35.499	2719200	15	0	1	2	1	1	1	0		1.06596	2.01699	Q6IB58;Q5ST80;Q53HQ0;O75955;A0A140T9W4;A2VCL5;A0A140T9R1;A0A140T907;A0A140T974;A2AB13;A2AB11;A0A0G2JJQ6;A0A140T9X0;A2AB12;A2AB09;A2AB10	Q6IB58;Q5ST80;Q53HQ0;O75955;A0A140T9W4;A2VCL5;A0A140T9R1	Flotillin-1	FLOT1	tr|Q6IB58|Q6IB58_HUMAN FLOT1 protein OS=Homo sapiens GN=FLOT1 PE=2 SV=1;tr|Q5ST80|Q5ST80_HUMAN FLOT1 OS=Homo sapiens GN=FLOT1 PE=2 SV=1;tr|Q53HQ0|Q53HQ0_HUMAN Flotillin 1 variant (Fragment) OS=Homo sapiens PE=2 SV=1;sp|O75955|FLOT1_HUMAN Flotillin-1 OS=Hom
15.0654	16.2782	17.1172	18.8835	16.9226	18.6728	Toxoplasma gondii	16.553	3512000	10	0	0	0	1	0	1	0		0.838318	2.00599	B9PLQ7	B9PLQ7			tr|B9PLQ7|B9PLQ7_TOXGV Gbp1p protein, putative OS=Toxoplasma gondii (strain ATCC 50861 / VEG) OX=432359 GN=BN1205_072100 PE=4 SV=1
19.3961	19.1899	15.3229	19.7454	20.3004	19.7301	Homo sapiens	15.694	15199000	18	2	3	0	2	1	1	0		0.550795	1.95563	B2R6U8;A0A024R6W2;O43809;H3BV41;Q5HYH5;H3BND3	B2R6U8;A0A024R6W2;O43809;H3BV41;Q5HYH5;H3BND3	Cleavage and polyadenylation specificity factor subunit 5	NUDT21;DKFZp313O211	tr|B2R6U8|B2R6U8_HUMAN cDNA, FLJ93125, highly similar to Homo sapiens cleavage and polyadenylation specific factor 5, 25 kDa(CPSF5), mRNA OS=Homo sapiens PE=2 SV=1;tr|A0A024R6W2|A0A024R6W2_HUMAN Nudix (Nucleoside diphosphate linked moiety X)-type motif 21,
25.0304	25.0173	27.0431	28.0781	28.0861	26.7111	Homo sapiens	323.31	2264000000	466	33	30	33	33	34	30	0		0.849948	1.92814	Q5D1D5;P32455;B4E1L5;B4DNS2;Q59H47;H3BNS1;F6X827;Q8TCE5;P32456;F6SPX6	Q5D1D5;P32455;B4E1L5;B4DNS2	Interferon-induced guanylate-binding protein 1	GBP1	tr|Q5D1D5|Q5D1D5_HUMAN Guanylate binding protein 1 OS=Homo sapiens PE=2 SV=1;sp|P32455|GBP1_HUMAN Guanylate-binding protein 1 OS=Homo sapiens GN=GBP1 PE=1 SV=2;tr|B4E1L5|B4E1L5_HUMAN cDNA FLJ51601, highly similar to Interferon-induced guanylate-binding pro
16.0166	15.5937	16.2512	16.2635	20.5476	16.77	Homo sapiens	77.846	23205000	2	0	0	0	0	1	0	0		0.526724	1.90653	Q6ICQ4;A0A024R608;P05386;Q7Z612	Q6ICQ4;A0A024R608;P05386;Q7Z612	60S acidic ribosomal protein P1	RPLP1	tr|Q6ICQ4|Q6ICQ4_HUMAN RPLP1 protein (Fragment) OS=Homo sapiens GN=RPLP1 PE=2 SV=1;tr|A0A024R608|A0A024R608_HUMAN Ribosomal protein, large, P1, isoform CRA_a OS=Homo sapiens GN=RPLP1 PE=3 SV=1;sp|P05386|RLA1_HUMAN 60S acidic ribosomal protein P1 OS=Homo sa	+
15.6979	16.7489	16.0606	18.7808	16.3975	19.0351	Toxoplasma gondii	4.1788	2715500	10	0	0	0	1	1	3	0		0.776172	1.90201	A0A125YJY9	A0A125YJY9			tr|A0A125YJY9|A0A125YJY9_TOXGV Ribosomal protein RPL4 OS=Toxoplasma gondii (strain ATCC 50861 / VEG) OX=432359 GN=TGVEG_309120 PE=4 SV=1
17.2722	15.1964	16.7859	17.8448	18.1323	18.9783	Homo sapiens	2.2279	2617300	2	0	0	0	1	1	1	0.00057471		0.932939	1.90033	B4DMW8	B4DMW8			tr|B4DMW8|B4DMW8_HUMAN cDNA FLJ60711, moderately similar to Coiled-coil domain-containing protein 8 OS=Homo sapiens PE=2 SV=1
17.2	17.4151	16.7346	19.1474	18.987	18.8568	Toxoplasma gondii	3.5822	4085500	3	0	0	0	2	1	2	0		1.88148	1.88047	B9PWY7	B9PWY7			tr|B9PWY7|B9PWY7_TOXGV 60S ribosomal protein L12, putative OS=Toxoplasma gondii (strain ATCC 50861 / VEG) OX=432359 GN=BN1205_057810 PE=3 SV=1
15.4185	15.6841	16.0294	17.4161	17.4059	17.6952	Homo sapiens	25.93	606430	4	0	0	0	0	0	0	0		1.91129	1.7951	A2MYE2;A2MYE1;Q9UL81;Q96SA9;A0A125QYY5;A0A125QYY3;A0A109PW65;A0A0X9UWJ6;A0A0X9USN3;Q9UL77;Q9UL70;A2NI60;A0A109PW33;Q96PF6	A2MYE2;A2MYE1;Q9UL81;Q96SA9;A0A125QYY5;A0A125QYY3;A0A109PW65;A0A0X9UWJ6;A0A0X9USN3;Q9UL77;Q9UL70;A2NI60;A0A109PW33;Q96PF6		A30;SDNK1	tr|A2MYE2|A2MYE2_HUMAN A30 protein (Fragment) OS=Homo sapiens GN=A30 PE=4 SV=1;tr|A2MYE1|A2MYE1_HUMAN A30 (Fragment) OS=Homo sapiens PE=4 SV=1;tr|Q9UL81|Q9UL81_HUMAN Myosin-reactive immunoglobulin light chain variable region (Fragment) OS=Homo sapiens PE=2
19.112	15.9608	19.4105	20.0584	19.6813	20.1269	Homo sapiens	3.2666	10869000	11	2	0	1	2	2	1	0		0.605559	1.79442	B5BTZ8;P08579;Q86YK2;B4DDC7	B5BTZ8;P08579;Q86YK2	U2 small nuclear ribonucleoprotein B	SNRPB2	tr|B5BTZ8|B5BTZ8_HUMAN Small nuclear ribonucleoprotein polypeptide B OS=Homo sapiens GN=SNRPB2 PE=2 SV=1;sp|P08579|RU2B_HUMAN U2 small nuclear ribonucleoprotein B OS=Homo sapiens GN=SNRPB2 PE=1 SV=1;tr|Q86YK2|Q86YK2_HUMAN Similar to small nuclear ribon
16.1792	15.8744	16.9317	18.194	18.1786	17.9133	Toxoplasma gondii	2.0498	1717300	6	0	0	0	1	1	1	0.00056022		1.48663	1.76685	B9PKF7	B9PKF7			tr|B9PKF7|B9PKF7_TOXGV 60S ribosomal protein L7a, putative OS=Toxoplasma gondii (strain ATCC 50861 / VEG) OX=432359 GN=BN1205_073140 PE=4 SV=1
15.8536	15.5891	16.1926	17.0021	18.2046	17.7154	Homo sapiens	7.0912	2117000	7	0	0	0	0	0	0	0		1.33977	1.76225	A0A0J9YWL0;Q9Y4K1;Q96QW7;Q6P5P8;B7ZAH2;B4DLI1;B3KPT0;B3KWJ0	A0A0J9YWL0;Q9Y4K1;Q96QW7;Q6P5P8;B7ZAH2	Absent in melanoma 1 protein	AIM1	tr|A0A0J9YWL0|A0A0J9YWL0_HUMAN Beta/gamma crystallin domain-containing protein 1 OS=Homo sapiens GN=CRYBG1 PE=1 SV=1;sp|Q9Y4K1|CRBG1_HUMAN Beta/gamma crystallin domain-containing protein 1 OS=Homo sapiens GN=CRYBG1 PE=1 SV=3;tr|Q96QW7|Q96QW7_HUMAN Beta/gam
16.114	17.6754	16.25	16.4176	19.2018	19.56	Homo sapiens	1.5825	5762700	1	0	1	0	0	1	1	0.0082773		0.579774	1.71335	Q6ZR97	Q6ZR97			tr|Q6ZR97|Q6ZR97_HUMAN cDNA FLJ46534 fis, clone THYMU3037052, weakly similar to Homo sapiens HIV TAT specific factor 1 (HTATSF1) OS=Homo sapiens PE=2 SV=1
14.5687	16.1333	16.8376	17.3506	17.6745	17.6126	Homo sapiens	12.691	137930000	27	1	1	0	0	1	1	0		0.889408	1.69939	P31151;Q86SG5	P31151	Protein S100-A7	S100A7	sp|P31151|S10A7_HUMAN Protein S100-A7 OS=Homo sapiens GN=S100A7 PE=1 SV=4
16.1434	15.9454	15.1495	17.4137	16.5593	18.345	Homo sapiens	5.3049	1483500	1	0	0	0	0	0	1	0		0.976675	1.69325	K7EMH3;B4DZE5;Q59E91;Q4G0F4;O00411	K7EMH3;B4DZE5;Q59E91;Q4G0F4;O00411	DNA-directed RNA polymerase;DNA-directed RNA polymerase, mitochondrial	POLRMT	tr|K7EMH3|K7EMH3_HUMAN DNA-directed RNA polymerase, mitochondrial (Fragment) OS=Homo sapiens GN=POLRMT PE=1 SV=4;tr|B4DZE5|B4DZE5_HUMAN cDNA FLJ58806, highly similar to DNA-directed RNA polymerase, mitochondrial (EC 2.7.7.6) OS=Homo sapiens PE=2 SV=1;tr|Q5
18.0391	15.8311	15.808	18.2961	18.1192	18.3236	Homo sapiens	3.69	2131300	9	1	1	0	1	2	2	0		0.820764	1.6869	A0A024R163;O95758;X6R242	A0A024R163;O95758;X6R242	Polypyrimidine tract-binding protein 3	ROD1;PTBP3	tr|A0A024R163|A0A024R163_HUMAN ROD1 regulator of differentiation 1 (S. pombe), isoform CRA_b OS=Homo sapiens GN=ROD1 PE=4 SV=1;sp|O95758|PTBP3_HUMAN Polypyrimidine tract-binding protein 3 OS=Homo sapiens GN=PTBP3 PE=1 SV=2;tr|X6R242|X6R242_HUMAN Polypyrimi
17.018	17.1239	16.6839	18.5241	18.6419	18.718	Homo sapiens	141.47	52792000	52	0	0	0	3	2	1	0		2.14125	1.68606	Q08188	Q08188	Protein-glutamine gamma-glutamyltransferase E;Protein-glutamine gamma-glutamyltransferase E 50 kDa catalytic chain;Protein-glutamine gamma-glutamyltransferase E 27 kDa non-catalytic chain	TGM3	sp|Q08188|TGM3_HUMAN Protein-glutamine gamma-glutamyltransferase E OS=Homo sapiens GN=TGM3 PE=1 SV=4
14.4643	16.245	14.9346	16.9963	16.4786	17.2237	Homo sapiens	323.31	93543000	67	1	0	1	0	0	0	0		1.00055	1.68486	P07476;B4DU44;B4DWR5	P07476;B4DU44;B4DWR5	Involucrin	IVL	sp|P07476|INVO_HUMAN Involucrin OS=Homo sapiens GN=IVL PE=1 SV=2;tr|B4DU44|B4DU44_HUMAN Involucrin OS=Homo sapiens PE=2 SV=1;tr|B4DWR5|B4DWR5_HUMAN cDNA FLJ51358, highly similar to Involucrin OS=Homo sapiens PE=2 SV=1
15.3858	15.2461	15.9952	16.1801	18.4007	17.0178	Homo sapiens	97.489	80334000	43	1	2	0	2	1	0	0		0.862173	1.65718	B0AZN7;A8K5N5;P22735;B0AZM8;B4DRV1;H0YN27;H0YNM4;H0YLJ6;H0YKI6;H0YMQ8;H0YLT9	B0AZN7;A8K5N5;P22735;B0AZM8;B4DRV1	Protein-glutamine gamma-glutamyltransferase K	TGM1	tr|B0AZN7|B0AZN7_HUMAN cDNA, FLJ79477, highly similar to Protein-glutamine gamma-glutamyltransferase K(EC 2.3.2.13) OS=Homo sapiens PE=2 SV=1;tr|A8K5N5|A8K5N5_HUMAN cDNA FLJ78142, highly similar to Homo sapiens transglutaminase 1 (K polypeptide epidermal t
16.018	19.2573	19.4165	19.4993	20.493	19.6317	Homo sapiens	2.0767	18266000	17	0	1	1	1	1	1	0.00056275		0.53887	1.64403	Q59GN2;P62891	Q59GN2;P62891	Putative 60S ribosomal protein L39-like 5;60S ribosomal protein L39	RPL39P5;RPL39	sp|Q59GN2|R39L5_HUMAN Putative 60S ribosomal protein L39-like 5 OS=Homo sapiens GN=RPL39P5 PE=5 SV=2;sp|P62891|RL39_HUMAN 60S ribosomal protein L39 OS=Homo sapiens GN=RPL39 PE=1 SV=2
15.9126	15.8995	15.2957	17.3769	17.9829	16.6573	Homo sapiens	3.6301	1690800	4	0	0	0	0	0	0	0		1.19624	1.63645	B2R7Z6;Q8TDL5;A2A2R0	B2R7Z6;Q8TDL5;A2A2R0	BPI fold-containing family B member 1	BPIFB1	tr|B2R7Z6|B2R7Z6_HUMAN cDNA, FLJ93674 OS=Homo sapiens PE=2 SV=1;sp|Q8TDL5|BPIB1_HUMAN BPI fold-containing family B member 1 OS=Homo sapiens GN=BPIFB1 PE=1 SV=1;tr|A2A2R0|A2A2R0_HUMAN BPI fold-containing family B member 1 (Fragment) OS=Homo sapiens GN=BPIFB
16.8077	17.4915	16.3565	17.9825	18.7603	18.8074	Toxoplasma gondii	1.9343	2890700	7	0	0	0	1	1	1	0.00054855		1.2106	1.63152	B9PMX8	B9PMX8			tr|B9PMX8|B9PMX8_TOXGV 60S ribosomal protein L3, putative OS=Toxoplasma gondii (strain ATCC 50861 / VEG) OX=432359 GN=BN1205_068250 PE=3 SV=1
27.4898	27.3675	27.3699	28.9354	29.046	29.0878	Homo sapiens	323.31	22570000000	1703	32	31	28	40	36	31	0		2.84892	1.61406	H6VRG2	H6VRG2		KRT1	tr|H6VRG2|H6VRG2_HUMAN Keratin 1 OS=Homo sapiens GN=KRT1 PE=3 SV=1	+
20.0734	18.9541	18.3444	20.4488	20.7918	20.973	Homo sapiens	323.31	982310000	409	9	4	6	11	13	9	0		1.0326	1.61387	P15924;Q4LE79;B4E2A0;B4DKX6;B4DWT7;G1UI31;Q6ZP16	P15924;Q4LE79	Desmoplakin	DSP;DSP variant protein	sp|P15924|DESP_HUMAN Desmoplakin OS=Homo sapiens GN=DSP PE=1 SV=3;tr|Q4LE79|Q4LE79_HUMAN DSP variant protein (Fragment) OS=Homo sapiens GN=DSP variant protein PE=2 SV=1
16.7013	18.4825	15.3257	19.1797	16.7086	19.4605	Homo sapiens	47.653	19830000	30	0	2	0	1	2	2	0		0.481165	1.6131	Q5T750	Q5T750	Skin-specific protein 32	XP32	sp|Q5T750|XP32_HUMAN Skin-specific protein 32 OS=Homo sapiens GN=XP32 PE=1 SV=1
15.9496	16.2474	16.6019	16.9592	16.0022	20.6643	Toxoplasma gondii	1.6987	8351000	2	0	0	0	0	0	1	0.0047368		0.42194	1.60897	V4ZNI0	V4ZNI0			tr|V4ZNI0|V4ZNI0_TOXGV Putative transmembrane protein OS=Toxoplasma gondii (strain ATCC 50861 / VEG) OX=432359 GN=TGVEG_288940 PE=4 SV=1
19.0754	19.6804	19.3821	20.6425	21.3511	20.9015	Homo sapiens	11.906	25590000	32	3	5	3	6	6	6	0		1.55352	1.5857	Q9NR30;Q8NI92;Q53FI9;B4DED6;B4DW97;A0A087WVC1;K0J110;Q9BQ39	Q9NR30	Nucleolar RNA helicase 2	DDX21	sp|Q9NR30|DDX21_HUMAN Nucleolar RNA helicase 2 OS=Homo sapiens GN=DDX21 PE=1 SV=5
15.6711	15.6572	16.5781	17.6705	17.7759	17.1572	Homo sapiens	29.235	15307000	5	0	0	0	0	0	0	0		1.31049	1.5657	W8QEY1;B2MV14	W8QEY1;B2MV14		LTF	tr|W8QEY1|W8QEY1_HUMAN Lactoferrin OS=Homo sapiens PE=2 SV=1;tr|B2MV14|B2MV14_HUMAN Truncated lactoferrin OS=Homo sapiens GN=LTF PE=3 SV=1
15.6836	16.9501	16.0689	18.3413	17.8969	17.1055	Homo sapiens	26.463	2744000	13	0	0	0	1	1	0	0		1.01291	1.54706	Q9Y333	Q9Y333	U6 snRNA-associated Sm-like protein LSm2	LSM2	sp|Q9Y333|LSM2_HUMAN U6 snRNA-associated Sm-like protein LSm2 OS=Homo sapiens GN=LSM2 PE=1 SV=1
19.5028	19.5055	16.0876	19.7512	19.9461	19.9781	Homo sapiens	6.2029	24405000	20	3	2	0	2	1	1	0		0.504739	1.52649	P81605	P81605	Dermcidin;Survival-promoting peptide;DCD-1	DCD	sp|P81605|DCD_HUMAN Dermcidin OS=Homo sapiens GN=DCD PE=1 SV=2
20.8998	21.2595	21.373	22.5886	22.6347	22.8009	Homo sapiens	30.885	108330000	49	2	2	2	2	2	2	0		1.96856	1.49727	B4E3E6;B4DDB6	B4E3E6;B4DDB6		HNRPA3	tr|B4E3E6|B4E3E6_HUMAN cDNA FLJ58832, highly similar to Heterogeneous nuclear ribonucleoprotein A3 OS=Homo sapiens PE=2 SV=1;tr|B4DDB6|B4DDB6_HUMAN Heterogeneous nuclear ribonucleoprotein A3, isoform CRA_a OS=Homo sapiens GN=HNRPA3 PE=2 SV=1
16.2954	17.3671	16.3495	18.5535	17.1177	18.6678	Homo sapiens	6.5511	1943900	7	1	1	0	1	0	2	0		0.850078	1.4423	O15042;E7ET15;H7C4V2;B4DK81;E7EW00;H0Y8D9	O15042;E7ET15	U2 snRNP-associated SURP motif-containing protein	U2SURP	sp|O15042|SR140_HUMAN U2 snRNP-associated SURP motif-containing protein OS=Homo sapiens GN=U2SURP PE=1 SV=2;tr|E7ET15|E7ET15_HUMAN U2 snRNP-associated SURP motif-containing protein OS=Homo sapiens GN=U2SURP PE=1 SV=1
17.4534	16.1671	14.0843	17.0222	17.7377	17.1792	Toxoplasma gondii	1.9255	256130	1	0	0	0	0	0	0	0.00054735		0.529482	1.41142	B9PFU8	B9PFU8			tr|B9PFU8|B9PFU8_TOXGV Cell division protein CDC48CY OS=Toxoplasma gondii (strain ATCC 50861 / VEG) OX=432359 GN=TGVEG_273090 PE=4 SV=1
17.1887	15.6467	16.1428	17.6835	18.8896	16.6362	Homo sapiens	2.25	1591000	2	1	0	0	1	1	0	0.00057604		0.662206	1.41036	E5RJ08;E5RHM5;E5RFN2;E5RII1;J3KPV1;Q9BUK0	E5RJ08;E5RHM5;E5RFN2;E5RII1;J3KPV1;Q9BUK0	Coiled-coil-helix-coiled-coil-helix domain-containing protein 7	CHCHD7	tr|E5RJ08|E5RJ08_HUMAN Coiled-coil-helix-coiled-coil-helix domain-containing protein 7 (Fragment) OS=Homo sapiens GN=CHCHD7 PE=1 SV=1;tr|E5RHM5|E5RHM5_HUMAN Coiled-coil-helix-coiled-coil-helix domain-containing protein 7 OS=Homo sapiens GN=CHCHD7 PE=1 SV=1
15.7431	15.6499	15.8507	17.5854	17.357	16.4665	Homo sapiens	323.31	33047000	45	0	0	0	0	0	0	0		1.24467	1.38839	A0A024R8L8;K7EKI0;B7ZLH8;Q92817;A8K2R8	A0A024R8L8;K7EKI0;B7ZLH8;Q92817;A8K2R8	Envoplakin	EVPL	tr|A0A024R8L8|A0A024R8L8_HUMAN Envoplakin, isoform CRA_a OS=Homo sapiens GN=EVPL PE=4 SV=1;tr|K7EKI0|K7EKI0_HUMAN Envoplakin OS=Homo sapiens GN=EVPL PE=1 SV=1;tr|B7ZLH8|B7ZLH8_HUMAN EVPL protein OS=Homo sapiens GN=EVPL PE=2 SV=1;sp|Q92817|EVPL_HUMAN Envopl
15.98	15.9672	18.2636	18.2491	18.0011	18.0925	Homo sapiens	2.8254	4671800	8	0	0	1	1	2	1	0		0.669002	1.37731	Q96GX3;A0A024RBA9;Q9UL25	Q96GX3;A0A024RBA9;Q9UL25	Ras-related protein Rab-21	RAB21	tr|Q96GX3|Q96GX3_HUMAN KIAA0118 protein (Fragment) OS=Homo sapiens PE=2 SV=1;tr|A0A024RBA9|A0A024RBA9_HUMAN RAB21, member RAS oncogene family, isoform CRA_a OS=Homo sapiens GN=RAB21 PE=4 SV=1;sp|Q9UL25|RAB21_HUMAN Ras-related protein Rab-21 OS=Homo sapiens
17.9486	18.1052	15.7666	18.6598	18.6503	18.5309	Homo sapiens	6.9359	6778400	17	3	2	1	1	2	2	0		0.661056	1.34019	Q6NUK7;B4DQ79;A8K379;P07948;A8K4G3;H0Y3C5;J3KPD6;F6SF04;P08631	Q6NUK7;B4DQ79;A8K379;P07948	Non-specific protein-tyrosine kinase;Tyrosine-protein kinase Lyn	LYN	tr|Q6NUK7|Q6NUK7_HUMAN Tyrosine-protein kinase (Fragment) OS=Homo sapiens GN=LYN PE=2 SV=1;tr|B4DQ79|B4DQ79_HUMAN Tyrosine-protein kinase OS=Homo sapiens PE=2 SV=1;tr|A8K379|A8K379_HUMAN Tyrosine-protein kinase OS=Homo sapiens PE=2 SV=1;sp|P07948|LYN_HUMAN
17.7834	16.7462	17.2244	18.4225	18.7703	18.5693	Homo sapiens	1.8528	5499200	2	0	0	0	1	1	1	0.0021587		1.2864	1.33602	Q15046;H3BVA8;Q6ZTI3	Q15046;H3BVA8;Q6ZTI3	Lysine--tRNA ligase	KARS	sp|Q15046|SYK_HUMAN Lysine--tRNA ligase OS=Homo sapiens GN=KARS PE=1 SV=3;tr|H3BVA8|H3BVA8_HUMAN Lysine--tRNA ligase (Fragment) OS=Homo sapiens GN=KARS PE=1 SV=1;tr|Q6ZTI3|Q6ZTI3_HUMAN cDNA FLJ44621 fis, clone BRACE2016896, highly similar to Lysyl-tRNA syn
15.8074	15.9506	16.0506	16.9122	17.0818	17.7967	Homo sapiens	64.92	1190600	7	0	1	0	0	0	0	0		1.3793	1.32734	A0A1W2PNR9;Q9Y5U9	A0A1W2PNR9;Q9Y5U9	Immediate early response 3-interacting protein 1	IER3IP1	tr|A0A1W2PNR9|A0A1W2PNR9_HUMAN Immediate early response 3-interacting protein 1 OS=Homo sapiens GN=IER3IP1 PE=1 SV=1;sp|Q9Y5U9|IR3IP_HUMAN Immediate early response 3-interacting protein 1 OS=Homo sapiens GN=IER3IP1 PE=1 SV=1
17.0932	16.0683	16.5904	16.9158	18.3994	18.4185	Homo sapiens	4.5264	1674300	11	0	1	0	1	3	2	0		0.82697	1.32724	A0A087WWS1;Q96FV9;J3KRD7;J3QQZ3;J3KT14;R4GMN4	A0A087WWS1;Q96FV9	THO complex subunit 1	THOC1	tr|A0A087WWS1|A0A087WWS1_HUMAN THO complex subunit 1 OS=Homo sapiens GN=THOC1 PE=1 SV=1;sp|Q96FV9|THOC1_HUMAN THO complex subunit 1 OS=Homo sapiens GN=THOC1 PE=1 SV=1
15.6259	16.5984	15.6909	16.4482	17.619	17.7076	Homo sapiens	1.5022	361520	1	0	0	0	0	0	0	0.009179		0.889519	1.28653	A0A024R3P1;O15121	A0A024R3P1;O15121	Sphingolipid delta(4)-desaturase DES1	DEGS1	tr|A0A024R3P1|A0A024R3P1_HUMAN Degenerative spermatocyte homolog 1, lipid desaturase (Drosophila), isoform CRA_a OS=Homo sapiens GN=DEGS1 PE=4 SV=1;sp|O15121|DEGS1_HUMAN Sphingolipid delta(4)-desaturase DES1 OS=Homo sapiens GN=DEGS1 PE=1 SV=1
16.7589	16.6978	16.046	18.0081	17.7165	17.6203	Toxoplasma gondii	2.6405	1465400	5	0	0	0	1	1	0	0		1.42289	1.28068	A0A125YU31	A0A125YU31			tr|A0A125YU31|A0A125YU31_TOXGV Ribosomal protein RPL23A OS=Toxoplasma gondii (strain ATCC 50861 / VEG) OX=432359 GN=BN1205_035880 PE=3 SV=1
17.6162	17.0449	15.7649	18.3034	17.8558	18.098	Homo sapiens	2.8526	3919600	3	0	0	0	1	1	1	0		0.82056	1.27706	R4GN43;A0A0C4DGS0;P56556	R4GN43;A0A0C4DGS0;P56556	NADH dehydrogenase [ubiquinone] 1 alpha subcomplex subunit 6	NDUFA6	tr|R4GN43|R4GN43_HUMAN NADH dehydrogenase [ubiquinone] 1 alpha subcomplex subunit 6 OS=Homo sapiens GN=NDUFA6 PE=1 SV=1;tr|A0A0C4DGS0|A0A0C4DGS0_HUMAN NADH dehydrogenase [ubiquinone] 1 alpha subcomplex subunit 6 OS=Homo sapiens GN=NDUFA6 PE=1 SV=1;sp|P5655
17.0139	16.7322	16.9456	17.8388	18.4092	18.272	Homo sapiens	27.184	7463100	9	1	0	0	0	1	1	0		1.66091	1.27613	B4DNT7;P34810	B4DNT7;P34810	Macrosialin	CD68	tr|B4DNT7|B4DNT7_HUMAN cDNA FLJ53070, highly similar to Macrosialin OS=Homo sapiens PE=2 SV=1;sp|P34810|CD68_HUMAN Macrosialin OS=Homo sapiens GN=CD68 PE=1 SV=2
15.8139	15.8911	15.7542	16.1535	16.6274	18.4933	Homo sapiens	5.2995	6000300	13	0	0	0	0	0	1	0		0.662731	1.27165	Q8TEM1	Q8TEM1	Nuclear pore membrane glycoprotein 210	NUP210	sp|Q8TEM1|PO210_HUMAN Nuclear pore membrane glycoprotein 210 OS=Homo sapiens GN=NUP210 PE=1 SV=3
18.4186	16.2879	19.7053	19.6828	19.4404	19.0283	Homo sapiens	111.24	11148000	22	3	0	1	3	3	3	0		0.463208	1.24655	Q59FD2;G3V599;A0A193H6U5;O15320;Q96PC5;Q05BM1;Q4G155;Q8NEG8;Q96RT6;G3V5K6;A4FU28	Q59FD2;G3V599;A0A193H6U5;O15320;Q96PC5;Q05BM1;Q4G155	cTAGE family member 5;Melanoma inhibitory activity protein 2	CTAGE5;MIA2	tr|Q59FD2|Q59FD2_HUMAN CTAGE family, member 5 isoform 1 variant (Fragment) OS=Homo sapiens PE=2 SV=1;tr|G3V599|G3V599_HUMAN Endoplasmic reticulum export factor CTAGE5 OS=Homo sapiens GN=CTAGE5 PE=4 SV=1;tr|A0A193H6U5|A0A193H6U5_HUMAN TALI OS=Homo sapiens G
16.1638	18.6663	16.9308	18.5316	18.5124	18.4537	Homo sapiens	1.8742	5808900	3	1	2	1	1	1	2	0.0021645		0.629631	1.2456	Q53EY4;Q13636;J3QR51;Q9UL26	Q53EY4;Q13636;J3QR51;Q9UL26	Ras-related protein Rab-31;Ras-related protein Rab-22A	RAB31;RAB22A	tr|Q53EY4|Q53EY4_HUMAN RAB31, member RAS oncogene family variant (Fragment) OS=Homo sapiens PE=2 SV=1;sp|Q13636|RAB31_HUMAN Ras-related protein Rab-31 OS=Homo sapiens GN=RAB31 PE=1 SV=1;tr|J3QR51|J3QR51_HUMAN Ras-related protein Rab-31 OS=Homo sapiens GN=R
19.5735	19.1567	20.0717	20.8497	20.3244	21.3573	Homo sapiens	91.846	20921000	25	2	3	2	5	3	2	0		1.04941	1.24314	Q9Y2W1	Q9Y2W1	Thyroid hormone receptor-associated protein 3	THRAP3	sp|Q9Y2W1|TR150_HUMAN Thyroid hormone receptor-associated protein 3 OS=Homo sapiens GN=THRAP3 PE=1 SV=2
16.7155	18.6987	16.3649	18.2977	18.6531	18.5548	Homo sapiens	15.551	4696600	13	2	1	1	2	1	1	0		0.63306	1.24217	H7BZK2;Q9Y5S1	H7BZK2;Q9Y5S1	Transient receptor potential cation channel subfamily V member 2	TRPV2	tr|H7BZK2|H7BZK2_HUMAN Transient receptor potential cation channel subfamily V member 2 (Fragment) OS=Homo sapiens GN=TRPV2 PE=1 SV=1;sp|Q9Y5S1|TRPV2_HUMAN Transient receptor potential cation channel subfamily V member 2 OS=Homo sapiens GN=TRPV2 PE=1 SV=1
18.8142	18.5635	19.1003	20.0438	19.9676	20.1555	Homo sapiens	2.5819	14193000	12	1	1	1	1	1	1	0		1.7592	1.22963	B9EGD7;O94850	B9EGD7;O94850	Dendrin	DDN	tr|B9EGD7|B9EGD7_HUMAN Dendrin OS=Homo sapiens GN=DDN PE=2 SV=1;sp|O94850|DEND_HUMAN Dendrin OS=Homo sapiens GN=DDN PE=1 SV=3
17.367	15.2266	17.1791	18.4592	17.6752	17.3104	Homo sapiens	1.714	1079800	1	1	0	1	1	0	0	0.0042194		0.601825	1.22403	Q9NW64	Q9NW64	Pre-mRNA-splicing factor RBM22	RBM22	sp|Q9NW64|RBM22_HUMAN Pre-mRNA-splicing factor RBM22 OS=Homo sapiens GN=RBM22 PE=1 SV=1
18.2536	15.3	15.9992	17.6816	17.5756	17.9551	Homo sapiens	4.7559	2598100	7	1	0	0	1	1	0	0		0.51232	1.21985	A5PLK7;A0A024RAC5;Q9P258	A5PLK7;A0A024RAC5;Q9P258	Protein RCC2	RCC2	tr|A5PLK7|A5PLK7_HUMAN RCC2 protein (Fragment) OS=Homo sapiens GN=RCC2 PE=2 SV=1;tr|A0A024RAC5|A0A024RAC5_HUMAN Regulator of chromosome condensation 2, isoform CRA_a OS=Homo sapiens GN=RCC2 PE=4 SV=1;sp|Q9P258|RCC2_HUMAN Protein RCC2 OS=Homo sapiens GN=RCC
19.1208	19.2578	19.3318	19.7536	20.0502	21.5575	Homo sapiens	7.7998	19556000	21	1	1	1	1	1	1	0		0.788635	1.21694	H3BPG5;H3BV80;H3BMS0;H3BMM9;H3BTC0;D3DU92;Q15287	H3BPG5;H3BV80;H3BMS0;H3BMM9;H3BTC0;D3DU92;Q15287	RNA-binding protein with serine-rich domain 1	RNPS1	tr|H3BPG5|H3BPG5_HUMAN RNA binding protein S1, serine-rich domain, isoform CRA_c OS=Homo sapiens GN=RNPS1 PE=1 SV=1;tr|H3BV80|H3BV80_HUMAN RNA-binding protein with serine-rich domain 1 OS=Homo sapiens GN=RNPS1 PE=1 SV=2;tr|H3BMS0|H3BMS0_HUMAN RNA-binding p
16.9412	16.8188	16.5154	17.8505	17.6533	18.4057	Homo sapiens	1.7982	2583000	7	1	1	0	1	1	1	0.0026709		1.37056	1.21136	Q549U1;Q13595	Q549U1;Q13595	Transformer-2 protein homolog alpha	HSU53209;TRA2A	tr|Q549U1|Q549U1_HUMAN Putative MAPK activating protein OS=Homo sapiens GN=HSU53209 PE=2 SV=1;sp|Q13595|TRA2A_HUMAN Transformer-2 protein homolog alpha OS=Homo sapiens GN=TRA2A PE=1 SV=1
15.3171	15.3019	15.7469	16.6726	16.3194	17.0026	Homo sapiens	1.8742	917700	3	0	0	0	0	0	0	0.0021657		1.41154	1.20959	H0YJV2;A0A024R6H1;O15270	H0YJV2;A0A024R6H1;O15270	Serine palmitoyltransferase 2	SPTLC2	tr|H0YJV2|H0YJV2_HUMAN Serine palmitoyltransferase 2 (Fragment) OS=Homo sapiens GN=SPTLC2 PE=1 SV=1;tr|A0A024R6H1|A0A024R6H1_HUMAN Serine palmitoyltransferase, long chain base subunit 2, isoform CRA_a OS=Homo sapiens GN=SPTLC2 PE=3 SV=1;sp|O15270|SPTC2_HUM
16.3961	16.2415	15.0535	17.5405	16.3273	17.4452	Homo sapiens	4.5087	389800	2	1	0	1	0	0	0	0		0.767101	1.20728	P78453;Q5TGY6;P09769	P78453;Q5TGY6;P09769	Tyrosine-protein kinase Fgr	c-fgr;FGR	tr|P78453|P78453_HUMAN Tyrosine kinase (Fragment) OS=Homo sapiens GN=c-fgr PE=2 SV=1;tr|Q5TGY6|Q5TGY6_HUMAN Tyrosine-protein kinase (Fragment) OS=Homo sapiens GN=FGR PE=1 SV=8;sp|P09769|FGR_HUMAN Tyrosine-protein kinase Fgr OS=Homo sapiens GN=FGR PE=1 SV=2
15.8105	17.7285	15.6026	19.5932	16.5437	16.593	Homo sapiens	180.57	42492000	62	0	0	0	1	0	0	0		0.368059	1.19608	K7EKI8;O60437;K7EQ71	K7EKI8;O60437;K7EQ71	Periplakin	PPL	tr|K7EKI8|K7EKI8_HUMAN Periplakin OS=Homo sapiens GN=PPL PE=1 SV=1;sp|O60437|PEPL_HUMAN Periplakin OS=Homo sapiens GN=PPL PE=1 SV=4;tr|K7EQ71|K7EQ71_HUMAN Periplakin (Fragment) OS=Homo sapiens GN=PPL PE=1 SV=1
15.8876	16.9705	15.6724	17.9278	17.9865	16.2008	Toxoplasma gondii	1.7948	1079100	2	0	0	0	1	1	0	0.0032017		0.62986	1.1949	B9PT75	B9PT75			tr|B9PT75|B9PT75_TOXGV 60s ribosomal protein L13a, putative OS=Toxoplasma gondii (strain ATCC 50861 / VEG) OX=432359 GN=BN1205_085260 PE=3 SV=1
15.6638	15.2237	16.0442	16.5948	16.3697	17.5382	Homo sapiens	185.72	60817000	54	0	1	0	1	0	0	0		0.961798	1.1903	A0A024R952;Q13835;Q14BN3;B4DRX5	A0A024R952;Q13835	Plakophilin-1	PKP1	tr|A0A024R952|A0A024R952_HUMAN Plakophilin 1 (Ectodermal dysplasia/skin fragility syndrome), isoform CRA_a OS=Homo sapiens GN=PKP1 PE=4 SV=1;sp|Q13835|PKP1_HUMAN Plakophilin-1 OS=Homo sapiens GN=PKP1 PE=1 SV=2
20.7592	21.247	21.4416	22.5671	22.2128	22.2183	Homo sapiens	323.31	504300000	149	5	3	7	9	10	6	0		1.43116	1.18346	Q5T749	Q5T749	Keratinocyte proline-rich protein	KPRP	sp|Q5T749|KPRP_HUMAN Keratinocyte proline-rich protein OS=Homo sapiens GN=KPRP PE=1 SV=1
20.9938	21.5985	21.324	22.4083	22.5534	22.4553	Homo sapiens	61.482	77771000	83	8	8	8	14	9	10	0		1.63874	1.16686	B4DZB1;B3KX19;Q6IBM8;Q15029;Q8IXJ3;A8KAP3;B3KWY2;K7EP67;K7EJ74;K7EIT3	B4DZB1;B3KX19;Q6IBM8;Q15029;Q8IXJ3;A8KAP3;B3KWY2	116 kDa U5 small nuclear ribonucleoprotein component	U5-116KD;EFTUD2;SNRP116	tr|B4DZB1|B4DZB1_HUMAN cDNA FLJ59645, highly similar to 116 kDa U5 small nuclear ribonucleoprotein component OS=Homo sapiens PE=2 SV=1;tr|B3KX19|B3KX19_HUMAN cDNA FLJ44500 fis, clone UTERU3000828, highly similar to 116 kDa U5 small nuclear ribonucleoprotei
16.7397	18.3926	18.3655	18.8594	18.8096	19.2955	Homo sapiens	31.634	4533000	5	0	2	1	2	1	2	0		0.747544	1.15555	P49756;Q16083;E9PQU5	P49756	RNA-binding protein 25	RBM25	sp|P49756|RBM25_HUMAN RNA-binding protein 25 OS=Homo sapiens GN=RBM25 PE=1 SV=3
15.6274	15.6134	17.6189	17.2076	17.5127	17.6015	Homo sapiens	5.975	4543000	6	3	1	2	0	0	2	0		0.637746	1.15403	A0A024R1Q5;P17050	A0A024R1Q5;P17050	Alpha-N-acetylgalactosaminidase	NAGA	tr|A0A024R1Q5|A0A024R1Q5_HUMAN N-acetylgalactosaminidase, alpha-, isoform CRA_a OS=Homo sapiens GN=NAGA PE=3 SV=1;sp|P17050|NAGAB_HUMAN Alpha-N-acetylgalactosaminidase OS=Homo sapiens GN=NAGA PE=1 SV=2
21.8877	21.5379	21.9544	22.941	22.7511	23.1456	Homo sapiens	95.719	78851000	108	15	13	12	20	20	19	0		1.66547	1.15256	Q6P2Q9;B4DK16;Q53GM6;I3L0J9;B6KJP5;Q6JH02;Q6JH03;I3L3Z8	Q6P2Q9;B4DK16	Pre-mRNA-processing-splicing factor 8	PRPF8	sp|Q6P2Q9|PRP8_HUMAN Pre-mRNA-processing-splicing factor 8 OS=Homo sapiens GN=PRPF8 PE=1 SV=2;tr|B4DK16|B4DK16_HUMAN cDNA FLJ57882, highly similar to Pre-mRNA-processing-splicing factor 8 OS=Homo sapiens PE=2 SV=1
15.9732	16.443	16.5573	17.5244	18.0102	16.8728	Homo sapiens	111.31	4435700	9	1	1	0	0	0	0	0		1.0334	1.14463	P16152;E9PQ63;A8MTM1;V9HW40;Q53F60;O75828	P16152;E9PQ63;A8MTM1;V9HW40;Q53F60;O75828	Carbonyl reductase [NADPH] 1;Carbonyl reductase [NADPH] 3	CBR1;HEL-S-25;CBR3	sp|P16152|CBR1_HUMAN Carbonyl reductase [NADPH] 1 OS=Homo sapiens GN=CBR1 PE=1 SV=3;tr|E9PQ63|E9PQ63_HUMAN Carbonyl reductase [NADPH] 1 OS=Homo sapiens GN=CBR1 PE=1 SV=1;tr|A8MTM1|A8MTM1_HUMAN Carbonyl reductase [NADPH] 1 OS=Homo sapiens GN=CBR1 PE=1 SV=1;
15.5956	15.6865	17.3689	16.5363	17.9239	17.6183	Homo sapiens	14.443	4358800	5	0	0	0	0	0	0	0		0.600971	1.14253	O76027	O76027	Annexin A9	ANXA9	sp|O76027|ANXA9_HUMAN Annexin A9 OS=Homo sapiens GN=ANXA9 PE=1 SV=3
16.5952	19.0154	16.3111	18.6297	18.3297	18.3847	Homo sapiens	5.4554	8801300	9	0	1	0	1	1	1	0		0.498785	1.1408	Q13885;B2R6L0;Q9BVA1;O43209;A0A024QZU2;B7Z4N1;Q9UGA2;A5D907;A5D906	Q13885;B2R6L0;Q9BVA1;O43209;A0A024QZU2;B7Z4N1;Q9UGA2	Tubulin beta-2A chain;Tubulin beta-2B chain	TUBB2A;TUBB2B;DKFZp566F223	sp|Q13885|TBB2A_HUMAN Tubulin beta-2A chain OS=Homo sapiens GN=TUBB2A PE=1 SV=1;tr|B2R6L0|B2R6L0_HUMAN Tubulin beta chain OS=Homo sapiens PE=2 SV=1;sp|Q9BVA1|TBB2B_HUMAN Tubulin beta-2B chain OS=Homo sapiens GN=TUBB2B PE=1 SV=1;tr|O43209|O43209_HUMAN Tubul
21.4713	22.078	21.6234	23.0541	22.7847	22.7544	Homo sapiens	175.11	98142000	85	6	5	6	6	6	6	0		1.50837	1.1402	A0A024R6D4;P84090;G3V279	A0A024R6D4;P84090;G3V279	Enhancer of rudimentary homolog	ERH	tr|A0A024R6D4|A0A024R6D4_HUMAN Enhancer of rudimentary homolog OS=Homo sapiens GN=ERH PE=3 SV=1;sp|P84090|ERH_HUMAN Enhancer of rudimentary homolog OS=Homo sapiens GN=ERH PE=1 SV=1;tr|G3V279|G3V279_HUMAN Enhancer of rudimentary homolog OS=Homo sapiens GN=E	+
13.9985	17.0274	15.8933	17.1565	15.1867	17.9906	Homo sapiens	3.1533	3932100	7	0	0	0	0	0	0	0		0.349539	1.13819	D6RD17;P01591;C9JA05;D6RHJ6	D6RD17;P01591;C9JA05;D6RHJ6	Immunoglobulin J chain	JCHAIN;IGJ	tr|D6RD17|D6RD17_HUMAN Immunoglobulin J chain (Fragment) OS=Homo sapiens GN=JCHAIN PE=1 SV=8;sp|P01591|IGJ_HUMAN Immunoglobulin J chain OS=Homo sapiens GN=JCHAIN PE=1 SV=4;tr|C9JA05|C9JA05_HUMAN Immunoglobulin J chain (Fragment) OS=Homo sapiens GN=JCHAIN P
16.002	16.3108	15.9387	16.993	16.9993	17.6723	Homo sapiens	28.457	27255000	25	1	0	0	0	0	0	0		1.33663	1.13769	A0A090N7V5;O75223;B8ZZK2;M0QZK8;H7BZK5;B3KMN7;A0A0B4J1Y4	A0A090N7V5;O75223;B8ZZK2;M0QZK8;H7BZK5;B3KMN7	Gamma-glutamylcyclotransferase	C7orf24;GGCT	tr|A0A090N7V5|A0A090N7V5_HUMAN Chromosome 7 open reading frame 24 OS=Homo sapiens GN=C7orf24 PE=4 SV=1;sp|O75223|GGCT_HUMAN Gamma-glutamylcyclotransferase OS=Homo sapiens GN=GGCT PE=1 SV=1;tr|B8ZZK2|B8ZZK2_HUMAN Gamma-glutamylcyclotransferase OS=Homo sapie
15.6797	15.8428	15.8942	16.7486	16.8284	17.2432	Homo sapiens	42.32	6304600	7	0	1	0	0	1	0	0		1.68108	1.13452	A0A0F6R8Y9;Q67AG0;Q67AF9;Q67AF8;Q67AF7;Q67AF6;Q67AF5;Q67AF4;Q67AF3;Q67AF2;Q67AF1;Q67AF0;Q67AE9;Q67AE8;Q30069;B7ZW51;Q5Y7H0;Q5Y7C3;Q2LIR1;Q2LIQ8;L8E864;A0A1W2HC18;A0A0U4C4L3;O19697;Q9UM30;Q861G0;H6X377;A0A1W2PP70;Q67AG6;Q67AG5;Q67AG4;Q67AG3;Q67AG2;Q67AG1;Q67AE7;Q67AE6;Q67AE5;Q67AE4;Q67AE3;Q67AC7;Q67AC6;Q67AC5;O19704;Q30118;B4DVL4;A0A0G2JH46;Q29885;Q30085;Q08AS4;Q08AS3;L8EB08;I7L1P1;B0UXD8;A0A1V0E3…	A0A0F6R8Y9;Q67AG0;Q67AF9;Q67AF8;Q67AF7;Q67AF6;Q67AF5;Q67AF4;Q67AF3;Q67AF2;Q67AF1;Q67AF0;Q67AE9;Q67AE8;Q30069;B7ZW51;Q5Y7H0;Q5Y7C3;Q2LIR1;Q2LIQ8;L8E864;A0A1W2HC18;A0A0U4C4L3;O19697;Q9UM30;Q861G0;H6X377;A0A1W2PP70;Q67AG6;Q67AG5;Q67AG4;Q67AG3;Q67AG2;Q67AG1;Q67AE7;Q67AE6;Q67AE5;Q67AE4;Q67AE3;Q67AC7;Q67AC6;Q67AC5;O19704;Q30118;B4DVL4;A0A0G2JH46;Q29885;Q30085;Q08AS4;Q08AS3;L8EB08;I7L1P1;B0UXD8;A0A1V0E3…	HLA class II histocompatibility antigen, DR alpha chain;HLA class II histocompatibility antigen, DQ alpha 2 chain	HLA-DQA1;HLA-DRA;HLA-DRA1;HLA-DQA1/DRA;HLA-DQA2	tr|A0A0F6R8Y9|A0A0F6R8Y9_HUMAN MHC class II antigen (Fragment) OS=Homo sapiens GN=DQA1 PE=3 SV=1;tr|Q67AG0|Q67AG0_HUMAN MHC class II antigen (Fragment) OS=Homo sapiens GN=HLA-DQA1 PE=3 SV=1;tr|Q67AF9|Q67AF9_HUMAN MHC class II antigen (Fragment) OS=Homo sap
21.2486	21.3668	21.5097	22.5321	22.4646	22.5274	Homo sapiens	11.383	89697000	41	4	5	4	6	4	6	0		2.32123	1.13297	B2R6F3;P84103;A0A087X2D0	B2R6F3;P84103;A0A087X2D0	Serine/arginine-rich splicing factor 3	SFRS3;SRSF3	tr|B2R6F3|B2R6F3_HUMAN Splicing factor arginine/serine-rich 3 OS=Homo sapiens GN=SFRS3 PE=2 SV=1;sp|P84103|SRSF3_HUMAN Serine/arginine-rich splicing factor 3 OS=Homo sapiens GN=SRSF3 PE=1 SV=1;tr|A0A087X2D0|A0A087X2D0_HUMAN Serine/arginine-rich-splicing fa
15.0832	16.1294	17.4758	17.622	17.4498	17.0119	Homo sapiens	2.0041	1514000	4	0	0	1	0	1	0	0.00055679		0.593977	1.13177	A0A0J9YXZ0;A0A0J9YXE3;J3QQP1;A0A0J9YXX3;J3KS66;J3QLB2;J3KRX2;J3QS49;Q8N1S5	A0A0J9YXZ0;A0A0J9YXE3;J3QQP1;A0A0J9YXX3;J3KS66;J3QLB2;J3KRX2;J3QS49;Q8N1S5	Zinc transporter ZIP11	SLC39A11	tr|A0A0J9YXZ0|A0A0J9YXZ0_HUMAN Zinc transporter ZIP11 (Fragment) OS=Homo sapiens GN=SLC39A11 PE=1 SV=1;tr|A0A0J9YXE3|A0A0J9YXE3_HUMAN Zinc transporter ZIP11 (Fragment) OS=Homo sapiens GN=SLC39A11 PE=1 SV=1;tr|J3QQP1|J3QQP1_HUMAN Zinc transporter ZIP11 (Fra
17.4228	13.9787	16.7774	17.2693	16.9748	17.3288	Homo sapiens	3.046	4360900	10	1	1	0	0	0	0	0		0.399503	1.13135	C9JP35;C9JMN4;Q92520	C9JP35;C9JMN4;Q92520	Protein FAM3C	FAM3C	tr|C9JP35|C9JP35_HUMAN Protein FAM3C (Fragment) OS=Homo sapiens GN=FAM3C PE=1 SV=1;tr|C9JMN4|C9JMN4_HUMAN Protein FAM3C (Fragment) OS=Homo sapiens GN=FAM3C PE=1 SV=1;sp|Q92520|FAM3C_HUMAN Protein FAM3C OS=Homo sapiens GN=FAM3C PE=1 SV=1
19.4695	19.1484	19.3172	20.4824	20.0837	20.751	Homo sapiens	229.14	120820000	77	1	2	3	3	5	5	0		1.46261	1.12734	Q9HB00;Q08554	Q9HB00;Q08554	Desmocollin-1	DSC1	tr|Q9HB00|Q9HB00_HUMAN Desmocollin 1, isoform CRA_b OS=Homo sapiens GN=DSC1 PE=4 SV=1;sp|Q08554|DSC1_HUMAN Desmocollin-1 OS=Homo sapiens GN=DSC1 PE=1 SV=2
18.0891	17.9837	16.448	18.5014	18.7615	18.6324	Homo sapiens	5.4066	6445600	5	2	1	0	2	2	1	0		0.768182	1.12484	Q15050	Q15050	Ribosome biogenesis regulatory protein homolog	RRS1	sp|Q15050|RRS1_HUMAN Ribosome biogenesis regulatory protein homolog OS=Homo sapiens GN=RRS1 PE=1 SV=2
15.242	17.1615	15.997	17.0263	16.7508	17.9844	Homo sapiens	3.5339	3629600	3	0	0	0	0	0	0	0		0.624582	1.12036	Q9NZH8	Q9NZH8	Interleukin-36 gamma	IL36G	sp|Q9NZH8|IL36G_HUMAN Interleukin-36 gamma OS=Homo sapiens GN=IL36G PE=1 SV=1
15.5875	16.1569	16.0504	16.8425	17.5904	16.7133	Homo sapiens	25.515	46583000	24	0	0	0	0	0	0	0		1.12495	1.11708	A0A024R8D7;P31025;Q5VSP4	A0A024R8D7;P31025	Lipocalin-1	LCN1	tr|A0A024R8D7|A0A024R8D7_HUMAN Lipocalin 1 (Tear prealbumin), isoform CRA_a OS=Homo sapiens GN=LCN1 PE=4 SV=1;sp|P31025|LCN1_HUMAN Lipocalin-1 OS=Homo sapiens GN=LCN1 PE=1 SV=1
17.0893	15.9036	15.7722	17.9036	17.6804	16.5199	Homo sapiens	24.075	2130400	14	1	1	1	2	1	1	0		0.689243	1.11294	A0A024RCF9;Q9UH62;A8K5B0;H3BM63;H3BV87	A0A024RCF9;Q9UH62;A8K5B0	Armadillo repeat-containing X-linked protein 3	ARMCX3	tr|A0A024RCF9|A0A024RCF9_HUMAN Armadillo repeat containing, X-linked 3, isoform CRA_a OS=Homo sapiens GN=ARMCX3 PE=4 SV=1;sp|Q9UH62|ARMX3_HUMAN Armadillo repeat-containing X-linked protein 3 OS=Homo sapiens GN=ARMCX3 PE=1 SV=1;tr|A8K5B0|A8K5B0_HUMAN cDNA F
16.2744	15.5633	16.6198	17.2338	17.9024	16.6293	Homo sapiens	1.4779	1815700	1	0	0	0	0	0	0	0.0096154		0.826205	1.10267	F8W0V3;Q9GZZ8	F8W0V3;Q9GZZ8	Extracellular glycoprotein lacritin	LACRT	tr|F8W0V3|F8W0V3_HUMAN Extracellular glycoprotein lacritin OS=Homo sapiens GN=LACRT PE=1 SV=1;sp|Q9GZZ8|LACRT_HUMAN Extracellular glycoprotein lacritin OS=Homo sapiens GN=LACRT PE=1 SV=1
16.7045	15.5595	15.2877	17.39	16.685	16.739	Homo sapiens	1.8286	366920	3	0	0	0	0	0	0	0.0021505		0.805424	1.08741	D3DTH7;F5H6E2;B7Z3E5;O00159	D3DTH7;F5H6E2;B7Z3E5;O00159	Unconventional myosin-Ic	MYO1C	tr|D3DTH7|D3DTH7_HUMAN Myosin IC, isoform CRA_a OS=Homo sapiens GN=MYO1C PE=4 SV=1;tr|F5H6E2|F5H6E2_HUMAN Unconventional myosin-Ic OS=Homo sapiens GN=MYO1C PE=1 SV=1;tr|B7Z3E5|B7Z3E5_HUMAN cDNA FLJ53573, highly similar to Myosin Ic OS=Homo sapiens PE=2 SV=
20.4061	20.4364	20.3528	21.2225	21.6271	21.6047	Homo sapiens	28.183	34297000	60	5	8	6	8	8	8	0		1.83037	1.08632	O94906;V5BCT2	O94906	Pre-mRNA-processing factor 6	PRPF6	sp|O94906|PRP6_HUMAN Pre-mRNA-processing factor 6 OS=Homo sapiens GN=PRPF6 PE=1 SV=1
19.0658	19.2248	18.8604	20.3036	20.1995	19.8975	Homo sapiens	2.4317	17590000	5	2	1	1	2	1	1	0.00058962		1.66925	1.08319	P62304;A6NHK2	P62304;A6NHK2	Small nuclear ribonucleoprotein E	SNRPE	sp|P62304|RUXE_HUMAN Small nuclear ribonucleoprotein E OS=Homo sapiens GN=SNRPE PE=1 SV=1;tr|A6NHK2|A6NHK2_HUMAN Small nuclear ribonucleoprotein E OS=Homo sapiens GN=SNRPE PE=1 SV=1
18.907	18.3442	18.1585	19.6626	19.6678	19.3004	Homo sapiens	6.3567	14537000	20	5	4	3	4	4	2	0		1.28113	1.07372	Q5BKZ1;A0A0A0MRN4;E2QRN4	Q5BKZ1	DBIRD complex subunit ZNF326	ZNF326	sp|Q5BKZ1|ZN326_HUMAN DBIRD complex subunit ZNF326 OS=Homo sapiens GN=ZNF326 PE=1 SV=2
17.3619	19.8514	20.2077	19.5879	20.3713	20.6756	Homo sapiens	2.0619	17196000	4	0	1	2	2	2	2	0.00056148		0.423277	1.07132	A0A024R9B7;P09669	A0A024R9B7;P09669	Cytochrome c oxidase subunit 6C	COX6C	tr|A0A024R9B7|A0A024R9B7_HUMAN Cytochrome c oxidase subunit VIc, isoform CRA_a OS=Homo sapiens GN=COX6C PE=4 SV=1;sp|P09669|COX6C_HUMAN Cytochrome c oxidase subunit 6C OS=Homo sapiens GN=COX6C PE=1 SV=2
16.1885	16.7052	16.4805	17.281	17.4492	17.8376	Homo sapiens	1.5133	2517300	11	0	0	1	1	1	1	0.0092025		1.38682	1.0646	H0YDT8;A0A024R9K7;Q9NPA0	H0YDT8;A0A024R9K7;Q9NPA0	ER membrane protein complex subunit 7	EMC7;C15orf24	tr|H0YDT8|H0YDT8_HUMAN ER membrane protein complex subunit 7 (Fragment) OS=Homo sapiens GN=EMC7 PE=1 SV=1;tr|A0A024R9K7|A0A024R9K7_HUMAN Chromosome 15 open reading frame 24, isoform CRA_b OS=Homo sapiens GN=C15orf24 PE=4 SV=1;sp|Q9NPA0|EMC7_HUMAN ER membra
16.6716	15.9118	15.494	16.719	17.6083	16.9388	Homo sapiens	2.1774	404260	2	0	0	0	0	0	0	0.0005711		0.869175	1.06288	B4DKU3;Q8IY81	B4DKU3;Q8IY81	pre-rRNA processing protein FTSJ3	FTSJ3	tr|B4DKU3|B4DKU3_HUMAN cDNA FLJ53449, highly similar to rRNA methyltransferase 3 (EC 2.1.1.-) OS=Homo sapiens PE=2 SV=1;sp|Q8IY81|SPB1_HUMAN pre-rRNA processing protein FTSJ3 OS=Homo sapiens GN=FTSJ3 PE=1 SV=2
21.2225	21.3545	16.7894	20.8059	20.9728	20.7679	Toxoplasma gondii	1.9471	54787000	27	1	1	0	1	1	1	0.00055006		0.257004	1.06007	A0A0F7V6Y1	A0A0F7V6Y1			tr|A0A0F7V6Y1|A0A0F7V6Y1_TOXGV Heat shock protein 90 OS=Toxoplasma gondii (strain ATCC 50861 / VEG) OX=432359 GN=BN1205_082150 PE=3 SV=1
20.9251	21.0426	21.0005	21.7258	22.2969	22.079	Homo sapiens	13.071	62668000	41	3	3	3	3	3	2	0		1.59425	1.04457	A0A0B4J1Z1;B4DEK2;C9JAB2;Q16629;Q8NB80;F8WEA1	A0A0B4J1Z1;B4DEK2;C9JAB2;Q16629;Q8NB80	Serine/arginine-rich splicing factor 7	SRSF7	tr|A0A0B4J1Z1|A0A0B4J1Z1_HUMAN Serine/arginine-rich-splicing factor 7 OS=Homo sapiens GN=SRSF7 PE=1 SV=1;tr|B4DEK2|B4DEK2_HUMAN cDNA FLJ59182, highly similar to Splicing factor, arginine/serine-rich 7 OS=Homo sapiens PE=2 SV=1;tr|C9JAB2|C9JAB2_HUMAN Serine
18.9651	16.3457	17.95	18.3754	18.7173	19.3007	Homo sapiens	37.221	6943800	9	1	0	1	1	1	1	0		0.486968	1.04419	A0A075X871;A0A059QTG6;H9E795;A0A075X6R4;H9E7H3;H9E7J9;Q5Y0G2;Q5Y0J7;Q5Y0H4;Q5Y0F3;Q5Y0E5;Q5Y078;Q5Y070;Q5Y065;Q5Y011;Q5XZY3;Q5XZX9;Q5XZT6;Q5XZR9;Q5XZP7;Q5XZL8;Q5XZK9;Q5XZI9;Q5XZI8;Q5XZI3;Q5XZI2;Q5XZH6;A0A218N9H4;B4YCG0;T1Q6R9;T1Q5Q2;T1Q5P3;T1Q5B9;S4T6M3;Q9B2X0;Q9B2W9;Q9B2U6;Q9B1S6;Q9B1S4;Q8WCY1;Q8HNQ7;Q85L10;Q85L04;Q85KZ1;Q85KW2;Q85KW0;Q7YEF1;Q7YCF3;Q7YCE5;Q7YCE0;Q7YCC7;Q7Y664;Q6WQG6;Q6WQA1;Q6RRW…	A0A075X871;A0A059QTG6;H9E795;A0A075X6R4;H9E7H3;H9E7J9;Q5Y0G2;Q5Y0J7;Q5Y0H4;Q5Y0F3;Q5Y0E5;Q5Y078;Q5Y070;Q5Y065;Q5Y011;Q5XZY3;Q5XZX9;Q5XZT6;Q5XZR9;Q5XZP7;Q5XZL8;Q5XZK9;Q5XZI9;Q5XZI8;Q5XZI3;Q5XZI2;Q5XZH6;A0A218N9H4;B4YCG0;T1Q6R9;T1Q5Q2;T1Q5P3;T1Q5B9;S4T6M3;Q9B2X0;Q9B2W9;Q9B2U6;Q9B1S6;Q9B1S4;Q8WCY1;Q8HNQ7;Q85L10;Q85L04;Q85KZ1;Q85KW2;Q85KW0;Q7YEF1;Q7YCF3;Q7YCE5;Q7YCE0;Q7YCC7;Q7Y664;Q6WQG6;Q6WQA1;Q6RRW…	Cytochrome c oxidase subunit 3	COX3;COIII;CO3;cox3;coxIII;MT-CO3	tr|A0A075X871|A0A075X871_HUMAN Cytochrome c oxidase subunit 3 (Fragment) OS=Homo sapiens GN=COX3 PE=3 SV=1;tr|A0A059QTG6|A0A059QTG6_HUMAN Cytochrome c oxidase subunit 3 (Fragment) OS=Homo sapiens GN=COX3 PE=3 SV=1;tr|H9E795|H9E795_HUMAN Cytochrome c oxidas
18.3661	16.3554	17.562	18.4724	18.4792	18.4157	Homo sapiens	3.7611	2361600	5	1	1	1	1	1	1	0		0.656015	1.02794	X6R5Z6;Q5JTJ3	X6R5Z6;Q5JTJ3	Cytochrome c oxidase assembly factor 6 homolog	COA6	tr|X6R5Z6|X6R5Z6_HUMAN Cytochrome c oxidase assembly factor 6 homolog OS=Homo sapiens GN=COA6 PE=1 SV=1;sp|Q5JTJ3|COA6_HUMAN Cytochrome c oxidase assembly factor 6 homolog OS=Homo sapiens GN=COA6 PE=1 SV=1
20.0317	18.8546	18.2941	19.6233	20.4935	20.1473	Homo sapiens	98.616	14972000	40	1	1	2	3	2	2	0		0.67021	1.02787	Q16643;B3KSQ7;D6R9W4;D6RFI1;B7Z2Z0;D6R9Q9	Q16643;B3KSQ7;D6R9W4	Drebrin	DBN1	sp|Q16643|DREB_HUMAN Drebrin OS=Homo sapiens GN=DBN1 PE=1 SV=4;tr|B3KSQ7|B3KSQ7_HUMAN Drebrin 1, isoform CRA_d OS=Homo sapiens GN=DBN1 PE=2 SV=1;tr|D6R9W4|D6R9W4_HUMAN Drebrin (Fragment) OS=Homo sapiens GN=DBN1 PE=1 SV=1
18.9789	16.0761	18.2106	19.2767	19.373	17.697	Homo sapiens	13.663	6841400	23	2	1	2	2	2	2	0		0.375052	1.027	B3KN82;Q9Y2X3;B4DUY3;H7BZ72	B3KN82;Q9Y2X3	Nucleolar protein 58	NOP58	tr|B3KN82|B3KN82_HUMAN cDNA FLJ13913 fis, clone Y79AA1000231, highly similar to Nucleolar protein NOP5 OS=Homo sapiens PE=2 SV=1;sp|Q9Y2X3|NOP58_HUMAN Nucleolar protein 58 OS=Homo sapiens GN=NOP58 PE=1 SV=1
21.429	21.9756	22.2249	22.8811	22.9655	22.8614	Homo sapiens	53.634	129510000	78	5	9	6	6	8	4	0		1.30546	1.02618	A0A087WUK2;A0A024RDF6;O14979;B4DTA2;B4DGN3	A0A087WUK2;A0A024RDF6;O14979;B4DTA2	Heterogeneous nuclear ribonucleoprotein D-like	HNRNPDL;HNRPDL	tr|A0A087WUK2|A0A087WUK2_HUMAN Heterogeneous nuclear ribonucleoprotein D-like OS=Homo sapiens GN=HNRNPDL PE=1 SV=1;tr|A0A024RDF6|A0A024RDF6_HUMAN Heterogeneous nuclear ribonucleoprotein D-like, isoform CRA_a OS=Homo sapiens GN=HNRPDL PE=4 SV=1;sp|O14979|HN
17.0002	17.4525	16.8759	18.233	18.1391	18.0225	Homo sapiens	4.1288	2874500	12	1	1	1	1	1	1	0		1.50317	1.02202	M0R1E3;Q8WUY8	M0R1E3;Q8WUY8	N-acetyltransferase 14	NAT14	tr|M0R1E3|M0R1E3_HUMAN N-acetyltransferase 14 (Fragment) OS=Homo sapiens GN=NAT14 PE=1 SV=1;sp|Q8WUY8|NAT14_HUMAN N-acetyltransferase 14 OS=Homo sapiens GN=NAT14 PE=1 SV=1
24.516	24.795	24.9579	25.754	25.7754	25.7929	Homo sapiens	241.19	1070300000	394	16	15	16	16	14	15	0		1.80114	1.01779	P51991;Q65ZQ3;B4E036;Q8NFG3;H7C1J8;Q66K53	P51991	Heterogeneous nuclear ribonucleoprotein A3	HNRNPA3	sp|P51991|ROA3_HUMAN Heterogeneous nuclear ribonucleoprotein A3 OS=Homo sapiens GN=HNRNPA3 PE=1 SV=2
19.4148	19.7397	21.3045	20.6255	21.4421	21.4344	Homo sapiens	26.72	32088000	25	5	3	4	6	6	6	0		0.592601	1.01435	H7C3A1;Q9BXP5;Q7Z4Y3;H7C1K0	H7C3A1;Q9BXP5;Q7Z4Y3	Serrate RNA effector molecule homolog	SRRT	tr|H7C3A1|H7C3A1_HUMAN Serrate RNA effector molecule homolog (Fragment) OS=Homo sapiens GN=SRRT PE=1 SV=1;sp|Q9BXP5|SRRT_HUMAN Serrate RNA effector molecule homolog OS=Homo sapiens GN=SRRT PE=1 SV=1;tr|Q7Z4Y3|Q7Z4Y3_HUMAN Arsenite-resistance protein ARS2 O
20.6734	20.9568	21.1499	22.0005	21.8647	21.9456	Homo sapiens	231.2	287560000	205	5	4	5	14	10	7	0		1.70585	1.01022	Q02413	Q02413	Desmoglein-1	DSG1	sp|Q02413|DSG1_HUMAN Desmoglein-1 OS=Homo sapiens GN=DSG1 PE=1 SV=2
26.7204	26.7788	26.9248	27.7305	27.8318	27.8875	Homo sapiens	323.31	4047900000	628	22	22	22	25	26	26	0		2.24736	1.00861	P22626;A0A087WUI2;I6L957;A0A024RA28	P22626;A0A087WUI2;I6L957;A0A024RA28	Heterogeneous nuclear ribonucleoproteins A2/B1	HNRNPA2B1;HNRPA2B1	sp|P22626|ROA2_HUMAN Heterogeneous nuclear ribonucleoproteins A2/B1 OS=Homo sapiens GN=HNRNPA2B1 PE=1 SV=2;tr|A0A087WUI2|A0A087WUI2_HUMAN Heterogeneous nuclear ribonucleoproteins A2/B1 OS=Homo sapiens GN=HNRNPA2B1 PE=1 SV=1;tr|I6L957|I6L957_HUMAN HNRNPA2B1
21.4024	21.5723	21.7418	22.4871	22.4851	22.761	Homo sapiens	37.307	100250000	75	4	3	5	6	5	5	0		1.76117	1.00559	A0A024R7T3;P52597;B4DKS8;A0A1B0GW42	A0A024R7T3;P52597;B4DKS8	Heterogeneous nuclear ribonucleoprotein F;Heterogeneous nuclear ribonucleoprotein F, N-terminally processed	HNRPF;HNRNPF	tr|A0A024R7T3|A0A024R7T3_HUMAN Heterogeneous nuclear ribonucleoprotein F, isoform CRA_a OS=Homo sapiens GN=HNRPF PE=4 SV=1;sp|P52597|HNRPF_HUMAN Heterogeneous nuclear ribonucleoprotein F OS=Homo sapiens GN=HNRNPF PE=1 SV=3;tr|B4DKS8|B4DKS8_HUMAN cDNA FLJ57
16.6851	15.9653	15.5291	16.4222	16.6084	18.1581	Homo sapiens	46.958	19897000	15	0	0	0	1	1	1	0		0.584522	1.00305	M1SWB8;D2IYL2;A0A1U9X8Z0;Q15517	M1SWB8;D2IYL2;A0A1U9X8Z0;Q15517	Corneodesmosin	CDSN	tr|M1SWB8|M1SWB8_HUMAN CDSN OS=Homo sapiens GN=CDSN PE=4 SV=1;tr|D2IYL2|D2IYL2_HUMAN CDSN OS=Homo sapiens GN=CDSN PE=4 SV=1;tr|A0A1U9X8Z0|A0A1U9X8Z0_HUMAN CDSN OS=Homo sapiens PE=4 SV=1;sp|Q15517|CDSN_HUMAN Corneodesmosin OS=Homo sapiens GN=CDSN PE=1 SV=3
16.4336	16.8511	16.2241	17.6119	18.016	16.8896	Homo sapiens	2.6658	2909600	5	0	0	0	0	0	0	0		0.930804	1.0029	Q8NEX9	Q8NEX9	Short-chain dehydrogenase/reductase family 9C member 7	SDR9C7	sp|Q8NEX9|DR9C7_HUMAN Short-chain dehydrogenase/reductase family 9C member 7 OS=Homo sapiens GN=SDR9C7 PE=1 SV=1
16.4582	15.4887	18.9805	16.7269	20.0886	17.102	Homo sapiens	3.5161	14608000	10	0	0	1	0	1	0	0		0.242646	0.996724	B4DJI2;P28799;K7EKL3;K7EQ05;B4E1G5;K7EQI0	B4DJI2;P28799;K7EKL3;K7EQ05;B4E1G5;K7EQI0	Granulins;Acrogranin;Paragranulin;Granulin-1;Granulin-2;Granulin-3;Granulin-4;Granulin-5;Granulin-6;Granulin-7	GRN	tr|B4DJI2|B4DJI2_HUMAN cDNA FLJ53342, highly similar to Granulins OS=Homo sapiens PE=2 SV=1;sp|P28799|GRN_HUMAN Granulins OS=Homo sapiens GN=GRN PE=1 SV=2;tr|K7EKL3|K7EKL3_HUMAN Granulins (Fragment) OS=Homo sapiens GN=GRN PE=1 SV=1;tr|K7EQ05|K7EQ05_HUMAN G
23.6493	24.3279	23.901	24.76	24.9509	25.154	Homo sapiens	144.52	474910000	183	14	18	15	17	17	17	0		1.31152	0.995584	A0A0R4J2E8;A8MXP9;P43243;D6REM6;Q68D11;D6R991;H0Y8T4;Q5CZA7;B3KM87;B4DRS1;B4DF66;Q9H4N1;Q68E03;D6RAM9;D6RAY2;D6R8Z5;D6RBI2;D6RBK5;D6RE02;D6RIA2;D6RB45;A0A1B0GX04;D6R9F3;D6RBS2;D6RCM3;D6REK4	A0A0R4J2E8;A8MXP9;P43243;D6REM6;Q68D11;D6R991	Matrin-3	MATR3;DKFZp686K23100	tr|A0A0R4J2E8|A0A0R4J2E8_HUMAN Matrin-3 OS=Homo sapiens GN=MATR3 PE=1 SV=1;tr|A8MXP9|A8MXP9_HUMAN Matrin-3 OS=Homo sapiens GN=MATR3 PE=1 SV=1;sp|P43243|MATR3_HUMAN Matrin-3 OS=Homo sapiens GN=MATR3 PE=1 SV=2;tr|D6REM6|D6REM6_HUMAN Matrin-3 OS=Homo sapiens
16.1232	16.1109	15.1684	17.1305	15.3797	17.8678	Homo sapiens	2.6588	1463100	5	0	0	0	1	0	1	0		0.465871	0.991823	A8MXQ1;A8K274;P53801;A8MZH8;B4DRD2	A8MXQ1;A8K274;P53801;A8MZH8;B4DRD2	Pituitary tumor-transforming gene 1 protein-interacting protein	PTTG1IP	tr|A8MXQ1|A8MXQ1_HUMAN Pituitary tumor-transforming gene 1 protein-interacting protein OS=Homo sapiens GN=PTTG1IP PE=1 SV=1;tr|A8K274|A8K274_HUMAN cDNA FLJ78227, highly similar to Homo sapiens pituitary tumor-transforming 1 interacting protein (PTTG1IP), m
20.0757	20.6935	20.7411	21.866	21.0078	21.6074	Homo sapiens	27.97	50594000	43	4	4	2	3	3	2	0		1.01482	0.990281	Q13151	Q13151	Heterogeneous nuclear ribonucleoprotein A0	HNRNPA0	sp|Q13151|ROA0_HUMAN Heterogeneous nuclear ribonucleoprotein A0 OS=Homo sapiens GN=HNRNPA0 PE=1 SV=1
16.574	15.4037	17.1503	17.5687	17.952	16.5775	Toxoplasma gondii	12.424	1923500	5	0	0	0	0	0	1	0		0.567293	0.990064	V4Z6M2	V4Z6M2			tr|V4Z6M2|V4Z6M2_TOXGV SAG-related sequence SRS29B OS=Toxoplasma gondii (strain ATCC 50861 / VEG) OX=432359 GN=TGVEG_233460 PE=4 SV=1
15.6068	16.0998	17.2132	17.0522	17.1052	17.7293	Homo sapiens	1.9525	1221500	6	0	1	0	1	1	1	0.00055066		0.701324	0.988969	P24928	P24928	DNA-directed RNA polymerase II subunit RPB1	POLR2A	sp|P24928|RPB1_HUMAN DNA-directed RNA polymerase II subunit RPB1 OS=Homo sapiens GN=POLR2A PE=1 SV=2
18.8913	16.0479	18.7486	18.8371	19.0797	18.7345	Homo sapiens	14.049	9929100	12	2	1	1	2	2	1	0		0.398277	0.987841	Q96ME4;J3KQ48;Q9Y3E5	Q96ME4;J3KQ48;Q9Y3E5	Peptidyl-tRNA hydrolase 2, mitochondrial	PTRH2	tr|Q96ME4|Q96ME4_HUMAN cDNA FLJ32471 fis, clone SKNMC2000322, highly similar to Peptidyl-tRNA hydrolase 2, mitochondrial (EC 3.1.1.29) OS=Homo sapiens PE=2 SV=2;tr|J3KQ48|J3KQ48_HUMAN Peptidyl-tRNA hydrolase 2, mitochondrial OS=Homo sapiens GN=PTRH2 PE=1 S
22.9573	23.0274	22.9779	23.9717	24.046	23.9049	Homo sapiens	323.31	287170000	255	15	18	21	19	20	23	0		2.66868	0.986642	Q1KMD3;H3BQZ7	Q1KMD3;H3BQZ7	Heterogeneous nuclear ribonucleoprotein U-like protein 2	HNRNPUL2;HNRNPUL2-BSCL2	sp|Q1KMD3|HNRL2_HUMAN Heterogeneous nuclear ribonucleoprotein U-like protein 2 OS=Homo sapiens GN=HNRNPUL2 PE=1 SV=1;tr|H3BQZ7|H3BQZ7_HUMAN HCG2044799 OS=Homo sapiens GN=HNRNPUL2-BSCL2 PE=4 SV=1
19.9898	19.8821	19.7499	21.3025	20.3916	20.8663	Homo sapiens	323.31	328970000	166	4	5	5	9	5	6	0		1.15983	0.97953	A0A0S2Z487;A0A024R1X8;P14923;C9JTX4;C9J826;C9JK18;C9JKY1;A0A0S2Z495;Q7KZ86;C9JPI2;K7ERP3;B4DSW9;B4DL06;B4DGU4;B5BU28;A0A024R2Q3;P35222	A0A0S2Z487;A0A024R1X8;P14923	Junction plakoglobin	JUP	tr|A0A0S2Z487|A0A0S2Z487_HUMAN Junction plakoglobin isoform 1 (Fragment) OS=Homo sapiens GN=JUP PE=2 SV=1;tr|A0A024R1X8|A0A024R1X8_HUMAN Junction plakoglobin, isoform CRA_a OS=Homo sapiens GN=JUP PE=4 SV=1;sp|P14923|PLAK_HUMAN Junction plakoglobin OS=Homo
17.4251	17.4174	16.0408	17.6119	17.7395	18.4507	Homo sapiens	2.392	2757600	4	1	0	0	2	1	1	0.00058651		0.683477	0.972916	Q5H9A7;Q6FGX5;B3KQF4;P01033;H0Y789;Q58P21;Q5H9B4;Q5H9B5	Q5H9A7;Q6FGX5;B3KQF4;P01033;H0Y789;Q58P21	Metalloproteinase inhibitor 1	TIMP1	tr|Q5H9A7|Q5H9A7_HUMAN Metalloproteinase inhibitor 1 OS=Homo sapiens GN=TIMP1 PE=1 SV=1;tr|Q6FGX5|Q6FGX5_HUMAN TIMP metallopeptidase inhibitor 1, isoform CRA_a OS=Homo sapiens GN=TIMP1 PE=2 SV=1;tr|B3KQF4|B3KQF4_HUMAN cDNA FLJ90373 fis, clone NT2RP2004606,
22.1787	21.7737	22.2811	22.8411	23.2802	23.0282	Homo sapiens	105.52	111880000	86	7	8	10	8	12	11	0		1.39803	0.972005	A0A024R8W0;P38919;B9PLI2;I3L3H2;Q59GT8;J3QL52;Q5JWW0;J3QQP0;E9PBH4;F8WE11	A0A024R8W0;P38919	Eukaryotic initiation factor 4A-III;Eukaryotic initiation factor 4A-III, N-terminally processed	DDX48;EIF4A3	tr|A0A024R8W0|A0A024R8W0_HUMAN DEAD (Asp-Glu-Ala-Asp) box polypeptide 48, isoform CRA_a OS=Homo sapiens GN=DDX48 PE=3 SV=1;sp|P38919|IF4A3_HUMAN Eukaryotic initiation factor 4A-III OS=Homo sapiens GN=EIF4A3 PE=1 SV=4
15.5069	16.4978	17.3284	17.5786	17.8147	16.8322	Homo sapiens	2.2906	1581500	3	0	0	1	0	1	1	0.00057904		0.599407	0.964157	Q5TAL4;Q53G33;A0A0A0MRR7;P09234	Q5TAL4;Q53G33;A0A0A0MRR7;P09234	U1 small nuclear ribonucleoprotein C	SNRPC	tr|Q5TAL4|Q5TAL4_HUMAN U1 small nuclear ribonucleoprotein C OS=Homo sapiens GN=SNRPC PE=2 SV=1;tr|Q53G33|Q53G33_HUMAN Small nuclear ribonucleoprotein polypeptide C variant (Fragment) OS=Homo sapiens PE=2 SV=1;tr|A0A0A0MRR7|A0A0A0MRR7_HUMAN U1 small nuclear
25.0737	25.1845	25.2291	26.0895	26.1275	26.1616	Homo sapiens	248.22	1111500000	431	33	34	29	36	33	32	0		2.56011	0.963794	Q08211;B3KU66;Q58F26;Q6PJK6	Q08211	ATP-dependent RNA helicase A	DHX9	sp|Q08211|DHX9_HUMAN ATP-dependent RNA helicase A OS=Homo sapiens GN=DHX9 PE=1 SV=4
18.0057	15.8116	18.7779	18.3679	18.5748	18.5279	Homo sapiens	4.0913	11149000	27	1	0	1	1	1	1	0		0.404024	0.958497	Q8TCC3;B8ZZV5	Q8TCC3;B8ZZV5	39S ribosomal protein L30, mitochondrial	MRPL30	sp|Q8TCC3|RM30_HUMAN 39S ribosomal protein L30, mitochondrial OS=Homo sapiens GN=MRPL30 PE=1 SV=1;tr|B8ZZV5|B8ZZV5_HUMAN 39S ribosomal protein L30, mitochondrial OS=Homo sapiens GN=MRPL30 PE=1 SV=1
16.0316	16.7848	16.3576	17.1479	16.7982	18.0981	Homo sapiens	2.2833	2158400	3	1	0	0	0	0	0	0.00057837		0.783134	0.95676	Q567R0;P07919	Q567R0;P07919	Cytochrome b-c1 complex subunit 6, mitochondrial	UQCRH	tr|Q567R0|Q567R0_HUMAN UQCRH protein OS=Homo sapiens GN=UQCRH PE=2 SV=1;sp|P07919|QCR6_HUMAN Cytochrome b-c1 complex subunit 6, mitochondrial OS=Homo sapiens GN=UQCRH PE=1 SV=2
19.9136	20.363	19.8533	20.9264	20.9708	21.0864	Homo sapiens	66.208	33388000	51	4	4	4	7	6	6	0		1.52714	0.951228	Q6ZNK5;B0I1T2	Q6ZNK5;B0I1T2	Unconventional myosin-Ig;Minor histocompatibility antigen HA-2	FLJ00293;MYO1G	tr|Q6ZNK5|Q6ZNK5_HUMAN FLJ00293 protein (Fragment) OS=Homo sapiens GN=FLJ00293 PE=2 SV=1;sp|B0I1T2|MYO1G_HUMAN Unconventional myosin-Ig OS=Homo sapiens GN=MYO1G PE=1 SV=2
18.7544	19.1856	19.4264	19.6986	20.2431	20.2768	Homo sapiens	45.212	18033000	40	3	4	4	3	3	2	0		1.13791	0.950735	Q92804;B4E312;A0A075B7D9;A0A075B7F4;A0A075B7F2	Q92804;B4E312;A0A075B7D9	TATA-binding protein-associated factor 2N	TAF15	sp|Q92804|RBP56_HUMAN TATA-binding protein-associated factor 2N OS=Homo sapiens GN=TAF15 PE=1 SV=1;tr|B4E312|B4E312_HUMAN cDNA FLJ53422, highly similar to TATA-binding protein-associated factor 2N OS=Homo sapiens PE=2 SV=1;tr|A0A075B7D9|A0A075B7D9_HUMAN TA
17.1569	16.5846	16.1781	16.98	16.806	18.9764	Homo sapiens	1.6548	2196200	1	0	0	0	0	0	1	0.0078452		0.475332	0.94759	P82909	P82909	28S ribosomal protein S36, mitochondrial	MRPS36	sp|P82909|RT36_HUMAN 28S ribosomal protein S36, mitochondrial OS=Homo sapiens GN=MRPS36 PE=1 SV=2
22.3421	22.5056	22.376	23.5079	23.3488	23.2027	Homo sapiens	106.78	191220000	130	11	8	12	15	13	10	0		1.9478	0.945217	O43390;Q0VGD6;B2R7W4;B4DMB1;Q6MZS5;B4DT28;B4DMD1;Q7Z334	O43390;Q0VGD6;B2R7W4;B4DMB1;Q6MZS5;B4DT28;B4DMD1	Heterogeneous nuclear ribonucleoprotein R	HNRNPR;HNRPR;DKFZp686A13234	sp|O43390|HNRPR_HUMAN Heterogeneous nuclear ribonucleoprotein R OS=Homo sapiens GN=HNRNPR PE=1 SV=1;tr|Q0VGD6|Q0VGD6_HUMAN HNRPR protein (Fragment) OS=Homo sapiens GN=HNRPR PE=2 SV=1;tr|B2R7W4|B2R7W4_HUMAN cDNA, FLJ93632, highly similar to Homo sapiens het
19.6405	18.8792	20.5414	20.7492	20.2765	20.8612	Homo sapiens	7.7879	24341000	25	1	1	1	1	1	2	0		0.682769	0.941913	Q6IAX2;P46778;Q59GK9;G3V1B3;M0R181	Q6IAX2;P46778;Q59GK9;G3V1B3;M0R181	60S ribosomal protein L21	RPL21	tr|Q6IAX2|Q6IAX2_HUMAN RPL21 protein OS=Homo sapiens GN=RPL21 PE=2 SV=1;sp|P46778|RL21_HUMAN 60S ribosomal protein L21 OS=Homo sapiens GN=RPL21 PE=1 SV=2;tr|Q59GK9|Q59GK9_HUMAN Ribosomal protein L21 variant (Fragment) OS=Homo sapiens PE=2 SV=1;tr|G3V1B3|G3
16.6474	16.5284	16.7665	17.7479	17.9814	17.0358	Toxoplasma gondii	29.079	1520600	6	0	0	0	1	1	0	0		1.07258	0.940898	A0A125YKH1	A0A125YKH1			tr|A0A125YKH1|A0A125YKH1_TOXGV 40S ribosomal protein S24 OS=Toxoplasma gondii (strain ATCC 50861 / VEG) OX=432359 GN=TGVEG_215460 PE=1 SV=1
18.0508	18.3599	18.4122	19.1668	19.1187	19.3488	Homo sapiens	2.1495	13544000	6	2	2	2	2	2	1	0.00056883		1.71043	0.937174	A0A024R8D4;Q9Y399;Q5T8A0	A0A024R8D4;Q9Y399;Q5T8A0	28S ribosomal protein S2, mitochondrial	MRPS2	tr|A0A024R8D4|A0A024R8D4_HUMAN Mitochondrial ribosomal protein S2, isoform CRA_a OS=Homo sapiens GN=MRPS2 PE=3 SV=1;sp|Q9Y399|RT02_HUMAN 28S ribosomal protein S2, mitochondrial OS=Homo sapiens GN=MRPS2 PE=1 SV=1;tr|Q5T8A0|Q5T8A0_HUMAN 28S ribosomal protein
18.3792	18.0444	18.266	19.1522	19.1986	19.1453	Homo sapiens	74.661	7271300	27	2	1	2	2	1	1	0		1.95179	0.935479	A0A024R1U2;Q7RTV0;B9PQW9	A0A024R1U2;Q7RTV0;B9PQW9	PHD finger-like domain-containing protein 5A	PHF5A	tr|A0A024R1U2|A0A024R1U2_HUMAN PHD finger protein 5A, isoform CRA_a OS=Homo sapiens GN=PHF5A PE=4 SV=1;sp|Q7RTV0|PHF5A_HUMAN PHD finger-like domain-containing protein 5A OS=Homo sapiens GN=PHF5A PE=1 SV=1;tr|B9PQW9|B9PQW9_TOXGV Pre-mRNA-splicing factor, pu
16.0051	15.9678	16.4068	16.6689	17.8726	16.6401	Homo sapiens	30.251	587000	4	0	0	0	0	0	0	0		0.790884	0.933922	Q6XQN6;G5E977;Q8WY82;C9J8U2	Q6XQN6;G5E977	Nicotinate phosphoribosyltransferase	NAPRT	sp|Q6XQN6|PNCB_HUMAN Nicotinate phosphoribosyltransferase OS=Homo sapiens GN=NAPRT PE=1 SV=2;tr|G5E977|G5E977_HUMAN Nicotinate phosphoribosyltransferase OS=Homo sapiens GN=NAPRT PE=1 SV=1
20.0292	16.4349	19.2473	19.8473	19.6638	18.9933	Homo sapiens	45.717	20472000	24	2	0	1	2	1	1	0		0.306394	0.931036	P16402	P16402	Histone H1.3	HIST1H1D	sp|P16402|H13_HUMAN Histone H1.3 OS=Homo sapiens GN=HIST1H1D PE=1 SV=2
15.9042	16.4355	16.5008	17.8683	16.6926	17.0554	Homo sapiens	8.9244	11147000	8	0	0	0	0	0	0	0		0.840804	0.92528	Q96FQ6	Q96FQ6	Protein S100-A16	S100A16	sp|Q96FQ6|S10AG_HUMAN Protein S100-A16 OS=Homo sapiens GN=S100A16 PE=1 SV=1
25.8801	26.1538	26.2567	27.0168	27.05	26.9986	Homo sapiens	323.31	2450000000	446	18	18	19	21	21	18	0		1.83286	0.924967	F8W6I7;A0A024RB53;A0A024RAZ7;P09651;Q6IPF2;Q9BSM5;A0A024RC46;Q0VAC0;F8VZ49;B4E0B5;A0A024QZ98;Q32P51;B4DP35;F8VTQ5;F8W646;H0YH80;F8VYN5;Q3MI39	F8W6I7;A0A024RB53;A0A024RAZ7;P09651;Q6IPF2;Q9BSM5;A0A024RC46;Q0VAC0;F8VZ49;B4E0B5;A0A024QZ98;Q32P51;B4DP35;F8VTQ5	Heterogeneous nuclear ribonucleoprotein A1;Heterogeneous nuclear ribonucleoprotein A1, N-terminally processed;Heterogeneous nuclear ribonucleoprotein A1-like 2	HNRNPA1;HNRPA1;hCG_2020860;RP11-78J21.1;HNRNPA1L2	tr|F8W6I7|F8W6I7_HUMAN Heterogeneous nuclear ribonucleoprotein A1 OS=Homo sapiens GN=HNRNPA1 PE=1 SV=2;tr|A0A024RB53|A0A024RB53_HUMAN Heterogeneous nuclear ribonucleoprotein A1, isoform CRA_a OS=Homo sapiens GN=HNRPA1 PE=4 SV=1;tr|A0A024RAZ7|A0A024RAZ7_HUM
15.6916	16.0424	16.229	17.1554	17.1938	16.3814	Homo sapiens	31.433	15876000	13	0	0	0	0	0	0	0		1.01904	0.922529	Q9BYE4	Q9BYE4	Small proline-rich protein 2G	SPRR2G	sp|Q9BYE4|SPR2G_HUMAN Small proline-rich protein 2G OS=Homo sapiens GN=SPRR2G PE=3 SV=1
16.0252	16.84	15.5019	17.7042	16.3072	17.1222	Homo sapiens	28.555	46741000	21	0	0	0	0	0	0	0		0.6154	0.922187	Q6ZVX7	Q6ZVX7	F-box only protein 50	NCCRP1	sp|Q6ZVX7|FBX50_HUMAN F-box only protein 50 OS=Homo sapiens GN=NCCRP1 PE=1 SV=1
23.6388	23.7081	23.9721	24.6794	24.7329	24.6712	Homo sapiens	323.31	537430000	290	14	15	16	15	14	12	0		1.90821	0.921483	Q6NTA2;P14866;M0QXS5;M0QYT0	Q6NTA2;P14866;M0QXS5;M0QYT0	Heterogeneous nuclear ribonucleoprotein L	HNRNPL	tr|Q6NTA2|Q6NTA2_HUMAN HNRNPL protein (Fragment) OS=Homo sapiens GN=HNRNPL PE=2 SV=2;sp|P14866|HNRPL_HUMAN Heterogeneous nuclear ribonucleoprotein L OS=Homo sapiens GN=HNRNPL PE=1 SV=2;tr|M0QXS5|M0QXS5_HUMAN Heterogeneous nuclear ribonucleoprotein L (Fragm
16.0929	15.764	16.064	17.3598	17.1204	16.1975	Homo sapiens	2.2948	2464300	1	1	1	0	0	0	0	0.00058005		0.883461	0.918948	Q68CX8;A8KAQ6;Q9Y679;B4E3W1	Q68CX8;A8KAQ6;Q9Y679;B4E3W1	Ancient ubiquitous protein 1	DKFZp686P12272;AUP1	tr|Q68CX8|Q68CX8_HUMAN Uncharacterized protein DKFZp686P12272 OS=Homo sapiens GN=DKFZp686P12272 PE=4 SV=2;tr|A8KAQ6|A8KAQ6_HUMAN cDNA FLJ76490, highly similar to Homo sapiens ancient ubiquitous protein 1 (AUP1), transcript variant 2, mRNA OS=Homo sapiens P
16.751	16.1312	17.3713	18.3385	17.7075	16.9614	Homo sapiens	1.6672	2210900	3	0	0	1	1	1	0	0.0073375		0.641091	0.917962	B4DTH9;P08236	B4DTH9;P08236	Beta-glucuronidase	GUSB	tr|B4DTH9|B4DTH9_HUMAN cDNA FLJ53190, highly similar to Beta-glucuronidase (EC 3.2.1.31) OS=Homo sapiens PE=2 SV=1;sp|P08236|BGLR_HUMAN Beta-glucuronidase OS=Homo sapiens GN=GUSB PE=1 SV=2
16.4192	15.4037	16.3816	17.1034	16.8862	16.958	Homo sapiens	1.8064	1130100	5	1	0	0	1	1	1	0.0026724		0.942855	0.914379	M0R088;E9PCT1;A0A0S2Z4W1;A9Z1X7;B7Z7U0;A0A0S2Z4Z6;Q8IYB3	M0R088;E9PCT1;A0A0S2Z4W1;A9Z1X7;B7Z7U0;A0A0S2Z4Z6;Q8IYB3	Serine/arginine repetitive matrix protein 1	SRRM1	tr|M0R088|M0R088_HUMAN Serine/arginine repetitive matrix protein 1 (Fragment) OS=Homo sapiens GN=SRRM1 PE=1 SV=1;tr|E9PCT1|E9PCT1_HUMAN Serine/arginine repetitive matrix protein 1 OS=Homo sapiens GN=SRRM1 PE=1 SV=3;tr|A0A0S2Z4W1|A0A0S2Z4W1_HUMAN Serine/arg
16.7422	15.9164	15.7729	16.8365	16.8488	17.4844	Homo sapiens	2.647	459420	2	0	2	0	0	0	0	0		0.877647	0.912742	B4DW13;Q6YP21;A0A0A0MRN7	B4DW13;Q6YP21;A0A0A0MRN7	Kynurenine--oxoglutarate transaminase 3	hCG_23341;CCBL2	tr|B4DW13|B4DW13_HUMAN HCG23341, isoform CRA_d OS=Homo sapiens GN=hCG_23341 PE=2 SV=1;sp|Q6YP21|KAT3_HUMAN Kynurenine--oxoglutarate transaminase 3 OS=Homo sapiens GN=KYAT3 PE=1 SV=1;tr|A0A0A0MRN7|A0A0A0MRN7_HUMAN Kynurenine--oxoglutarate transaminase 3 (Fr
17.6272	17.141	17.6555	18.4499	18.3272	18.3781	Homo sapiens	3.8639	7487300	7	2	2	0	2	1	1	0		1.47616	0.910531	E9PE17;Q8IY71;I3L0E3;Q9Y2R5	E9PE17;Q8IY71;I3L0E3;Q9Y2R5	28S ribosomal protein S17, mitochondrial	MRPS17;hCG_1984214	tr|E9PE17|E9PE17_HUMAN 28S ribosomal protein S17, mitochondrial (Fragment) OS=Homo sapiens GN=MRPS17 PE=1 SV=1;tr|Q8IY71|Q8IY71_HUMAN MRPS17 protein (Fragment) OS=Homo sapiens GN=MRPS17 PE=2 SV=1;tr|I3L0E3|I3L0E3_HUMAN HCG1984214, isoform CRA_a OS=Homo sap
15.9815	15.5496	15.5043	16.5904	15.9987	17.1555	Homo sapiens	26.21	16784000	15	0	0	0	0	0	0	0		0.8762	0.903033	B2ZDQ1;X6R8F3;P80188	B2ZDQ1;X6R8F3;P80188	Neutrophil gelatinase-associated lipocalin	NGAL;LCN2	tr|B2ZDQ1|B2ZDQ1_HUMAN Neutrophil gelatinase-associated lipocalin OS=Homo sapiens GN=NGAL PE=2 SV=1;tr|X6R8F3|X6R8F3_HUMAN Neutrophil gelatinase-associated lipocalin OS=Homo sapiens GN=LCN2 PE=1 SV=1;sp|P80188|NGAL_HUMAN Neutrophil gelatinase-associated li
19.5863	19.348	19.1858	21.432	19.4695	19.9267	Homo sapiens	11.394	38421000	34	3	2	1	1	4	4	0		0.562677	0.902681	Q9BUN6;Q53H77;Q53GN7;Q9NP92	Q9BUN6;Q53H77;Q53GN7;Q9NP92	28S ribosomal protein S30, mitochondrial	MRPS30	tr|Q9BUN6|Q9BUN6_HUMAN MRPS30 protein (Fragment) OS=Homo sapiens GN=MRPS30 PE=2 SV=2;tr|Q53H77|Q53H77_HUMAN Mitochondrial ribosomal protein S30 variant (Fragment) OS=Homo sapiens PE=2 SV=1;tr|Q53GN7|Q53GN7_HUMAN Mitochondrial ribosomal protein S30 variant
17.0942	14.8508	15.7084	17.2654	16.1617	16.8903	Homo sapiens	25.493	473250	5	2	0	0	0	0	0	0		0.458865	0.887971	Q6P4A7;Q8N1Q4	Q6P4A7;Q8N1Q4	Sideroflexin-4	SFXN4	sp|Q6P4A7|SFXN4_HUMAN Sideroflexin-4 OS=Homo sapiens GN=SFXN4 PE=1 SV=1;tr|Q8N1Q4|Q8N1Q4_HUMAN cDNA FLJ37976 fis, clone CTONG2010148 OS=Homo sapiens PE=2 SV=1
15.4106	17.4459	17.503	17.8655	17.5985	17.5506	Toxoplasma gondii	1.4605	947850	3	0	0	0	1	1	1	0.0095766		0.480324	0.885063	B6KV50	B6KV50			tr|B6KV50|B6KV50_TOXGV 60S ribosomal protein L18, putative OS=Toxoplasma gondii (strain ATCC 50861 / VEG) OX=432359 GN=BN1205_007800 PE=4 SV=1
15.4193	16.2039	16.0408	16.4796	17.3581	16.4752	Homo sapiens	13.448	2547500	13	1	1	1	2	1	0	0		0.838934	0.882983	B7Z792;O75306;B7Z9L2;Q53HG2	B7Z792;O75306;B7Z9L2;Q53HG2	NADH dehydrogenase [ubiquinone] iron-sulfur protein 2, mitochondrial	NDUFS2	tr|B7Z792|B7Z792_HUMAN cDNA FLJ53932, highly similar to NADH-ubiquinone oxidoreductase 49 kDa subunit, mitochondrial (EC 1.6.5.3) OS=Homo sapiens PE=2 SV=1;sp|O75306|NDUS2_HUMAN NADH dehydrogenase [ubiquinone] iron-sulfur protein 2, mitochondrial OS=Homo s
17.2935	18.6642	15.9078	18.1514	18.1157	18.2405	Homo sapiens	70.779	6323500	20	2	1	1	2	1	2	0		0.415563	0.880721	Q14554;H7C4F9	Q14554	Protein disulfide-isomerase A5	PDIA5	sp|Q14554|PDIA5_HUMAN Protein disulfide-isomerase A5 OS=Homo sapiens GN=PDIA5 PE=1 SV=1
20.0746	20.0303	19.7469	20.891	21.3363	20.2643	Homo sapiens	112.45	29679000	58	8	3	3	8	7	4	0		0.939103	0.879963	Q4KMR3;Q12965;H0YLE5;H0YNQ8;H0YLJ4;H0YN00	Q4KMR3;Q12965	Unconventional myosin-Ie	MYO1E	tr|Q4KMR3|Q4KMR3_HUMAN MYO1E variant protein OS=Homo sapiens GN=MYO1E PE=2 SV=1;sp|Q12965|MYO1E_HUMAN Unconventional myosin-Ie OS=Homo sapiens GN=MYO1E PE=1 SV=2
23.649	23.8201	24.0931	24.6901	24.7637	24.7373	Homo sapiens	107.98	451350000	197	11	13	12	11	11	11	0		1.66449	0.876329	P38159;H0Y6E7;H3BT71;B4E352;Q2VIN3;Q96E39;B3KRG5;H3BUY5;H3BR27;A0A1B0GUK8;A8K8A6;O75526;H3BNC1;Q8N7X1	P38159;H0Y6E7;H3BT71;B4E352;Q2VIN3;Q96E39	RNA-binding motif protein, X chromosome;RNA-binding motif protein, X chromosome, N-terminally processed;RNA binding motif protein, X-linked-like-1	RBMX;RBMXL1	sp|P38159|RBMX_HUMAN RNA-binding motif protein, X chromosome OS=Homo sapiens GN=RBMX PE=1 SV=3;tr|H0Y6E7|H0Y6E7_HUMAN RNA-binding motif protein, X chromosome (Fragment) OS=Homo sapiens GN=RBMX PE=1 SV=2;tr|H3BT71|H3BT71_HUMAN RNA-binding motif protein, X c
17.0603	16.3434	16.9314	16.7859	16.9459	19.2253	Homo sapiens	2.4981	3239200	11	0	0	0	0	0	1	0.00059559		0.400934	0.87401	A0A140VKH3;Q9ULX6	A0A140VKH3;Q9ULX6	A-kinase anchor protein 8-like	AKAP8L	tr|A0A140VKH3|A0A140VKH3_HUMAN Testis tissue sperm-binding protein Li 90mP OS=Homo sapiens PE=2 SV=1;sp|Q9ULX6|AKP8L_HUMAN A-kinase anchor protein 8-like OS=Homo sapiens GN=AKAP8L PE=1 SV=3
20.2229	20.6298	20.3953	21.5532	21.0447	21.2579	Homo sapiens	95.901	34528000	27	5	5	5	7	7	5	0		1.35586	0.869256	A8KAQ5;A0A024QZD5;P08621;M0QYR1;M0QX04;B3KPV0;Q9UFS1	A8KAQ5;A0A024QZD5;P08621;M0QYR1	U1 small nuclear ribonucleoprotein 70 kDa	SNRP70;SNRNP70	tr|A8KAQ5|A8KAQ5_HUMAN cDNA FLJ77404, highly similar to Homo sapiens small nuclear ribonucleoprotein 70kDa polypeptide (RNP antigen) (SNRP70), transcript variant 1, mRNA OS=Homo sapiens PE=2 SV=1;tr|A0A024QZD5|A0A024QZD5_HUMAN Small nuclear ribonucleoprote
17.9929	17.4228	18.246	18.694	18.8235	18.7346	Homo sapiens	6.5376	8678200	6	1	2	1	1	1	1	0		1.13867	0.86348	Q8N5K1;I3L1N9;D6RCF4	Q8N5K1;I3L1N9	CDGSH iron-sulfur domain-containing protein 2	CISD2	sp|Q8N5K1|CISD2_HUMAN CDGSH iron-sulfur domain-containing protein 2 OS=Homo sapiens GN=CISD2 PE=1 SV=1;tr|I3L1N9|I3L1N9_HUMAN CDGSH iron-sulfur domain-containing protein 2 OS=Homo sapiens GN=CISD2 PE=1 SV=1
17.8419	18.222	18.3434	19.1461	18.9767	18.8493	Homo sapiens	51.751	247460000	46	1	1	1	1	1	1	0		1.40973	0.854963	B2R4C5;P61626;F8VV32;A0A0B4J259	B2R4C5;P61626;F8VV32;A0A0B4J259	Lysozyme;Lysozyme C	LYZ	tr|B2R4C5|B2R4C5_HUMAN Lysozyme OS=Homo sapiens GN=LYZ PE=2 SV=1;sp|P61626|LYSC_HUMAN Lysozyme C OS=Homo sapiens GN=LYZ PE=1 SV=1;tr|F8VV32|F8VV32_HUMAN Lysozyme OS=Homo sapiens GN=LYZ PE=1 SV=1;tr|A0A0B4J259|A0A0B4J259_HUMAN Lysozyme OS=Homo sapiens GN=LY
25.9825	26.1407	26.2184	26.8517	26.9755	27.0681	Homo sapiens	323.31	2417700000	619	30	32	29	28	27	28	0		1.92606	0.851263	Q00839;B3KX72;B4DLR3;A0A1W2PPS1;A0A1X7SBS1;Q96BA7;A0A1W2PP35;Q5RI18;Q7Z4Q5;A0A1W2PPL4;A0A1W2PPH7;A0A1W2PQL0;A0A1W2PP34;A0A1W2PRZ7;A0A1W2PQ74;A0A1W2PQD4;Q9UEL2;A0A1W2PRI6;A0A1W2PP22	Q00839;B3KX72;B4DLR3;A0A1W2PPS1;A0A1X7SBS1;Q96BA7;A0A1W2PP35;Q5RI18;Q7Z4Q5;A0A1W2PPL4;A0A1W2PPH7;A0A1W2PQL0;A0A1W2PP34;A0A1W2PRZ7;A0A1W2PQ74;A0A1W2PQD4	Heterogeneous nuclear ribonucleoprotein U	HNRNPU;HNRPU	sp|Q00839|HNRPU_HUMAN Heterogeneous nuclear ribonucleoprotein U OS=Homo sapiens GN=HNRNPU PE=1 SV=6;tr|B3KX72|B3KX72_HUMAN cDNA FLJ44920 fis, clone BRAMY3011501, highly similar to Heterogeneous nuclear ribonucleoprotein U OS=Homo sapiens PE=2 SV=1;tr|B4DLR
16.8937	16.0126	16.3931	16.2741	17.4674	18.1039	Homo sapiens	1.5961	653370	3	0	0	0	0	0	0	0.0082945		0.53876	0.848672	Q6MZX9;Q6ZVX0;A0A0G2JMB2;Q9NPP6;Q7Z379;Q6MZV6;Q6P089;Q7Z374	Q6MZX9;Q6ZVX0;A0A0G2JMB2;Q9NPP6;Q7Z379;Q6MZV6;Q6P089;Q7Z374		DKFZp686M08189;DKFZp686K04218;DKFZp686L19235;IGH@;DKFZp686C02218	tr|Q6MZX9|Q6MZX9_HUMAN Uncharacterized protein DKFZp686M08189 OS=Homo sapiens GN=DKFZp686M08189 PE=2 SV=1;tr|Q6ZVX0|Q6ZVX0_HUMAN cDNA FLJ41981 fis, clone SMINT2011888, highly similar to Protein Tro alpha1 H,myeloma OS=Homo sapiens PE=2 SV=1;tr|A0A0G2JMB2|A
17.7758	18.3798	17.794	18.9575	18.9576	18.5697	Homo sapiens	1.8844	5786000	7	1	1	1	1	1	1	0.0021716		1.15286	0.845016	A0A024QYX3;P98179	A0A024QYX3;P98179	RNA-binding protein 3	RBM3	tr|A0A024QYX3|A0A024QYX3_HUMAN RNA binding motif (RNP1, RRM) protein 3, isoform CRA_c OS=Homo sapiens GN=RBM3 PE=4 SV=1;sp|P98179|RBM3_HUMAN RNA-binding protein 3 OS=Homo sapiens GN=RBM3 PE=1 SV=1
16.0536	16.3928	14.9519	16.6179	16.5983	16.7113	Homo sapiens	11.366	20334000	12	0	0	0	0	0	0	0		0.714336	0.843079	Q06S70;Q9BQ50	Q06S70;Q9BQ50	Three prime repair exonuclease 2	TREX2	tr|Q06S70|Q06S70_HUMAN 3-5 exonuclease TREX2 long form OS=Homo sapiens PE=2 SV=1;sp|Q9BQ50|TREX2_HUMAN Three prime repair exonuclease 2 OS=Homo sapiens GN=TREX2 PE=1 SV=1
15.5639	17.5417	16.2257	17.4174	17.8096	16.632	Homo sapiens	4.4336	2365200	6	0	0	0	1	0	0	0		0.469668	0.842592	B2RDD7;O14744;H0YJX6;B4DV00;H0YJ77;G3V5L5;G3V580;G3V5T6;G3V2L6;G3V2X6	B2RDD7;O14744;H0YJX6;B4DV00	Protein arginine N-methyltransferase 5;Protein arginine N-methyltransferase 5;Protein arginine N-methyltransferase 5, N-terminally processed	PRMT5	tr|B2RDD7|B2RDD7_HUMAN Protein arginine N-methyltransferase 5 OS=Homo sapiens PE=2 SV=1;sp|O14744|ANM5_HUMAN Protein arginine N-methyltransferase 5 OS=Homo sapiens GN=PRMT5 PE=1 SV=4;tr|H0YJX6|H0YJX6_HUMAN Protein arginine N-methyltransferase 5 (Fragment)	+
22.1791	22.2417	18.8577	22.0472	21.8962	21.8572	Homo sapiens	12.396	101440000	29	3	3	3	3	2	4	0		0.274969	0.840675	P62851	P62851	40S ribosomal protein S25	RPS25	sp|P62851|RS25_HUMAN 40S ribosomal protein S25 OS=Homo sapiens GN=RPS25 PE=1 SV=1
18.8495	18.9461	18.6823	19.3923	19.7211	19.8664	Homo sapiens	6.7328	12173000	24	1	2	1	2	1	2	0		1.45734	0.833963	M0R0P1;M0R299;M0QXL5;Q96BS4;M0R2Q4;B4DLD4;P22087;M0R2U2;M0R1H0;M0R2B0	M0R0P1;M0R299;M0QXL5;Q96BS4;M0R2Q4;B4DLD4;P22087;M0R2U2;M0R1H0;M0R2B0	rRNA 2-O-methyltransferase fibrillarin	FBL	tr|M0R0P1|M0R0P1_HUMAN rRNA 2-O-methyltransferase fibrillarin (Fragment) OS=Homo sapiens GN=FBL PE=1 SV=1;tr|M0R299|M0R299_HUMAN rRNA 2-O-methyltransferase fibrillarin (Fragment) OS=Homo sapiens GN=FBL PE=1 SV=1;tr|M0QXL5|M0QXL5_HUMAN rRNA 2-O-methyltra
15.6834	15.5049	16.6536	16.4949	17.3339	16.5141	Homo sapiens	2.4862	1615300	7	0	0	0	0	0	0	0.00059418		0.685945	0.833649	P05164;J3QSF7;P11678	P05164;J3QSF7;P11678	Myeloperoxidase;Myeloperoxidase;89 kDa myeloperoxidase;84 kDa myeloperoxidase;Myeloperoxidase light chain;Myeloperoxidase heavy chain;Eosinophil peroxidase;Eosinophil peroxidase light chain;Eosinophil peroxidase heavy chain	MPO;EPX	sp|P05164|PERM_HUMAN Myeloperoxidase OS=Homo sapiens GN=MPO PE=1 SV=1;tr|J3QSF7|J3QSF7_HUMAN Myeloperoxidase (Fragment) OS=Homo sapiens GN=MPO PE=1 SV=8;sp|P11678|PERE_HUMAN Eosinophil peroxidase OS=Homo sapiens GN=EPX PE=1 SV=2
16.1418	16.1296	15.183	16.3899	16.972	16.5926	Homo sapiens	3.3357	1483500	4	0	0	0	0	0	0	0		0.832763	0.833339	V9HVZ7	V9HVZ7		HEL-176	tr|V9HVZ7|V9HVZ7_HUMAN Epididymis luminal protein 176 OS=Homo sapiens GN=HEL-176 PE=2 SV=1
16.1103	16.4498	15.8902	17.1505	16.3773	17.3965	Homo sapiens	22.012	37212000	22	0	0	0	1	0	1	0		0.850784	0.824619	A0A140VK00;P25311;C9JEV0;A0JLQ0	A0A140VK00;P25311;C9JEV0	Zinc-alpha-2-glycoprotein	AZGP1	tr|A0A140VK00|A0A140VK00_HUMAN Testicular tissue protein Li 227 OS=Homo sapiens PE=2 SV=1;sp|P25311|ZA2G_HUMAN Zinc-alpha-2-glycoprotein OS=Homo sapiens GN=AZGP1 PE=1 SV=2;tr|C9JEV0|C9JEV0_HUMAN Zinc-alpha-2-glycoprotein OS=Homo sapiens GN=AZGP1 PE=1 SV=1
17.179	17.6819	18.2963	18.0981	18.6994	18.8326	Homo sapiens	1.7726	5718800	7	1	1	1	1	1	1	0.0031864		0.765266	0.824261	A0A1C3PH90;A0A1L2BM19	A0A1C3PH90			tr|A0A1C3PH90|A0A1C3PH90_HUMAN MHC class I antigen OS=Homo sapiens GN=HLA-A PE=3 SV=1
16.3389	15.0684	17.4294	16.4642	16.9279	17.9156	Homo sapiens	4.6015	2097000	5	0	0	0	0	0	0	0		0.383015	0.823694	B1AHA8;Q96DI8;Q6FH11;F2YMD9;B2R7U4;P09601;D2K7W4	B1AHA8;Q96DI8;Q6FH11;F2YMD9;B2R7U4;P09601	Heme oxygenase 1	HMOX1	tr|B1AHA8|B1AHA8_HUMAN Heme oxygenase 1 (Fragment) OS=Homo sapiens GN=HMOX1 PE=1 SV=1;tr|Q96DI8|Q96DI8_HUMAN Heme oxygenase (Decycling) 1 OS=Homo sapiens GN=HMOX1 PE=1 SV=1;tr|Q6FH11|Q6FH11_HUMAN HMOX1 protein OS=Homo sapiens GN=HMOX1 PE=2 SV=1;tr|F2YMD9|F
18.3027	18.901	18.73	19.8817	19.7423	18.7771	Homo sapiens	3.4132	12593000	14	1	2	1	2	2	2	0		0.770538	0.822435	A6ND22;Q9Y3D3	A6ND22;Q9Y3D3	28S ribosomal protein S16, mitochondrial	MRPS16	tr|A6ND22|A6ND22_HUMAN 28S ribosomal protein S16, mitochondrial OS=Homo sapiens GN=MRPS16 PE=1 SV=1;sp|Q9Y3D3|RT16_HUMAN 28S ribosomal protein S16, mitochondrial OS=Homo sapiens GN=MRPS16 PE=1 SV=1
18.4227	18.7548	18.1562	20.1448	18.7053	18.9462	Homo sapiens	24.676	15079000	30	2	2	1	2	1	2	0		0.642414	0.820877	B4DZ22;B4DL07;P28288	B4DZ22;B4DL07;P28288	ATP-binding cassette sub-family D member 3	ABCD3	tr|B4DZ22|B4DZ22_HUMAN cDNA FLJ54042, highly similar to ATP-binding cassette sub-family D member 3 OS=Homo sapiens PE=2 SV=1;tr|B4DL07|B4DL07_HUMAN cDNA FLJ53353, highly similar to ATP-binding cassette sub-family D member 3 OS=Homo sapiens PE=2 SV=1;sp|P28
16.6376	15.6347	19.1109	16.1423	18.9466	18.7386	Homo sapiens	4.1645	7662200	5	0	0	1	0	1	1	0		0.212739	0.814718	A0A024RD99;B7Z2D8;B7Z5F9;B3KP14;H0Y8R1;F5H5I6;B7Z3R7;H0YAK1;B3KW50;Q12849;H0YAM1	A0A024RD99;B7Z2D8;B7Z5F9;B3KP14;H0Y8R1;F5H5I6;B7Z3R7;H0YAK1;B3KW50;Q12849;H0YAM1	G-rich sequence factor 1	GRSF1	tr|A0A024RD99|A0A024RD99_HUMAN G-rich RNA sequence binding factor 1, isoform CRA_a OS=Homo sapiens GN=GRSF1 PE=4 SV=1;tr|B7Z2D8|B7Z2D8_HUMAN cDNA FLJ55473, highly similar to G-rich sequence factor 1 OS=Homo sapiens PE=2 SV=1;tr|B7Z5F9|B7Z5F9_HUMAN cDNA FLJ
15.6606	18.5244	18.5452	18.3704	18.1915	18.5976	Homo sapiens	4.6575	5979100	13	0	3	2	1	2	1	0		0.309969	0.809759	F8WJN3;Q16630;B4DSU9	F8WJN3;Q16630;B4DSU9	Cleavage and polyadenylation specificity factor subunit 6	CPSF6	tr|F8WJN3|F8WJN3_HUMAN Cleavage and polyadenylation-specificity factor subunit 6 OS=Homo sapiens GN=CPSF6 PE=1 SV=1;sp|Q16630|CPSF6_HUMAN Cleavage and polyadenylation specificity factor subunit 6 OS=Homo sapiens GN=CPSF6 PE=1 SV=2;tr|B4DSU9|B4DSU9_HUMAN cD
17.6643	17.8588	18.0385	18.478	18.7973	18.7102	Homo sapiens	5.8632	5990400	18	1	1	1	1	1	1	0		1.51794	0.808001	M0R3F6;A8K5G0;A0A024R7K0;M0R2Z9;Q8IX01;B4DSQ4	M0R3F6;A8K5G0;A0A024R7K0;M0R2Z9;Q8IX01;B4DSQ4	SURP and G-patch domain-containing protein 2	SUGP2;SFRS14	tr|M0R3F6|M0R3F6_HUMAN SURP and G-patch domain-containing protein 2 OS=Homo sapiens GN=SUGP2 PE=1 SV=1;tr|A8K5G0|A8K5G0_HUMAN cDNA FLJ76836, highly similar to Homo sapiens splicing factor, arginine/serine-rich 14 (SFRS14), transcript variant 2, mRNA OS=Hom
16.4863	16.4753	18.7864	18.7923	18.7688	16.5896	Homo sapiens	12.511	5437400	2	0	0	1	1	1	0	0		0.276672	0.800898	W8QEH3	W8QEH3		LMNA	tr|W8QEH3|W8QEH3_HUMAN Lamin A/C OS=Homo sapiens GN=LMNA PE=3 SV=1
23.0019	22.8563	22.9029	23.687	23.8648	23.6062	Homo sapiens	104.77	201070000	89	12	13	16	11	13	12	0		1.92784	0.799005	J3KTA4;B5BUE6;P17844;B4DN41;B4DNG2;Q7Z2V5;Q59E92;J3QRQ7;J3KRZ1;J3QSF1;J3QR02;J3KRX8;C1IK54;X6RLV5	J3KTA4;B5BUE6;P17844;B4DN41;B4DNG2;Q7Z2V5;Q59E92	Probable ATP-dependent RNA helicase DDX5	DDX5;DKFZp686J01190	tr|J3KTA4|J3KTA4_HUMAN Probable ATP-dependent RNA helicase DDX5 OS=Homo sapiens GN=DDX5 PE=1 SV=1;tr|B5BUE6|B5BUE6_HUMAN ATP-dependent RNA helicase DDX5 (Fragment) OS=Homo sapiens GN=DDX5 PE=2 SV=1;sp|P17844|DDX5_HUMAN Probable ATP-dependent RNA helicase D
19.6661	19.3301	19.3323	20.2787	20.4152	20.0235	Homo sapiens	6.4089	17625000	10	3	2	2	1	2	3	0		1.41868	0.796325	Q13242;H0YIB4;A8K3M9;S4R3G0;B4DFT9	Q13242;H0YIB4;A8K3M9	Serine/arginine-rich splicing factor 9	SRSF9	sp|Q13242|SRSF9_HUMAN Serine/arginine-rich splicing factor 9 OS=Homo sapiens GN=SRSF9 PE=1 SV=1;tr|H0YIB4|H0YIB4_HUMAN Serine/arginine-rich-splicing factor 9 (Fragment) OS=Homo sapiens GN=SRSF9 PE=1 SV=8;tr|A8K3M9|A8K3M9_HUMAN cDNA FLJ76387, highly similar
15.5884	15.5743	17.4059	17.0085	17.6065	16.3414	Homo sapiens	3.0518	1628100	3	0	0	0	0	0	0	0		0.421867	0.795918	E9PKL9;A0A140VKC8;Q13630	E9PKL9;A0A140VKC8;Q13630	GDP-L-fucose synthase	TSTA3	tr|E9PKL9|E9PKL9_HUMAN GDP-L-fucose synthase (Fragment) OS=Homo sapiens GN=TSTA3 PE=1 SV=1;tr|A0A140VKC8|A0A140VKC8_HUMAN Testis tissue sperm-binding protein Li 45a OS=Homo sapiens PE=2 SV=1;sp|Q13630|FCL_HUMAN GDP-L-fucose synthase OS=Homo sapiens GN=TSTA
22.4977	22.5178	22.3956	23.4151	23.0467	23.3312	Homo sapiens	11.812	176230000	42	6	7	6	5	4	5	0		1.67202	0.79395	A0A024R2Q4;P61313;E7EQV9;E7ENU7;E7EX53;B4DLP4;B4DEN1;E7ERA2;Q76N55;A4D1Q5	A0A024R2Q4;P61313;E7EQV9;E7ENU7;E7EX53;B4DLP4	Ribosomal protein L15;60S ribosomal protein L15	RPL15	tr|A0A024R2Q4|A0A024R2Q4_HUMAN Ribosomal protein L15 OS=Homo sapiens GN=RPL15 PE=3 SV=1;sp|P61313|RL15_HUMAN 60S ribosomal protein L15 OS=Homo sapiens GN=RPL15 PE=1 SV=2;tr|E7EQV9|E7EQV9_HUMAN Ribosomal protein L15 (Fragment) OS=Homo sapiens GN=RPL15 PE=1
22.1215	22.2211	22.0968	23.007	22.9243	22.8778	Homo sapiens	64.549	132970000	133	13	10	9	12	14	12	0		2.34036	0.789945	A8K6V3;Q15393;B3KQH1;B3KM77;J3QL37;J3QRB2;I3L4G7	A8K6V3;Q15393;B3KQH1;B3KM77	Splicing factor 3B subunit 3	SF3B3	tr|A8K6V3|A8K6V3_HUMAN cDNA FLJ78677, highly similar to Homo sapiens splicing factor 3b, subunit 3, 130kDa (SF3B3), mRNA OS=Homo sapiens PE=2 SV=1;sp|Q15393|SF3B3_HUMAN Splicing factor 3B subunit 3 OS=Homo sapiens GN=SF3B3 PE=1 SV=4;tr|B3KQH1|B3KQH1_HUMAN
18.0113	17.6613	18.3179	18.5639	18.7501	19.0424	Homo sapiens	7.2855	12836000	14	2	2	1	3	3	1	0		1.10418	0.788635	E9PM69;R4GNH3;A8K781;A0A140VK42;P17980;E9PN50;E9PMD8;E9PKD5	E9PM69;R4GNH3;A8K781;A0A140VK42;P17980	26S protease regulatory subunit 6A	PSMC3	tr|E9PM69|E9PM69_HUMAN 26S proteasome regulatory subunit 6A OS=Homo sapiens GN=PSMC3 PE=1 SV=1;tr|R4GNH3|R4GNH3_HUMAN 26S proteasome regulatory subunit 6A OS=Homo sapiens GN=PSMC3 PE=1 SV=1;tr|A8K781|A8K781_HUMAN cDNA FLJ75299, highly similar to Xenopus la
22.4478	23.0662	23.0249	23.5495	23.6942	23.6322	Homo sapiens	44.398	225470000	111	4	6	4	7	7	6	0		1.20612	0.77901	D6R9P3;D6RD18;B4DMY3;D6RBZ0;Q53F64;Q99729	D6R9P3;D6RD18;B4DMY3;D6RBZ0;Q53F64;Q99729	Heterogeneous nuclear ribonucleoprotein A/B	HNRNPAB	tr|D6R9P3|D6R9P3_HUMAN Heterogeneous nuclear ribonucleoprotein A/B OS=Homo sapiens GN=HNRNPAB PE=1 SV=1;tr|D6RD18|D6RD18_HUMAN Heterogeneous nuclear ribonucleoprotein A/B OS=Homo sapiens GN=HNRNPAB PE=1 SV=1;tr|B4DMY3|B4DMY3_HUMAN cDNA FLJ60713, highly sim
15.8087	16.4289	15.8603	16.6163	16.2653	17.5501	Homo sapiens	4.4748	2724300	6	0	0	0	0	0	0	0		0.67073	0.777888	B7Z5J4;A4D1M3;Q9UI42;B7Z577;C9J6N7	B7Z5J4;A4D1M3;Q9UI42;B7Z577	Carboxypeptidase A4	CPA4	tr|B7Z5J4|B7Z5J4_HUMAN Carboxypeptidase A4 OS=Homo sapiens GN=CPA4 PE=1 SV=1;tr|A4D1M3|A4D1M3_HUMAN Carboxypeptidase A4 OS=Homo sapiens GN=CPA4 PE=2 SV=1;sp|Q9UI42|CBPA4_HUMAN Carboxypeptidase A4 OS=Homo sapiens GN=CPA4 PE=1 SV=2;tr|B7Z577|B7Z577_HUMAN cDN
22.2424	22.1962	22.3168	22.8381	23.1438	23.099	Homo sapiens	142.17	160250000	171	9	9	10	11	8	9	0		1.77629	0.775179	X5CKB3;A0A1V0E3Y2;A0A1V0E3X9;A0A140T9T7;A0A0S2Z5A6;Q03518;Q6QWC0;B2R9F3;A0A1V0E3X7;A0A1V0E3W5;Q6QWC1;A0A1V0E3X4;B7Z7P4;A0A0S2Z4R8;O94774;Q9UEE1	X5CKB3;A0A1V0E3Y2;A0A1V0E3X9;A0A140T9T7;A0A0S2Z5A6;Q03518;Q6QWC0;B2R9F3;A0A1V0E3X7;A0A1V0E3W5;Q6QWC1;A0A1V0E3X4;B7Z7P4	Antigen peptide transporter 1	TAP1	tr|X5CKB3|X5CKB3_HUMAN TAP1 OS=Homo sapiens GN=TAP1 PE=4 SV=1;tr|A0A1V0E3Y2|A0A1V0E3Y2_HUMAN TAP1 OS=Homo sapiens PE=4 SV=1;tr|A0A1V0E3X9|A0A1V0E3X9_HUMAN TAP1 OS=Homo sapiens PE=4 SV=1;tr|A0A140T9T7|A0A140T9T7_HUMAN Antigen peptide transporter 1 OS=Homo s
21.6267	21.8697	21.8842	22.6252	22.5711	22.4924	Homo sapiens	178.94	97213000	85	4	4	4	4	4	4	0		1.85396	0.769347	Q86V81;E9PB61	Q86V81;E9PB61	THO complex subunit 4	ALYREF	sp|Q86V81|THOC4_HUMAN THO complex subunit 4 OS=Homo sapiens GN=ALYREF PE=1 SV=3;tr|E9PB61|E9PB61_HUMAN THO complex subunit 4 OS=Homo sapiens GN=ALYREF PE=1 SV=1	+
19.7696	19.7428	19.419	20.2319	20.5054	20.4899	Homo sapiens	117.39	20558000	23	1	1	1	1	1	1	0		1.47673	0.765265	P62306;A0A0B4J254;F8W0W6	P62306;A0A0B4J254;F8W0W6	Small nuclear ribonucleoprotein F	SNRPF	sp|P62306|RUXF_HUMAN Small nuclear ribonucleoprotein F OS=Homo sapiens GN=SNRPF PE=1 SV=1;tr|A0A0B4J254|A0A0B4J254_HUMAN Small nuclear ribonucleoprotein F OS=Homo sapiens GN=SNRPF PE=1 SV=1;tr|F8W0W6|F8W0W6_HUMAN Small nuclear ribonucleoprotein F OS=Homo s
18.5807	18.4329	18.4647	19.0277	19.8135	18.9214	Homo sapiens	18.911	11938000	22	6	4	3	2	2	2	0		0.935044	0.761404	Q8IY17;B4DEV3;M0QYT1;M0R2C2	Q8IY17	Neuropathy target esterase	PNPLA6	sp|Q8IY17|PLPL6_HUMAN Neuropathy target esterase OS=Homo sapiens GN=PNPLA6 PE=1 SV=2
17.2196	17.5204	17.4546	17.7744	18.2503	18.4473	Homo sapiens	4.2968	4203600	13	1	1	1	1	1	1	0		1.12803	0.759142	C9E1I4;C0KK01;A0A0K0KRQ4	C9E1I4;C0KK01;A0A0K0KRQ4		HLA-C	tr|C9E1I4|C9E1I4_HUMAN MHC class I antigen (Fragment) OS=Homo sapiens GN=HLA-C PE=3 SV=1;tr|C0KK01|C0KK01_HUMAN MHC class I antigen (Fragment) OS=Homo sapiens GN=HLA-C PE=3 SV=1;tr|A0A0K0KRQ4|A0A0K0KRQ4_HUMAN MHC class I antigen (Fragment) OS=Homo sapiens
15.5775	16.3647	16.4319	16.5383	17.2116	16.8867	Homo sapiens	1.7021	848390	1	0	0	0	0	0	0	0.004215		0.812242	0.754164	H3BV19;H3BSA1;P19784	H3BV19;H3BSA1;P19784	Casein kinase II subunit alpha	CSNK2A2	tr|H3BV19|H3BV19_HUMAN Casein kinase II subunit alpha (Fragment) OS=Homo sapiens GN=CSNK2A2 PE=1 SV=1;tr|H3BSA1|H3BSA1_HUMAN Casein kinase II subunit alpha (Fragment) OS=Homo sapiens GN=CSNK2A2 PE=1 SV=2;sp|P19784|CSK22_HUMAN Casein kinase II subunit alp
15.7678	16.0721	16.2311	16.5982	16.8821	16.8471	Homo sapiens	8.9636	6004300	8	0	0	0	0	0	0	0		1.35916	0.752116	A0A024RAY9;A0A1B0GU45;Q12912;F8W9L6;F5H006;B4DZV0;G3V3C2;H0YJ39;G3V2F6;F8VRE4;G3V513	A0A024RAY9;A0A1B0GU45;Q12912;F8W9L6;F5H006;B4DZV0	Lymphoid-restricted membrane protein;Processed lymphoid-restricted membrane protein	LRMP	tr|A0A024RAY9|A0A024RAY9_HUMAN Lymphoid-restricted membrane protein, isoform CRA_a OS=Homo sapiens GN=LRMP PE=4 SV=1;tr|A0A1B0GU45|A0A1B0GU45_HUMAN Lymphoid-restricted membrane protein OS=Homo sapiens GN=LRMP PE=1 SV=1;sp|Q12912|LRMP_HUMAN Lymphoid-restric
18.2824	18.8112	16.1957	18.7383	18.3733	18.4335	Homo sapiens	4.3474	10626000	25	1	2	0	2	1	2	0		0.347228	0.751925	Q6IAV5;A0A024R040;P55809;E9PDW2;B7Z609;A1E286;Q9H7N8;B3KS89;Q9BYC2	Q6IAV5;A0A024R040;P55809;E9PDW2;B7Z609	Succinyl-CoA:3-ketoacid-coenzyme A transferase;Succinyl-CoA:3-ketoacid coenzyme A transferase 1, mitochondrial	OXCT;OXCT1	tr|Q6IAV5|Q6IAV5_HUMAN Succinyl-CoA:3-ketoacid-coenzyme A transferase OS=Homo sapiens GN=OXCT PE=2 SV=1;tr|A0A024R040|A0A024R040_HUMAN Succinyl-CoA:3-ketoacid-coenzyme A transferase OS=Homo sapiens GN=OXCT1 PE=3 SV=1;sp|P55809|SCOT1_HUMAN Succinyl-CoA:3-ke
17.8719	18.2777	18.309	18.4711	19.0917	19.1245	Homo sapiens	11.589	9216800	35	4	2	1	2	3	2	0		0.99854	0.742889	Q6IAP9;Q5T1M7;B2R7V4;Q59EL4;O43172	Q6IAP9;Q5T1M7;B2R7V4;Q59EL4;O43172	U4/U6 small nuclear ribonucleoprotein Prp4	PRPF4	tr|Q6IAP9|Q6IAP9_HUMAN PRPF4 protein OS=Homo sapiens GN=PRPF4 PE=2 SV=1;tr|Q5T1M7|Q5T1M7_HUMAN 60 kDa U4/U6 snRNP-specific spliceosomal protein OS=Homo sapiens GN=PRPF4 PE=2 SV=1;tr|B2R7V4|B2R7V4_HUMAN cDNA, FLJ93619, highly similar to Homo sapiens PRP4 pr
19.5116	20.5293	20.6724	20.9211	21.0181	20.9958	Homo sapiens	24.878	51338000	76	4	6	5	5	4	4	0		0.742835	0.740589	Q92665	Q92665	28S ribosomal protein S31, mitochondrial	MRPS31	sp|Q92665|RT31_HUMAN 28S ribosomal protein S31, mitochondrial OS=Homo sapiens GN=MRPS31 PE=1 SV=3
25.281	25.2732	25.3507	26.0273	26.0447	26.0443	Homo sapiens	323.31	1300500000	485	18	19	18	21	20	18	0		2.92977	0.737157	B4DUQ1;A0A024R228;Q5EC54;P61978;Q5T6W2;B4DFF1;B3KU16;S4R457;S4R359	B4DUQ1;A0A024R228;Q5EC54;P61978;Q5T6W2;B4DFF1	Heterogeneous nuclear ribonucleoprotein K	HNRPK;HNRNPK	tr|B4DUQ1|B4DUQ1_HUMAN cDNA FLJ54552, highly similar to Heterogeneous nuclear ribonucleoprotein K OS=Homo sapiens PE=2 SV=1;tr|A0A024R228|A0A024R228_HUMAN Heterogeneous nuclear ribonucleoprotein K, isoform CRA_d OS=Homo sapiens GN=HNRPK PE=4 SV=1;tr|Q5EC54
20.505	20.7207	20.9476	21.4404	21.5508	21.3902	Homo sapiens	22.877	58863000	60	4	4	5	4	5	4	0		1.48659	0.73606	Q66K91;Q5XPV6;B4DVS0;Q15182;P14678;J3QLE5;Q6LBS1;X5DP00;Q53HE7;P63162;Q9UIS4;J3KRY3;S4R3P3;B4DVD6	Q66K91;Q5XPV6;B4DVS0;Q15182;P14678;J3QLE5;Q6LBS1;X5DP00;Q53HE7;P63162;Q9UIS4	Small nuclear ribonucleoprotein-associated protein;Small nuclear ribonucleoprotein-associated proteins B and B;Small nuclear ribonucleoprotein-associated protein N	SNRPB;SNRPN	tr|Q66K91|Q66K91_HUMAN Small nuclear ribonucleoprotein-associated protein OS=Homo sapiens GN=SNRPB PE=2 SV=1;tr|Q5XPV6|Q5XPV6_HUMAN Small nuclear ribonucleoprotein-associated protein OS=Homo sapiens PE=2 SV=1;tr|B4DVS0|B4DVS0_HUMAN Small nuclear ribonucleo
21.8935	21.47	21.1633	22.3327	22.345	22.0538	Homo sapiens	107.96	67753000	98	13	9	9	15	11	8	0		1.06092	0.734917	O75643;A4FU77;Q9H8B9;B4E150;Q9UNV9;A2RRQ7;B4E0P5;Q9P172;Q7L5W4	O75643;A4FU77	U5 small nuclear ribonucleoprotein 200 kDa helicase	SNRNP200	sp|O75643|U520_HUMAN U5 small nuclear ribonucleoprotein 200 kDa helicase OS=Homo sapiens GN=SNRNP200 PE=1 SV=2;tr|A4FU77|A4FU77_HUMAN SNRNP200 protein (Fragment) OS=Homo sapiens GN=SNRNP200 PE=2 SV=1
19.083	19.5787	19.3686	19.9883	20.2386	19.9944	Homo sapiens	5.4978	28912000	26	2	1	1	1	1	2	0		1.32083	0.730329	A0A0A0MRX2;Q96HY6	A0A0A0MRX2;Q96HY6	DDRGK domain-containing protein 1	DDRGK1	tr|A0A0A0MRX2|A0A0A0MRX2_HUMAN DDRGK domain-containing protein 1 OS=Homo sapiens GN=DDRGK1 PE=1 SV=1;sp|Q96HY6|DDRGK_HUMAN DDRGK domain-containing protein 1 OS=Homo sapiens GN=DDRGK1 PE=1 SV=2
16.6961	16.1733	15.7665	16.7243	17.3101	16.7898	Homo sapiens	2.1352	1709100	4	0	0	0	0	0	0	0.00056818		0.809138	0.729456	J3KN67;M1VPF4;P06753	J3KN67;M1VPF4;P06753	Tyrosine-protein kinase receptor;Tropomyosin alpha-3 chain	TPM3;TPM3-ROS1	tr|J3KN67|J3KN67_HUMAN Tropomyosin alpha-3 chain OS=Homo sapiens GN=TPM3 PE=1 SV=1;tr|M1VPF4|M1VPF4_HUMAN Tyrosine-protein kinase receptor OS=Homo sapiens GN=TPM3-ROS1 PE=2 SV=1;sp|P06753|TPM3_HUMAN Tropomyosin alpha-3 chain OS=Homo sapiens GN=TPM3 PE=1 SV
20.2425	20.5981	20.6446	21.1912	21.5146	20.9642	Homo sapiens	7.27	51730000	25	3	4	3	4	3	4	0		1.15293	0.728254	Q53FS4;B2R774;A0A024R2A7;P49257	Q53FS4;B2R774;A0A024R2A7;P49257	Protein ERGIC-53	LMAN1	tr|Q53FS4|Q53FS4_HUMAN Lectin, mannose-binding, 1 variant (Fragment) OS=Homo sapiens PE=2 SV=1;tr|B2R774|B2R774_HUMAN cDNA, FLJ93313, highly similar to Homo sapiens lectin, mannose-binding, 1 (LMAN1), mRNA OS=Homo sapiens PE=2 SV=1;tr|A0A024R2A7|A0A024R2A7
26.0032	25.9571	25.9712	26.7656	26.7205	26.6289	Homo sapiens	248.51	2086300000	412	20	16	14	19	16	15	0		2.47066	0.727862	G3V4W0;B4DY08;B2R5W2;G3V4C1;B2R603;A8K9A4;P07910;G3V2Q1;G3V576;G3V2D6;B3KX96;G3V5V7;B4DQQ2;D3DPI2;G3V555;G3V575;A0A0G2JNQ3;O60812;B2RXH8;A0A0G2JPF8;P0DMR1;B7ZW38;G3V5X6;G3V3K6;G3V251;B4DMJ1;B4DSU6;Q6PKD2;G3V4M8;G3V2H6;Q569J8	G3V4W0;B4DY08;B2R5W2;G3V4C1;B2R603;A8K9A4;P07910;G3V2Q1;G3V576;G3V2D6;B3KX96;G3V5V7;B4DQQ2;D3DPI2	Heterogeneous nuclear ribonucleoproteins C1/C2	HNRNPC;hCG_1641229	tr|G3V4W0|G3V4W0_HUMAN Heterogeneous nuclear ribonucleoproteins C1/C2 (Fragment) OS=Homo sapiens GN=HNRNPC PE=1 SV=1;tr|B4DY08|B4DY08_HUMAN Heterogeneous nuclear ribonucleoproteins C1/C2 OS=Homo sapiens GN=HNRNPC PE=1 SV=1;tr|B2R5W2|B2R5W2_HUMAN Heterogene
16.3571	16.3456	15.1831	17.418	16.9313	15.7172	Homo sapiens	144.51	30994000	24	0	0	0	0	0	0	0		0.428537	0.726934	A0A024R2B6;P36952;C9JLM5	A0A024R2B6;P36952	Serpin B5	SERPINB5	tr|A0A024R2B6|A0A024R2B6_HUMAN Serpin peptidase inhibitor, clade B (Ovalbumin), member 5, isoform CRA_b OS=Homo sapiens GN=SERPINB5 PE=3 SV=1;sp|P36952|SPB5_HUMAN Serpin B5 OS=Homo sapiens GN=SERPINB5 PE=1 SV=2
19.723	20.239	19.6639	20.6764	20.4701	20.6567	Homo sapiens	12.751	56048000	40	3	3	2	4	4	3	0		1.18929	0.725788	Q9BYD1;E5RJI7;H0YAX3;E5RFI2	Q9BYD1;E5RJI7	39S ribosomal protein L13, mitochondrial	MRPL13	sp|Q9BYD1|RM13_HUMAN 39S ribosomal protein L13, mitochondrial OS=Homo sapiens GN=MRPL13 PE=1 SV=1;tr|E5RJI7|E5RJI7_HUMAN 39S ribosomal protein L13, mitochondrial (Fragment) OS=Homo sapiens GN=MRPL13 PE=1 SV=8
15.4912	16.3385	16.9656	17.8053	16.2783	16.8883	Homo sapiens	10.041	15667000	13	0	0	0	1	0	0	0		0.443655	0.725533	P01040;C9J0E4	P01040;C9J0E4	Cystatin-A;Cystatin-A, N-terminally processed	CSTA	sp|P01040|CYTA_HUMAN Cystatin-A OS=Homo sapiens GN=CSTA PE=1 SV=1;tr|C9J0E4|C9J0E4_HUMAN Cystatin-A OS=Homo sapiens GN=CSTA PE=1 SV=1
16.7639	15.888	16.2614	16.552	17.4125	17.1181	Homo sapiens	9.8994	1497800	6	0	0	0	0	0	0	0		0.742732	0.723111	B7ZAX9;B4DZC0;O60264;Q4W5G3;Q4W5H1	B7ZAX9;B4DZC0;O60264	SWI/SNF-related matrix-associated actin-dependent regulator of chromatin subfamily A member 5	SMARCA5	tr|B7ZAX9|B7ZAX9_HUMAN cDNA, FLJ79343, highly similar to SWI/SNF-related matrix-associated actin-dependent regulator of chromatin subfamily A member 5 (EC 3.6.1.-) OS=Homo sapiens PE=2 SV=1;tr|B4DZC0|B4DZC0_HUMAN cDNA FLJ51771, highly similar to SWI/SNF-re
16.3008	16.0744	16.8757	17.0248	16.981	17.4141	Homo sapiens	9.0693	1467100	5	0	0	0	0	0	0	0		0.922385	0.723019	A6NDY9;A0A087WWY3;Q60FE6;Q60FE5;Q5HY54;P21333;Q8TES4;Q14315	A6NDY9;A0A087WWY3;Q60FE6;Q60FE5;Q5HY54;P21333	Filamin-A	FLNA	tr|A6NDY9|A6NDY9_HUMAN Filamin A OS=Homo sapiens GN=FLNA PE=2 SV=4;tr|A0A087WWY3|A0A087WWY3_HUMAN Filamin-A OS=Homo sapiens GN=FLNA PE=1 SV=1;tr|Q60FE6|Q60FE6_HUMAN Filamin A OS=Homo sapiens GN=FLNA PE=2 SV=1;tr|Q60FE5|Q60FE5_HUMAN Filamin-A OS=Homo sapien	+
18.7912	18.9049	19.1416	20.2533	19.3705	19.3724	Homo sapiens	12.978	11273000	23	1	5	3	3	4	3	0		0.832154	0.719492	A0MNN4;Q2TAY7	A0MNN4;Q2TAY7	WD40 repeat-containing protein SMU1;WD40 repeat-containing protein SMU1, N-terminally processed	SMU1	tr|A0MNN4|A0MNN4_HUMAN CDW3/SMU1 OS=Homo sapiens GN=SMU1 PE=2 SV=1;sp|Q2TAY7|SMU1_HUMAN WD40 repeat-containing protein SMU1 OS=Homo sapiens GN=SMU1 PE=1 SV=2
16.9682	20.203	20.2745	19.7026	20.0333	19.858	Homo sapiens	2.4359	23428000	19	1	1	1	1	1	1	0.00059032		0.236484	0.716143	F2XI28;B2ZRD4;A7LB37;U5YMQ3;D3YFD2;R9UR01;Q0GC70;M9TIT3;M4TCH1;G8FV57;D5H3W2;A7MAE2;A7L858;A5PHT4;A5I8L2;A4URF2;A0A142J2H9;Q6IUZ4;U5YMJ8;U5YJL3;F6IR32;F6IR31;A0A090KKC3;Q2LC93;A0A1S5UXJ4;A0A1G4HQ08;A0A1G4HPY8;A0A1G4HPW4;A0A1D3KYM2;A0A0S4XRV2;A0A0N9HRK5;P16188;A0ZXY8;V6CKU4;W8Y4A2;W0HE66;U6ER51;Q9GIP0;Q8SNC6;M4RMN4;M4RCG9;M4R8V8;M4R8V2;M4R8T6;I1U8N1;D8MIW0;A9QVM4;A0PBY5;A0A167RN11;A0A090JY51;A0A07…	F2XI28;B2ZRD4;A7LB37;U5YMQ3;D3YFD2;R9UR01;Q0GC70;M9TIT3;M4TCH1;G8FV57;D5H3W2;A7MAE2;A7L858;A5PHT4;A5I8L2;A4URF2;A0A142J2H9;Q6IUZ4;U5YMJ8;U5YJL3;F6IR32;F6IR31;A0A090KKC3;Q2LC93;A0A1S5UXJ4;A0A1G4HQ08;A0A1G4HPY8;A0A1G4HPW4;A0A1D3KYM2;A0A0S4XRV2;A0A0N9HRK5;P16188;A0ZXY8;V6CKU4;W8Y4A2;W0HE66;U6ER51;Q9GIP0;Q8SNC6;M4RMN4;M4RCG9;M4R8V8;M4R8V2;M4R8T6;I1U8N1;D8MIW0;A9QVM4;A0PBY5;A0A167RN11;A0A090JY51;A0A07…	HLA class I histocompatibility antigen, A-30 alpha chain;HLA class I histocompatibility antigen, A-11 alpha chain;HLA class I histocompatibility antigen, A-3 alpha chain	HLA-A;HLA;HLA-B	tr|F2XI28|F2XI28_HUMAN MHC class I antigen (Fragment) OS=Homo sapiens GN=HLA-A PE=3 SV=1;tr|B2ZRD4|B2ZRD4_HUMAN MHC class I antigen (Fragment) OS=Homo sapiens GN=HLA-A PE=3 SV=1;tr|A7LB37|A7LB37_HUMAN MHC class I antigen (Fragment) OS=Homo sapiens GN=HLA-A
21.2908	21.3216	21.1938	22.0639	22.0252	21.8606	Homo sapiens	27.21	83618000	92	4	7	10	7	8	6	0		1.98497	0.714482	Q15717;M0QZR9;M0R055;B1AM48;B7Z5E0;B1APY9;B1APY8;A0A0A0MRX1;A0A0R4J2E6;Q12926;P26378	Q15717;M0QZR9	ELAV-like protein 1	ELAVL1	sp|Q15717|ELAV1_HUMAN ELAV-like protein 1 OS=Homo sapiens GN=ELAVL1 PE=1 SV=2;tr|M0QZR9|M0QZR9_HUMAN ELAV-like protein 1 OS=Homo sapiens GN=ELAVL1 PE=1 SV=1
18.2277	17.8469	16.342	18.6856	18.3348	17.5387	Homo sapiens	3.8778	5862200	6	3	2	2	1	1	0	0		0.401118	0.714178	A0A0U5JA32;P32970	A0A0U5JA32;P32970	CD70 antigen	CD70	tr|A0A0U5JA32|A0A0U5JA32_HUMAN Tumor necrosis factor ligand 8A OS=Homo sapiens GN=TNLG8A PE=2 SV=1;sp|P32970|CD70_HUMAN CD70 antigen OS=Homo sapiens GN=CD70 PE=1 SV=2
24.8213	25.0577	25.1118	25.5867	25.6458	25.8939	Homo sapiens	323.31	1152300000	381	18	16	16	16	15	17	0		1.50009	0.71188	A0A024RDF4;A0A024RDF3;Q14103;H0Y8G5;H0YA96;Q12771;B4DTC3;A0A024RDB4;D6RAF8;D6RF44;D6RBQ9;B4E0W4;D6RD83	A0A024RDF4;A0A024RDF3;Q14103;H0Y8G5;H0YA96;Q12771;B4DTC3;A0A024RDB4;D6RAF8;D6RF44	Heterogeneous nuclear ribonucleoprotein D0	HNRPD;HNRNPD	tr|A0A024RDF4|A0A024RDF4_HUMAN Heterogeneous nuclear ribonucleoprotein D (AU-rich element RNA binding protein 1, 37kDa), isoform CRA_e OS=Homo sapiens GN=HNRPD PE=4 SV=1;tr|A0A024RDF3|A0A024RDF3_HUMAN Heterogeneous nuclear ribonucleoprotein D (AU-rich elem
20.7816	21.4809	21.1652	21.9112	21.7777	21.8617	Homo sapiens	34.604	65384000	44	2	2	3	3	2	3	0		1.12348	0.707619	P62314;Q7Z5A3;J3QLR7;J3QLI9	P62314;Q7Z5A3	Small nuclear ribonucleoprotein Sm D1	SNRPD1	sp|P62314|SMD1_HUMAN Small nuclear ribonucleoprotein Sm D1 OS=Homo sapiens GN=SNRPD1 PE=1 SV=1;tr|Q7Z5A3|Q7Z5A3_HUMAN Small nuclear ribonucleoprotein Sm D1 OS=Homo sapiens GN=SNRPD1 PE=2 SV=1	+
15.901	15.7784	16.3719	16.4431	16.4506	17.2786	Homo sapiens	8.6296	1807400	5	0	0	0	0	1	0	0		0.779291	0.707018	E9PFW8;B4E3V2;E7EMC7;E3WH17;Q13501	E9PFW8;B4E3V2;E7EMC7;E3WH17;Q13501	Tyrosine-protein kinase receptor;Sequestosome-1	SQSTM1;SQSTM1-ALK	tr|E9PFW8|E9PFW8_HUMAN Sequestosome-1 (Fragment) OS=Homo sapiens GN=SQSTM1 PE=1 SV=1;tr|B4E3V2|B4E3V2_HUMAN cDNA FLJ52854, highly similar to Sequestosome-1 OS=Homo sapiens PE=2 SV=1;tr|E7EMC7|E7EMC7_HUMAN Sequestosome-1 OS=Homo sapiens GN=SQSTM1 PE=1 SV=1;
16.4711	18.1134	15.7809	18.6639	18.0275	15.7841	Toxoplasma gondii	1.7793	10030000	2	1	1	1	1	1	1	0.0031915		0.227404	0.703375	A0A0F7UTC9	A0A0F7UTC9			tr|A0A0F7UTC9|A0A0F7UTC9_TOXGV Actin ACT1 OS=Toxoplasma gondii (strain ATCC 50861 / VEG) OX=432359 GN=BN1205_039430 PE=3 SV=1
19.17	19.1854	19.3269	19.7225	20.238	19.827	Homo sapiens	87.051	25075000	34	1	1	1	3	2	1	0		1.29137	0.70171	D6RCD0;Q8NBQ5	D6RCD0;Q8NBQ5	Estradiol 17-beta-dehydrogenase 11	HSD17B11	tr|D6RCD0|D6RCD0_HUMAN Estradiol 17-beta-dehydrogenase 11 OS=Homo sapiens GN=HSD17B11 PE=1 SV=2;sp|Q8NBQ5|DHB11_HUMAN Estradiol 17-beta-dehydrogenase 11 OS=Homo sapiens GN=HSD17B11 PE=1 SV=3
16.2652	16.9347	18.0617	17.9378	17.7144	17.6912	Homo sapiens	2.1291	4831700	3	0	0	1	1	1	1	0.00056786		0.493974	0.693951	Q9P0J0;U3KQP3;B4DEZ3;K7EJE1;E7ENQ6;B4DQP1	Q9P0J0;U3KQP3;B4DEZ3;K7EJE1;E7ENQ6;B4DQP1	NADH dehydrogenase [ubiquinone] 1 alpha subcomplex subunit 13	NDUFA13	sp|Q9P0J0|NDUAD_HUMAN NADH dehydrogenase [ubiquinone] 1 alpha subcomplex subunit 13 OS=Homo sapiens GN=NDUFA13 PE=1 SV=3;tr|U3KQP3|U3KQP3_HUMAN NADH dehydrogenase [ubiquinone] 1 alpha subcomplex subunit 13 (Fragment) OS=Homo sapiens GN=NDUFA13 PE=4 SV=2;tr
18.3318	16.3273	18.5039	16.7612	18.9205	19.5589	Homo sapiens	13.476	3721900	11	2	0	2	1	2	2	0		0.22727	0.692503	B2R4J7;Q07325	B2R4J7;Q07325	C-X-C motif chemokine;C-X-C motif chemokine 9	CXCL9	tr|B2R4J7|B2R4J7_HUMAN C-X-C motif chemokine OS=Homo sapiens PE=2 SV=1;sp|Q07325|CXCL9_HUMAN C-X-C motif chemokine 9 OS=Homo sapiens GN=CXCL9 PE=1 SV=1
19.417	15.6295	17.0988	17.6077	18.447	18.1551	Homo sapiens	1.4837	4653900	3	1	0	0	0	1	1	0.00963		0.218689	0.688138	P14854	P14854	Cytochrome c oxidase subunit 6B1	COX6B1	sp|P14854|CX6B1_HUMAN Cytochrome c oxidase subunit 6B1 OS=Homo sapiens GN=COX6B1 PE=1 SV=2
16.4467	15.6778	17.3056	17.39	16.6005	17.4986	Homo sapiens	3.4135	2002200	5	0	0	1	1	0	1	0		0.471724	0.686351	V5IRT4;Q9BRT2;Q5TAQ0	V5IRT4;Q9BRT2;Q5TAQ0	Ubiquinol-cytochrome-c reductase complex assembly factor 2	UQCC2	tr|V5IRT4|V5IRT4_HUMAN Ubiquinol-cytochrome-c reductase complex assembly factor 2 (Fragment) OS=Homo sapiens GN=UQCC2 PE=1 SV=1;sp|Q9BRT2|UQCC2_HUMAN Ubiquinol-cytochrome-c reductase complex assembly factor 2 OS=Homo sapiens GN=UQCC2 PE=1 SV=1;tr|Q5TAQ0|Q5
21.9326	21.9203	21.9146	22.6907	22.5662	22.5503	Homo sapiens	19.405	103930000	43	3	3	3	2	3	3	0		2.36694	0.679888	P62318;H3BT13	P62318	Small nuclear ribonucleoprotein Sm D3	SNRPD3	sp|P62318|SMD3_HUMAN Small nuclear ribonucleoprotein Sm D3 OS=Homo sapiens GN=SNRPD3 PE=1 SV=1	+
16.3662	17.6457	16.192	17.3236	17.1512	17.7638	Homo sapiens	21.066	2476300	3	0	0	0	0	0	0	0		0.518683	0.678235	Q96RM1	Q96RM1	Small proline-rich protein 2F	SPRR2F	sp|Q96RM1|SPR2F_HUMAN Small proline-rich protein 2F OS=Homo sapiens GN=SPRR2F PE=3 SV=1
19.4577	19.5371	19.2215	20.5486	19.9052	19.7968	Homo sapiens	16.424	20084000	40	3	4	4	3	3	4	0		0.937109	0.678147	Q5JRA6;A0A0A0MRH6	Q5JRA6	Melanoma inhibitory activity protein 3	MIA3	sp|Q5JRA6|TGO1_HUMAN Transport and Golgi organization protein 1 homolog OS=Homo sapiens GN=MIA3 PE=1 SV=1
21.1664	20.8361	20.9689	21.4688	21.6226	21.9058	Homo sapiens	39.783	56134000	43	5	5	5	7	6	6	0		1.28579	0.675252	B4DW90;B3KY12;A8K7V1;Q12874;Q53HM6;A8K566	B4DW90;B3KY12;A8K7V1;Q12874;Q53HM6;A8K566	Splicing factor 3A subunit 3	SF3A3	tr|B4DW90|B4DW90_HUMAN cDNA FLJ58737, highly similar to Splicing factor 3A subunit 3 OS=Homo sapiens PE=2 SV=1;tr|B3KY12|B3KY12_HUMAN cDNA FLJ46581 fis, clone THYMU3043200, highly similar to Splicing factor 3A subunit 3 OS=Homo sapiens PE=2 SV=1;tr|A8K7V1|
15.4457	16.6609	17.9678	17.748	17.7082	16.6364	Homo sapiens	18.159	1247100	6	0	1	1	0	0	0	0		0.304945	0.67277	A6QRG9;Q2TBE4;Q3LIB1;O15031	A6QRG9;Q2TBE4;Q3LIB1;O15031	Plexin-B2	PLXNB2;Nbla00445	tr|A6QRG9|A6QRG9_HUMAN Plexin-B2 (Fragment) OS=Homo sapiens GN=PLXNB2 PE=1 SV=1;tr|Q2TBE4|Q2TBE4_HUMAN PLXNB2 protein (Fragment) OS=Homo sapiens GN=PLXNB2 PE=2 SV=1;tr|Q3LIB1|Q3LIB1_HUMAN Uncharacterized protein Nbla00445 (Fragment) OS=Homo sapiens GN=Nbla
15.7775	17.0426	16.1916	16.5512	16.5458	17.9253	Homo sapiens	2.9815	368880	5	1	1	0	0	1	0	0		0.426671	0.670251	Q5TZX9;B2RE64;A8K6M4;Q9UEU0;H0YJL5;H0YJJ5	Q5TZX9;B2RE64;A8K6M4;Q9UEU0	Vesicle transport through interaction with t-SNAREs homolog 1B	VTI1B	tr|Q5TZX9|Q5TZX9_HUMAN Vesicle transport through interaction with t-SNAREs homolog 1B (Yeast) OS=Homo sapiens PE=2 SV=1;tr|B2RE64|B2RE64_HUMAN cDNA, FLJ93772, highly similar to Homo sapiens vesicle transport through interaction with t-SNAREs homolog 1B (ye
16.8645	16.3294	16.3434	17.1139	18.03	16.3869	Homo sapiens	3.8938	348900	8	0	2	1	0	0	0	0		0.494569	0.664499	B7Z611;Q8IYB8	B7Z611;Q8IYB8	ATP-dependent RNA helicase SUPV3L1, mitochondrial	SUPV3L1	tr|B7Z611|B7Z611_HUMAN cDNA FLJ50848, highly similar to Homo sapiens suppressor of var1, 3-like 1 (S. cerevisiae) (SUPV3L1), mRNA (Fragment) OS=Homo sapiens PE=2 SV=1;sp|Q8IYB8|SUV3_HUMAN ATP-dependent RNA helicase SUPV3L1, mitochondrial OS=Homo sapiens GN
15.6435	15.465	16.6768	16.4711	16.2695	17.0336	Homo sapiens	4.9728	5839100	5	0	0	0	0	0	0	0		0.56542	0.66302	P19957	P19957	Elafin	PI3	sp|P19957|ELAF_HUMAN Elafin OS=Homo sapiens GN=PI3 PE=1 SV=3
22.6303	22.4277	22.4698	23.1245	23.2893	23.098	Homo sapiens	34.492	162700000	80	5	4	4	4	4	4	0		1.78289	0.66132	A0A024QZK8;P31942;Q53F48;B4DHY1;A0A024QZP1	A0A024QZK8;P31942;Q53F48;B4DHY1;A0A024QZP1	Heterogeneous nuclear ribonucleoprotein H3	HNRPH3;HNRNPH3	tr|A0A024QZK8|A0A024QZK8_HUMAN Heterogeneous nuclear ribonucleoprotein H3 (2H9), isoform CRA_a OS=Homo sapiens GN=HNRPH3 PE=4 SV=1;sp|P31942|HNRH3_HUMAN Heterogeneous nuclear ribonucleoprotein H3 OS=Homo sapiens GN=HNRNPH3 PE=1 SV=2;tr|Q53F48|Q53F48_HUMAN
16.5759	15.6046	16.4859	16.7682	16.5568	17.2862	Homo sapiens	19.136	23628000	17	0	0	0	1	1	0	0		0.641059	0.648308	Q6FHY3;P23490;O60354	Q6FHY3;P23490;O60354	Loricrin	LOR	tr|Q6FHY3|Q6FHY3_HUMAN LOR protein OS=Homo sapiens GN=LOR PE=2 SV=1;sp|P23490|LORI_HUMAN Loricrin OS=Homo sapiens GN=LOR PE=1 SV=2;tr|O60354|O60354_HUMAN Loricrin OS=Homo sapiens PE=2 SV=1
20.9806	21.0848	21.0795	21.6095	21.448	22.0246	Homo sapiens	23.971	100160000	81	6	7	7	6	6	5	0		1.17879	0.645731	Q9P015;B2R739;E5RIZ4;E5RHF4	Q9P015;B2R739;E5RIZ4;E5RHF4	39S ribosomal protein L15, mitochondrial	MRPL15	sp|Q9P015|RM15_HUMAN 39S ribosomal protein L15, mitochondrial OS=Homo sapiens GN=MRPL15 PE=1 SV=1;tr|B2R739|B2R739_HUMAN cDNA, FLJ93269, highly similar to Homo sapiens mitochondrial ribosomal protein L15 (MRPL15), nuclear gene encoding mitochondrial protei
19.181	18.8362	18.8643	19.89	19.1972	19.7193	Homo sapiens	15.82	19116000	22	3	3	3	2	4	2	0		0.947848	0.641665	A0A1L7NY50;Q10471;G3V1S6;B7Z6K2;A0A1L7NY41;B7Z462	A0A1L7NY50;Q10471;G3V1S6;B7Z6K2;A0A1L7NY41	Polypeptide N-acetylgalactosaminyltransferase 2;Polypeptide N-acetylgalactosaminyltransferase 2 soluble form;Polypeptide N-acetylgalactosaminyltransferase	GALNT2	tr|A0A1L7NY50|A0A1L7NY50_HUMAN Polypeptide N-acetylgalactosaminyltransferase OS=Homo sapiens GN=GALNT2 PE=2 SV=1;sp|Q10471|GALT2_HUMAN Polypeptide N-acetylgalactosaminyltransferase 2 OS=Homo sapiens GN=GALNT2 PE=1 SV=1;tr|G3V1S6|G3V1S6_HUMAN Polypeptide N-
17.6926	16.9035	17.0214	18.1736	17.469	17.898	Homo sapiens	1.6585	3711000	9	1	1	1	1	1	0	0.0078493		0.737408	0.641056	B2R4R9;P62857	B2R4R9;P62857	40S ribosomal protein S28	RPS28	tr|B2R4R9|B2R4R9_HUMAN HCG26477 OS=Homo sapiens GN=RPS28 PE=2 SV=1;sp|P62857|RS28_HUMAN 40S ribosomal protein S28 OS=Homo sapiens GN=RPS28 PE=1 SV=1
20.7364	20.7873	21.1123	21.6019	21.6205	21.3348	Homo sapiens	210.08	59935000	68	5	7	6	8	6	7	0		1.29692	0.640394	A0A024R1K8;Q15459;B4E091	A0A024R1K8;Q15459;B4E091	Splicing factor 3A subunit 1	SF3A1	tr|A0A024R1K8|A0A024R1K8_HUMAN Splicing factor 3a, subunit 1, 120kDa, isoform CRA_a OS=Homo sapiens GN=SF3A1 PE=4 SV=1;sp|Q15459|SF3A1_HUMAN Splicing factor 3A subunit 1 OS=Homo sapiens GN=SF3A1 PE=1 SV=1;tr|B4E091|B4E091_HUMAN cDNA FLJ55438, highly simila
17.286	15.6659	16.2239	17.1687	17.0783	16.8457	Homo sapiens	44.065	489890	4	1	0	1	0	0	0	0		0.497263	0.63897	H0YN29;H0YL10;A8K9J6;A0A0C4DGH0;B4DK26;Q5ZPR3	H0YN29;H0YL10;A8K9J6;A0A0C4DGH0;B4DK26;Q5ZPR3	CD276 antigen	CD276	tr|H0YN29|H0YN29_HUMAN CD276 antigen (Fragment) OS=Homo sapiens GN=CD276 PE=1 SV=1;tr|H0YL10|H0YL10_HUMAN CD276 antigen (Fragment) OS=Homo sapiens GN=CD276 PE=1 SV=1;tr|A8K9J6|A8K9J6_HUMAN cDNA FLJ78024 OS=Homo sapiens PE=2 SV=1;tr|A0A0C4DGH0|A0A0C4DGH0_HU
16.2899	16.8574	17.4415	17.3961	17.7095	17.396	Toxoplasma gondii	1.4779	1954400	4	0	0	0	1	1	1	0.0096105		0.680313	0.637645	B9PVR5	B9PVR5			tr|B9PVR5|B9PVR5_TOXGV 40S ribosomal protein S6 OS=Toxoplasma gondii (strain ATCC 50861 / VEG) OX=432359 GN=BN1205_008650 PE=1 SV=1
19.4001	19.5002	19.9858	20.1489	20.2944	20.3481	Homo sapiens	8.3554	19463000	18	2	1	3	4	2	2	0		1.10053	0.635093	P08567;Q59GZ2	P08567;Q59GZ2	Pleckstrin	PLEK	sp|P08567|PLEK_HUMAN Pleckstrin OS=Homo sapiens GN=PLEK PE=1 SV=3;tr|Q59GZ2|Q59GZ2_HUMAN PLEK protein variant (Fragment) OS=Homo sapiens PE=2 SV=1
21.9285	21.9881	15.7437	22.1778	22.1709	17.2091	Toxoplasma gondii	2.9037	60986000	17	1	1	0	1	1	0	0		0.0790057	0.632534	B9PPQ1	B9PPQ1			tr|B9PPQ1|B9PPQ1_TOXGV Heat shock protein 60 OS=Toxoplasma gondii (strain ATCC 50861 / VEG) OX=432359 GN=BN1205_004250 PE=3 SV=1
23.9036	24.0922	24.1857	24.8189	24.4387	24.8167	Homo sapiens	297.12	599700000	229	9	9	8	9	9	9	0		1.27666	0.630962	E9PCY7;G8JLB6;P31943;D6RIT2;D6RIU0;D6RBM0;E7EQJ0;D6RAM1;E5RGV0;D6R9T0;D6RFM3;D6RDU3;D6RJ04;D6RIH9;E7EN40;D6RDL0;H0YB39;D6R9D3;D6RF17;H0YBG7;Q68DG4;H0YBD7;E5RGH4;B4DP51;E5RJ94;H0YAQ2	E9PCY7;G8JLB6;P31943;D6RIT2;D6RIU0;D6RBM0;E7EQJ0;D6RAM1;E5RGV0;D6R9T0;D6RFM3;D6RDU3;D6RJ04;D6RIH9;E7EN40	Heterogeneous nuclear ribonucleoprotein H;Heterogeneous nuclear ribonucleoprotein H, N-terminally processed	HNRNPH1	tr|E9PCY7|E9PCY7_HUMAN Heterogeneous nuclear ribonucleoprotein H OS=Homo sapiens GN=HNRNPH1 PE=1 SV=1;tr|G8JLB6|G8JLB6_HUMAN Heterogeneous nuclear ribonucleoprotein H OS=Homo sapiens GN=HNRNPH1 PE=1 SV=1;sp|P31943|HNRH1_HUMAN Heterogeneous nuclear ribonucl	+
22.7689	22.7396	22.7083	23.4735	23.3094	23.3233	Homo sapiens	126.49	220320000	117	9	10	9	10	9	8	0		2.11701	0.62981	A8K4T9;Q53GL6;Q5QPL9;Q9UKM9;Q5QPM0;Q5QPM1;B4DSJ1;Q5QPM2	A8K4T9;Q53GL6;Q5QPL9;Q9UKM9;Q5QPM0;Q5QPM1;B4DSJ1	RNA-binding protein Raly	RALY	tr|A8K4T9|A8K4T9_HUMAN cDNA FLJ77421, highly similar to Homo sapiens autoantigen p542 mRNA OS=Homo sapiens PE=2 SV=1;tr|Q53GL6|Q53GL6_HUMAN RNA binding protein (Autoantigenic, hnRNP-associated with lethal yellow) long isoform variant (Fragment) OS=Homo sap
19.1588	19.0437	18.8833	19.4796	20.1658	19.328	Homo sapiens	8.9606	12321000	20	3	3	3	4	5	3	0		0.838725	0.629223	A0A024R179;Q09161;X6R941	A0A024R179;Q09161	Nuclear cap-binding protein subunit 1	NCBP1	tr|A0A024R179|A0A024R179_HUMAN Nuclear cap binding protein subunit 1, 80kDa, isoform CRA_a OS=Homo sapiens GN=NCBP1 PE=4 SV=1;sp|Q09161|NCBP1_HUMAN Nuclear cap-binding protein subunit 1 OS=Homo sapiens GN=NCBP1 PE=1 SV=1
16.915	16.3452	15.3988	16.9783	17.4885	16.0795	Homo sapiens	72.387	1374200	9	1	1	0	2	1	1	0		0.390243	0.629117	A0A024R8D2;Q6P1M0;Q9BTA1;B3KQE8;B3KNH1	A0A024R8D2;Q6P1M0;Q9BTA1;B3KQE8;B3KNH1	Long-chain fatty acid transport protein 4	SLC27A4	tr|A0A024R8D2|A0A024R8D2_HUMAN Solute carrier family 27 (Fatty acid transporter), member 4, isoform CRA_a OS=Homo sapiens GN=SLC27A4 PE=4 SV=1;sp|Q6P1M0|S27A4_HUMAN Long-chain fatty acid transport protein 4 OS=Homo sapiens GN=SLC27A4 PE=1 SV=1;tr|Q9BTA1|Q9
19.3843	18.4656	18.6979	19.5239	19.4744	19.4361	Homo sapiens	45.722	11373000	24	2	1	1	1	2	1	0		0.820496	0.628842	A0A0U1RQH7;H0Y4X3;B7Z4L7;Q6N037;E1P5S2;G3XAC6;B4DRA0;B4DLM0;B3KWX7;Q68DD9;B4E1M7;Q14498;A0A0U1RQW2;Q7Z3L0;Q6MZY7;A0A087X122;Q5QP23	A0A0U1RQH7;H0Y4X3;B7Z4L7;Q6N037;E1P5S2;G3XAC6;B4DRA0;B4DLM0;B3KWX7;Q68DD9;B4E1M7;Q14498;A0A0U1RQW2;Q7Z3L0;Q6MZY7	RNA-binding protein 39	RBM39;DKFZp686A11192;RNPC2;DKFZp781C0423;DKFZp781I1140;DKFZp686C17209	tr|A0A0U1RQH7|A0A0U1RQH7_HUMAN RNA-binding protein 39 (Fragment) OS=Homo sapiens GN=RBM39 PE=1 SV=1;tr|H0Y4X3|H0Y4X3_HUMAN RNA-binding protein 39 (Fragment) OS=Homo sapiens GN=RBM39 PE=1 SV=8;tr|B7Z4L7|B7Z4L7_HUMAN cDNA FLJ59035, highly similar to RNA-bind
21.3345	21.6457	21.8617	22.4733	22.0515	22.2022	Homo sapiens	49.636	91500000	68	5	4	4	6	5	5	0		1.06793	0.628337	P62316;K7ERG4;K7EJB5	P62316;K7ERG4	Small nuclear ribonucleoprotein Sm D2	SNRPD2	sp|P62316|SMD2_HUMAN Small nuclear ribonucleoprotein Sm D2 OS=Homo sapiens GN=SNRPD2 PE=1 SV=1;tr|K7ERG4|K7ERG4_HUMAN Small nuclear ribonucleoprotein Sm D2 OS=Homo sapiens GN=SNRPD2 PE=1 SV=1	+
15.2039	18.3047	16.7117	17.5605	16.9102	17.6318	Homo sapiens	10.561	2927000	10	1	1	1	0	1	1	0		0.246222	0.6274	K7EMM8;D3DUE6;D3DUE7;Q49A26	K7EMM8;D3DUE6;D3DUE7;Q49A26	Putative oxidoreductase GLYR1	GLYR1;N-PAC	tr|K7EMM8|K7EMM8_HUMAN Putative oxidoreductase GLYR1 (Fragment) OS=Homo sapiens GN=GLYR1 PE=1 SV=2;tr|D3DUE6|D3DUE6_HUMAN Cytokine-like nuclear factor n-pac, isoform CRA_c OS=Homo sapiens GN=N-PAC PE=4 SV=1;tr|D3DUE7|D3DUE7_HUMAN Cytokine-like nuclear fact
15.3588	12.7607	17.5637	16.4157	16.7826	14.3667	Homo sapiens	310.64	261120000	60	1	1	0	0	0	1	0		0.13698	0.62726	P29508	P29508	Serpin B3	SERPINB3	sp|P29508|SPB3_HUMAN Serpin B3 OS=Homo sapiens GN=SERPINB3 PE=1 SV=2
16.819	15.8005	17.4219	16.8963	17.1613	17.8648	Homo sapiens	4.3407	1624000	9	1	1	1	0	0	1	0		0.425415	0.626967	Q7L5N7;H3BU68	Q7L5N7;H3BU68	Lysophosphatidylcholine acyltransferase 2	LPCAT2	sp|Q7L5N7|PCAT2_HUMAN Lysophosphatidylcholine acyltransferase 2 OS=Homo sapiens GN=LPCAT2 PE=1 SV=1;tr|H3BU68|H3BU68_HUMAN Lysophosphatidylcholine acyltransferase 2 (Fragment) OS=Homo sapiens GN=LPCAT2 PE=1 SV=2
16.2536	15.4924	16.5528	17.2878	16.5444	16.3464	Homo sapiens	2.8311	838010	5	1	0	0	1	0	0	0		0.553761	0.626592	B3KPG7;B3KMG1;B7Z7L9;A0A087X1B2;B9A018;Q53GS9	B3KPG7;B3KMG1;B7Z7L9;A0A087X1B2;B9A018;Q53GS9	U4/U6.U5 tri-snRNP-associated protein 2	USP39	tr|B3KPG7|B3KPG7_HUMAN Ubiquitin specific peptidase 39, isoform CRA_b OS=Homo sapiens GN=USP39 PE=2 SV=1;tr|B3KMG1|B3KMG1_HUMAN cDNA FLJ10910 fis, clone OVARC1000139, highly similar to U4/U6.U5 tri-snRNP-associated protein 2 OS=Homo sapiens PE=2 SV=1;tr|B7
19.5377	19.2617	19.3173	19.9802	19.9365	20.0706	Homo sapiens	13.795	27092000	24	3	1	2	2	1	3	0		1.66635	0.623544	H0Y9G6;E7ETU7;B4DKM0;P09001;D6RC14;E9PF06;B4DW56	H0Y9G6;E7ETU7;B4DKM0;P09001;D6RC14;E9PF06;B4DW56	39S ribosomal protein L3, mitochondrial	MRPL3	tr|H0Y9G6|H0Y9G6_HUMAN 39S ribosomal protein L3, mitochondrial (Fragment) OS=Homo sapiens GN=MRPL3 PE=1 SV=1;tr|E7ETU7|E7ETU7_HUMAN 39S ribosomal protein L3, mitochondrial OS=Homo sapiens GN=MRPL3 PE=1 SV=1;tr|B4DKM0|B4DKM0_HUMAN cDNA FLJ51883, highly simi
17.4946	17.5636	15.4693	17.7036	18.4083	16.2725	Homo sapiens	1.9049	4734800	9	2	2	0	0	1	0	0.00054496		0.2407	0.618986	C9JGJ9;F8WB99;C9IYK6;C9JTE9;A4D0R4;E9PAJ1;H7C5E2;Q9UHQ4	C9JGJ9;F8WB99;C9IYK6;C9JTE9;A4D0R4;E9PAJ1;H7C5E2;Q9UHQ4	B-cell receptor-associated protein 29	BCAP29	tr|C9JGJ9|C9JGJ9_HUMAN B-cell receptor-associated protein 29 (Fragment) OS=Homo sapiens GN=BCAP29 PE=1 SV=1;tr|F8WB99|F8WB99_HUMAN B-cell receptor-associated protein 29 OS=Homo sapiens GN=BCAP29 PE=1 SV=1;tr|C9IYK6|C9IYK6_HUMAN B-cell receptor-associated p
16.6604	16.1017	16.3472	16.3954	17.6168	16.951	Homo sapiens	2.608	1567900	4	0	0	0	0	0	0	0		0.597708	0.617931	Q5VVQ6	Q5VVQ6	Ubiquitin thioesterase OTU1	YOD1	sp|Q5VVQ6|OTU1_HUMAN Ubiquitin thioesterase OTU1 OS=Homo sapiens GN=YOD1 PE=1 SV=1
15.2119	15.4061	17.5335	16.3392	17.0123	16.647	Homo sapiens	6.8324	5420600	15	0	0	0	0	0	0	0		0.294838	0.615678	B4DV94;B4E1J0;B4E0K4;Q96AQ6	B4DV94;B4E1J0;B4E0K4;Q96AQ6	Pre-B-cell leukemia transcription factor-interacting protein 1	PBXIP1	tr|B4DV94|B4DV94_HUMAN cDNA FLJ58285, highly similar to Homo sapiens pre-B-cell leukemia transcription factor interacting protein 1 (PBXIP1), mRNA OS=Homo sapiens PE=2 SV=1;tr|B4E1J0|B4E1J0_HUMAN cDNA FLJ58464, highly similar to Homo sapiens pre-B-cell leu
17.6293	15.7543	16.6539	17.7251	16.7504	17.4078	Homo sapiens	3.6277	1974800	4	1	0	0	1	0	0	0		0.375582	0.615237	F8W651;Q53FU3;A0A024RB72;F8VVA7;P61923;F8VYK5;F8VXB1;F8VUC5;F8W156;F8VXR1;F8VYZ4	F8W651;Q53FU3;A0A024RB72;F8VVA7;P61923;F8VYK5;F8VXB1;F8VUC5;F8W156;F8VXR1;F8VYZ4	Coatomer subunit zeta-1	COPZ1	tr|F8W651|F8W651_HUMAN Coatomer subunit zeta-1 OS=Homo sapiens GN=COPZ1 PE=1 SV=1;tr|Q53FU3|Q53FU3_HUMAN Coatomer protein complex, subunit zeta 1 variant (Fragment) OS=Homo sapiens PE=2 SV=1;tr|A0A024RB72|A0A024RB72_HUMAN Coatomer protein complex, subunit
16.1086	17.1916	18.9311	18.6421	18.6288	16.8041	Toxoplasma gondii	5.9839	4378200	7	0	0	1	1	2	0	0		0.215133	0.614545	B9PMB3	B9PMB3			tr|B9PMB3|B9PMB3_TOXGV 40S ribosomal protein S18, putative OS=Toxoplasma gondii (strain ATCC 50861 / VEG) OX=432359 GN=BN1205_065930 PE=1 SV=1
16.1854	16.2837	16.3389	16.5872	16.4293	17.6343	Homo sapiens	5.1631	2337000	7	0	0	0	0	0	0	0		0.605457	0.614232	M0R045;M0QXC1;Q6ZNF0	M0R045;M0QXC1;Q6ZNF0	Iron/zinc purple acid phosphatase-like protein	PAPL	tr|M0R045|M0R045_HUMAN Acid phosphatase type 7 OS=Homo sapiens GN=ACP7 PE=1 SV=1;tr|M0QXC1|M0QXC1_HUMAN Acid phosphatase type 7 OS=Homo sapiens GN=ACP7 PE=1 SV=1;sp|Q6ZNF0|ACP7_HUMAN Acid phosphatase type 7 OS=Homo sapiens GN=ACP7 PE=2 SV=2
22.3873	22.4684	22.7603	23.3247	22.9371	23.1961	Homo sapiens	135.16	156550000	93	6	6	6	7	8	5	0		1.20649	0.613998	Q59H57;B4DR70;A8K4H1;Q8TBR3;Q6IBQ5;H3BPE7;Q13344;P35637;Q70T18	Q59H57;B4DR70;A8K4H1;Q8TBR3;Q6IBQ5;H3BPE7;Q13344;P35637;Q70T18	RNA-binding protein FUS	FUS	tr|Q59H57|Q59H57_HUMAN Fusion (Involved in t(12;16) in malignant liposarcoma) isoform a variant (Fragment) OS=Homo sapiens PE=2 SV=1;tr|B4DR70|B4DR70_HUMAN cDNA FLJ58049, highly similar to RNA-binding protein FUS OS=Homo sapiens PE=2 SV=1;tr|A8K4H1|A8K4H1_
16.6633	16.6253	16.2101	16.9215	17.3582	17.0595	Homo sapiens	1.7678	302280	2	1	1	0	0	0	0	0.003183		1.05946	0.61348	B7Z3U8;K7EP06;A8K946;O43148	B7Z3U8;K7EP06;A8K946;O43148	mRNA cap guanine-N7 methyltransferase	RNMT	tr|B7Z3U8|B7Z3U8_HUMAN cDNA FLJ50784, highly similar to Homo sapiens RNA (guanine-7-) methyltransferase (RNMT), mRNA OS=Homo sapiens PE=2 SV=1;tr|K7EP06|K7EP06_HUMAN mRNA cap guanine-N7 methyltransferase OS=Homo sapiens GN=RNMT PE=1 SV=1;tr|A8K946|A8K946_H
16.0868	17.1793	16.5595	17.3193	17.2934	17.0489	Homo sapiens	4.3837	1044500	3	0	0	0	0	0	0	0		0.692659	0.611982	A0A0A0MRP8;C9J4G8;C9JV02;A0A087X142;B7ZVZ1;A6NMH6;A6NFQ9;F8W8I8;Q92599	A0A0A0MRP8;C9J4G8;C9JV02;A0A087X142;B7ZVZ1;A6NMH6;A6NFQ9;F8W8I8;Q92599	Septin-8	2008-09-01	tr|A0A0A0MRP8|A0A0A0MRP8_HUMAN Septin-8 (Fragment) OS=Homo sapiens GN=SEPT8 PE=1 SV=6;tr|C9J4G8|C9J4G8_HUMAN Septin-8 (Fragment) OS=Homo sapiens GN=SEPT8 PE=1 SV=1;tr|C9JV02|C9JV02_HUMAN Septin-8 (Fragment) OS=Homo sapiens GN=SEPT8 PE=1 SV=1;tr|A0A087X142|
19.4652	19.4246	19.5881	19.8808	20.214	20.21	Homo sapiens	22.175	39189000	43	3	2	4	3	3	3	0		1.4295	0.608988	Q5QPA5;Q9NVS2	Q5QPA5;Q9NVS2	28S ribosomal protein S18a, mitochondrial	MRPS18A	tr|Q5QPA5|Q5QPA5_HUMAN 39S ribosomal protein S18a, mitochondrial (Fragment) OS=Homo sapiens GN=MRPS18A PE=1 SV=9;sp|Q9NVS2|RT18A_HUMAN 39S ribosomal protein S18a, mitochondrial OS=Homo sapiens GN=MRPS18A PE=1 SV=1
16.3144	16.3848	16.821	16.3902	17.6126	17.3382	Homo sapiens	20.106	25831000	20	0	0	0	0	0	0	0		0.5673	0.606932	P05089	P05089	Arginase-1	ARG1	sp|P05089|ARGI1_HUMAN Arginase-1 OS=Homo sapiens GN=ARG1 PE=1 SV=2
19.3097	18.972	19.2339	19.4797	19.8167	20.0398	Homo sapiens	22.194	13933000	25	2	2	2	2	2	2	0		1.05852	0.606877	B3KRR1;B3KSL5;A0A0A6YYJ8;Q9Y383;B8ZZ10;A8MYV2;D3DU41;Q1W6G4;Q53G47;Q9NQ29;B8ZZ09	B3KRR1;B3KSL5;A0A0A6YYJ8;Q9Y383;B8ZZ10;A8MYV2;D3DU41;Q1W6G4;Q53G47;Q9NQ29	Putative RNA-binding protein Luc7-like 2;Putative RNA-binding protein Luc7-like 1	LUC7L2;LUC7L	tr|B3KRR1|B3KRR1_HUMAN cDNA FLJ34725 fis, clone MESAN2005958, highly similar to RNA-binding protein Luc7-like 2 OS=Homo sapiens PE=2 SV=1;tr|B3KSL5|B3KSL5_HUMAN cDNA FLJ36545 fis, clone TRACH2006670, highly similar to RNA-binding protein Luc7-like 2 OS=Hom
20.2112	19.6053	19.5337	20.7165	20.2588	20.1933	Homo sapiens	23.354	40141000	36	6	5	4	6	4	4	0		0.81106	0.606126	B2R6D0;A0A087WW66;Q99460;Q05CW6;Q05BX4;H7BZR6;H7C378;C9J9M4	B2R6D0;A0A087WW66;Q99460;Q05CW6;Q05BX4	26S proteasome non-ATPase regulatory subunit 1	PSMD1	tr|B2R6D0|B2R6D0_HUMAN cDNA, FLJ92896, highly similar to Homo sapiens proteasome (prosome, macropain) 26S subunit, non-ATPase, 1 (PSMD1), mRNA OS=Homo sapiens PE=2 SV=1;tr|A0A087WW66|A0A087WW66_HUMAN 26S proteasome non-ATPase regulatory subunit 1 OS=Homo s
16.8943	16.217	16.3412	16.7017	17.267	17.2992	Homo sapiens	24.423	5864900	15	1	0	0	0	0	0	0		0.776423	0.605107	Q86XP0	Q86XP0	Cytosolic phospholipase A2 delta	PLA2G4D	sp|Q86XP0|PA24D_HUMAN Cytosolic phospholipase A2 delta OS=Homo sapiens GN=PLA2G4D PE=1 SV=2
22.2309	21.6275	22.3506	22.8019	22.6372	22.5754	Homo sapiens	56.107	107960000	27	2	4	2	3	4	4	0		0.908248	0.601802	B2R802;P09012;M0R221;M0R2B8;M0R0G9;M0QXK2;M0QZG7;M0R268	B2R802;P09012;M0R221;M0R2B8;M0R0G9;M0QXK2;M0QZG7;M0R268	U1 small nuclear ribonucleoprotein A	SNRPA	tr|B2R802|B2R802_HUMAN cDNA, FLJ93681, highly similar to Homo sapiens small nuclear ribonucleoprotein polypeptide A (SNRPA), mRNA OS=Homo sapiens PE=2 SV=1;sp|P09012|SNRPA_HUMAN U1 small nuclear ribonucleoprotein A OS=Homo sapiens GN=SNRPA PE=1 SV=3;tr|M0R
16.4515	17.6854	16.7705	16.5422	17.8876	18.2588	Homo sapiens	3.6136	5769600	7	0	1	0	0	2	2	0		0.345749	0.593721	Q9NVV4	Q9NVV4	Poly(A) RNA polymerase, mitochondrial	MTPAP	sp|Q9NVV4|PAPD1_HUMAN Poly(A) RNA polymerase, mitochondrial OS=Homo sapiens GN=MTPAP PE=1 SV=1
15.6892	16.2418	16.1737	16.81	16.3985	16.6736	Homo sapiens	2.5691	210160	1	0	0	0	0	0	0	0		0.967857	0.592459	B3KPS8;A0A0G2JS92;B7Z879;Q658K0;Q53FX3;A0A087WXL6;Q9H270	B3KPS8;A0A0G2JS92;B7Z879;Q658K0;Q53FX3;A0A087WXL6;Q9H270	Vacuolar protein sorting-associated protein 11 homolog	VPS11;DKFZp564P2364	tr|B3KPS8|B3KPS8_HUMAN cDNA FLJ32139 fis, clone PLACE5000037, highly similar to Vacuolar protein sorting 11 OS=Homo sapiens PE=2 SV=1;tr|A0A0G2JS92|A0A0G2JS92_HUMAN Vacuolar protein sorting-associated protein 11 homolog OS=Homo sapiens GN=VPS11 PE=1 SV=1;t
20.1153	19.758	19.7115	20.0197	20.1859	21.1467	Homo sapiens	4.035	40783000	28	2	2	2	2	2	2	0		0.592472	0.589198	J3KS15;Q14197;J3QRF8	J3KS15;Q14197	Peptidyl-tRNA hydrolase ICT1, mitochondrial	ICT1	tr|J3KS15|J3KS15_HUMAN Peptidyl-tRNA hydrolase ICT1, mitochondrial (Fragment) OS=Homo sapiens GN=MRPL58 PE=1 SV=1;sp|Q14197|ICT1_HUMAN Peptidyl-tRNA hydrolase ICT1, mitochondrial OS=Homo sapiens GN=MRPL58 PE=1 SV=1
20.3125	20.0346	19.762	20.8432	20.3777	20.6507	Homo sapiens	20.678	34387000	48	6	7	6	9	5	5	0		0.973515	0.587501	Q5SSJ5;X6RGJ2;B0QZK4;Q5SWC8;B0QZK9;B0QZK8	Q5SSJ5;X6RGJ2;B0QZK4;Q5SWC8	Heterochromatin protein 1-binding protein 3	HP1BP3	sp|Q5SSJ5|HP1B3_HUMAN Heterochromatin protein 1-binding protein 3 OS=Homo sapiens GN=HP1BP3 PE=1 SV=1;tr|X6RGJ2|X6RGJ2_HUMAN Heterochromatin protein 1-binding protein 3 (Fragment) OS=Homo sapiens GN=HP1BP3 PE=1 SV=1;tr|B0QZK4|B0QZK4_HUMAN Heterochromatin p
19.4423	19.6951	19.6954	20.199	20.4515	19.9419	Homo sapiens	99.122	29212000	62	2	2	2	2	2	2	0		1.12864	0.586562	J3QL05;J3KP15;Q8NAK9;Q53FN0;A0A024R8U5;Q01130;B3KX15;Q6NXQ0;Q8N220;B3KVY2;B3KUF7;B3KUY1	J3QL05;J3KP15;Q8NAK9;Q53FN0;A0A024R8U5;Q01130;B3KX15;Q6NXQ0;Q8N220;B3KVY2;B3KUF7;B3KUY1	Serine/arginine-rich splicing factor 2	SRSF2;SFRS2	tr|J3QL05|J3QL05_HUMAN Serine/arginine-rich-splicing factor 2 (Fragment) OS=Homo sapiens GN=SRSF2 PE=1 SV=1;tr|J3KP15|J3KP15_HUMAN Serine/arginine-rich-splicing factor 2 (Fragment) OS=Homo sapiens GN=SRSF2 PE=1 SV=8;tr|Q8NAK9|Q8NAK9_HUMAN cDNA FLJ35170 fis
17.4892	18.3019	17.9208	18.7004	18.2429	18.5258	Homo sapiens	4.7545	7122600	12	2	3	2	1	1	2	0		0.789874	0.585778	B2RD40;A8K8A4;Q96FN4;H3BUC8;H3BQQ3;Q4G168;H3BPR8;B3KWK1;E7ENV7;B7Z370;Q8IYJ1;Q96A23;O95741;Q86YQ8;Q9HCH3;Q9UBL6	B2RD40;A8K8A4;Q96FN4;H3BUC8	Copine-2	CPNE2	tr|B2RD40|B2RD40_HUMAN cDNA, FLJ96442, highly similar to Homo sapiens copine II (CPNE2), mRNA OS=Homo sapiens PE=2 SV=1;tr|A8K8A4|A8K8A4_HUMAN cDNA FLJ77640, highly similar to Homo sapiens copine II (CPNE2), mRNA OS=Homo sapiens PE=2 SV=1;sp|Q96FN4|CPNE2_H
16.6653	15.668	17.0124	17.4006	17.0084	16.6907	Homo sapiens	38.112	5307100	10	1	0	1	0	0	0	0		0.487793	0.58468	J9ZVQ3;A0A0S2Z3D5;P02649;A0A0S2Z3J5;A0A0S2Z3B1;Q6LBZ1;A0A0S2Z3V0;H0Y7L5	J9ZVQ3;A0A0S2Z3D5;P02649;A0A0S2Z3J5;A0A0S2Z3B1;Q6LBZ1;A0A0S2Z3V0;H0Y7L5	Apolipoprotein E	APOE	tr|J9ZVQ3|J9ZVQ3_HUMAN Apolipoprotein E (Fragment) OS=Homo sapiens GN=APOE PE=3 SV=1;tr|A0A0S2Z3D5|A0A0S2Z3D5_HUMAN Apolipoprotein E isoform 1 (Fragment) OS=Homo sapiens GN=APOE PE=2 SV=1;sp|P02649|APOE_HUMAN Apolipoprotein E OS=Homo sapiens GN=APOE PE=1 S
15.6487	19.2858	19.0342	19.8659	19.6561	16.1984	Homo sapiens	2.1792	13852000	17	0	1	1	1	1	0	0.00057143		0.11918	0.583874	A0A087WUD3;A0A024RDJ1;Q9NRP0	A0A087WUD3;A0A024RDJ1;Q9NRP0	Oligosaccharyltransferase complex subunit OSTC	OSTC;DC2	tr|A0A087WUD3|A0A087WUD3_HUMAN Oligosaccharyltransferase complex subunit OSTC OS=Homo sapiens GN=OSTC PE=1 SV=1;tr|A0A024RDJ1|A0A024RDJ1_HUMAN DC2 protein, isoform CRA_a OS=Homo sapiens GN=DC2 PE=4 SV=1;sp|Q9NRP0|OSTC_HUMAN Oligosaccharyltransferase comple
19.4431	19.2491	19.7786	19.873	19.824	20.525	Homo sapiens	24.394	24180000	27	5	3	3	3	2	3	0		0.778136	0.583715	C9JIS1;C9JXA5;Q6FHM2;P62879;C9JZN1;E7EP32;Q9HAV0;A8K3F6;C9JD14;H7C5J5	C9JIS1;C9JXA5;Q6FHM2;P62879;C9JZN1;E7EP32;Q9HAV0	Guanine nucleotide-binding protein G(I)/G(S)/G(T) subunit beta-2;Guanine nucleotide-binding protein subunit beta-4	GNB2;GNB4	tr|C9JIS1|C9JIS1_HUMAN Guanine nucleotide-binding protein G(I)/G(S)/G(T) subunit beta-2 (Fragment) OS=Homo sapiens GN=GNB2 PE=1 SV=1;tr|C9JXA5|C9JXA5_HUMAN Guanine nucleotide-binding protein G(I)/G(S)/G(T) subunit beta-2 (Fragment) OS=Homo sapiens GN=GNB2
20.6439	20.6325	20.7038	20.9449	21.2069	21.5703	Homo sapiens	33.021	72295000	74	7	4	7	5	4	5	0		1.06374	0.580639	Q9BZE1;S4R369;Q6TGK8;A6NHR2;H0Y4J2	Q9BZE1;S4R369	39S ribosomal protein L37, mitochondrial	MRPL37	sp|Q9BZE1|RM37_HUMAN 39S ribosomal protein L37, mitochondrial OS=Homo sapiens GN=MRPL37 PE=1 SV=2;tr|S4R369|S4R369_HUMAN 39S ribosomal protein L37, mitochondrial OS=Homo sapiens GN=MRPL37 PE=1 SV=1
20.3631	19.9513	19.9587	21.4621	20.783	19.764	Homo sapiens	8.5053	32607000	36	3	4	5	5	3	5	0		0.425261	0.578641	Q5JRI1;Q53GD7;A0A0S2Z504;O75494;Q8WXF0;Q6IQ42;R4GMP8	Q5JRI1;Q53GD7;A0A0S2Z504;O75494;Q8WXF0	Serine/arginine-rich splicing factor 10;Serine/arginine-rich splicing factor 12	SRSF10;SRSF12	tr|Q5JRI1|Q5JRI1_HUMAN Serine/arginine-rich-splicing factor 10 OS=Homo sapiens GN=SRSF10 PE=1 SV=1;tr|Q53GD7|Q53GD7_HUMAN FUS interacting protein (Serine-arginine rich) 1 isoform 2 variant (Fragment) OS=Homo sapiens PE=2 SV=1;tr|A0A0S2Z504|A0A0S2Z504_HUMAN
20.2206	19.5148	18.9983	21.3544	20.0332	19.0791	Homo sapiens	81.916	32137000	33	1	1	1	1	1	1	0		0.283083	0.57766	B4E0R1;A0A024DBF0;A0A024DAS2;A0A024DAE5;A0A024DAS5;A0A024DBG3;A0A024DAF4;A0A024DAT2;A0A024DBF8;A0A024D9P8;Q96PT7;A0A024D9S0;E5RHE6;E5RK54	B4E0R1	Integrin beta		tr|B4E0R1|B4E0R1_HUMAN Integrin beta OS=Homo sapiens PE=2 SV=1
16.6781	16.6333	16.8889	17.278	17.2837	17.364	Homo sapiens	2.0403	413810	2	0	0	0	0	0	0	0.00055928		1.68903	0.575145	B4E216;V9HWA9;P01024;M0QXZ3	B4E216;V9HWA9;P01024;M0QXZ3	Complement C3;Complement C3 beta chain;C3-beta-c;Complement C3 alpha chain;C3a anaphylatoxin;Acylation stimulating protein;Complement C3b alpha chain;Complement C3c alpha chain fragment 1;Complement C3dg fragment;Complement C3g fragment;Complement C3d fragment;Complement C3f fragment;Complement C3c alpha chain fragment 2	HEL-S-62p;C3	tr|B4E216|B4E216_HUMAN cDNA FLJ57339, highly similar to Complement C3 OS=Homo sapiens PE=2 SV=1;tr|V9HWA9|V9HWA9_HUMAN Epididymis secretory sperm binding protein Li 62p OS=Homo sapiens GN=HEL-S-62p PE=2 SV=1;sp|P01024|CO3_HUMAN Complement C3 OS=Homo sapien
19.1363	19.1677	19.1358	19.6669	19.7331	19.7638	Homo sapiens	20.344	16694000	27	4	3	5	4	4	4	0		2.55248	0.57464	B3KY11;A8KA56;A0A024R0Z3;Q9BUQ8;H0YI52	B3KY11;A8KA56;A0A024R0Z3;Q9BUQ8	Probable ATP-dependent RNA helicase DDX23	DDX23	tr|B3KY11|B3KY11_HUMAN cDNA FLJ46571 fis, clone THYMU3041428, highly similar to Probable ATP-dependent RNA helicase DDX23 (EC 3.6.1.-) OS=Homo sapiens PE=2 SV=1;tr|A8KA56|A8KA56_HUMAN cDNA FLJ77678, highly similar to Homo sapiens DEAD (Asp-Glu-Ala-Asp) box
21.3764	21.3872	21.3618	22.1187	21.8506	21.8779	Homo sapiens	61.751	70384000	79	7	11	7	11	8	14	0		1.66819	0.573942	O75533;Q7Z497;A0JLT9;Q32Q20;A0PJH5;H7C341;F8WC19;Q9NTB4;A8K355;B4DGZ4;B9QFB9	O75533;Q7Z497	Splicing factor 3B subunit 1	SF3B1	sp|O75533|SF3B1_HUMAN Splicing factor 3B subunit 1 OS=Homo sapiens GN=SF3B1 PE=1 SV=3;tr|Q7Z497|Q7Z497_HUMAN SF3B1 protein (Fragment) OS=Homo sapiens GN=SF3B1 PE=2 SV=1
15.6032	17.041	16.0428	16.6142	17.3164	16.461	Homo sapiens	2.3325	393080	4	0	0	0	0	0	0	0.00058343		0.427296	0.568158	B4DHZ6;B4DI57;B4E1B2;Q53H26;Q06AH7;A0A0K0K1H8;P02787	B4DHZ6;B4DI57;B4E1B2;Q53H26;Q06AH7;A0A0K0K1H8;P02787	Serotransferrin	TF	tr|B4DHZ6|B4DHZ6_HUMAN Transferrin, isoform CRA_c OS=Homo sapiens GN=TF PE=2 SV=1;tr|B4DI57|B4DI57_HUMAN cDNA FLJ54111, highly similar to Serotransferrin OS=Homo sapiens PE=2 SV=1;tr|B4E1B2|B4E1B2_HUMAN cDNA FLJ53691, highly similar to Serotransferrin OS=H
17.2312	17.3177	15.6864	17.5526	17.1201	17.264	Homo sapiens	2.1235	1545900	4	1	2	1	1	0	0	0.00056689		0.390075	0.567138	A0A0B4J220;L0R588;E9PLD3;E9PRG8	A0A0B4J220;L0R588;E9PLD3;E9PRG8	Uncharacterized protein C11orf98	C11orf98;C11orf48	tr|A0A0B4J220|A0A0B4J220_HUMAN Chromosome 11 open reading frame 48, isoform CRA_c OS=Homo sapiens GN=C11orf98 PE=1 SV=1;tr|L0R588|L0R588_HUMAN Alternative protein C11orf48 OS=Homo sapiens GN=C11orf48 PE=4 SV=1;tr|E9PLD3|E9PLD3_HUMAN Uncharacterized protein
19.3489	18.7358	19.0203	19.6197	19.3214	19.86	Homo sapiens	11.227	15401000	25	4	4	6	6	3	3	0		0.857801	0.565404	Q6ZNI9;O00160;B0I1T1;Q4LE34;M0QXU2;B4DVP3;M0QXU5;Q14779;M0QY89;Q92827	Q6ZNI9;O00160;B0I1T1;Q4LE34	Unconventional myosin-If	FLJ00395;MYO1F;MYO1F variant protein	tr|Q6ZNI9|Q6ZNI9_HUMAN FLJ00395 protein (Fragment) OS=Homo sapiens GN=FLJ00395 PE=2 SV=1;sp|O00160|MYO1F_HUMAN Unconventional myosin-If OS=Homo sapiens GN=MYO1F PE=1 SV=3;tr|B0I1T1|B0I1T1_HUMAN MYO1F variant protein OS=Homo sapiens PE=2 SV=1;tr|Q4LE34|Q4LE
19.4668	18.3518	19.0318	19.2092	19.6633	19.6735	Homo sapiens	4.225	17935000	13	1	2	2	1	1	1	0		0.592001	0.565196	A4UCR9;C9JJ19;P82930	A4UCR9;C9JJ19;P82930	28S ribosomal protein S34, mitochondrial	MRPS34	tr|A4UCR9|A4UCR9_HUMAN Mitochondrial 28S ribosomal protein S34 OS=Homo sapiens PE=2 SV=1;tr|C9JJ19|C9JJ19_HUMAN 28S ribosomal protein S34, mitochondrial OS=Homo sapiens GN=MRPS34 PE=1 SV=2;sp|P82930|RT34_HUMAN 28S ribosomal protein S34, mitochondrial OS=Ho
24.3112	24.3834	24.2915	24.8598	24.9582	24.8629	Homo sapiens	140.44	1967400000	233	7	9	6	9	7	8	0		2.24706	0.564945	B2R4R0;P62805;Q0VAS5;Q6B823	B2R4R0;P62805;Q0VAS5	Histone H4	HIST1H4H;HIST1H4A	tr|B2R4R0|B2R4R0_HUMAN Histone H4 OS=Homo sapiens GN=HIST1H4L PE=2 SV=1;sp|P62805|H4_HUMAN Histone H4 OS=Homo sapiens GN=HIST1H4A PE=1 SV=2;tr|Q0VAS5|Q0VAS5_HUMAN Histone H4 OS=Homo sapiens GN=HIST1H4H PE=2 SV=1
18.8489	19.0568	19.024	19.5229	18.9972	20.0979	Homo sapiens	9.2166	7531800	18	1	2	1	3	1	2	0		0.648133	0.562774	O75400;B4DPY2;Q4ZG51	O75400;B4DPY2	Pre-mRNA-processing factor 40 homolog A	PRPF40A	sp|O75400|PR40A_HUMAN Pre-mRNA-processing factor 40 homolog A OS=Homo sapiens GN=PRPF40A PE=1 SV=2;tr|B4DPY2|B4DPY2_HUMAN cDNA FLJ59286, highly similar to Pre-mRNA-processing factor 40 homolog A (Fragment) OS=Homo sapiens PE=2 SV=1
21.9068	21.827	21.6778	22.8282	22.3642	21.9069	Homo sapiens	87.231	132250000	108	7	7	6	7	5	5	0		0.752696	0.562577	B2RE46;P04844;B4DJL0;Q5JYR4;Q5JYR7;Q5JYR3;H0Y5M1;F2Z3K5	B2RE46;P04844;B4DJL0	Dolichyl-diphosphooligosaccharide--protein glycosyltransferase subunit 2	RPN2	tr|B2RE46|B2RE46_HUMAN cDNA, FLJ96923, highly similar to Homo sapiens ribophorin II (RPN2), mRNA OS=Homo sapiens PE=2 SV=1;sp|P04844|RPN2_HUMAN Dolichyl-diphosphooligosaccharide--protein glycosyltransferase subunit 2 OS=Homo sapiens GN=RPN2 PE=1 SV=3;tr|B4
18.3432	18.2092	18.1977	18.5382	19.3223	18.5765	Homo sapiens	19.877	4526000	14	2	1	2	1	2	2	0		0.789098	0.562302	Q6PKC2;Q86Y74;B4DJ96;A8K3C5;J3KPP4;O95232;D6RDI2	Q6PKC2;Q86Y74;B4DJ96;A8K3C5;J3KPP4;O95232;D6RDI2	Luc7-like protein 3	CROP;LUC7L3	tr|Q6PKC2|Q6PKC2_HUMAN CROP protein (Fragment) OS=Homo sapiens GN=CROP PE=2 SV=1;tr|Q86Y74|Q86Y74_HUMAN CROP protein (Fragment) OS=Homo sapiens GN=CROP PE=2 SV=1;tr|B4DJ96|B4DJ96_HUMAN cDNA FLJ59548, highly similar to Cisplatin resistance-associated overex
15.4185	16.1557	16.9936	16.9239	17.1452	16.1841	Toxoplasma gondii	1.8499	4933700	2	0	0	0	0	0	0	0.0021575		0.390057	0.561819	V4YXZ7	V4YXZ7			tr|V4YXZ7|V4YXZ7_TOXGV NLI interacting factor family phosphatase OS=Toxoplasma gondii (strain ATCC 50861 / VEG) OX=432359 GN=TGVEG_202550 PE=4 SV=1
18.2868	18.0928	18.1568	18.0844	19.4692	18.6637	Homo sapiens	10.189	12016000	14	1	1	1	3	1	2	0		0.521123	0.560281	P82675;B4DIW8	P82675	28S ribosomal protein S5, mitochondrial	MRPS5	sp|P82675|RT05_HUMAN 28S ribosomal protein S5, mitochondrial OS=Homo sapiens GN=MRPS5 PE=1 SV=2
19.1649	19.619	19.3196	19.6042	20.0597	20.12	Homo sapiens	8.3665	10251000	21	1	1	1	2	2	3	0		0.932274	0.560151	P41223;C9JCD9	P41223;C9JCD9	Protein BUD31 homolog	BUD31	sp|P41223|BUD31_HUMAN Protein BUD31 homolog OS=Homo sapiens GN=BUD31 PE=1 SV=2;tr|C9JCD9|C9JCD9_HUMAN Protein BUD31 homolog OS=Homo sapiens GN=BUD31 PE=1 SV=1
21.055	20.8894	20.9852	21.889	20.7157	21.9994	Homo sapiens	36.475	51314000	46	9	6	6	8	4	4	0		0.509197	0.55814	Q9UMS4;F5GY56;H0YGF3;F5H2I0;H0YGZ5	Q9UMS4;F5GY56	Pre-mRNA-processing factor 19	PRPF19	sp|Q9UMS4|PRP19_HUMAN Pre-mRNA-processing factor 19 OS=Homo sapiens GN=PRPF19 PE=1 SV=1;tr|F5GY56|F5GY56_HUMAN Pre-mRNA-processing factor 19 (Fragment) OS=Homo sapiens GN=PRPF19 PE=1 SV=1
17.0863	15.9552	17.1827	17.3393	17.4001	17.147	Homo sapiens	2.3388	1955100	4	1	0	1	1	1	1	0.00058411		0.520695	0.554053	A8K1X7;D7RF68;Q6RW13	A8K1X7;D7RF68;Q6RW13	Type-1 angiotensin II receptor-associated protein	AGTRAP	tr|A8K1X7|A8K1X7_HUMAN cDNA FLJ75423, highly similar to Homo sapiens angiotensin II receptor-associated protein (AGTRAP), mRNA OS=Homo sapiens PE=2 SV=1;tr|D7RF68|D7RF68_HUMAN AGTRAP-BRAF fusion protein OS=Homo sapiens PE=2 SV=1;sp|Q6RW13|ATRAP_HUMAN Type-
18.0026	15.6761	18.0163	18.0261	18.0749	17.2519	Homo sapiens	2.479	7535000	7	1	0	1	0	1	1	0.00059347		0.243559	0.552653	C9JUY1;B7Z4I6	C9JUY1;B7Z4I6		AFF3	tr|C9JUY1|C9JUY1_HUMAN AF4/FMR2 family member 3 (Fragment) OS=Homo sapiens GN=AFF3 PE=4 SV=1;tr|B7Z4I6|B7Z4I6_HUMAN cDNA FLJ55581, highly similar to AF4/FMR2 family member 3 (Fragment) OS=Homo sapiens PE=2 SV=1
19.1567	18.9434	19.3914	19.8896	19.6311	19.6204	Homo sapiens	14.255	18352000	21	5	1	5	2	3	2	0		1.14076	0.549824	A0A024R1T5;P09543;K7ERC4;B4DFN6;B4DI06;C9K0L8;K7ERZ0;K7EN66	A0A024R1T5;P09543	2,3-cyclic-nucleotide 3-phosphodiesterase	CNP	tr|A0A024R1T5|A0A024R1T5_HUMAN 2,3-cyclic-nucleotide 3-phosphodiesterase OS=Homo sapiens GN=CNP PE=3 SV=1;sp|P09543|CN37_HUMAN 2,3-cyclic-nucleotide 3-phosphodiesterase OS=Homo sapiens GN=CNP PE=1 SV=2
19.1694	19.794	19.7256	20.1702	19.8225	20.3455	Homo sapiens	21.666	25317000	27	2	4	3	4	1	3	0		0.79755	0.549743	Q9NUF9;Q13232;H3BPR2;H3BPD9;H3BMQ7;H3BRA8	Q9NUF9;Q13232;H3BPR2	Nucleoside diphosphate kinase;Nucleoside diphosphate kinase 3	c371H6.2;NME3	tr|Q9NUF9|Q9NUF9_HUMAN Nucleoside diphosphate kinase (Fragment) OS=Homo sapiens GN=c371H6.2 PE=3 SV=1;sp|Q13232|NDK3_HUMAN Nucleoside diphosphate kinase 3 OS=Homo sapiens GN=NME3 PE=1 SV=2;tr|H3BPR2|H3BPR2_HUMAN Nucleoside diphosphate kinase OS=Homo sapien
20.4326	19.9893	20.5439	20.77	20.8594	20.9804	Homo sapiens	97.799	42944000	46	3	2	3	3	3	2	0		1.03107	0.548012	A0A087WX29;B4DRW3;A0A0A0N0L3;A0A024R4E2;Q13148;A0A087WW61;A0A087WX67;A0A087WXV3;A0A087WXQ5;A0A087WV68;B1AKP7;G3V162;A0A087X260;A0A087WYY0;A0A087WTZ4;K7EL26;A0A087WYE7;A0A087WZC9;K7EJM5;A0A0A0N0N3;A0A1W2PNU8;A0A0A0N0M3;K7EN94	A0A087WX29;B4DRW3;A0A0A0N0L3;A0A024R4E2;Q13148;A0A087WW61;A0A087WX67;A0A087WXV3;A0A087WXQ5;A0A087WV68;B1AKP7;G3V162;A0A087X260;A0A087WYY0	TAR DNA-binding protein 43	TARDBP;TDP43	tr|A0A087WX29|A0A087WX29_HUMAN TAR DNA-binding protein 43 (Fragment) OS=Homo sapiens GN=TARDBP PE=1 SV=1;tr|B4DRW3|B4DRW3_HUMAN cDNA FLJ57180, highly similar to TAR DNA-binding protein 43 OS=Homo sapiens PE=2 SV=1;tr|A0A0A0N0L3|A0A0A0N0L3_HUMAN TDP43 isofo
16.7264	15.9339	16.8886	16.9458	17.0233	17.2235	Homo sapiens	1.8889	1102400	3	0	0	0	0	0	0	0.0016295		0.666323	0.547833	A0A1B1SMS2;Q6NT55	A0A1B1SMS2;Q6NT55	Cytochrome P450 4F22	CYP4F22	tr|A0A1B1SMS2|A0A1B1SMS2_HUMAN Cytochrome P450 4F22 OS=Homo sapiens GN=CYP4F22 PE=3 SV=1;sp|Q6NT55|CP4FN_HUMAN Cytochrome P450 4F22 OS=Homo sapiens GN=CYP4F22 PE=2 SV=1
19.8315	19.3627	19.9168	20.2271	20.4457	20.0811	Homo sapiens	47.358	27980000	61	4	4	6	3	4	4	0		0.944689	0.54761	O00116;B7Z3Q4;Q53SG6;A0A1B0GWA2;B8ZZ81;Q53S12;B7ZAC5;Q53SN7	O00116;B7Z3Q4;Q53SG6;A0A1B0GWA2	Alkyldihydroxyacetonephosphate synthase, peroxisomal	AGPS	sp|O00116|ADAS_HUMAN Alkyldihydroxyacetonephosphate synthase, peroxisomal OS=Homo sapiens GN=AGPS PE=1 SV=1;tr|B7Z3Q4|B7Z3Q4_HUMAN Alkylglycerone-phosphate synthase OS=Homo sapiens PE=2 SV=1;tr|Q53SG6|Q53SG6_HUMAN Alkylglycerone-phosphate synthase (Fragmen
22.3777	22.288	22.5209	22.9434	22.9612	22.9246	Homo sapiens	108.82	244190000	124	7	5	6	6	7	6	0		1.8136	0.547558	V9HW63;Q13162;H7C3T4;A6NG45;A6NJJ0	V9HW63;Q13162;H7C3T4	Peroxiredoxin-4	HEL-S-97n;PRDX4	tr|V9HW63|V9HW63_HUMAN Epididymis secretory sperm binding protein Li 97n OS=Homo sapiens GN=HEL-S-97n PE=2 SV=1;sp|Q13162|PRDX4_HUMAN Peroxiredoxin-4 OS=Homo sapiens GN=PRDX4 PE=1 SV=1;tr|H7C3T4|H7C3T4_HUMAN Peroxiredoxin-4 (Fragment) OS=Homo sapiens GN=PR
17.3491	16.6613	16.0562	17.7678	16.5518	17.3831	Homo sapiens	8.161	2567800	5	0	0	1	0	0	0	0		0.394899	0.545354	B4DF38;I3L3N5;B4DZN3;P43034	B4DF38;I3L3N5;B4DZN3;P43034	Platelet-activating factor acetylhydrolase IB subunit alpha	PAFAH1B1	tr|B4DF38|B4DF38_HUMAN cDNA FLJ52123, highly similar to Platelet-activating factor acetylhydrolase IB alpha subunit OS=Homo sapiens PE=2 SV=1;tr|I3L3N5|I3L3N5_HUMAN Platelet-activating factor acetylhydrolase IB subunit alpha (Fragment) OS=Homo sapiens GN=P
22.5319	22.2779	22.7825	23.1009	23.1528	22.9645	Homo sapiens	79.736	195650000	129	12	15	14	16	14	14	0		1.13138	0.541993	F4ZW66;A0A024R7C7;Q12906;F4ZW64;A8K590;F4ZW65;B4DFG4;B4DDF3;Q59GP7;K7EKJ9;K7EQR9;A0A0S2Z5K8;V9HWK4;Q96SI9;K7ER69;K7EQ75;K7ERM6;K7ENK6;K7EM82;K7ELV3;K7EJ09;K7EKY0	F4ZW66;A0A024R7C7;Q12906;F4ZW64;A8K590;F4ZW65;B4DFG4	Interleukin enhancer-binding factor 3	ILF3	tr|F4ZW66|F4ZW66_HUMAN NF110b OS=Homo sapiens PE=2 SV=1;tr|A0A024R7C7|A0A024R7C7_HUMAN Interleukin enhancer binding factor 3, 90kDa, isoform CRA_d OS=Homo sapiens GN=ILF3 PE=4 SV=1;sp|Q12906|ILF3_HUMAN Interleukin enhancer-binding factor 3 OS=Homo sapiens
16.4541	17.2803	16.3543	16.7915	18.2651	16.6498	Homo sapiens	8.4905	1820100	6	0	0	0	0	0	0	0		0.337398	0.539198	P20592;Q75MY7;C9JS04;C9JZQ9;C9JEL4;Q75MY8	P20592;Q75MY7	Interferon-induced GTP-binding protein Mx2	MX2	sp|P20592|MX2_HUMAN Interferon-induced GTP-binding protein Mx2 OS=Homo sapiens GN=MX2 PE=1 SV=1;tr|Q75MY7|Q75MY7_HUMAN MX2 (Fragment) OS=Homo sapiens GN=MX2 PE=3 SV=1
15.725	15.7113	16.439	17.1852	15.9085	16.3982	Homo sapiens	33.262	1331900	6	2	0	0	3	0	0	0		0.458786	0.538859	A0A024R277;O15269;Q6NUL7;B4DR90;Q59EQ4	A0A024R277;O15269;Q6NUL7;B4DR90;Q59EQ4	Serine palmitoyltransferase 1	SPTLC1	tr|A0A024R277|A0A024R277_HUMAN Serine palmitoyltransferase, long chain base subunit 1, isoform CRA_a OS=Homo sapiens GN=SPTLC1 PE=4 SV=1;sp|O15269|SPTC1_HUMAN Serine palmitoyltransferase 1 OS=Homo sapiens GN=SPTLC1 PE=1 SV=1;tr|Q6NUL7|Q6NUL7_HUMAN SPTLC1 p
20.396	20.9826	20.9681	21.372	21.3831	21.2081	Homo sapiens	63.179	68180000	69	6	5	5	5	4	5	0		0.936355	0.538832	Q8NBX0	Q8NBX0	Saccharopine dehydrogenase-like oxidoreductase	SCCPDH	sp|Q8NBX0|SCPDL_HUMAN Saccharopine dehydrogenase-like oxidoreductase OS=Homo sapiens GN=SCCPDH PE=1 SV=1
18.8445	18.9575	18.7366	18.9314	20.0212	19.1916	Homo sapiens	6.8019	12333000	11	2	2	2	1	2	1	0		0.600385	0.535199	B5BU25;P26368;K7ENG2	B5BU25;P26368;K7ENG2	Splicing factor U2AF 65 kDa subunit	U2AF2	tr|B5BU25|B5BU25_HUMAN U2 small nuclear RNA auxiliary factor 2 isoform b OS=Homo sapiens GN=U2AF2 PE=2 SV=1;sp|P26368|U2AF2_HUMAN Splicing factor U2AF 65 kDa subunit OS=Homo sapiens GN=U2AF2 PE=1 SV=4;tr|K7ENG2|K7ENG2_HUMAN Splicing factor U2AF 65 kDa subu
15.9681	16.8967	16.1752	16.7319	16.4657	17.4473	Homo sapiens	2.2283	682500	5	0	0	0	1	0	0	0.00057504		0.496739	0.534968	E5KTM5;A8K0B9;Q8WVM0	E5KTM5;A8K0B9;Q8WVM0	Dimethyladenosine transferase 1, mitochondrial	TFB1M	tr|E5KTM5|E5KTM5_HUMAN rRNA adenine N(6)-methyltransferase OS=Homo sapiens GN=TFB1M PE=3 SV=1;tr|A8K0B9|A8K0B9_HUMAN rRNA adenine N(6)-methyltransferase OS=Homo sapiens PE=2 SV=1;sp|Q8WVM0|TFB1M_HUMAN Dimethyladenosine transferase 1, mitochondrial OS=Homo
16.5382	17.5502	15.6899	17.8845	17.1538	16.3446	Homo sapiens	2.1757	1381200	7	0	1	1	1	1	1	0.00057078		0.281093	0.534873	O75394	O75394	39S ribosomal protein L33, mitochondrial	MRPL33	sp|O75394|RM33_HUMAN 39S ribosomal protein L33, mitochondrial OS=Homo sapiens GN=MRPL33 PE=1 SV=1
16.6062	18.4673	17.8459	17.7402	18.3165	18.464	Homo sapiens	19.583	10529000	12	0	2	3	2	1	1	0		0.33623	0.533763	A0A0D9SFB3;A0A0D9SG12;B5BTY4;Q59GX6;A0A0D9SF53;O00571;A0A024R9A4;O15523;B4E010;B4DLU5;Q5S4N1;C9J8G5;C9J081;B4E3C4;B4E132;A0A0J9YYH6;A0A087WX09;A0A087WVZ1;B4DLA0;A0A0J9YVQ7	A0A0D9SFB3;A0A0D9SG12;B5BTY4;Q59GX6;A0A0D9SF53;O00571;A0A024R9A4;O15523;B4E010;B4DLU5;Q5S4N1	ATP-dependent RNA helicase DDX3X;ATP-dependent RNA helicase DDX3Y	DDX3X;DDX3Y	tr|A0A0D9SFB3|A0A0D9SFB3_HUMAN ATP-dependent RNA helicase DDX3X OS=Homo sapiens GN=DDX3X PE=1 SV=1;tr|A0A0D9SG12|A0A0D9SG12_HUMAN ATP-dependent RNA helicase DDX3X OS=Homo sapiens GN=DDX3X PE=1 SV=1;tr|B5BTY4|B5BTY4_HUMAN ATP-dependent RNA helicase DDX3X OS
23.895	23.9056	23.6922	24.3834	24.2575	24.4509	Homo sapiens	213.05	438970000	196	15	15	13	14	16	14	0		1.56655	0.532984	O60506;B2R8Z8;Q05CK9;Q59GL1;B7Z645;F6UXX1;B7Z213	O60506;B2R8Z8;Q05CK9;Q59GL1;B7Z645	Heterogeneous nuclear ribonucleoprotein Q	SYNCRIP	sp|O60506|HNRPQ_HUMAN Heterogeneous nuclear ribonucleoprotein Q OS=Homo sapiens GN=SYNCRIP PE=1 SV=2;tr|B2R8Z8|B2R8Z8_HUMAN cDNA, FLJ94136, highly similar to Homo sapiens synaptotagmin binding, cytoplasmic RNA interacting protein (SYNCRIP), mRNA OS=Homo sa
19.5458	19.0221	19.2116	19.8031	19.763	19.7976	Homo sapiens	4.8128	15168000	17	1	1	1	1	1	1	0		1.1238	0.528068	Q53FG6;B3KUJ0;Q15427	Q53FG6;B3KUJ0;Q15427	Splicing factor 3B subunit 4	SF3B4	tr|Q53FG6|Q53FG6_HUMAN Splicing factor 3b, subunit 4 variant (Fragment) OS=Homo sapiens PE=2 SV=1;tr|B3KUJ0|B3KUJ0_HUMAN cDNA FLJ39996 fis, clone STOMA2002166, highly similar to Splicing factor 3B subunit 4 OS=Homo sapiens PE=2 SV=1;sp|Q15427|SF3B4_HUMAN S
17.4815	17.6196	15.5629	16.8441	17.7023	17.7013	Homo sapiens	15.786	3083100	13	3	1	2	0	0	0	0		0.266737	0.527911	O75907;A0A0A0MR74;Q9BRH5	O75907;A0A0A0MR74	Diacylglycerol O-acyltransferase 1	DGAT1	sp|O75907|DGAT1_HUMAN Diacylglycerol O-acyltransferase 1 OS=Homo sapiens GN=DGAT1 PE=1 SV=2;tr|A0A0A0MR74|A0A0A0MR74_HUMAN Diacylglycerol O-acyltransferase 1 OS=Homo sapiens GN=DGAT1 PE=1 SV=1
23.7225	23.6722	23.824	24.1585	24.185	24.4573	Homo sapiens	323.31	348500000	188	21	24	21	23	23	21	0		1.4238	0.527383	A0A1X7SBZ2;A0A1W2PQ51;Q59F66;Q92841;B4DZQ7;A0A0U1RQJ0;Q9UQL5;B9PVZ6	A0A1X7SBZ2;A0A1W2PQ51;Q59F66;Q92841;B4DZQ7	Probable ATP-dependent RNA helicase DDX17	DDX17	tr|A0A1X7SBZ2|A0A1X7SBZ2_HUMAN Probable ATP-dependent RNA helicase DDX17 OS=Homo sapiens GN=DDX17 PE=1 SV=1;tr|A0A1W2PQ51|A0A1W2PQ51_HUMAN Probable ATP-dependent RNA helicase DDX17 OS=Homo sapiens GN=DDX17 PE=1 SV=1;tr|Q59F66|Q59F66_HUMAN DEAD box polypept
15.9617	15.9488	17.4128	17.8626	16.1505	16.892	Homo sapiens	8.3638	3405800	5	0	0	0	0	0	0	0		0.278336	0.527255	F5H0U5;A0A024RBI7;Q9NZD2;H0YFS9;E7CEM8;F5GZ49;I3P687	F5H0U5;A0A024RBI7;Q9NZD2;H0YFS9	Glycolipid transfer protein	GLTP	tr|F5H0U5|F5H0U5_HUMAN Glycolipid transfer protein OS=Homo sapiens GN=GLTP PE=1 SV=1;tr|A0A024RBI7|A0A024RBI7_HUMAN Glycolipid transfer protein, isoform CRA_a OS=Homo sapiens GN=GLTP PE=4 SV=1;sp|Q9NZD2|GLTP_HUMAN Glycolipid transfer protein OS=Homo sapien
20.0971	19.8156	19.9169	20.8226	20.427	20.1494	Homo sapiens	19.041	22353000	21	4	4	4	5	2	2	0		0.878262	0.523118	P61326	P61326	Protein mago nashi homolog	MAGOH	sp|P61326|MGN_HUMAN Protein mago nashi homolog OS=Homo sapiens GN=MAGOH PE=1 SV=1
18.4972	18.4771	18.828	19.635	18.9078	18.8053	Homo sapiens	5.5287	11415000	13	3	2	2	2	2	2	0		0.673303	0.51528	A0A0S2Z489;O00232;A0A0S2Z476	A0A0S2Z489;O00232	26S proteasome non-ATPase regulatory subunit 12	PSMD12	tr|A0A0S2Z489|A0A0S2Z489_HUMAN Proteasome (Prosome, macropain) 26S subunit, non-ATPase, 12, isoform CRA_a (Fragment) OS=Homo sapiens GN=PSMD12 PE=2 SV=1;sp|O00232|PSD12_HUMAN 26S proteasome non-ATPase regulatory subunit 12 OS=Homo sapiens GN=PSMD12 PE=1 SV
19.9683	20.1801	20.2905	21.083	20.3694	20.5309	Homo sapiens	7.7039	45690000	32	2	3	4	3	2	3	0		0.793943	0.514782	Q6LES8;E5KSX8;E5KSU5;Q00059;H7BYN3;Q05D31;Q3SX57	Q6LES8;E5KSX8;E5KSU5;Q00059;H7BYN3	Transcription factor A, mitochondrial	TFAM	tr|Q6LES8|Q6LES8_HUMAN TFAM protein (Fragment) OS=Homo sapiens GN=TFAM PE=2 SV=1;tr|E5KSX8|E5KSX8_HUMAN Mitochondrial transcription factor A OS=Homo sapiens PE=4 SV=1;tr|E5KSU5|E5KSU5_HUMAN Mitochondrial transcription factor A OS=Homo sapiens GN=TFAM PE=4
17.0089	16.6911	26.2984	26.2156	16.2482	19.0762	Homo sapiens	2.2937	531460000	11	0	0	1	1	1	1	0.00057971		0.0379535	0.513875	Q562R1	Q562R1	Beta-actin-like protein 2	ACTBL2	sp|Q562R1|ACTBL_HUMAN Beta-actin-like protein 2 OS=Homo sapiens GN=ACTBL2 PE=1 SV=2	+
22.5772	22.7218	22.2596	23.4611	22.4399	23.1974	Homo sapiens	13.234	195910000	40	1	1	1	1	1	1	0		0.576257	0.513269	B7Z6P1;P68133;P68032;D2JYH4;P63267;P62736;A8K3K1;B3KW67;Q7Z7J6;A6NL76;Q13707;B4DUI8;C9JUM1;F8WB63;B8ZZJ2;C9JFL5;F6UVQ4;F6QUT6;B7Z6I1;B3KPP5;F8WCH0;A0A173GMX0;K4EQ44;K4EP00;K4ENJ5;Q562Y4;Q562X7;Q562X6;Q562X4;Q562X2;Q562X1;Q562X0;Q562W2;Q562U1;Q562U0;Q562T8;Q562T6;Q562T5;Q562T4;Q562T3;Q562T0;Q562R6;Q562R5;Q562R0;Q562Q9;Q562Q8;Q562Q6;Q562Q4;Q562Q2;Q562Q0;Q562P8;Q562L3	B7Z6P1;P68133;P68032;D2JYH4;P63267;P62736;A8K3K1;B3KW67;Q7Z7J6;A6NL76;Q13707;B4DUI8	Actin, alpha skeletal muscle;Actin, alpha cardiac muscle 1;Actin, gamma-enteric smooth muscle;Actin, aortic smooth muscle	ACTA1;ACTC1;ACTA2;ACTG2	tr|B7Z6P1|B7Z6P1_HUMAN cDNA FLJ53662, highly similar to Actin, alpha skeletal muscle OS=Homo sapiens PE=2 SV=1;sp|P68133|ACTS_HUMAN Actin, alpha skeletal muscle OS=Homo sapiens GN=ACTA1 PE=1 SV=1;sp|P68032|ACTC_HUMAN Actin, alpha cardiac muscle 1 OS=Homo s
19.2272	18.982	19.1008	19.788	19.2578	19.8028	Homo sapiens	21.606	13949000	24	2	2	1	2	2	2	0		0.932079	0.512917	Q6FHM6;B1AHD1;P55769	Q6FHM6;B1AHD1;P55769	NHP2-like protein 1;NHP2-like protein 1, N-terminally processed	NHP2L1	tr|Q6FHM6|Q6FHM6_HUMAN NHP2 non-histone chromosome protein 2-like 1 (S. cerevisiae) OS=Homo sapiens GN=NHP2L1 PE=2 SV=1;tr|B1AHD1|B1AHD1_HUMAN NHP2-like protein 1 OS=Homo sapiens GN=SNU13 PE=1 SV=1;sp|P55769|NH2L1_HUMAN NHP2-like protein 1 OS=Homo sapiens
18.3768	18.1831	16.0557	17.7829	18.1691	18.1984	Homo sapiens	16.41	4257500	9	2	3	0	1	1	1	0		0.245577	0.511624	O43290;E9PQI8;B4DP43;B4DDH9	O43290;E9PQI8;B4DP43	U4/U6.U5 tri-snRNP-associated protein 1	SART1	sp|O43290|SNUT1_HUMAN U4/U6.U5 tri-snRNP-associated protein 1 OS=Homo sapiens GN=SART1 PE=1 SV=1;tr|E9PQI8|E9PQI8_HUMAN U4/U6.U5 tri-snRNP-associated protein 1 OS=Homo sapiens GN=SART1 PE=1 SV=1;tr|B4DP43|B4DP43_HUMAN cDNA FLJ51016, highly similar to U4/U6
16.8506	18.3615	18.271	18.8211	18.6694	17.5209	Homo sapiens	24.978	6515100	20	1	2	1	2	2	0	0		0.293535	0.509451	Q5JWQ6;Q59F20;Q6X907;E9PEP6;Q68DN3;O14786;Q71SW6;E7EX60;Q9H2E1;Q5T7F0;A8K9V7	Q5JWQ6;Q59F20;Q6X907;E9PEP6;Q68DN3;O14786;Q71SW6;E7EX60;Q9H2E1;Q5T7F0;A8K9V7	Neuropilin-1	NRP1;DKFZp781F1414	tr|Q5JWQ6|Q5JWQ6_HUMAN Neuropilin OS=Homo sapiens GN=NRP1 PE=1 SV=1;tr|Q59F20|Q59F20_HUMAN Neuropilin-1 variant (Fragment) OS=Homo sapiens PE=2 SV=1;tr|Q6X907|Q6X907_HUMAN Neuropilin OS=Homo sapiens GN=NRP1 PE=2 SV=1;tr|E9PEP6|E9PEP6_HUMAN Neuropilin OS=Ho
19.605	19.4347	19.4505	19.8628	20.1125	20.0336	Homo sapiens	13.397	17155000	30	2	2	1	2	1	2	0		1.50606	0.50621	X6R700;Q9Y3Y2;A0A087X1B7	X6R700;Q9Y3Y2;A0A087X1B7	Chromatin target of PRMT1 protein	CHTOP	tr|X6R700|X6R700_HUMAN Chromatin target of PRMT1 protein OS=Homo sapiens GN=CHTOP PE=1 SV=1;sp|Q9Y3Y2|CHTOP_HUMAN Chromatin target of PRMT1 protein OS=Homo sapiens GN=CHTOP PE=1 SV=2;tr|A0A087X1B7|A0A087X1B7_HUMAN Chromatin target of PRMT1 protein OS=Homo
16.9112	16.0681	18.8011	17.1845	18.0867	18.0174	Homo sapiens	43.738	3110600	18	1	1	1	1	1	1	0		0.209434	0.502737	Q6IAK3;Q66K21;Q5I0F9;Q7Z4F1	Q6IAK3;Q66K21;Q5I0F9;Q7Z4F1	Low-density lipoprotein receptor-related protein 10	LRP10	tr|Q6IAK3|Q6IAK3_HUMAN LRP10 protein OS=Homo sapiens GN=LRP10 PE=2 SV=1;tr|Q66K21|Q66K21_HUMAN LRP10 protein (Fragment) OS=Homo sapiens GN=LRP10 PE=2 SV=1;tr|Q5I0F9|Q5I0F9_HUMAN LRP10 protein (Fragment) OS=Homo sapiens GN=LRP10 PE=2 SV=1;sp|Q7Z4F1|LRP10_HU
21.7007	21.8026	21.9228	22.4339	22.3032	22.1873	Homo sapiens	33.421	127990000	121	10	9	11	10	10	11	0		1.45675	0.499439	Q53GX6;A8K7Q1;Q02818;B4DZX0;C9JKZ2;H7BZI1;Q96BA4;B3KUR6;C9JBD3;C9J3C1	Q53GX6;A8K7Q1;Q02818;B4DZX0;C9JKZ2;H7BZI1	Nucleobindin-1	NUCB1	tr|Q53GX6|Q53GX6_HUMAN Nucleobindin 1 variant (Fragment) OS=Homo sapiens PE=2 SV=1;tr|A8K7Q1|A8K7Q1_HUMAN cDNA FLJ77770, highly similar to Homo sapiens nucleobindin 1 (NUCB1), mRNA OS=Homo sapiens PE=2 SV=1;sp|Q02818|NUCB1_HUMAN Nucleobindin-1 OS=Homo sapi
19.9575	20.1745	19.5476	20.3686	20.2555	20.5463	Homo sapiens	98.604	30401000	25	4	2	2	2	4	3	0		0.874779	0.496923	Q7Z7H5;F8W7F7	Q7Z7H5	Transmembrane emp24 domain-containing protein 4	TMED4	sp|Q7Z7H5|TMED4_HUMAN Transmembrane emp24 domain-containing protein 4 OS=Homo sapiens GN=TMED4 PE=1 SV=1
17.0285	16.5613	16.7291	18.2618	16.5592	16.9845	Homo sapiens	22.361	19783000	4	0	0	0	0	0	0	0		0.348534	0.495483	P35326	P35326	Small proline-rich protein 2A	SPRR2A	sp|P35326|SPR2A_HUMAN Small proline-rich protein 2A OS=Homo sapiens GN=SPRR2A PE=1 SV=1
16.8754	16.3701	15.9703	16.7479	17.2087	16.7415	Homo sapiens	5.214	298090	4	2	2	1	0	0	0	0		0.609434	0.494081	E9PQ14;B4E357;Q5JPB8;Q53HL4;Q53GT4;G3V1D3;G3V180;Q9NY33;E9PNX5;E9PKK8;E9PPK9	E9PQ14;B4E357;Q5JPB8;Q53HL4;Q53GT4;G3V1D3;G3V180;Q9NY33;E9PNX5;E9PKK8;E9PPK9	Dipeptidyl peptidase 3	DPP3;DKFZp686O1117	tr|E9PQ14|E9PQ14_HUMAN Dipeptidyl peptidase 3 (Fragment) OS=Homo sapiens GN=DPP3 PE=1 SV=1;tr|B4E357|B4E357_HUMAN Dipeptidyl peptidase 3 OS=Homo sapiens PE=2 SV=1;tr|Q5JPB8|Q5JPB8_HUMAN Dipeptidyl peptidase 3 OS=Homo sapiens GN=DKFZp686O1117 PE=2 SV=1;tr|Q
19.7564	19.8671	19.6843	20.3597	20.4256	19.9996	Homo sapiens	125.64	33628000	57	5	3	4	3	3	4	0		1.12691	0.492385	V5J3L2;Q13586;G0XQ39;E9PNJ4;H0YDB2;E9PRZ7;E9PR09;E9PN27;E9PIQ8	V5J3L2;Q13586;G0XQ39;E9PNJ4;H0YDB2	Stromal interaction molecule 1	STIM1	tr|V5J3L2|V5J3L2_HUMAN STIM1 OS=Homo sapiens GN=STIM1 PE=2 SV=1;sp|Q13586|STIM1_HUMAN Stromal interaction molecule 1 OS=Homo sapiens GN=STIM1 PE=1 SV=3;tr|G0XQ39|G0XQ39_HUMAN STIM1L OS=Homo sapiens GN=STIM1 PE=1 SV=1;tr|E9PNJ4|E9PNJ4_HUMAN Stromal interact
20.6912	20.7546	20.763	21.1615	20.8881	21.6244	Homo sapiens	19.411	55064000	61	5	6	5	5	8	7	0		0.817542	0.488459	B9EG90;P11387;Q9BVT2;E5RJ33;H0YBR3;H0YC03;E5RGE7;Q6PK95;E5RGR4;E5RFE3;Q6NWZ5;E5RGR2;E5RJ95;E5RFS0;D3DWJ7;E5RIC7;B7Z9E8;B4DYD2;E5KMK7;E5KMK6;E5KMK5;V4ZET0;Q969P6	B9EG90;P11387	DNA topoisomerase 1	TOP1	tr|B9EG90|B9EG90_HUMAN Topoisomerase (DNA) I OS=Homo sapiens GN=TOP1 PE=2 SV=1;sp|P11387|TOP1_HUMAN DNA topoisomerase 1 OS=Homo sapiens GN=TOP1 PE=1 SV=2
22.078	21.5172	21.7153	22.6239	22.2117	21.9266	Homo sapiens	47.974	84505000	76	3	8	6	5	5	5	0		0.689408	0.483932	P25774;U3KPS4;U3KQE7	P25774;U3KPS4;U3KQE7	Cathepsin S	CTSS	sp|P25774|CATS_HUMAN Cathepsin S OS=Homo sapiens GN=CTSS PE=1 SV=3;tr|U3KPS4|U3KPS4_HUMAN Cathepsin S (Fragment) OS=Homo sapiens GN=CTSS PE=1 SV=1;tr|U3KQE7|U3KQE7_HUMAN Cathepsin S (Fragment) OS=Homo sapiens GN=CTSS PE=1 SV=1
19.8612	20.2573	20.3718	20.8556	20.3947	20.6906	Homo sapiens	12.181	50284000	46	3	5	3	4	5	4	0		0.845975	0.483549	Q9BYD2;Q5SZR1;A0A1W2PQB6;A0A1W2PS92;B4DUJ1;A0A1W2PPE5;B4DDZ7;A0A1W2PPK1;A0A1W2PRK9	Q9BYD2;Q5SZR1;A0A1W2PQB6;A0A1W2PS92;B4DUJ1	39S ribosomal protein L9, mitochondrial	MRPL9	sp|Q9BYD2|RM09_HUMAN 39S ribosomal protein L9, mitochondrial OS=Homo sapiens GN=MRPL9 PE=1 SV=2;tr|Q5SZR1|Q5SZR1_HUMAN 39S ribosomal protein L9, mitochondrial OS=Homo sapiens GN=MRPL9 PE=1 SV=1;tr|A0A1W2PQB6|A0A1W2PQB6_HUMAN 39S ribosomal protein L9, mitoc
16.2828	15.6696	16.2277	16.6345	16.8931	16.1026	Homo sapiens	2.1864	4113200	4	0	0	0	0	0	0	0.00057241		0.596922	0.483354	P03973	P03973	Antileukoproteinase	SLPI	sp|P03973|SLPI_HUMAN Antileukoproteinase OS=Homo sapiens GN=SLPI PE=1 SV=2
16.0805	15.9924	17.2506	16.3301	17.087	17.3562	Homo sapiens	3.7221	2025700	5	0	0	0	0	0	0	0		0.35417	0.483246	Q5T7P2;Q5T752;Q5TCM9;Q5T754;Q5T753;Q5T751	Q5T7P2;Q5T752;Q5TCM9;Q5T754;Q5T753;Q5T751	Late cornified envelope protein 1A;Late cornified envelope protein 1D;Late cornified envelope protein 5A;Late cornified envelope protein 1F;Late cornified envelope protein 1E;Late cornified envelope protein 1C	LCE1A;LCE1D;LCE5A;LCE1F;LCE1E;LCE1C	sp|Q5T7P2|LCE1A_HUMAN Late cornified envelope protein 1A OS=Homo sapiens GN=LCE1A PE=1 SV=1;sp|Q5T752|LCE1D_HUMAN Late cornified envelope protein 1D OS=Homo sapiens GN=LCE1D PE=1 SV=1;sp|Q5TCM9|LCE5A_HUMAN Late cornified envelope protein 5A OS=Homo sapiens
16.0812	18.1127	17.1962	17.823	16.4717	18.543	Homo sapiens	1.9585	2016600	2	0	1	2	0	0	1	0.00055127		0.20378	0.482533	B4DLS8;Q53GV6;B2R791;O43395;B4DM28	B4DLS8;Q53GV6;B2R791;O43395;B4DM28	U4/U6 small nuclear ribonucleoprotein Prp3	PRPF3	tr|B4DLS8|B4DLS8_HUMAN cDNA FLJ55983, highly similar to U4/U6 small nuclear ribonucleoprotein Prp3 OS=Homo sapiens PE=2 SV=1;tr|Q53GV6|Q53GV6_HUMAN PRP3 pre-mRNA processing factor 3 homolog (Fragment) OS=Homo sapiens PE=2 SV=1;tr|B2R791|B2R791_HUMAN cDNA,
20.9369	20.9689	21.5291	21.7044	21.6518	21.5223	Homo sapiens	38.533	88611000	105	5	7	6	9	6	7	0		0.861347	0.481187	Q96DV4;B2R894	Q96DV4;B2R894	39S ribosomal protein L38, mitochondrial	MRPL38	sp|Q96DV4|RM38_HUMAN 39S ribosomal protein L38, mitochondrial OS=Homo sapiens GN=MRPL38 PE=1 SV=2;tr|B2R894|B2R894_HUMAN Mitochondrial ribosomal protein L38, isoform CRA_b OS=Homo sapiens GN=MRPL38 PE=1 SV=1
22.2751	22.2852	22.3086	22.9286	22.6727	22.7085	Homo sapiens	21.113	140330000	88	4	4	4	4	4	4	0		1.56809	0.480319	Q6IPH7;E7EPB3;A0PJ62;B7Z6S8;A8K7N0;P50914	Q6IPH7;E7EPB3;A0PJ62;B7Z6S8;A8K7N0;P50914	60S ribosomal protein L14	RPL14	tr|Q6IPH7|Q6IPH7_HUMAN RPL14 protein OS=Homo sapiens GN=RPL14 PE=1 SV=1;tr|E7EPB3|E7EPB3_HUMAN 60S ribosomal protein L14 OS=Homo sapiens GN=RPL14 PE=1 SV=1;tr|A0PJ62|A0PJ62_HUMAN RPL14 protein (Fragment) OS=Homo sapiens GN=RPL14 PE=2 SV=1;tr|B7Z6S8|B7Z6S8_
18.6195	18.7036	19.1364	19.081	19.4207	19.3901	Homo sapiens	4.1562	7749500	14	1	1	2	2	2	1	0		0.878394	0.477456	G3V4X8;B7Z9X2;B4DY36;A0A024R6E3;Q6I9S2;G3V3A4;Q13573;Q0D2M5;Q6P151;B4DEG7;Q9ULA6	G3V4X8;B7Z9X2;B4DY36;A0A024R6E3;Q6I9S2;G3V3A4;Q13573;Q0D2M5;Q6P151;B4DEG7	SNW domain-containing protein 1	SNW1	tr|G3V4X8|G3V4X8_HUMAN SNW domain-containing protein 1 OS=Homo sapiens GN=SNW1 PE=1 SV=1;tr|B7Z9X2|B7Z9X2_HUMAN cDNA, FLJ78986, highly similar to SNW domain-containing protein 1 OS=Homo sapiens PE=2 SV=1;tr|B4DY36|B4DY36_HUMAN cDNA FLJ51388, highly similar
20.9501	20.9012	21.0193	21.2711	21.5852	21.4383	Homo sapiens	66.244	76606000	52	4	4	3	4	4	5	0		1.40553	0.474665	B4DLN1;P52815;Q96Q74;B4E1E9	B4DLN1;P52815;Q96Q74	39S ribosomal protein L12, mitochondrial	MRPL12;MRPL7/L12	tr|B4DLN1|B4DLN1_HUMAN cDNA FLJ60124, highly similar to Mitochondrial dicarboxylate carrier OS=Homo sapiens PE=2 SV=1;sp|P52815|RM12_HUMAN 39S ribosomal protein L12, mitochondrial OS=Homo sapiens GN=MRPL12 PE=1 SV=2;tr|Q96Q74|Q96Q74_HUMAN Mitochondrial rib
18.2496	16.9117	18.6431	18.6764	18.3272	18.2236	Homo sapiens	67.424	6861500	14	2	0	1	1	1	2	0		0.324602	0.474258	Q8WYJ5;Q53HJ8;Q9BX68	Q8WYJ5;Q53HJ8;Q9BX68	Histidine triad nucleotide-binding protein 2, mitochondrial	HINT2	tr|Q8WYJ5|Q8WYJ5_HUMAN Protein kinase C inhibitor-2 OS=Homo sapiens PE=2 SV=1;tr|Q53HJ8|Q53HJ8_HUMAN PKCI-1-related HIT protein variant (Fragment) OS=Homo sapiens PE=2 SV=1;sp|Q9BX68|HINT2_HUMAN Histidine triad nucleotide-binding protein 2, mitochondrial O
19.6078	19.9966	18.726	20.1366	19.1468	20.4691	Homo sapiens	28.747	23845000	30	1	1	1	2	2	2	0		0.321143	0.474028	A0A023T787;Q9Y5S9	A0A023T787;Q9Y5S9	RNA-binding protein 8A	RBM8;RBM8A	tr|A0A023T787|A0A023T787_HUMAN RNA-binding protein 8A OS=Homo sapiens GN=RBM8 PE=2 SV=1;sp|Q9Y5S9|RBM8A_HUMAN RNA-binding protein 8A OS=Homo sapiens GN=RBM8A PE=1 SV=1
21.8167	21.7853	21.9564	22.2145	22.3852	22.3783	Homo sapiens	97.772	133980000	165	6	11	11	11	10	10	0		1.59768	0.473197	E9PDF2;E9PCR7;Q02218;B4DF00;A0A0D9SFS3;B4DZ95;B4DH65;B4E3E9;E9PFG7;B4DK55;A2VCT2;A2VCT3;A0A140VJQ5;Q9ULD0;C9J4G7	E9PDF2;E9PCR7;Q02218;B4DF00;A0A0D9SFS3;B4DZ95;B4DH65;B4E3E9;E9PFG7;B4DK55;A2VCT2;A2VCT3;A0A140VJQ5	2-oxoglutarate dehydrogenase, mitochondrial	OGDH	tr|E9PDF2|E9PDF2_HUMAN 2-oxoglutarate dehydrogenase, mitochondrial OS=Homo sapiens GN=OGDH PE=1 SV=1;tr|E9PCR7|E9PCR7_HUMAN 2-oxoglutarate dehydrogenase, mitochondrial OS=Homo sapiens GN=OGDH PE=1 SV=1;sp|Q02218|ODO1_HUMAN 2-oxoglutarate dehydrogenase, mit
16.0396	16.079	18.162	16.7131	17.9497	17.0353	Homo sapiens	2.0974	2390100	4	0	0	1	0	1	0	0.00056465		0.213504	0.472516	B3KYB6;B2R7P6;A0A0A0MSW4;P48739	B3KYB6;B2R7P6;A0A0A0MSW4;P48739	Phosphatidylinositol transfer protein beta isoform	PITPNB	tr|B3KYB6|B3KYB6_HUMAN Phosphatidylinositol transfer protein beta isoform (Fragment) OS=Homo sapiens GN=PITPNB PE=1 SV=1;tr|B2R7P6|B2R7P6_HUMAN cDNA, FLJ93543, highly similar to Homo sapiens phosphotidylinositol transfer protein, beta (PITPNB),mRNA OS=Homo
21.342	22.3094	21.7631	22.0878	22.4845	22.2577	Homo sapiens	71.055	79782000	79	10	13	10	11	8	10	0		0.586067	0.471855	O43143;B4E0S6	O43143;B4E0S6	Pre-mRNA-splicing factor ATP-dependent RNA helicase DHX15	DHX15	sp|O43143|DHX15_HUMAN Pre-mRNA-splicing factor ATP-dependent RNA helicase DHX15 OS=Homo sapiens GN=DHX15 PE=1 SV=2;tr|B4E0S6|B4E0S6_HUMAN cDNA FLJ55635, highly similar to pre-mRNA-splicing factorATP-dependent RNA helicase DHX15 (EC 3.6.1.-) OS=Homo sapiens
18.7535	18.8891	18.7118	19.182	19.219	19.3669	Homo sapiens	5.8377	11362000	13	3	2	2	2	2	3	0		1.58191	0.471189	P55081	P55081	Microfibrillar-associated protein 1	MFAP1	sp|P55081|MFAP1_HUMAN Microfibrillar-associated protein 1 OS=Homo sapiens GN=MFAP1 PE=1 SV=2
18.9284	18.8111	19.0323	19.3651	19.0994	19.7065	Homo sapiens	5.2245	13481000	13	3	2	3	1	1	3	0		0.885897	0.466428	Q8TD55;B3KTW8;C9J4A7	Q8TD55;B3KTW8;C9J4A7	Pleckstrin homology domain-containing family O member 2	PLEKHO2	sp|Q8TD55|PKHO2_HUMAN Pleckstrin homology domain-containing family O member 2 OS=Homo sapiens GN=PLEKHO2 PE=1 SV=1;tr|B3KTW8|B3KTW8_HUMAN cDNA FLJ38884 fis, clone MESAN2017152, highly similar to Homo sapiens PH domain-containing protein (pp9099), mRNA OS=H
20.2383	20.433	20.4016	20.898	20.5958	20.9779	Homo sapiens	42.161	47738000	79	4	9	8	6	4	5	0		1.15033	0.466263	P41250;F8WCK4	P41250	Glycine--tRNA ligase	GARS	sp|P41250|GARS_HUMAN Glycine--tRNA ligase OS=Homo sapiens GN=GARS PE=1 SV=3
20.4335	20.5371	20.8338	20.9862	20.9879	21.2219	Homo sapiens	9.85	45284000	28	3	4	3	4	3	4	0		1.07785	0.463855	F5GXX5;P61803;Q53G02;F5H895;A0A0B4J239	F5GXX5;P61803;Q53G02;F5H895;A0A0B4J239	Dolichyl-diphosphooligosaccharide--protein glycosyltransferase subunit DAD1	DAD1	tr|F5GXX5|F5GXX5_HUMAN Dolichyl-diphosphooligosaccharide--protein glycosyltransferase subunit DAD1 OS=Homo sapiens GN=DAD1 PE=1 SV=1;sp|P61803|DAD1_HUMAN Dolichyl-diphosphooligosaccharide--protein glycosyltransferase subunit DAD1 OS=Homo sapiens GN=DAD1 PE
16.7841	15.6113	14.8099	15.5582	17.0664	15.9686	Homo sapiens	1.7531	972410	3	2	1	0	0	0	0	0.003178		0.228762	0.462648	Q9Y2S7;B4DEM9	Q9Y2S7;B4DEM9	Polymerase delta-interacting protein 2	POLDIP2	sp|Q9Y2S7|PDIP2_HUMAN Polymerase delta-interacting protein 2 OS=Homo sapiens GN=POLDIP2 PE=1 SV=1;tr|B4DEM9|B4DEM9_HUMAN Polymerase delta-interacting protein 2 OS=Homo sapiens GN=POLDIP2 PE=1 SV=1
16.2289	16.4189	16.6002	16.3691	17.0151	17.2366	Homo sapiens	323.31	207930000	85	0	0	0	0	0	0	0		0.609996	0.457598	Q8WVV4	Q8WVV4	Protein POF1B	POF1B	sp|Q8WVV4|POF1B_HUMAN Protein POF1B OS=Homo sapiens GN=POF1B PE=1 SV=3
15.8736	15.575	17.8148	16.3077	17.1303	17.1977	Homo sapiens	1.5172	3851600	2	0	0	0	0	0	0	0.0092213		0.216385	0.457438	E7ETN8;Q8NF03;Q96PP8	E7ETN8;Q8NF03;Q96PP8	Guanylate-binding protein 5	GBP5;FLJ00401	tr|E7ETN8|E7ETN8_HUMAN Guanylate-binding protein 5 (Fragment) OS=Homo sapiens GN=GBP5 PE=1 SV=1;tr|Q8NF03|Q8NF03_HUMAN FLJ00401 protein (Fragment) OS=Homo sapiens GN=FLJ00401 PE=2 SV=1;sp|Q96PP8|GBP5_HUMAN Guanylate-binding protein 5 OS=Homo sapiens GN=GBP
22.5614	22.5872	22.6175	23.1126	22.7531	23.2716	Homo sapiens	323.31	228120000	271	21	25	20	19	21	21	0		1.01111	0.45704	Q14643;B4DER3;A0A024R2E1;A0A024R2I2;Q59H91;B7ZMI3;B4DJU3;B4DGH1;Q14573;Q59ES2;A6H8K3	Q14643	Inositol 1,4,5-trisphosphate receptor type 1	ITPR1	sp|Q14643|ITPR1_HUMAN Inositol 1,4,5-trisphosphate receptor type 1 OS=Homo sapiens GN=ITPR1 PE=1 SV=3
19.3508	19.3476	19.1375	19.7623	19.7029	19.7333	Homo sapiens	21.027	19141000	34	1	2	2	2	2	2	0		1.60855	0.454185	Q8N4V1	Q8N4V1	Membrane magnesium transporter 1	MMGT1	sp|Q8N4V1|MMGT1_HUMAN Membrane magnesium transporter 1 OS=Homo sapiens GN=MMGT1 PE=1 SV=1
22.161	22.3701	22.137	22.6702	22.5736	22.7798	Homo sapiens	15.213	107060000	55	5	6	6	5	7	4	0		1.38194	0.451811	J3KTL2;Q07955;A8K1L8;B7Z570;Q59FA2;J3KSR8;J3QQV5;J3KSW7	J3KTL2;Q07955;A8K1L8;B7Z570;Q59FA2;J3KSR8	Serine/arginine-rich splicing factor 1	SRSF1	tr|J3KTL2|J3KTL2_HUMAN Serine/arginine-rich-splicing factor 1 OS=Homo sapiens GN=SRSF1 PE=1 SV=1;sp|Q07955|SRSF1_HUMAN Serine/arginine-rich splicing factor 1 OS=Homo sapiens GN=SRSF1 PE=1 SV=2;tr|A8K1L8|A8K1L8_HUMAN cDNA FLJ77645, highly similar to Homo sa
21.8456	21.8575	21.5957	22.1601	22.2517	22.2349	Homo sapiens	200.12	106150000	149	8	13	10	13	13	12	0		1.423	0.449318	B4DTU7;Q3SY69;H0YHN9	B4DTU7;Q3SY69	10-formyltetrahydrofolate dehydrogenase;Mitochondrial 10-formyltetrahydrofolate dehydrogenase	ALDH1L2	tr|B4DTU7|B4DTU7_HUMAN 10-formyltetrahydrofolate dehydrogenase OS=Homo sapiens PE=2 SV=1;sp|Q3SY69|AL1L2_HUMAN Mitochondrial 10-formyltetrahydrofolate dehydrogenase OS=Homo sapiens GN=ALDH1L2 PE=1 SV=2
16.3224	16.7845	15.9364	17.1141	16.1032	17.168	Homo sapiens	12.59	6437600	10	0	0	0	0	0	0	0		0.39539	0.447285	B4DPW9;A0A0A0MSQ0;Q53GY0;P13797;Q96HI1;B4DG31;B4DI60;A7E2S2;H7C4N2;C9JAM8	B4DPW9;A0A0A0MSQ0;Q53GY0;P13797;Q96HI1;B4DG31;B4DI60	Plastin-3	PLS3	tr|B4DPW9|B4DPW9_HUMAN cDNA FLJ51929, highly similar to Plastin-3 OS=Homo sapiens PE=2 SV=1;tr|A0A0A0MSQ0|A0A0A0MSQ0_HUMAN Plastin-3 OS=Homo sapiens GN=PLS3 PE=1 SV=1;tr|Q53GY0|Q53GY0_HUMAN Plastin 3 variant (Fragment) OS=Homo sapiens PE=2 SV=1;sp|P13797|P
16.2385	16.045	16.2108	16.2616	16.9438	16.6257	Homo sapiens	4.0875	26330000	2	0	0	0	0	0	0	0		0.787319	0.445573	P35325	P35325	Small proline-rich protein 2B	SPRR2B	sp|P35325|SPR2B_HUMAN Small proline-rich protein 2B OS=Homo sapiens GN=SPRR2B PE=2 SV=1
20.8633	21.1423	21.3927	21.4736	21.4118	21.8391	Homo sapiens	33.891	77586000	73	4	4	4	5	3	4	0		0.792731	0.442076	Q96HS1;F5GXG4	Q96HS1	Serine/threonine-protein phosphatase PGAM5, mitochondrial	PGAM5	sp|Q96HS1|PGAM5_HUMAN Serine/threonine-protein phosphatase PGAM5, mitochondrial OS=Homo sapiens GN=PGAM5 PE=1 SV=2
16.644	17.0061	16.2345	17.2029	16.6398	17.3643	Homo sapiens	1.8781	1739400	4	1	1	1	0	1	0	0.002168		0.531236	0.440768	K7ES92;B7Z910;B4E3K8;F5H1R4;K7ES98;K7EM85;Q92619	K7ES92;B7Z910;B4E3K8;F5H1R4;K7ES98;K7EM85;Q92619	Minor histocompatibility protein HA-1;Minor histocompatibility antigen HA-1	HMHA1	tr|K7ES92|K7ES92_HUMAN Rho GTPase-activating protein 45 OS=Homo sapiens GN=ARHGAP45 PE=1 SV=1;tr|B7Z910|B7Z910_HUMAN cDNA FLJ61711, highly similar to Homo sapiens minor histocompatibility antigen HA-1 (HA-1), mRNA OS=Homo sapiens PE=2 SV=1;tr|B4E3K8|B4E3K8
20.1009	20.0763	20.27	20.2814	20.4821	21.0011	Homo sapiens	7.5476	28015000	29	1	3	3	1	1	2	0		0.726677	0.439128	P42677;Q5T4L4;A4D1G5;C9J1C5;A0A125YVX8	P42677;Q5T4L4;A4D1G5	40S ribosomal protein S27	RPS27;LOC392748	sp|P42677|RS27_HUMAN 40S ribosomal protein S27 OS=Homo sapiens GN=RPS27 PE=1 SV=3;tr|Q5T4L4|Q5T4L4_HUMAN 40S ribosomal protein S27 OS=Homo sapiens GN=RPS27 PE=1 SV=1;tr|A4D1G5|A4D1G5_HUMAN 40S ribosomal protein S27 OS=Homo sapiens GN=LOC392748 PE=3 SV=1
21.6752	21.553	21.6182	22.1524	21.9487	22.0593	Homo sapiens	14.003	77800000	38	6	5	6	6	5	5	0		1.6256	0.438029	O75340;A0A024QZ42;Q53FC3;H0Y9X3;A0A087WZ38	O75340;A0A024QZ42;Q53FC3	Programmed cell death protein 6	PDCD6	sp|O75340|PDCD6_HUMAN Programmed cell death protein 6 OS=Homo sapiens GN=PDCD6 PE=1 SV=1;tr|A0A024QZ42|A0A024QZ42_HUMAN HCG1985580, isoform CRA_c OS=Homo sapiens GN=PDCD6 PE=1 SV=1;tr|Q53FC3|Q53FC3_HUMAN Programmed cell death 6 variant (Fragment) OS=Homo s
21.0519	20.6421	20.5396	21.1792	21.2771	21.0873	Homo sapiens	7.302	63022000	49	4	4	4	4	4	3	0		0.924352	0.436649	B3KM97;Q9NZ01;B3KSQ1;M0QXM3;M0R3C3	B3KM97;Q9NZ01;B3KSQ1;M0QXM3	Very-long-chain enoyl-CoA reductase	TECR	tr|B3KM97|B3KM97_HUMAN cDNA FLJ10554 fis, clone NT2RP2002385, highly similar to Synaptic glycoprotein SC2 OS=Homo sapiens PE=2 SV=1;sp|Q9NZ01|TECR_HUMAN Very-long-chain enoyl-CoA reductase OS=Homo sapiens GN=TECR PE=1 SV=1;tr|B3KSQ1|B3KSQ1_HUMAN cDNA FLJ36
18.0901	18.8235	18.4588	19.0261	19.0422	18.6091	Homo sapiens	10.028	14247000	26	4	3	5	4	2	1	0		0.63854	0.435031	P62136;E9PMD7;A0A140VJS9;Q9UPN1;B7ZB67;B4DJ75;F8VYE8;A0A024RBP2;V9HW04;F8W0W8;B3KXM2;P36873;P62140;A0A0F7V4F1;C4TNW6;B4DNE3;E7ETD8;F8VR82;F8W1A0;C9J9S3;C9JP48;A0A087WYY5;B4E163	P62136;E9PMD7;A0A140VJS9;Q9UPN1;B7ZB67;B4DJ75;F8VYE8;A0A024RBP2;V9HW04;F8W0W8;B3KXM2;P36873;P62140;A0A0F7V4F1	Serine/threonine-protein phosphatase PP1-alpha catalytic subunit;Serine/threonine-protein phosphatase;Serine/threonine-protein phosphatase PP1-gamma catalytic subunit;Serine/threonine-protein phosphatase PP1-beta catalytic subunit	PPP1CA;PPP1CC;HEL-S-80p;PPP1CB	sp|P62136|PP1A_HUMAN Serine/threonine-protein phosphatase PP1-alpha catalytic subunit OS=Homo sapiens GN=PPP1CA PE=1 SV=1;tr|E9PMD7|E9PMD7_HUMAN Serine/threonine-protein phosphatase (Fragment) OS=Homo sapiens GN=PPP1CA PE=1 SV=1;tr|A0A140VJS9|A0A140VJS9_HU
19.0324	18.3693	18.5262	18.7497	19.4159	19.0531	Homo sapiens	5.9208	9194100	13	3	1	2	3	1	2	0		0.582634	0.43025	A8K9K6;O00567;A0PJ92;H0Y653;H0YDU4;Q9BSN3;Q5JXT2	A8K9K6;O00567;A0PJ92;H0Y653;H0YDU4	Nucleolar protein 56	NOP56	tr|A8K9K6|A8K9K6_HUMAN cDNA FLJ76962, highly similar to Homo sapiens nucleolar protein 5A (56kDa with KKE/D repeat) (NOL5A), mRNA OS=Homo sapiens PE=2 SV=1;sp|O00567|NOP56_HUMAN Nucleolar protein 56 OS=Homo sapiens GN=NOP56 PE=1 SV=4;tr|A0PJ92|A0PJ92_HUMAN
16.3045	15.2594	15.8967	16.888	16.5116	15.3499	Homo sapiens	29.057	24945000	22	1	1	0	0	0	0	0		0.284786	0.429662	Q13867;K7ES02;B4DXF3;K7ESE8;J3KSD8;J3KS79;K7ENH5	Q13867;K7ES02;B4DXF3;K7ESE8;J3KSD8	Bleomycin hydrolase	BLMH	sp|Q13867|BLMH_HUMAN Bleomycin hydrolase OS=Homo sapiens GN=BLMH PE=1 SV=1;tr|K7ES02|K7ES02_HUMAN Bleomycin hydrolase (Fragment) OS=Homo sapiens GN=BLMH PE=1 SV=1;tr|B4DXF3|B4DXF3_HUMAN cDNA FLJ57650, highly similar to Bleomycin hydrolase (EC 3.4.22.40) OS
17.6682	17.6788	17.0863	17.6756	18.0166	18.0294	Homo sapiens	2.8185	3674600	5	1	1	2	2	2	2	0		0.699699	0.429442	B4DSH1;B3KY60;Q99459	B4DSH1;B3KY60;Q99459	Cell division cycle 5-like protein	CDC5L	tr|B4DSH1|B4DSH1_HUMAN cDNA FLJ51295, highly similar to Cell division cycle 5-like protein OS=Homo sapiens PE=2 SV=1;tr|B3KY60|B3KY60_HUMAN cDNA FLJ16777 fis, clone BRHIP2029567, highly similar to Cell division cycle 5-like protein OS=Homo sapiens PE=2 SV=
16.8503	18.0621	17.7553	19.0658	19.4105	15.4723	Homo sapiens	3.1003	5152000	4	0	2	2	1	1	1	0		0.110401	0.426975	J3QSV6;A0PJ61;Q32Q62;O76021;A0PJ87	J3QSV6;A0PJ61;Q32Q62;O76021	Ribosomal L1 domain-containing protein 1	RSL1D1	tr|J3QSV6|J3QSV6_HUMAN Ribosomal L1 domain-containing protein 1 (Fragment) OS=Homo sapiens GN=RSL1D1 PE=1 SV=1;tr|A0PJ61|A0PJ61_HUMAN RSL1D1 protein (Fragment) OS=Homo sapiens GN=RSL1D1 PE=2 SV=1;tr|Q32Q62|Q32Q62_HUMAN RSL1D1 protein (Fragment) OS=Homo sap
20.1841	20.5208	20.7343	20.3598	21.1228	21.2357	Homo sapiens	7.3493	42506000	28	3	2	4	3	2	4	0		0.505372	0.426369	A0A1U9X8L5;A0A0G2JKZ1;A0A024RCT1;A2AB90;A0A0G2JH37;A0A0A0MSV9;O15533;Q6P1N7;C9JA35;B7Z4V3;A0A0A0MT98	A0A1U9X8L5;A0A0G2JKZ1;A0A024RCT1;A2AB90;A0A0G2JH37;A0A0A0MSV9;O15533;Q6P1N7;C9JA35;B7Z4V3;A0A0A0MT98	Tapasin	TAPBP	tr|A0A1U9X8L5|A0A1U9X8L5_HUMAN TAPBP OS=Homo sapiens PE=4 SV=1;tr|A0A0G2JKZ1|A0A0G2JKZ1_HUMAN Tapasin OS=Homo sapiens GN=TAPBP PE=1 SV=1;tr|A0A024RCT1|A0A024RCT1_HUMAN TAP binding protein (Tapasin), isoform CRA_c OS=Homo sapiens GN=TAPBP PE=4 SV=1;tr|A2AB9
19.5737	19.4128	19.2761	20.1785	19.7725	19.5891	Homo sapiens	88.754	23705000	64	4	5	5	4	2	4	0		0.796886	0.425856	Q15020;F8VV04;B4DYA2;B4DRG9;B4E3R6;H0YHU8;F8W667	Q15020;F8VV04;B4DYA2;B4DRG9	Squamous cell carcinoma antigen recognized by T-cells 3	SART3	sp|Q15020|SART3_HUMAN Squamous cell carcinoma antigen recognized by T-cells 3 OS=Homo sapiens GN=SART3 PE=1 SV=1;tr|F8VV04|F8VV04_HUMAN Squamous cell carcinoma antigen recognized by T-cells 3 (Fragment) OS=Homo sapiens GN=SART3 PE=1 SV=1;tr|B4DYA2|B4DYA2_H
18.8765	19.2921	19.7736	19.8889	19.5882	19.7295	Homo sapiens	67.346	18889000	27	1	2	2	2	2	1	0		0.579888	0.421434	H0Y362;Q8NEW0	H0Y362;Q8NEW0	Zinc transporter 7	SLC30A7	tr|H0Y362|H0Y362_HUMAN Zinc transporter 7 (Fragment) OS=Homo sapiens GN=SLC30A7 PE=1 SV=2;sp|Q8NEW0|ZNT7_HUMAN Zinc transporter 7 OS=Homo sapiens GN=SLC30A7 PE=2 SV=1
16.3249	16.1314	16.699	17.1412	15.691	17.5835	Homo sapiens	2.6071	854060	5	0	2	0	0	0	0	0		0.256889	0.420141	Q9Y3F4;B0AZV0	Q9Y3F4;B0AZV0	Serine-threonine kinase receptor-associated protein	STRAP	sp|Q9Y3F4|STRAP_HUMAN Serine-threonine kinase receptor-associated protein OS=Homo sapiens GN=STRAP PE=1 SV=1;tr|B0AZV0|B0AZV0_HUMAN cDNA, FLJ79540, highly similar to Serine-threonine kinase receptor-associatedprotein OS=Homo sapiens PE=2 SV=1
16.7357	15.3709	17.6289	17.8327	16.1677	16.9954	Homo sapiens	3.6737	3138000	6	0	0	0	0	0	0	0		0.182401	0.420118	D3DS13;A8K9I2;Q9H1E1	D3DS13;A8K9I2;Q9H1E1	Ribonuclease 7	RNASE7	tr|D3DS13|D3DS13_HUMAN Ribonuclease A E1 OS=Homo sapiens GN=RNASE7 PE=3 SV=1;tr|A8K9I2|A8K9I2_HUMAN cDNA FLJ75277, highly similar to Homo sapiens ribonuclease, RNase A family, 7 (RNASE7), mRNA OS=Homo sapiens PE=2 SV=1;sp|Q9H1E1|RNAS7_HUMAN Ribonuclease 7
22.9947	22.6713	22.7944	23.2723	23.3635	23.0712	Homo sapiens	167.95	218370000	135	8	13	12	11	11	10	0		1.08092	0.415513	B4DY09;Q53FG3;F4ZW62;Q12905;F4ZW63;X6R6Z1;A0A0A0MRL0	B4DY09;Q53FG3;F4ZW62;Q12905;F4ZW63	Interleukin enhancer-binding factor 2	ILF2	tr|B4DY09|B4DY09_HUMAN Interleukin enhancer-binding factor 2 OS=Homo sapiens GN=ILF2 PE=1 SV=1;tr|Q53FG3|Q53FG3_HUMAN Interleukin enhancer binding factor 2 variant (Fragment) OS=Homo sapiens PE=2 SV=1;tr|F4ZW62|F4ZW62_HUMAN NF45 OS=Homo sapiens PE=1 SV=1;s
15.5031	16.5036	17.3787	16.9506	16.5235	17.1545	Homo sapiens	2.4337	5055200	13	0	1	1	1	0	1	0.00058997		0.263955	0.414429	B4DQ50;B4DRV8	B4DQ50			tr|B4DQ50|B4DQ50_HUMAN cDNA FLJ56823, highly similar to Protein-glutamine gamma-glutamyltransferase E (EC 2.3.2.13) OS=Homo sapiens PE=2 SV=1
20.958	21.0933	21.0379	21.5243	21.4762	21.3296	Homo sapiens	87.056	43562000	45	5	4	4	6	6	4	0		1.55509	0.413611	B7Z2Z1;B7ZLP5;A8K329;Q15424;B7Z1C7;B7Z2F6;B7Z5X3;B7Z959;K7EII0;K7ES42;B7Z2H3	B7Z2Z1;B7ZLP5;A8K329;Q15424;B7Z1C7;B7Z2F6;B7Z5X3;B7Z959	Scaffold attachment factor B1	SAFB	tr|B7Z2Z1|B7Z2Z1_HUMAN cDNA FLJ59523, highly similar to Scaffold attachment factor B OS=Homo sapiens PE=2 SV=1;tr|B7ZLP5|B7ZLP5_HUMAN SAFB protein OS=Homo sapiens GN=SAFB PE=2 SV=1;tr|A8K329|A8K329_HUMAN cDNA FLJ76656, highly similar to Homo sapiens scaffo
16.4041	18.064	17.0537	17.2118	17.747	17.7974	Homo sapiens	6.3574	5891000	10	0	1	0	0	1	0	0		0.292205	0.411497	Q14566;Q4ZG57;B4DRF6;Q53T61;B4E0N7	Q14566;Q4ZG57	DNA replication licensing factor MCM6	MCM6	sp|Q14566|MCM6_HUMAN DNA replication licensing factor MCM6 OS=Homo sapiens GN=MCM6 PE=1 SV=1;tr|Q4ZG57|Q4ZG57_HUMAN DNA helicase (Fragment) OS=Homo sapiens GN=MCM6 PE=3 SV=1
20.5082	19.1573	19.8853	20.3008	20.5379	19.9433	Homo sapiens	25.855	37253000	35	2	1	2	3	3	2	0		0.358715	0.41041	K7ELQ0;K7ES61;A0A024R7C5;X6RAY8;Q9BYD3;K7EKI4;K7ELF1;K7EJ73	K7ELQ0;K7ES61;A0A024R7C5;X6RAY8;Q9BYD3;K7EKI4;K7ELF1	39S ribosomal protein L4, mitochondrial	MRPL4	tr|K7ELQ0|K7ELQ0_HUMAN 39S ribosomal protein L4, mitochondrial OS=Homo sapiens GN=MRPL4 PE=1 SV=1;tr|K7ES61|K7ES61_HUMAN 39S ribosomal protein L4, mitochondrial (Fragment) OS=Homo sapiens GN=MRPL4 PE=1 SV=1;tr|A0A024R7C5|A0A024R7C5_HUMAN Mitochondrial ribo
15.9614	16.5918	16.3361	17.3017	16.0994	16.7178	Homo sapiens	112.34	22615000	24	0	0	1	0	0	0	0		0.391558	0.40987	Q6UWP8;K7ESC4	Q6UWP8	Suprabasin	SBSN	sp|Q6UWP8|SBSN_HUMAN Suprabasin OS=Homo sapiens GN=SBSN PE=1 SV=2
19.9094	20.1473	19.9545	20.3346	20.1954	20.7093	Homo sapiens	28.975	26143000	47	5	6	6	4	6	6	0		0.861487	0.409381	B2RAQ8;A0A024R5F4;P50416;H3BMD2	B2RAQ8;A0A024R5F4;P50416	Carnitine O-palmitoyltransferase 1, liver isoform	CPT1A	tr|B2RAQ8|B2RAQ8_HUMAN cDNA, FLJ95058, highly similar to Homo sapiens carnitine palmitoyltransferase 1A (liver) (CPT1A),nuclear gene encoding mitochondrial protein, mRNA OS=Homo sapiens PE=2 SV=1;tr|A0A024R5F4|A0A024R5F4_HUMAN Carnitine palmitoyltransferas
18.2732	18.1731	18.4303	18.464	18.6531	18.9861	Homo sapiens	13.275	9988800	20	3	2	1	2	1	2	0		0.860172	0.408863	A0A024R9P6;Q96TC7;H0YLG5;B3KUI4;H0YNE5;H0YMB1	A0A024R9P6;Q96TC7;H0YLG5;B3KUI4;H0YNE5;H0YMB1	Regulator of microtubule dynamics protein 3	FAM82C;RMDN3	tr|A0A024R9P6|A0A024R9P6_HUMAN Family with sequence similarity 82, member C, isoform CRA_a OS=Homo sapiens GN=FAM82C PE=4 SV=1;sp|Q96TC7|RMD3_HUMAN Regulator of microtubule dynamics protein 3 OS=Homo sapiens GN=RMDN3 PE=1 SV=2;tr|H0YLG5|H0YLG5_HUMAN Regula
23.9098	23.8782	24.0173	24.3088	24.1853	24.5366	Homo sapiens	121.17	431390000	208	17	18	18	21	22	21	0		1.17546	0.408426	P52272;A0A087X0X3;Q59ES8;Q7KYM9;M0R019;B4DEG4;M0R2T0;Q6P2D7;M0QZM1;M0R0N3;M0QYQ7;M0R2I7;M0QY96;M0QYL3;M0R0Y6;Q8TCM5	P52272;A0A087X0X3;Q59ES8;Q7KYM9;M0R019;B4DEG4	Heterogeneous nuclear ribonucleoprotein M	HNRNPM;ORF	sp|P52272|HNRPM_HUMAN Heterogeneous nuclear ribonucleoprotein M OS=Homo sapiens GN=HNRNPM PE=1 SV=3;tr|A0A087X0X3|A0A087X0X3_HUMAN Heterogeneous nuclear ribonucleoprotein M OS=Homo sapiens GN=HNRNPM PE=1 SV=1;tr|Q59ES8|Q59ES8_HUMAN Heterogeneous nuclear ri
16.1455	16.0054	17.09	16.1901	16.9648	17.3069	Homo sapiens	2.2634	1065400	2	0	0	0	0	1	0	0.00057737		0.317464	0.406982	Q6P1N2;Q8IWH1;P46199	Q6P1N2;Q8IWH1;P46199	Translation initiation factor IF-2, mitochondrial	MTIF2	tr|Q6P1N2|Q6P1N2_HUMAN MTIF2 protein (Fragment) OS=Homo sapiens GN=MTIF2 PE=2 SV=1;tr|Q8IWH1|Q8IWH1_HUMAN Similar to mitochondrial translational initiation factor 2 (Fragment) OS=Homo sapiens PE=2 SV=1;sp|P46199|IF2M_HUMAN Translation initiation factor IF-
16.8473	15.0056	16.7595	17.0043	16.1982	16.6285	Homo sapiens	3.8506	1091300	7	1	1	0	1	0	0	0		0.227423	0.406214	B3KM21;Q5RI15	B3KM21;Q5RI15	Cytochrome c oxidase protein 20 homolog	FAM36A;COX20	tr|B3KM21|B3KM21_HUMAN Family with sequence similarity 36, member A, isoform CRA_a OS=Homo sapiens GN=FAM36A PE=2 SV=1;sp|Q5RI15|COX20_HUMAN Cytochrome c oxidase protein 20 homolog OS=Homo sapiens GN=COX20 PE=1 SV=2
16.9849	18.0198	18.1631	17.6232	18.8551	17.8913	Homo sapiens	2.7668	7784700	18	1	2	2	1	1	2	0		0.278609	0.400621	P05204;A0A087WZE9;Q15651	P05204;A0A087WZE9;Q15651	Non-histone chromosomal protein HMG-17;High mobility group nucleosome-binding domain-containing protein 3	HMGN2;HMGN3	sp|P05204|HMGN2_HUMAN Non-histone chromosomal protein HMG-17 OS=Homo sapiens GN=HMGN2 PE=1 SV=3;tr|A0A087WZE9|A0A087WZE9_HUMAN High mobility group nucleosome-binding domain-containing protein 3 OS=Homo sapiens GN=HMGN3 PE=1 SV=1;sp|Q15651|HMGN3_HUMAN High
15.8377	16.637	16.8077	17.4445	16.2057	16.828	Toxoplasma gondii	2.313	643850	3	0	0	0	0	0	0	0.0005814		0.316427	0.398576	A0A125YFF8	A0A125YFF8			tr|A0A125YFF8|A0A125YFF8_TOXGV Putative transmembrane protein OS=Toxoplasma gondii (strain ATCC 50861 / VEG) OX=432359 GN=TGVEG_258870 PE=4 SV=1
22.6806	22.6614	22.5887	22.9043	23.0085	23.2103	Homo sapiens	180.49	198690000	265	21	22	17	23	19	17	0		1.28659	0.397485	Q9NZM1;H0YD14;B3KSL7	Q9NZM1;H0YD14	Myoferlin	MYOF	sp|Q9NZM1|MYOF_HUMAN Myoferlin OS=Homo sapiens GN=MYOF PE=1 SV=1;tr|H0YD14|H0YD14_HUMAN Myoferlin (Fragment) OS=Homo sapiens GN=MYOF PE=1 SV=1
24.1962	24.3246	24.4164	24.7184	24.7057	24.6876	Homo sapiens	323.31	753490000	483	25	27	26	25	27	26	0		1.58425	0.391516	V9HWJ0;B4DJ30;Q14697;F5H6X6;B4DSM6;A0A024R592;B4DIW2	V9HWJ0;B4DJ30;Q14697;F5H6X6;B4DSM6;A0A024R592;B4DIW2	Neutral alpha-glucosidase AB	HEL-S-164nA;GANAB	tr|V9HWJ0|V9HWJ0_HUMAN Epididymis secretory sperm binding protein Li 164nA OS=Homo sapiens GN=HEL-S-164nA PE=2 SV=1;tr|B4DJ30|B4DJ30_HUMAN cDNA FLJ61290, highly similar to Neutral alpha-glucosidase AB OS=Homo sapiens PE=2 SV=1;sp|Q14697|GANAB_HUMAN Neutral
20.0525	20.1134	19.806	20.3229	20.4942	20.3277	Homo sapiens	18.757	34767000	55	5	4	4	2	5	2	0		1.15298	0.390999	V9GYL9;P51398;V9GYJ9;V9GZ03;V9GY11;V9GYJ3;E2JL21;V9GYC9;V9GYW1;V9GYA7	V9GYL9;P51398;V9GYJ9;V9GZ03;V9GY11	28S ribosomal protein S29, mitochondrial	DAP3	tr|V9GYL9|V9GYL9_HUMAN 28S ribosomal protein S29, mitochondrial (Fragment) OS=Homo sapiens GN=DAP3 PE=1 SV=1;sp|P51398|RT29_HUMAN 28S ribosomal protein S29, mitochondrial OS=Homo sapiens GN=DAP3 PE=1 SV=1;tr|V9GYJ9|V9GYJ9_HUMAN 28S ribosomal protein S29, m
22.5052	22.4511	22.2217	22.8756	22.802	22.6699	Homo sapiens	143.22	154150000	199	11	12	13	13	17	12	0		1.17847	0.389856	B3KQF0;A0A0S2Z5M1;Q9UGP8;B3KNE7;B3KWU4;A0A0S2Z518;A6PVC9	B3KQF0;A0A0S2Z5M1;Q9UGP8;B3KNE7	Translocation protein SEC63 homolog	SEC63	tr|B3KQF0|B3KQF0_HUMAN cDNA FLJ90354 fis, clone NT2RP2003390, highly similar to Translocation protein SEC63 homolog OS=Homo sapiens PE=2 SV=1;tr|A0A0S2Z5M1|A0A0S2Z5M1_HUMAN SEC63-like (S. cerevisiae) (Fragment) OS=Homo sapiens GN=SEC63 PE=2 SV=1;sp|Q9UGP8|
19.884	19.6446	19.1981	20.0419	20.0491	19.8046	Homo sapiens	3.0501	17822000	14	2	2	2	2	2	2	0		0.670331	0.389663	A0A024R9Z0;O00483	A0A024R9Z0;O00483	Cytochrome c oxidase subunit NDUFA4	NDUFA4	tr|A0A024R9Z0|A0A024R9Z0_HUMAN NADH dehydrogenase (Ubiquinone) 1 alpha subcomplex, 4, 9kDa, isoform CRA_b OS=Homo sapiens GN=NDUFA4 PE=4 SV=1;sp|O00483|NDUA4_HUMAN Cytochrome c oxidase subunit NDUFA4 OS=Homo sapiens GN=NDUFA4 PE=1 SV=1
16.1093	16.0969	16.706	16.8091	16.579	16.6881	Homo sapiens	1.826	1386300	3	0	0	1	0	0	0	0.0026867		0.681243	0.38796	Q53TL1;B2R835;Q9Y2P9;Q9BPW9	Q53TL1;B2R835;Q9Y2P9;Q9BPW9	Dehydrogenase/reductase SDR family member 9	RDHL;DHRS9	tr|Q53TL1|Q53TL1_HUMAN Uncharacterized protein RDHL (Fragment) OS=Homo sapiens GN=RDHL PE=3 SV=1;tr|B2R835|B2R835_HUMAN cDNA, FLJ93721, highly similar to Homo sapiens NADP-dependent retinol dehydrogenase/reductase (RDHL),transcript variant C, mRNA OS=Homo
19.8498	20.2291	20.0068	19.8213	20.8246	20.5988	Homo sapiens	18.009	33220000	21	2	3	4	2	3	2	0		0.450509	0.386374	A2IDC6;Q13084;A2IDC7;Q4TT37;Q6FHK1	A2IDC6;Q13084;A2IDC7;Q4TT37;Q6FHK1	39S ribosomal protein L28, mitochondrial	MRPL28	tr|A2IDC6|A2IDC6_HUMAN 39S ribosomal protein L28, mitochondrial (Fragment) OS=Homo sapiens GN=MRPL28 PE=1 SV=1;sp|Q13084|RM28_HUMAN 39S ribosomal protein L28, mitochondrial OS=Homo sapiens GN=MRPL28 PE=1 SV=4;tr|A2IDC7|A2IDC7_HUMAN 39S ribosomal protein L2
15.9679	16.1764	17.1701	16.5309	16.7871	17.1553	Homo sapiens	16.433	5380000	9	0	0	0	0	0	0	0		0.348594	0.386319	A0A024RA81;A0A090N7U2;X6RM59;Q9H0P0;B9A035	A0A024RA81;A0A090N7U2;X6RM59;Q9H0P0	5-nucleotidase;Cytosolic 5-nucleotidase 3A	NT5C3;NT5C3A	tr|A0A024RA81|A0A024RA81_HUMAN 5-nucleotidase OS=Homo sapiens GN=NT5C3 PE=3 SV=1;tr|A0A090N7U2|A0A090N7U2_HUMAN 5-nucleotidase OS=Homo sapiens GN=NT5C3 PE=3 SV=1;tr|X6RM59|X6RM59_HUMAN 5-nucleotidase OS=Homo sapiens GN=NT5C3A PE=1 SV=1;sp|Q9H0P0|5NT3A_H
22.3524	22.9499	22.8716	23.1566	22.9825	23.1923	Homo sapiens	54.153	190690000	63	6	6	7	7	6	5	0		0.71855	0.385864	Q5VVD0;P62913;Q08ES8;Q5VVC9;Q5VVC8	Q5VVD0;P62913;Q08ES8;Q5VVC9;Q5VVC8	60S ribosomal protein L11	RPL11	tr|Q5VVD0|Q5VVD0_HUMAN Ribosomal protein L11, isoform CRA_b OS=Homo sapiens GN=RPL11 PE=2 SV=1;sp|P62913|RL11_HUMAN 60S ribosomal protein L11 OS=Homo sapiens GN=RPL11 PE=1 SV=2;tr|Q08ES8|Q08ES8_HUMAN Cell growth-inhibiting protein 34 OS=Homo sapiens PE=2 S
23.8671	23.7433	24.1003	24.1843	24.4282	24.2507	Homo sapiens	308.86	1338100000	61	3	3	3	3	3	3	0		1.02347	0.384117	A3KPC7;A0A024RAS2;B2R5B3;A4FTV9;A0A0U1RR32;A0A0U1RRH7;Q99878;Q96KK5;Q9BTM1;Q16777;Q6FI13;P20671;P0C0S8;H0YFX9;B4E0B3;B2R5B6	A3KPC7;A0A024RAS2;B2R5B3;A4FTV9;A0A0U1RR32;A0A0U1RRH7;Q99878;Q96KK5;Q9BTM1;Q16777;Q6FI13;P20671;P0C0S8;H0YFX9;B4E0B3;B2R5B6	Histone H2A;Histone H2A type 1-J;Histone H2A type 1-H;Histone H2A.J;Histone H2A type 2-C;Histone H2A type 2-A;Histone H2A type 1-D;Histone H2A type 1	HIST1H2AH;H2AFJ;HIST1H2AK;HIST1H2AJ;HIST2H2AC;HIST2H2AA3;HIST1H2AD;HIST1H2AG	tr|A3KPC7|A3KPC7_HUMAN Histone H2A OS=Homo sapiens GN=HIST1H2AH PE=2 SV=1;tr|A0A024RAS2|A0A024RAS2_HUMAN Histone H2A OS=Homo sapiens GN=H2AFJ PE=3 SV=1;tr|B2R5B3|B2R5B3_HUMAN Histone H2A OS=Homo sapiens PE=2 SV=1;tr|A4FTV9|A4FTV9_HUMAN Histone H2A OS=Homo
17.4793	16.3741	16.0331	16.8756	16.8958	17.2494	Homo sapiens	11.172	1634800	6	2	1	2	0	1	0	0		0.308262	0.378115	F8VVL1;A0A024RBR3;O43583	F8VVL1;A0A024RBR3;O43583	Density-regulated protein	DENR	tr|F8VVL1|F8VVL1_HUMAN Density-regulated protein OS=Homo sapiens GN=DENR PE=1 SV=1;tr|A0A024RBR3|A0A024RBR3_HUMAN Density-regulated protein OS=Homo sapiens GN=DENR PE=3 SV=1;sp|O43583|DENR_HUMAN Density-regulated protein OS=Homo sapiens GN=DENR PE=1 SV=2
17.3612	16.0548	17.6374	17.8982	17.2607	17.0283	Homo sapiens	2.2504	1023200	2	0	2	0	0	1	1	0.00057637		0.24805	0.377957	H0YF29;Q6P1X6	H0YF29;Q6P1X6	UPF0598 protein C8orf82	C8orf82	tr|H0YF29|H0YF29_HUMAN UPF0598 protein C8orf82 (Fragment) OS=Homo sapiens GN=C8orf82 PE=1 SV=1;sp|Q6P1X6|CH082_HUMAN UPF0598 protein C8orf82 OS=Homo sapiens GN=C8orf82 PE=1 SV=2
16.1279	18.8587	18.4477	17.8052	17.3823	19.3757	Homo sapiens	6.3668	10427000	13	0	2	1	0	0	2	0		0.12317	0.376317	V9HW51;B2R960;O43396;K7EML9;Q59G46;K7ER96;K7EKG2;K7EPB7;B3KT45	V9HW51;B2R960;O43396;K7EML9;Q59G46;K7ER96	Thioredoxin-like protein 1	HEL-S-114;TXNL1	tr|V9HW51|V9HW51_HUMAN Epididymis secretory protein Li 114 OS=Homo sapiens GN=HEL-S-114 PE=2 SV=1;tr|B2R960|B2R960_HUMAN cDNA, FLJ94230, highly similar to Homo sapiens thioredoxin-like 1 (TXNL1), mRNA OS=Homo sapiens PE=2 SV=1;sp|O43396|TXNL1_HUMAN Thiored
20.6213	20.295	20.8765	20.9111	21.2755	20.7313	Homo sapiens	50.139	50822000	27	3	3	3	2	3	3	0		0.606013	0.375018	Q9GZT3;A0A087WUN7;H0YJ40;G3V4X6;G3V2S9;H0YJW7;H0YJI1	Q9GZT3;A0A087WUN7;H0YJ40;G3V4X6;G3V2S9;H0YJW7	SRA stem-loop-interacting RNA-binding protein, mitochondrial	SLIRP	sp|Q9GZT3|SLIRP_HUMAN SRA stem-loop-interacting RNA-binding protein, mitochondrial OS=Homo sapiens GN=SLIRP PE=1 SV=1;tr|A0A087WUN7|A0A087WUN7_HUMAN SRA stem-loop-interacting RNA-binding protein, mitochondrial OS=Homo sapiens GN=SLIRP PE=1 SV=1;tr|H0YJ40|H
17.5896	15.3958	17.2806	16.8648	16.8714	17.6542	Homo sapiens	1.8959	1290400	1	1	0	0	0	0	0	0.0010881		0.180217	0.374823	P0DN76;B5BU08;Q01081	P0DN76;B5BU08;Q01081	Splicing factor U2AF 35 kDa subunit	U2AF1	sp|P0DN76|U2AF5_HUMAN Splicing factor U2AF 35 kDa subunit-like protein OS=Homo sapiens GN=U2AF1L5 PE=1 SV=1;tr|B5BU08|B5BU08_HUMAN U2 small nuclear RNA auxillary factor 1 isoform a OS=Homo sapiens GN=U2AF1 PE=2 SV=1;sp|Q01081|U2AF1_HUMAN Splicing factor U2
21.8986	21.9131	21.8219	22.1978	22.256	22.3036	Homo sapiens	323.31	108690000	109	11	11	11	7	8	6	0		1.91572	0.374632	P26010;B7Z506;F5H6T4;B7Z6U6;B7Z769;A0A023IQJ1;A0A023IP89;F8VNX4;A0A023IQH3;A0A023IPD5;H3BRX4	P26010;B7Z506	Integrin beta-7;Integrin beta	ITGB7	sp|P26010|ITB7_HUMAN Integrin beta-7 OS=Homo sapiens GN=ITGB7 PE=1 SV=1;tr|B7Z506|B7Z506_HUMAN Integrin beta OS=Homo sapiens PE=2 SV=1
22.5361	22.548	22.6973	22.7296	23.0689	23.1039	Homo sapiens	39.173	221760000	110	12	12	12	12	8	11	0		0.987618	0.373658	Q8NBJ5;Q8WUI9;M0QX72;Q6IPW8;Q9H6F1;M0QYH0;B3KQ10	Q8NBJ5	Procollagen galactosyltransferase 1	COLGALT1	sp|Q8NBJ5|GT251_HUMAN Procollagen galactosyltransferase 1 OS=Homo sapiens GN=COLGALT1 PE=1 SV=1
17.8525	18.0263	17.7914	17.2058	18.9823	18.6015	Homo sapiens	2.0776	5804800	3	1	1	1	0	1	1	0.00056306		0.248723	0.373124	M0QXB0;U3KQS7;V9GZ56;Q9Y4Z0	M0QXB0;U3KQS7;V9GZ56;Q9Y4Z0	U6 snRNA-associated Sm-like protein LSm4	LSM4	tr|M0QXB0|M0QXB0_HUMAN U6 snRNA-associated Sm-like protein LSm4 OS=Homo sapiens GN=LSM4 PE=1 SV=1;tr|U3KQS7|U3KQS7_HUMAN U6 snRNA-associated Sm-like protein LSm4 (Fragment) OS=Homo sapiens GN=LSM4 PE=1 SV=1;tr|V9GZ56|V9GZ56_HUMAN U6 snRNA-associated Sm-lik
16.055	16.2494	16.811	16.5677	15.7059	17.9433	Homo sapiens	1.7302	990690	7	0	0	0	0	0	0	0.0037037		0.188579	0.367154	Q9H0R5;Q8N4Q4	Q9H0R5	Guanylate-binding protein 3	GBP3	sp|Q9H0R5|GBP3_HUMAN Guanylate-binding protein 3 OS=Homo sapiens GN=GBP3 PE=1 SV=3
20.567	20.905	20.5855	20.9048	21.0498	21.2036	Homo sapiens	105.98	45969000	74	5	4	5	6	5	5	0		0.923275	0.366929	Q6ICQ8;P84095	Q6ICQ8;P84095	Rho-related GTP-binding protein RhoG	ARHG;RHOG	tr|Q6ICQ8|Q6ICQ8_HUMAN ARHG protein (Fragment) OS=Homo sapiens GN=ARHG PE=2 SV=1;sp|P84095|RHOG_HUMAN Rho-related GTP-binding protein RhoG OS=Homo sapiens GN=RHOG PE=1 SV=1
16.5392	16.6975	16.2229	17.6016	16.6398	16.3088	Homo sapiens	26.122	2468700	6	0	0	1	0	1	0	0		0.327224	0.363537	A0A140VJI7;Q16610;B7ZAS5;C8CHS3	A0A140VJI7;Q16610	Extracellular matrix protein 1	ECM1	tr|A0A140VJI7|A0A140VJI7_HUMAN Testicular tissue protein Li 61 OS=Homo sapiens PE=2 SV=1;sp|Q16610|ECM1_HUMAN Extracellular matrix protein 1 OS=Homo sapiens GN=ECM1 PE=1 SV=2
16.0914	16.4601	16.01	17.9198	15.7504	15.9797	Homo sapiens	1.5499	507620	1	0	0	1	1	0	1	0.0087449		0.182628	0.362815	J3KRS1;A0A0C4DGQ8;Q6IAN0	J3KRS1;A0A0C4DGQ8;Q6IAN0	Dehydrogenase/reductase SDR family member 7B	DHRS7B	tr|J3KRS1|J3KRS1_HUMAN Dehydrogenase/reductase SDR family member 7B (Fragment) OS=Homo sapiens GN=DHRS7B PE=1 SV=1;tr|A0A0C4DGQ8|A0A0C4DGQ8_HUMAN Dehydrogenase/reductase SDR family member 7B OS=Homo sapiens GN=DHRS7B PE=1 SV=1;sp|Q6IAN0|DRS7B_HUMAN Dehydro
23.2598	23.5196	23.4009	23.733	23.6669	23.865	Homo sapiens	128.53	301350000	122	8	9	9	8	8	8	0		1.20291	0.361482	P62906;Q1JQ76;A0A024RCW3	P62906;Q1JQ76	60S ribosomal protein L10a;Ribosomal protein	RPL10A	sp|P62906|RL10A_HUMAN 60S ribosomal protein L10a OS=Homo sapiens GN=RPL10A PE=1 SV=2;tr|Q1JQ76|Q1JQ76_HUMAN Ribosomal protein (Fragment) OS=Homo sapiens GN=RPL10A PE=2 SV=1
16.811	16.6677	16.4229	16.5524	16.8432	17.5862	Homo sapiens	1.4758	3999700	3	0	0	0	0	0	0	0.0096008		0.412486	0.360061	B4DWS9	B4DWS9			tr|B4DWS9|B4DWS9_HUMAN cDNA FLJ57640, highly similar to Serpin B5 OS=Homo sapiens PE=2 SV=1
17.4836	16.3579	15.7746	16.9567	17.2711	16.4677	Homo sapiens	67.719	7716300	13	0	0	0	0	0	0	0		0.234874	0.359789	Q3MJ16	Q3MJ16	Cytosolic phospholipase A2 epsilon	PLA2G4E	sp|Q3MJ16|PA24E_HUMAN Cytosolic phospholipase A2 epsilon OS=Homo sapiens GN=PLA2G4E PE=2 SV=3
21.6994	21.8228	22.2426	22.2661	22.1982	22.3782	Homo sapiens	55.544	136340000	63	3	4	5	4	5	3	0		0.762413	0.359235	A0A0A6YYA0;Q9Y3B3;B4E2C1;Q3B7W7;G3V2Y2	A0A0A6YYA0;Q9Y3B3;B4E2C1	Transmembrane emp24 domain-containing protein 7	TMED7-TICAM2;TMED7	tr|A0A0A6YYA0|A0A0A6YYA0_HUMAN Protein TMED7-TICAM2 OS=Homo sapiens GN=TMED7-TICAM2 PE=3 SV=1;sp|Q9Y3B3|TMED7_HUMAN Transmembrane emp24 domain-containing protein 7 OS=Homo sapiens GN=TMED7 PE=1 SV=2;tr|B4E2C1|B4E2C1_HUMAN cDNA FLJ57776, highly similar to T
19.9116	19.5681	18.5173	19.6159	19.4141	20.0417	Homo sapiens	50.579	14548000	26	5	2	2	3	3	4	0		0.28706	0.358214	P01023;Q9BQ22;F8W7L3;B2R950;P20742	P01023	Alpha-2-macroglobulin	A2M	sp|P01023|A2MG_HUMAN Alpha-2-macroglobulin OS=Homo sapiens GN=A2M PE=1 SV=3
17.0333	16.8195	16.7292	16.3421	17.8371	17.4714	Homo sapiens	9.221	1266900	8	1	1	1	0	0	0	0		0.284934	0.356163	B1AKZ5;Q6FHL9;B1AKZ4;Q15121	B1AKZ5;Q6FHL9;B1AKZ4;Q15121	Astrocytic phosphoprotein PEA-15	PEA15	tr|B1AKZ5|B1AKZ5_HUMAN Astrocytic phosphoprotein PEA-15 OS=Homo sapiens GN=PEA15 PE=1 SV=1;tr|Q6FHL9|Q6FHL9_HUMAN PEA15 protein OS=Homo sapiens GN=PEA15 PE=2 SV=1;tr|B1AKZ4|B1AKZ4_HUMAN Phosphoprotein enriched in astrocytes 15, isoform CRA_a OS=Homo sapien
21.5858	21.9454	22.0304	22.165	22.2828	22.1796	Homo sapiens	64.079	103010000	72	6	6	5	7	6	6	0		0.891673	0.355234	A0A024RCA7;P05387;H0YDD8;Q6FG99	A0A024RCA7;P05387;H0YDD8	60S acidic ribosomal protein P2	RPLP2	tr|A0A024RCA7|A0A024RCA7_HUMAN Ribosomal protein, large, P2, isoform CRA_a OS=Homo sapiens GN=RPLP2 PE=3 SV=1;sp|P05387|RLA2_HUMAN 60S acidic ribosomal protein P2 OS=Homo sapiens GN=RPLP2 PE=1 SV=1;tr|H0YDD8|H0YDD8_HUMAN 60S acidic ribosomal protein P2 (Fr
20.816	20.638	20.8774	21.2188	20.989	21.1856	Homo sapiens	15.206	52944000	48	6	4	5	4	5	7	0		1.13514	0.35401	A8KAH1;P48651;Q9BSY0;J3KNR6	A8KAH1;P48651;Q9BSY0	Phosphatidylserine synthase 1	PTDSS1	tr|A8KAH1|A8KAH1_HUMAN cDNA FLJ75839, highly similar to Homo sapiens phosphatidylserine synthase 1 (PTDSS1), mRNA OS=Homo sapiens PE=2 SV=1;sp|P48651|PTSS1_HUMAN Phosphatidylserine synthase 1 OS=Homo sapiens GN=PTDSS1 PE=1 SV=1;tr|Q9BSY0|Q9BSY0_HUMAN PTDSS
16.4626	15.7953	16.6981	16.4582	15.7162	17.841	Homo sapiens	6.4591	1005600	3	1	0	0	0	0	0	0		0.183927	0.353132	Q59EY4;B4DUD6;Q8TC62;E7ES33;Q3LIE9;A4GYY8;E7EPK1;Q16181;B4DNE4;B4DPQ6;A0A024RA87;G3V1Q4;A0A023T695;A8K3D0;A0A0U1RQK0;A0A0U1RRD1;Q5JXL7;A0A0U1RRM2;Q3B7A3	Q59EY4;B4DUD6;Q8TC62;E7ES33;Q3LIE9;A4GYY8;E7EPK1;Q16181;B4DNE4;B4DPQ6;A0A024RA87;G3V1Q4;A0A023T695;A8K3D0	Septin-7	SEPT7;Nbla02942;DKFZp686F17268	tr|Q59EY4|Q59EY4_HUMAN CDC10 protein variant (Fragment) OS=Homo sapiens PE=2 SV=1;tr|B4DUD6|B4DUD6_HUMAN cDNA FLJ54551, highly similar to Septin-7 OS=Homo sapiens PE=2 SV=1;tr|Q8TC62|Q8TC62_HUMAN Septin 7 OS=Homo sapiens GN=SEPT7 PE=2 SV=3;tr|E7ES33|E7ES33
22.1684	21.8527	21.8904	22.3116	22.3711	22.2829	Homo sapiens	112.36	106930000	66	4	8	9	7	8	8	0		1.11869	0.351346	Q70UQ0;Q3B7K3	Q70UQ0;Q3B7K3	Inhibitor of nuclear factor kappa-B kinase-interacting protein	IKBIP;IKIP	sp|Q70UQ0|IKIP_HUMAN Inhibitor of nuclear factor kappa-B kinase-interacting protein OS=Homo sapiens GN=IKBIP PE=1 SV=1;tr|Q3B7K3|Q3B7K3_HUMAN IKIP protein (Fragment) OS=Homo sapiens GN=IKIP PE=2 SV=1
18.0055	17.8847	15.9837	17.6835	17.7726	17.4625	Homo sapiens	4.9143	3144800	7	1	1	0	1	1	1	0		0.186417	0.348228	B3KM58;Q68D38;B8ZZA8	B3KM58			tr|B3KM58|B3KM58_HUMAN cDNA FLJ10358 fis, clone NT2RM2001238, highly similar to Glutaminase kidney isoform, mitochondrial (Fragment) OS=Homo sapiens PE=2 SV=1
18.6984	19.0634	19.5292	19.7279	19.3027	19.2999	Homo sapiens	4.5241	18626000	26	2	3	3	2	1	3	0		0.467846	0.346555	B2RD27;P51665;B4DXI8;H3BNT7;H3BTM8	B2RD27;P51665;B4DXI8;H3BNT7;H3BTM8	26S proteasome non-ATPase regulatory subunit 7	PSMD7	tr|B2RD27|B2RD27_HUMAN cDNA, FLJ96428, highly similar to Homo sapiens proteasome (prosome, macropain) 26S subunit, non-ATPase, 7 (Mov34 homolog) (PSMD7), mRNA OS=Homo sapiens PE=2 SV=1;sp|P51665|PSMD7_HUMAN 26S proteasome non-ATPase regulatory subunit 7 OS
16.5781	16.2622	16.8876	17.7969	16.6214	16.3491	Homo sapiens	4.0851	1295700	7	1	2	2	0	0	1	0		0.263615	0.346506	A0A0S2Z4I9	A0A0S2Z4I9			tr|A0A0S2Z4I9|A0A0S2Z4I9_HUMAN Vasodilator-stimulated phosphoprotein isoform 3 (Fragment) OS=Homo sapiens GN=VASP PE=2 SV=1
16.1036	16.7539	15.5028	16.4252	16.4328	16.5414	Homo sapiens	3.3367	679390	1	0	0	0	0	0	0	0		0.355654	0.346373	B4DT46;P13498	B4DT46;P13498	Cytochrome b-245 light chain	CYBA	tr|B4DT46|B4DT46_HUMAN cDNA FLJ57889, highly similar to Cytochrome b-245 light chain OS=Homo sapiens PE=2 SV=1;sp|P13498|CY24A_HUMAN Cytochrome b-245 light chain OS=Homo sapiens GN=CYBA PE=1 SV=3
19.7566	19.1275	19.2209	20.0474	19.4711	19.6237	Homo sapiens	9.2851	21031000	20	1	2	2	2	4	3	0		0.499719	0.345715	Q9HD33	Q9HD33	39S ribosomal protein L47, mitochondrial	MRPL47	sp|Q9HD33|RM47_HUMAN 39S ribosomal protein L47, mitochondrial OS=Homo sapiens GN=MRPL47 PE=1 SV=2
23.391	23.1692	23.3814	23.5745	23.6293	23.7738	Homo sapiens	239.17	268340000	220	13	18	16	13	14	16	0		1.17836	0.345352	E9PF19;B4DY50;A0A0S2Z5F3;Q8N2L6;B2RB52;Q9Y4P3;Q96E41;B4DY59;A0A0S2Z5C1;A0A087WXC6;F8WDI9;F8WCR3	E9PF19;B4DY50;A0A0S2Z5F3;Q8N2L6;B2RB52;Q9Y4P3;Q96E41;B4DY59	Transducin beta-like protein 2	TBL2	tr|E9PF19|E9PF19_HUMAN Transducin beta-like protein 2 OS=Homo sapiens GN=TBL2 PE=1 SV=1;tr|B4DY50|B4DY50_HUMAN cDNA FLJ55528, highly similar to Transducin beta-like 2 protein OS=Homo sapiens PE=2 SV=1;tr|A0A0S2Z5F3|A0A0S2Z5F3_HUMAN Transducin-like 2 isofor
16.8671	15.9454	15.6607	16.644	16.6511	16.2116	Homo sapiens	4.6597	11362000	6	0	0	0	0	0	0	0		0.325905	0.344534	C9JF17;P05090;B4DGC3;C9JX71;F8WBT9	C9JF17;P05090;B4DGC3;C9JX71	Apolipoprotein D	APOD	tr|C9JF17|C9JF17_HUMAN Apolipoprotein D (Fragment) OS=Homo sapiens GN=APOD PE=1 SV=1;sp|P05090|APOD_HUMAN Apolipoprotein D OS=Homo sapiens GN=APOD PE=1 SV=1;tr|B4DGC3|B4DGC3_HUMAN cDNA FLJ57921, highly similar to Apolipoprotein D OS=Homo sapiens PE=2 SV=1;
22.2382	22.4267	22.4514	22.8084	22.6137	22.7252	Homo sapiens	280.23	190170000	170	7	6	7	7	5	7	0		1.22522	0.34362	A0A0S2Z410;Q99714;Q5H928;A0A0S2Z434	A0A0S2Z410;Q99714;Q5H928;A0A0S2Z434	3-hydroxyacyl-CoA dehydrogenase type-2	HSD17B10	tr|A0A0S2Z410|A0A0S2Z410_HUMAN Hydroxysteroid dehydrogenase 10 isoform 1 (Fragment) OS=Homo sapiens GN=HSD17B10 PE=2 SV=1;sp|Q99714|HCD2_HUMAN 3-hydroxyacyl-CoA dehydrogenase type-2 OS=Homo sapiens GN=HSD17B10 PE=1 SV=3;tr|Q5H928|Q5H928_HUMAN 3-hydroxyacyl
19.3493	19.5593	19.2466	19.5449	20.2098	19.4233	Homo sapiens	10.921	19413000	20	1	1	1	3	1	2	0		0.492463	0.340927	A0A024R2F9;Q9BTV4;Q8TEP9;A0A0S2Z5N2;V9GY05	A0A024R2F9;Q9BTV4;Q8TEP9;A0A0S2Z5N2	Transmembrane protein 43	TMEM43;FLJ00144	tr|A0A024R2F9|A0A024R2F9_HUMAN Transmembrane protein 43 isoform 1 OS=Homo sapiens GN=TMEM43 PE=2 SV=1;sp|Q9BTV4|TMM43_HUMAN Transmembrane protein 43 OS=Homo sapiens GN=TMEM43 PE=1 SV=1;tr|Q8TEP9|Q8TEP9_HUMAN FLJ00144 protein (Fragment) OS=Homo sapiens GN=F
21.9969	21.8488	19.9315	21.8133	21.7992	21.183	Homo sapiens	7.6501	83290000	31	3	3	2	3	1	2	0		0.171141	0.339485	B2R6N9;P43307;C9J3L8;C9J5W0;E9PAL7;C9IZQ1;C9JBX5	B2R6N9;P43307;C9J3L8;C9J5W0;E9PAL7;C9IZQ1	Translocon-associated protein subunit alpha	SSR1	tr|B2R6N9|B2R6N9_HUMAN cDNA, FLJ93042, highly similar to Homo sapiens signal sequence receptor, alpha (translocon-associated protein alpha) (SSR1), mRNA OS=Homo sapiens PE=2 SV=1;sp|P43307|SSRA_HUMAN Translocon-associated protein subunit alpha OS=Homo sapi
18.2036	17.6699	18.6482	18.2339	18.6855	18.6181	Homo sapiens	206.18	7384000	22	1	1	1	1	1	1	0		0.402445	0.338626	A0A024R7G7;Q96K37	A0A024R7G7;Q96K37	Solute carrier family 35 member E1	SLC35E1	tr|A0A024R7G7|A0A024R7G7_HUMAN Solute carrier family 35, member E1, isoform CRA_c OS=Homo sapiens GN=SLC35E1 PE=4 SV=1;sp|Q96K37|S35E1_HUMAN Solute carrier family 35 member E1 OS=Homo sapiens GN=SLC35E1 PE=1 SV=2
19.8417	19.9211	19.9644	20.1426	20.1169	20.4824	Homo sapiens	247.75	31331000	69	4	5	4	4	3	5	0		0.955056	0.338249	B2R8R5;Q13263;M0R0K9;M0R2I3	B2R8R5;Q13263;M0R0K9	Transcription intermediary factor 1-beta	TRIM28	tr|B2R8R5|B2R8R5_HUMAN cDNA, FLJ94025, highly similar to Homo sapiens tripartite motif-containing 28 (TRIM28), mRNA OS=Homo sapiens PE=2 SV=1;sp|Q13263|TIF1B_HUMAN Transcription intermediary factor 1-beta OS=Homo sapiens GN=TRIM28 PE=1 SV=5;tr|M0R0K9|M0R0K
17.351	15.5927	16.246	17.3284	15.9964	16.8781	Homo sapiens	1.7849	780100	2	0	0	0	0	0	0	0.0031966		0.185175	0.337752	Q6NZ59;Q6IB54;P18859	Q6NZ59;Q6IB54;P18859	ATP synthase-coupling factor 6, mitochondrial	ATP5J	tr|Q6NZ59|Q6NZ59_HUMAN ATP synthase-coupling factor 6, mitochondrial OS=Homo sapiens GN=ATP5J PE=2 SV=1;tr|Q6IB54|Q6IB54_HUMAN ATP synthase-coupling factor 6, mitochondrial OS=Homo sapiens GN=ATP5J PE=2 SV=1;sp|P18859|ATP5J_HUMAN ATP synthase-coupling fact
18.1594	19.2183	17.8357	18.9517	18.9411	18.3259	Homo sapiens	72.168	5105800	13	1	2	2	2	1	1	0		0.262253	0.335121	A8K9U0;Q9BWF3;E9PB51	A8K9U0;Q9BWF3;E9PB51	RNA-binding protein 4	RBM4	tr|A8K9U0|A8K9U0_HUMAN cDNA FLJ78260, highly similar to Homo sapiens RNA binding motif protein 4, mRNA OS=Homo sapiens PE=2 SV=1;sp|Q9BWF3|RBM4_HUMAN RNA-binding protein 4 OS=Homo sapiens GN=RBM4 PE=1 SV=1;tr|E9PB51|E9PB51_HUMAN RNA-binding protein 4 (Frag
16.3761	17.2555	17.6358	17.4535	17.475	17.3421	Homo sapiens	3.28	2544300	5	0	2	1	1	1	2	0		0.330754	0.334414	J3KSI7;J3QL84;J3KS44;J3QLV3;J3KRY6;Q8NBT6;Q5JPC1;Q9HC21;J3KSB1	J3KSI7;J3QL84;J3KS44;J3QLV3;J3KRY6;Q8NBT6;Q5JPC1;Q9HC21;J3KSB1	Mitochondrial thiamine pyrophosphate carrier	SLC25A19;DKFZp667O1614	tr|J3KSI7|J3KSI7_HUMAN Mitochondrial thiamine pyrophosphate carrier (Fragment) OS=Homo sapiens GN=SLC25A19 PE=1 SV=1;tr|J3QL84|J3QL84_HUMAN Mitochondrial thiamine pyrophosphate carrier (Fragment) OS=Homo sapiens GN=SLC25A19 PE=1 SV=8;tr|J3KS44|J3KS44_HUMAN
15.825	16.3547	16.9652	16.0911	17.0325	17.0203	Homo sapiens	2.1672	560510	2	0	0	0	0	0	0	0.0005698		0.268177	0.332975	Q96EH3	Q96EH3	Mitochondrial assembly of ribosomal large subunit protein 1	MALSU1	sp|Q96EH3|MASU1_HUMAN Mitochondrial assembly of ribosomal large subunit protein 1 OS=Homo sapiens GN=MALSU1 PE=1 SV=1
21.9029	22.3173	22.443	22.6117	22.5491	22.4999	Homo sapiens	27.43	129110000	82	6	6	6	4	6	4	0		0.735931	0.332468	Q6LAP8;D9HTE9;P53007;B4DP62	Q6LAP8;D9HTE9;P53007;B4DP62	Tricarboxylate transport protein, mitochondrial	SLC25A1	tr|Q6LAP8|Q6LAP8_HUMAN Mitochondrial citrate transport protein (Fragment) OS=Homo sapiens PE=3 SV=1;tr|D9HTE9|D9HTE9_HUMAN Plasma membrane citrate carrier OS=Homo sapiens GN=SLC25A1 PE=2 SV=1;sp|P53007|TXTP_HUMAN Tricarboxylate transport protein, mitochond
17.3345	17.0929	15.4875	16.7034	16.8093	17.3993	Homo sapiens	22.066	546860	4	1	1	1	0	0	0	0		0.190506	0.332364	G1UI16;Q29RF7	G1UI16;Q29RF7	Sister chromatid cohesion protein PDS5 homolog A	PDS5A	tr|G1UI16|G1UI16_HUMAN SCC-112 protein, isoform CRA_b OS=Homo sapiens GN=PDS5A PE=2 SV=1;sp|Q29RF7|PDS5A_HUMAN Sister chromatid cohesion protein PDS5 homolog A OS=Homo sapiens GN=PDS5A PE=1 SV=1
21.8587	21.6344	21.8665	22.1486	22.1438	22.0609	Homo sapiens	34.779	106540000	91	9	8	7	8	8	6	0		1.2575	0.331218	X5CMH5;A0A1V0E403;A0A1V0E3Z3;Q59H06;Q5JNW1;A0A1V0E419;A0A1V0E415;A0A1V0E3X6;A0A0G2JLV0;A0A087WYD6;Q03519;Q9UQ60;Q9UP03;A0A140T9S0;B4DS72;E7ENX8;Q9UMW6;Q9H4M2;Q96P38;B3KSN3;Q8N1X3;Q9NUT2	X5CMH5;A0A1V0E403;A0A1V0E3Z3;Q59H06;Q5JNW1;A0A1V0E419;A0A1V0E415;A0A1V0E3X6;A0A0G2JLV0;A0A087WYD6;Q03519;Q9UQ60;Q9UP03;A0A140T9S0;B4DS72;E7ENX8;Q9UMW6	Antigen peptide transporter 2	TAP2;TAP2-G	tr|X5CMH5|X5CMH5_HUMAN Antigen peptide transporter 2 OS=Homo sapiens GN=TAP2 PE=1 SV=1;tr|A0A1V0E403|A0A1V0E403_HUMAN TAP2 OS=Homo sapiens PE=4 SV=1;tr|A0A1V0E3Z3|A0A1V0E3Z3_HUMAN TAP2 OS=Homo sapiens PE=4 SV=1;tr|Q59H06|Q59H06_HUMAN Transporter 2, ATP-bin
16.7947	15.9603	16.3572	16.2703	17.2489	16.5823	Homo sapiens	3.98	2017900	3	0	0	0	0	0	0	0		0.325189	0.329751	P0DOX2;Q6N041;Q6N091;P01877;A2J1N1;A2J1N5;A2J1M5;A2J1N0;A0A0F7T7H1;A2NWX4;A2J1N2;A2J1P0;A2NWX1;A2NWX3;A0A068LKS6;Q9UGP3;Q9HCC1;A0A0C4DH42;Q0ZCH4;P0DP02;A0A0J9YVY3;A0A0J9YVT0;A0A0B4J1X5;A0A0B4J1V1;Q9UL91;Q0ZCI1;Q0ZCG6;Q0ZCJ4;A2NYQ9;Q0ZCJ5;Q0ZCH9;Q0ZCG9;Q0ZCG7;Q0ZCI6;Q0ZCF5;Q0ZCF2;Q0ZCJ2;Q0ZCI8;Q0ZCI3;A2JA14;Q0ZCJ0;A0A068LKR7;Q0ZCI9;A0A0X9USM3;Q0ZCF6;A0A0X9T7T4;A0A109PVK5;A2N192;A2J423;Q65ZC9;A2J42…	P0DOX2;Q6N041;Q6N091;P01877	Ig alpha-2 chain C region	DKFZp686O16217;DKFZp686C02220;IGHA2	sp|P0DOX2|IGA2_HUMAN Immunoglobulin alpha-2 heavy chain OS=Homo sapiens PE=1 SV=1;tr|Q6N041|Q6N041_HUMAN Uncharacterized protein DKFZp686O16217 (Fragment) OS=Homo sapiens GN=DKFZp686O16217 PE=2 SV=1;tr|Q6N091|Q6N091_HUMAN Uncharacterized protein DKFZp686C0
18.3967	18.9712	18.0282	18.7501	18.5077	19.127	Homo sapiens	15.525	11247000	24	1	2	1	1	1	2	0		0.375623	0.329588	Q9UBV2;G3V3B3;Q3ZCU6	Q9UBV2	Protein sel-1 homolog 1	SEL1L	sp|Q9UBV2|SE1L1_HUMAN Protein sel-1 homolog 1 OS=Homo sapiens GN=SEL1L PE=1 SV=3
15.7422	15.8404	16.6208	15.6827	16.4111	17.0981	Toxoplasma gondii	3.3714	640520	4	0	0	0	0	0	0	0		0.24141	0.329506	A0A0F7V4M1	A0A0F7V4M1			tr|A0A0F7V4M1|A0A0F7V4M1_TOXGV Heat shock protein 70, putative OS=Toxoplasma gondii (strain ATCC 50861 / VEG) OX=432359 GN=BN1205_021100 PE=3 SV=1
16.2614	15.8604	18.5204	16.9685	17.1624	17.4953	Homo sapiens	4.9787	1459000	14	0	1	1	0	1	2	0		0.134026	0.328006	D3DUZ3;Q16666;H3BM18;X6RHM1	D3DUZ3;Q16666;H3BM18;X6RHM1	Gamma-interferon-inducible protein 16	IFI16	tr|D3DUZ3|D3DUZ3_HUMAN Interferon, gamma-inducible protein 16, isoform CRA_a OS=Homo sapiens GN=IFI16 PE=4 SV=1;sp|Q16666|IF16_HUMAN Gamma-interferon-inducible protein 16 OS=Homo sapiens GN=IFI16 PE=1 SV=3;tr|H3BM18|H3BM18_HUMAN Gamma-interferon-inducible
18.6508	19.1097	18.9629	19.1877	19.4556	19.0604	Homo sapiens	3.2424	13469000	14	3	2	1	2	1	1	0		0.680534	0.326782	A4D2P1;A4D2P0;P63000;A4D2P2;A0A024R9T5;P60763;J3KSC4;J3QLK0;Q59FQ0	A4D2P1;A4D2P0;P63000;A4D2P2;A0A024R9T5;P60763	Ras-related C3 botulinum toxin substrate 1;Ras-related C3 botulinum toxin substrate 3	RAC1;hCG_20693;RAC3	tr|A4D2P1|A4D2P1_HUMAN Ras-related C3 botulinum toxin substrate 1 (Rho family, small GTP binding protein Rac1) OS=Homo sapiens GN=RAC1 PE=2 SV=1;tr|A4D2P0|A4D2P0_HUMAN Ras-related C3 botulinum toxin substrate 1 (Rho family, small GTP binding protein Rac1)
19.9322	20.397	20.4118	20.403	20.5799	20.7369	Homo sapiens	3.8949	37763000	18	1	1	1	1	1	1	0		0.659053	0.326319	B4DZZ8;B4DVK8;A0A1U9X8L9;A0A1U9X8K3;A0A1U9X8J5;A0A024RCX7;Q92504	B4DZZ8;B4DVK8;A0A1U9X8L9;A0A1U9X8K3;A0A1U9X8J5;A0A024RCX7;Q92504	Zinc transporter SLC39A7	SLC39A7	tr|B4DZZ8|B4DZZ8_HUMAN cDNA FLJ52943, highly similar to Zinc transporter SLC39A7 OS=Homo sapiens PE=2 SV=1;tr|B4DVK8|B4DVK8_HUMAN cDNA FLJ54178, highly similar to Zinc transporter SLC39A7 OS=Homo sapiens PE=2 SV=1;tr|A0A1U9X8L9|A0A1U9X8L9_HUMAN SLC39A7 OS=
18.1385	18.6009	18.4163	19.0399	18.455	18.6377	Homo sapiens	47.918	8833600	30	1	1	1	1	1	1	0		0.560357	0.325633	K7ELI9;Q6IBU4;Q99470	K7ELI9;Q6IBU4;Q99470	Stromal cell-derived factor 2	SDF2	tr|K7ELI9|K7ELI9_HUMAN Stromal cell-derived factor 2 (Fragment) OS=Homo sapiens GN=SDF2 PE=1 SV=1;tr|Q6IBU4|Q6IBU4_HUMAN SDF2 protein OS=Homo sapiens GN=SDF2 PE=2 SV=1;sp|Q99470|SDF2_HUMAN Stromal cell-derived factor 2 OS=Homo sapiens GN=SDF2 PE=1 SV=2
19.1365	19.8968	19.5468	20.0438	19.7765	19.7349	Homo sapiens	12.389	24225000	26	4	3	3	2	3	2	0		0.510765	0.325022	P11182;Q5VVL7;B4E1Q7	P11182;Q5VVL7;B4E1Q7	Lipoamide acyltransferase component of branched-chain alpha-keto acid dehydrogenase complex, mitochondrial	DBT	sp|P11182|ODB2_HUMAN Lipoamide acyltransferase component of branched-chain alpha-keto acid dehydrogenase complex, mitochondrial OS=Homo sapiens GN=DBT PE=1 SV=3;tr|Q5VVL7|Q5VVL7_HUMAN Dihydrolipoamide acetyltransferase component of pyruvate dehydrogenase c
15.856	16.8816	16.8402	17.3108	16.2598	16.9822	Toxoplasma gondii	1.8191	1385000	2	0	0	0	1	0	0	0.0026795		0.259171	0.325018	A0A0F7UZU0	A0A0F7UZU0			tr|A0A0F7UZU0|A0A0F7UZU0_TOXGV Uncharacterized protein OS=Toxoplasma gondii (strain ATCC 50861 / VEG) OX=432359 GN=BN1205_076460 PE=4 SV=1
18.6044	19.1973	18.1347	19.0735	18.945	18.8887	Homo sapiens	21.33	7525100	23	1	1	1	1	1	1	0		0.388359	0.323606	H0YLR3;H0YMA0;Q53G61;Q53G21;P09661	H0YLR3;H0YMA0;Q53G61;Q53G21;P09661	U2 small nuclear ribonucleoprotein A	SNRPA1	tr|H0YLR3|H0YLR3_HUMAN U2 small nuclear ribonucleoprotein A (Fragment) OS=Homo sapiens GN=SNRPA1 PE=1 SV=1;tr|H0YMA0|H0YMA0_HUMAN U2 small nuclear ribonucleoprotein A (Fragment) OS=Homo sapiens GN=SNRPA1 PE=1 SV=1;tr|Q53G61|Q53G61_HUMAN Small nuclear rib
22.9015	22.9226	22.8172	23.1803	23.2026	23.228	Homo sapiens	91.094	210430000	152	11	14	14	16	13	13	0		1.93848	0.323199	Q12797;B8Y0L3;E5RHK2;A0A087WW51;A0A087WUJ2;E5RG29;B7ZM96;B4DQ07;A0A0A0MSK8;Q6PJH4;E5RG56;B3GQE5;E5RHJ2;G3XAN5;A8K721	Q12797	Aspartyl/asparaginyl beta-hydroxylase	ASPH	sp|Q12797|ASPH_HUMAN Aspartyl/asparaginyl beta-hydroxylase OS=Homo sapiens GN=ASPH PE=1 SV=3
19.4082	19.4155	19.4181	19.738	19.8527	19.6159	Homo sapiens	18.634	32209000	46	1	3	1	3	3	3	0		1.37234	0.321584	Q96A35;X6RJ73;X6RHI2;X6RIR5	Q96A35;X6RJ73	39S ribosomal protein L24, mitochondrial	MRPL24	sp|Q96A35|RM24_HUMAN 39S ribosomal protein L24, mitochondrial OS=Homo sapiens GN=MRPL24 PE=1 SV=1;tr|X6RJ73|X6RJ73_HUMAN 39S ribosomal protein L24, mitochondrial (Fragment) OS=Homo sapiens GN=MRPL24 PE=1 SV=1
16.7379	17.332	16.1399	16.3831	17.1809	17.6095	Homo sapiens	4.9633	1297600	4	0	0	0	0	0	0	0		0.233038	0.321194	P05120;E7ERB5;E7EPJ9;H7C004;H7BYS2;B2R7Y0	P05120	Plasminogen activator inhibitor 2	SERPINB2	sp|P05120|PAI2_HUMAN Plasminogen activator inhibitor 2 OS=Homo sapiens GN=SERPINB2 PE=1 SV=2
18.9938	19.2902	19.2057	19.6187	19.3006	19.5337	Homo sapiens	7.9552	11234000	18	2	1	1	3	2	3	0		0.8807	0.321103	A8K964;Q9H307;B4DTD4;B4E392	A8K964;Q9H307	Pinin	PNN	tr|A8K964|A8K964_HUMAN cDNA FLJ75071, highly similar to Homo sapiens pinin, desmosome associated protein (PNN), mRNA OS=Homo sapiens PE=2 SV=1;sp|Q9H307|PININ_HUMAN Pinin OS=Homo sapiens GN=PNN PE=1 SV=4
16.6532	18.4428	15.5745	17.6106	17.3855	16.6343	Homo sapiens	8.0504	3680700	5	0	1	0	1	1	0	0		0.123298	0.319962	H0YGT2;Q96AH2;Q6I9U3;Q53GY9;P20645	H0YGT2;Q96AH2;Q6I9U3;Q53GY9;P20645	Cation-dependent mannose-6-phosphate receptor	M6PR	tr|H0YGT2|H0YGT2_HUMAN Cation-dependent mannose-6-phosphate receptor (Fragment) OS=Homo sapiens GN=M6PR PE=1 SV=1;tr|Q96AH2|Q96AH2_HUMAN Similar to mannose-6-phosphate receptor (Cation dependent) (Fragment) OS=Homo sapiens PE=2 SV=1;tr|Q6I9U3|Q6I9U3_HUMAN
18.704	18.8081	18.3346	18.2234	19.1372	19.4456	Homo sapiens	7.0992	23361000	24	3	2	2	2	2	1	0		0.299087	0.319852	Q9NX20;E9PI14	Q9NX20	39S ribosomal protein L16, mitochondrial	MRPL16	sp|Q9NX20|RM16_HUMAN 39S ribosomal protein L16, mitochondrial OS=Homo sapiens GN=MRPL16 PE=1 SV=1
18.6216	18.6992	19.1585	19.1354	19.1314	19.1688	Homo sapiens	8.2392	7316000	16	2	3	4	3	1	4	0		0.703095	0.318795	Q9ULC5;B4DX30	Q9ULC5;B4DX30	Long-chain-fatty-acid--CoA ligase 5	ACSL5	sp|Q9ULC5|ACSL5_HUMAN Long-chain-fatty-acid--CoA ligase 5 OS=Homo sapiens GN=ACSL5 PE=1 SV=1;tr|B4DX30|B4DX30_HUMAN cDNA FLJ52792, highly similar to Long-chain-fatty-acid--CoA ligase 5 (EC 6.2.1.3) OS=Homo sapiens PE=2 SV=1
21.0257	21.26	21.2125	21.5394	21.3023	21.6128	Homo sapiens	33.023	57405000	54	6	7	6	6	5	6	0		0.943623	0.318788	A8K3W4;A0A024R0J9;A0A0A0MRA5;B7Z4B8;A8K6U7;Q9BUJ2;M0R3F1;A8K5K0;B3KM60;M0QYZ0;M0R203;M0QZV6;M0R0K8	A8K3W4;A0A024R0J9;A0A0A0MRA5;B7Z4B8;A8K6U7;Q9BUJ2;M0R3F1;A8K5K0	Heterogeneous nuclear ribonucleoprotein U-like protein 1	HNRPUL1;HNRNPUL1	tr|A8K3W4|A8K3W4_HUMAN cDNA FLJ75163, highly similar to Homo sapiens heterogeneous nuclear ribonucleoprotein U-like 1 (HNRPUL1), transcript variant 4, mRNA OS=Homo sapiens PE=2 SV=1;tr|A0A024R0J9|A0A024R0J9_HUMAN Heterogeneous nuclear ribonucleoprotein U-l
16.6166	19.143	19.1412	18.4121	18.8216	18.6198	Homo sapiens	5.3858	7415300	8	0	1	4	1	2	2	0		0.128087	0.317601	Q9UEH5;Q6IPW4;Q6IB76;A8K750;E7EPT4;P19404	Q9UEH5;Q6IPW4;Q6IB76;A8K750;E7EPT4;P19404	NADH dehydrogenase [ubiquinone] flavoprotein 2, mitochondrial	NDUFV2	tr|Q9UEH5|Q9UEH5_HUMAN 24-kDa subunit of complex I (Fragment) OS=Homo sapiens GN=NDUFV2 PE=4 SV=1;tr|Q6IPW4|Q6IPW4_HUMAN NADH dehydrogenase (Ubiquinone) flavoprotein 2, 24kDa OS=Homo sapiens GN=NDUFV2 PE=2 SV=1;tr|Q6IB76|Q6IB76_HUMAN NDUFV2 protein OS=Homo
23.0673	23.0139	22.9582	23.3138	23.2919	23.3753	Homo sapiens	65.011	236820000	169	8	8	7	8	7	8	0		1.79594	0.313908	A8KA83;Q9P0L0;J3QKM9;E5RK64;Q59EZ6;Q53XM7;O95292	A8KA83;Q9P0L0	Vesicle-associated membrane protein-associated protein A	VAPA	tr|A8KA83|A8KA83_HUMAN cDNA FLJ78586, highly similar to Homo sapiens VAMP (vesicle-associated membrane protein)-associated protein A, 33kDa (VAPA), mRNA OS=Homo sapiens PE=1 SV=1;sp|Q9P0L0|VAPA_HUMAN Vesicle-associated membrane protein-associated protein A
16.4609	15.9474	17.8428	16.3843	17.6806	17.1256	Homo sapiens	83.403	6348700	19	1	1	1	0	0	0	0		0.161081	0.313079	A0A140VK27;P09960;B4DVZ8;B4DEH5;Q59ES1;Q49AK0	A0A140VK27;P09960;B4DVZ8	Leukotriene A-4 hydrolase;Leukotriene A(4) hydrolase	LTA4H	tr|A0A140VK27|A0A140VK27_HUMAN Leukotriene A(4) hydrolase OS=Homo sapiens PE=2 SV=1;sp|P09960|LKHA4_HUMAN Leukotriene A-4 hydrolase OS=Homo sapiens GN=LTA4H PE=1 SV=2;tr|B4DVZ8|B4DVZ8_HUMAN Leukotriene A(4) hydrolase OS=Homo sapiens PE=2 SV=1
16.3112	15.6698	16.4845	17.204	16.2904	15.9083	Homo sapiens	5.7045	10139000	8	0	0	0	0	0	0	0		0.247957	0.312458	Q9UGM3	Q9UGM3	Deleted in malignant brain tumors 1 protein	DMBT1	sp|Q9UGM3|DMBT1_HUMAN Deleted in malignant brain tumors 1 protein OS=Homo sapiens GN=DMBT1 PE=1 SV=2
18.1957	18.0951	18.1543	18.3995	18.6211	18.3614	Homo sapiens	1.5755	6435800	5	2	1	1	2	2	1	0.0082687		1.16565	0.31227	F5H6J5;F5GX80;A8K559;Q6NZY4	F5H6J5;F5GX80;A8K559;Q6NZY4	Zinc finger CCHC domain-containing protein 8	ZCCHC8	tr|F5H6J5|F5H6J5_HUMAN Zinc finger CCHC domain-containing protein 8 (Fragment) OS=Homo sapiens GN=ZCCHC8 PE=1 SV=1;tr|F5GX80|F5GX80_HUMAN Zinc finger CCHC domain-containing protein 8 (Fragment) OS=Homo sapiens GN=ZCCHC8 PE=1 SV=1;tr|A8K559|A8K559_HUMAN cDN
23.22	23.3307	23.095	23.6715	23.4619	23.4411	Homo sapiens	102.81	267360000	113	9	10	10	9	9	9	0		1.04194	0.309612	A0A0U1RRM4;P26599;A6NLN1;A0A0D9SF20;K7EKJ7;Q59H49;A0A087WUW5;K7EK45;K7ELW5;K7ES59;A0A087WU68	A0A0U1RRM4;P26599;A6NLN1;A0A0D9SF20	Polypyrimidine tract-binding protein 1	PTBP1	tr|A0A0U1RRM4|A0A0U1RRM4_HUMAN Polypyrimidine tract-binding protein 1 OS=Homo sapiens GN=PTBP1 PE=1 SV=1;sp|P26599|PTBP1_HUMAN Polypyrimidine tract-binding protein 1 OS=Homo sapiens GN=PTBP1 PE=1 SV=1;tr|A6NLN1|A6NLN1_HUMAN Polypyrimidine tract binding pro	+
17.9415	17.8727	17.7216	18.4318	18.228	17.8033	Homo sapiens	1.9632	5670800	10	2	1	1	1	1	2	0.00055279		0.591983	0.309053	I3L0T6;Q9HC36;I3L443	I3L0T6;Q9HC36	rRNA methyltransferase 3, mitochondrial	RNMTL1	tr|I3L0T6|I3L0T6_HUMAN rRNA methyltransferase 3, mitochondrial OS=Homo sapiens GN=MRM3 PE=1 SV=1;sp|Q9HC36|MRM3_HUMAN rRNA methyltransferase 3, mitochondrial OS=Homo sapiens GN=MRM3 PE=1 SV=2
19.5693	19.4495	19.6539	19.4714	19.6972	20.4285	Homo sapiens	41.844	24765000	43	3	3	3	3	2	3	0		0.39167	0.308071	Q53XL8;Q53HB3;P62191;G3V4X1;B9Q1S5	Q53XL8;Q53HB3;P62191	26S protease regulatory subunit 4	PSMC1	tr|Q53XL8|Q53XL8_HUMAN Proteasome (Prosome, macropain) 26S subunit, ATPase, 1 OS=Homo sapiens GN=PSMC1 PE=2 SV=1;tr|Q53HB3|Q53HB3_HUMAN Proteasome 26S ATPase subunit 1 variant (Fragment) OS=Homo sapiens PE=1 SV=1;sp|P62191|PRS4_HUMAN 26S proteasome regulat
19.321	19.0561	19.2044	19.4832	19.4029	19.6164	Homo sapiens	94.001	16521000	34	8	4	6	4	5	2	0		1.04705	0.306994	A0A024R7P3;A0A024R7N2;Q9HD20;Q8NC73;Q8TEG5;Q6ZUA1;H7C3H2	A0A024R7P3;A0A024R7N2;Q9HD20	Manganese-transporting ATPase 13A1	ATP13A1	tr|A0A024R7P3|A0A024R7P3_HUMAN Cation-transporting ATPase OS=Homo sapiens GN=ATP13A1 PE=3 SV=1;tr|A0A024R7N2|A0A024R7N2_HUMAN Cation-transporting ATPase OS=Homo sapiens GN=ATP13A1 PE=3 SV=1;sp|Q9HD20|AT131_HUMAN Manganese-transporting ATPase 13A1 OS=Homo s
22.0921	22.1739	22.1554	22.6305	22.3888	22.3222	Homo sapiens	227.4	154440000	125	6	7	5	7	5	5	0		1.06077	0.306725	A0A024R882;P27105;B4E2V5;B4DZK8;F8VSL7;B4E310	A0A024R882;P27105;B4E2V5;B4DZK8	Erythrocyte band 7 integral membrane protein	STOM	tr|A0A024R882|A0A024R882_HUMAN Stomatin, isoform CRA_a OS=Homo sapiens GN=STOM PE=4 SV=1;sp|P27105|STOM_HUMAN Erythrocyte band 7 integral membrane protein OS=Homo sapiens GN=STOM PE=1 SV=3;tr|B4E2V5|B4E2V5_HUMAN cDNA FLJ52062, highly similar to Erythrocyte
17.3543	17.9367	17.6203	17.8506	18.0407	17.9309	Homo sapiens	36.584	6602700	30	2	2	1	2	1	2	0		0.640879	0.303621	Q9Y4B6;B3KN11	Q9Y4B6	Protein VPRBP	VPRBP	sp|Q9Y4B6|DCAF1_HUMAN DDB1- and CUL4-associated factor 1 OS=Homo sapiens GN=DCAF1 PE=1 SV=3
23.0775	22.9706	23.0735	23.4046	23.3949	23.2253	Homo sapiens	83.281	216490000	120	5	7	6	6	4	5	0		1.3252	0.301058	Q0QEW2;G3V203;H0YHA7;A0A024QZD1;J3QQ67;Q07020;F8VYV2;B4DDY5;A0A075B7A0;F8VUA6	Q0QEW2;G3V203;H0YHA7;A0A024QZD1;J3QQ67;Q07020;F8VYV2;B4DDY5;A0A075B7A0;F8VUA6	60S ribosomal protein L18	RPL18	tr|Q0QEW2|Q0QEW2_HUMAN Ribosomal protein L18 (Fragment) OS=Homo sapiens GN=RPL18 PE=2 SV=1;tr|G3V203|G3V203_HUMAN 60S ribosomal protein L18 OS=Homo sapiens GN=RPL18 PE=1 SV=1;tr|H0YHA7|H0YHA7_HUMAN 60S ribosomal protein L18 (Fragment) OS=Homo sapiens GN=RP
23.2724	23.2881	23.2852	23.53	23.712	23.503	Homo sapiens	81.463	327770000	143	13	12	12	10	10	11	0		1.34727	0.299771	O94905;E5RHW4;E5RJ09	O94905;E5RHW4	Erlin-2	ERLIN2	sp|O94905|ERLN2_HUMAN Erlin-2 OS=Homo sapiens GN=ERLIN2 PE=1 SV=1;tr|E5RHW4|E5RHW4_HUMAN Erlin-2 (Fragment) OS=Homo sapiens GN=ERLIN2 PE=1 SV=1
19.9763	19.7789	19.7906	19.9153	20.0454	20.4729	Homo sapiens	8.8416	25505000	28	1	1	2	1	2	1	0		0.615808	0.295888	G9I2K8;C7FDR3	G9I2K8;C7FDR3		HLA-B	tr|G9I2K8|G9I2K8_HUMAN MHC Class I antigen (Fragment) OS=Homo sapiens GN=HLA-B PE=3 SV=1;tr|C7FDR3|C7FDR3_HUMAN MHC class I antigen (Fragment) OS=Homo sapiens GN=HLA-B PE=3 SV=1
18.792	17.1104	17.5991	16.6006	18.9022	18.8862	Homo sapiens	2.2181	6481100	13	1	0	0	0	1	1	0.00057405		0.109737	0.295837	Q53Y03;O43402;M0R1B0	Q53Y03;O43402;M0R1B0	ER membrane protein complex subunit 8	COX4NB;EMC8	tr|Q53Y03|Q53Y03_HUMAN COX4 neighbor, isoform CRA_a OS=Homo sapiens GN=COX4NB PE=1 SV=1;sp|O43402|EMC8_HUMAN ER membrane protein complex subunit 8 OS=Homo sapiens GN=EMC8 PE=1 SV=1;tr|M0R1B0|M0R1B0_HUMAN ER membrane protein complex subunit 8 (Fragment) OS=
17.2559	16.7066	17.3155	18.1919	17.4831	16.4893	Homo sapiens	13.932	2868000	9	1	1	1	1	1	0	0		0.198231	0.295461	Q05CW7;A0A087WV29;Q9H0A0	Q05CW7;A0A087WV29;Q9H0A0	N-acetyltransferase 10	NAT10	tr|Q05CW7|Q05CW7_HUMAN NAT10 protein (Fragment) OS=Homo sapiens GN=NAT10 PE=2 SV=1;tr|A0A087WV29|A0A087WV29_HUMAN RNA cytidine acetyltransferase OS=Homo sapiens GN=NAT10 PE=1 SV=1;sp|Q9H0A0|NAT10_HUMAN RNA cytidine acetyltransferase OS=Homo sapiens GN=NAT1
22.9566	23.1437	23.2737	23.2624	23.391	23.6032	Homo sapiens	103.84	334410000	186	9	7	8	7	8	5	0		0.790676	0.294221	A0A024R6I3;Q53GF9;P49755;B4DZH3;B4DL12;G3V2K7	A0A024R6I3;Q53GF9;P49755;B4DZH3;B4DL12	Transmembrane emp24 domain-containing protein 10	TMED10	tr|A0A024R6I3|A0A024R6I3_HUMAN Testicular tissue protein Li 206 OS=Homo sapiens GN=TMED10 PE=2 SV=1;tr|Q53GF9|Q53GF9_HUMAN Full-length cDNA 5-PRIME end of clone CS0DF013YM24 of Fetal brain of Homo sapiens (Human) variant (Fragment) OS=Homo sapiens PE=2 SV=
20.4026	20.2135	20.3914	20.6799	20.6157	20.5921	Homo sapiens	39.142	36908000	38	4	3	4	4	5	1	0		1.31957	0.293388	B2R7W0;P13995;B9A062;B4DY35;B8ZZU9	B2R7W0;P13995;B9A062;B4DY35	Bifunctional methylenetetrahydrofolate dehydrogenase/cyclohydrolase, mitochondrial;NAD-dependent methylenetetrahydrofolate dehydrogenase;Methenyltetrahydrofolate cyclohydrolase	MTHFD2	tr|B2R7W0|B2R7W0_HUMAN cDNA, FLJ93628, Homo sapiens methylene tetrahydrofolate dehydrogenase (NAD+dependent), methenyltetrahydrofolate cyclohydrolase (MTHFD2),nuclear gene encoding mitochondrial protein, mRNA OS=Homo sapiens PE=1 SV=1;sp|P13995|MTDC_HUMAN
20.1881	19.8329	19.8365	20.0109	20.5155	20.2091	Homo sapiens	23.334	25028000	27	4	4	4	6	5	4	0		0.584667	0.292655	P21757;B4DDJ5;E5RFI4;E5RFW8;B4DE05;H0YBY2	P21757;B4DDJ5	Macrophage scavenger receptor types I and II	MSR1	sp|P21757|MSRE_HUMAN Macrophage scavenger receptor types I and II OS=Homo sapiens GN=MSR1 PE=1 SV=1;tr|B4DDJ5|B4DDJ5_HUMAN Macrophage scavenger receptor types I and II OS=Homo sapiens GN=MSR1 PE=1 SV=1
18.098	18.5087	18.7882	18.6964	18.6479	18.9274	Homo sapiens	67.164	11717000	20	1	2	2	2	2	1	0		0.505436	0.292283	Q8N2K0;I3L380;I3L294;I3L440;Q5T712;I3L1V0	Q8N2K0;I3L380;I3L294	Monoacylglycerol lipase ABHD12	ABHD12	sp|Q8N2K0|ABD12_HUMAN Monoacylglycerol lipase ABHD12 OS=Homo sapiens GN=ABHD12 PE=1 SV=2;tr|I3L380|I3L380_HUMAN Monoacylglycerol lipase ABHD12 OS=Homo sapiens GN=ABHD12 PE=1 SV=1;tr|I3L294|I3L294_HUMAN Monoacylglycerol lipase ABHD12 (Fragment) OS=Homo sapi
16.3404	15.8112	16.6878	16.7335	15.8896	17.0891	Homo sapiens	1.4991	1046500	1	0	0	0	0	0	0	0.0096791		0.240728	0.290966	E7EM53;A0A087WZ37;E7EMG0;A2A3E8;A2A3E6;A2A3E7;A2A3D8;A0A087X250;Q96QU1	E7EM53;A0A087WZ37;E7EMG0;A2A3E8;A2A3E6;A2A3E7;A2A3D8;A0A087X250;Q96QU1	Protocadherin-15	PCDH15	tr|E7EM53|E7EM53_HUMAN Protocadherin-15 OS=Homo sapiens GN=PCDH15 PE=1 SV=2;tr|A0A087WZ37|A0A087WZ37_HUMAN Protocadherin-15 OS=Homo sapiens GN=PCDH15 PE=1 SV=1;tr|E7EMG0|E7EMG0_HUMAN Protocadherin-15 OS=Homo sapiens GN=PCDH15 PE=1 SV=1;tr|A2A3E8|A2A3E8_HUM
16.9045	16.7792	16.3992	17.6134	16.7323	16.6084	Homo sapiens	2.7813	940920	3	2	1	0	0	1	1	0		0.305351	0.290384	A8K940;Q66K74;M0R1M7;M0QXQ9;M0R1J2;M0QY41	A8K940;Q66K74;M0R1M7	Microtubule-associated protein 1S;MAP1S heavy chain;MAP1S light chain	MAP1S	tr|A8K940|A8K940_HUMAN cDNA FLJ77630, highly similar to Homo sapiens BPY2 interacting protein 1, mRNA OS=Homo sapiens PE=1 SV=1;sp|Q66K74|MAP1S_HUMAN Microtubule-associated protein 1S OS=Homo sapiens GN=MAP1S PE=1 SV=2;tr|M0R1M7|M0R1M7_HUMAN Microtubule-as
21.2013	21.3198	21.5574	21.696	21.5588	21.6934	Homo sapiens	168.43	54464000	53	5	4	5	3	3	3	0		0.898934	0.289909	Q59GY3;V9HVZ0;A8K588;Q13247;A0A0D9SEM4;Q53F45;Q59EF5;A8K644;Q08170;B4DJK0;B5BU15;B4DUA4;B4DEM8;A0A024R6D8;Q59EK7;Q13243	Q59GY3;V9HVZ0;A8K588;Q13247	Serine/arginine-rich splicing factor 6	HEL-S-91;SRSF6	tr|Q59GY3|Q59GY3_HUMAN Arginine/serine-rich splicing factor 6 variant (Fragment) OS=Homo sapiens PE=2 SV=1;tr|V9HVZ0|V9HVZ0_HUMAN Epididymis secretory protein Li 91 OS=Homo sapiens GN=HEL-S-91 PE=2 SV=1;tr|A8K588|A8K588_HUMAN cDNA FLJ76823, highly similar
23.1656	23.2855	23.1715	23.5069	23.4289	23.5562	Homo sapiens	176.61	383450000	179	7	6	5	5	6	6	0		1.48439	0.289841	Q5RKT7;B2RDW1;P62979;Q8WYN9	Q5RKT7;B2RDW1;P62979;Q8WYN9	Ubiquitin-40S ribosomal protein S27a;Ubiquitin;40S ribosomal protein S27a	RPS27A;HEL112	tr|Q5RKT7|Q5RKT7_HUMAN Ribosomal protein S27a OS=Homo sapiens GN=RPS27A PE=1 SV=1;tr|B2RDW1|B2RDW1_HUMAN Epididymis luminal protein 112 OS=Homo sapiens GN=RPS27A PE=2 SV=1;sp|P62979|RS27A_HUMAN Ubiquitin-40S ribosomal protein S27a OS=Homo sapiens GN=RPS27A
19.6204	19.5547	19.5692	19.7547	19.9235	19.9342	Homo sapiens	2.0767	23023000	11	2	2	2	3	1	1	0.00056243		1.37411	0.289338	H0YNG3;Q6IAM7;A0A024RC78;P67812;H0YNX5;H0YNA5;Q7Z4Z6;H0YKT4	H0YNG3;Q6IAM7;A0A024RC78;P67812;H0YNX5;H0YNA5;Q7Z4Z6	Signal peptidase complex catalytic subunit SEC11;Signal peptidase complex catalytic subunit SEC11A;Signal peptidase I	SEC11A;SPC18;SEC11L1	tr|H0YNG3|H0YNG3_HUMAN Signal peptidase complex catalytic subunit SEC11 OS=Homo sapiens GN=SEC11A PE=1 SV=1;tr|Q6IAM7|Q6IAM7_HUMAN Signal peptidase complex catalytic subunit SEC11 OS=Homo sapiens GN=SPC18 PE=2 SV=1;tr|A0A024RC78|A0A024RC78_HUMAN Signal pep
16.2995	17.0513	16.5218	17.0297	17.5315	16.1793	Homo sapiens	65.624	1217000	1	0	0	0	0	0	0	0		0.230124	0.28927	A0A183	A0A183	Late cornified envelope protein 6A	LCE6A	sp|A0A183|LCE6A_HUMAN Late cornified envelope protein 6A OS=Homo sapiens GN=LCE6A PE=3 SV=1
15.9166	16.1367	16.4223	16.031	15.9041	17.4041	Homo sapiens	1.5712	1133300	1	0	0	0	0	0	0	0.0082559		0.204631	0.287872	C9J4T6;A0A024RDA5;P10145	C9J4T6;A0A024RDA5;P10145	C-X-C motif chemokine;Interleukin-8;MDNCF-a;Interleukin-8;IL-8(5-77);IL-8(6-77);IL-8(7-77);IL-8(8-77);IL-8(9-77)	CXCL8;IL8	tr|C9J4T6|C9J4T6_HUMAN Multifunctional fusion protein OS=Homo sapiens GN=CXCL8 PE=1 SV=1;tr|A0A024RDA5|A0A024RDA5_HUMAN Multifunctional fusion protein OS=Homo sapiens GN=IL8 PE=3 SV=1;sp|P10145|IL8_HUMAN Interleukin-8 OS=Homo sapiens GN=CXCL8 PE=1 SV=1
18.9742	18.9855	18.2404	19.3097	19.1092	18.6403	Homo sapiens	11.667	12528000	14	3	2	2	2	2	1	0		0.336379	0.286393	A0A024RB32;A0A087WYT3;B3KUY2;Q15185;B4DDC6	A0A024RB32;A0A087WYT3;B3KUY2;Q15185	Prostaglandin E synthase 3	PTGES3	tr|A0A024RB32|A0A024RB32_HUMAN Prostaglandin E synthase 3 (Cytosolic), isoform CRA_a OS=Homo sapiens GN=PTGES3 PE=4 SV=1;tr|A0A087WYT3|A0A087WYT3_HUMAN Prostaglandin E synthase 3 OS=Homo sapiens GN=PTGES3 PE=1 SV=1;tr|B3KUY2|B3KUY2_HUMAN Prostaglandin E sy
20.0417	19.8957	19.7424	20.0721	20.2169	20.2496	Homo sapiens	10.984	35735000	24	3	4	4	2	4	3	0		0.969445	0.286271	P82673;H0YG82	P82673	28S ribosomal protein S35, mitochondrial	MRPS35	sp|P82673|RT35_HUMAN 28S ribosomal protein S35, mitochondrial OS=Homo sapiens GN=MRPS35 PE=1 SV=1
18.351	18.4012	18.3307	18.6977	18.7516	18.4891	Homo sapiens	16.907	10947000	27	3	2	2	2	1	2	0		1.126	0.285219	A0A024R534;O94776;Q86TR6;Q53RX8;E9PCS8;Q59FW1;H0Y4T7;E7EQY4;D6W5A2;E7EV10;A0A024R6P5;E7ESY4;Q9BTC8;Q13330	A0A024R534;O94776	Metastasis-associated protein MTA2	MTA2	tr|A0A024R534|A0A024R534_HUMAN Metastasis associated 1 family, member 2, isoform CRA_a OS=Homo sapiens GN=MTA2 PE=4 SV=1;sp|O94776|MTA2_HUMAN Metastasis-associated protein MTA2 OS=Homo sapiens GN=MTA2 PE=1 SV=1
16.9211	15.9486	16.5332	16.2225	16.9028	17.1331	Homo sapiens	11.865	6650400	6	0	0	0	0	0	0	0		0.264639	0.285157	Q5K684	Q5K684		SERPINB3	tr|Q5K684|Q5K684_HUMAN SCCA1/SCCA2 fusion protein OS=Homo sapiens PE=2 SV=1
20.0031	19.9708	19.8437	20.2738	20.0697	20.3208	Homo sapiens	9.4567	38992000	41	3	3	3	4	1	1	0		1.04408	0.282227	Q5T653;A0A024RD44;C9IY40;B4DVE2;C9JZW2;C9JZG7	Q5T653;A0A024RD44;C9IY40	39S ribosomal protein L2, mitochondrial	MRPL2	sp|Q5T653|RM02_HUMAN 39S ribosomal protein L2, mitochondrial OS=Homo sapiens GN=MRPL2 PE=1 SV=2;tr|A0A024RD44|A0A024RD44_HUMAN Mitochondrial ribosomal protein L2, isoform CRA_a OS=Homo sapiens GN=MRPL2 PE=4 SV=1;tr|C9IY40|C9IY40_HUMAN 39S ribosomal protein
16.2599	16.2481	16.5443	15.717	18.3687	15.8082	Homo sapiens	11.388	21329000	9	0	0	0	0	1	0	0		0.108584	0.280533	A0A1B0GVI3	A0A1B0GVI3			tr|A0A1B0GVI3|A0A1B0GVI3_HUMAN Keratin, type I cytoskeletal 10 (Fragment) OS=Homo sapiens GN=KRT10 PE=1 SV=1
22.6395	22.5466	22.5227	23.2172	22.7331	22.5996	Homo sapiens	124.45	172320000	117	8	8	8	10	10	7	0		0.553061	0.280297	Q96AG4;I3L223	Q96AG4	Leucine-rich repeat-containing protein 59	LRRC59	sp|Q96AG4|LRC59_HUMAN Leucine-rich repeat-containing protein 59 OS=Homo sapiens GN=LRRC59 PE=1 SV=1
23.9184	23.8862	23.7752	24.1126	24.2181	24.0884	Homo sapiens	144.53	442780000	233	17	20	19	17	20	11	0		1.38105	0.279742	B3KTP9;A0A024R4A0;P19338;B3KM80;Q6ZS99;H7BY16;Q9BQ02;C9JYW2;C9JLB1;C9J1H7;C9JWL1	B3KTP9;A0A024R4A0;P19338;B3KM80;Q6ZS99;H7BY16;Q9BQ02	Nucleolin	NCL	tr|B3KTP9|B3KTP9_HUMAN cDNA FLJ38578 fis, clone HCHON2007674, highly similar to NUCLEOLIN OS=Homo sapiens PE=2 SV=1;tr|A0A024R4A0|A0A024R4A0_HUMAN Nucleolin, isoform CRA_b OS=Homo sapiens GN=NCL PE=4 SV=1;sp|P19338|NUCL_HUMAN Nucleolin OS=Homo sapiens GN=N
20.1281	20.3134	19.5692	20.2177	20.127	20.503	Homo sapiens	20.177	33506000	32	4	4	5	6	4	4	0		0.418442	0.279041	B2R6E5;A8K3B4;Q59ED7;P16435;Q63HL4;H0Y4R2;B4DJI8;E7EMD0;B4DDH3;B4DKM8;B4E305;E7EWU0;C9JU80	B2R6E5;A8K3B4;Q59ED7;P16435;Q63HL4;H0Y4R2;B4DJI8	NADPH--cytochrome P450 reductase	POR;DKFZp686G04235	tr|B2R6E5|B2R6E5_HUMAN NADPH--cytochrome P450 reductase OS=Homo sapiens GN=POR PE=2 SV=1;tr|A8K3B4|A8K3B4_HUMAN NADPH--cytochrome P450 reductase OS=Homo sapiens GN=POR PE=2 SV=1;tr|Q59ED7|Q59ED7_HUMAN Uncharacterized protein (Fragment) OS=Homo sapiens PE=2
18.8023	18.3422	18.8836	19.1291	19.0216	18.7107	Homo sapiens	7.4112	13661000	30	3	4	3	4	2	3	0		0.498682	0.277728	A0A087WVM4;B7ZM99;Q6UB35;B2RD24;H0Y327;Q4VXM0;Q5JYA8;Q5JYA3	A0A087WVM4;B7ZM99;Q6UB35;B2RD24	Monofunctional C1-tetrahydrofolate synthase, mitochondrial	MTHFD1L	tr|A0A087WVM4|A0A087WVM4_HUMAN Monofunctional C1-tetrahydrofolate synthase, mitochondrial OS=Homo sapiens GN=MTHFD1L PE=1 SV=1;tr|B7ZM99|B7ZM99_HUMAN MTHFD1L protein OS=Homo sapiens GN=MTHFD1L PE=1 SV=1;sp|Q6UB35|C1TM_HUMAN Monofunctional C1-tetrahydrofola
21.4317	21.2898	21.174	21.6981	21.4912	21.534	Homo sapiens	83.064	66913000	60	1	4	4	4	4	4	0		0.975821	0.275932	D3DRP5;Q9H4G4;Q5VZR0;B4DQC5;A0A088AWP7;A0A087WUM5	D3DRP5;Q9H4G4;Q5VZR0;B4DQC5	Golgi-associated plant pathogenesis-related protein 1	C9orf19;GLIPR2	tr|D3DRP5|D3DRP5_HUMAN Chromosome 9 open reading frame 19, isoform CRA_a (Fragment) OS=Homo sapiens GN=C9orf19 PE=4 SV=1;sp|Q9H4G4|GAPR1_HUMAN Golgi-associated plant pathogenesis-related protein 1 OS=Homo sapiens GN=GLIPR2 PE=1 SV=3;tr|Q5VZR0|Q5VZR0_HUMAN
18.6602	18.2693	16.9289	19.1647	16.1314	19.3861	Homo sapiens	17.685	11923000	22	1	2	1	2	0	1	0		0.0773797	0.27454	Q96EL3	Q96EL3	39S ribosomal protein L53, mitochondrial	MRPL53	sp|Q96EL3|RM53_HUMAN 39S ribosomal protein L53, mitochondrial OS=Homo sapiens GN=MRPL53 PE=1 SV=1
20.0672	19.5598	20.0773	20.0126	20.1159	20.393	Homo sapiens	152.72	30764000	49	1	3	4	4	2	4	0		0.50099	0.272401	O00461;F8W785	O00461;F8W785	Golgi integral membrane protein 4	GOLIM4	sp|O00461|GOLI4_HUMAN Golgi integral membrane protein 4 OS=Homo sapiens GN=GOLIM4 PE=1 SV=1;tr|F8W785|F8W785_HUMAN Golgi integral membrane protein 4 OS=Homo sapiens GN=GOLIM4 PE=1 SV=1
17.2803	17.0738	16.0322	16.7287	17.234	17.2407	Homo sapiens	19.003	1831300	9	1	1	0	1	0	0	0		0.233085	0.272373	Q8NDC0	Q8NDC0	MAPK-interacting and spindle-stabilizing protein-like	MAPK1IP1L	sp|Q8NDC0|MISSL_HUMAN MAPK-interacting and spindle-stabilizing protein-like OS=Homo sapiens GN=MAPK1IP1L PE=1 SV=4
16.3693	16.8841	17.1378	17.0975	17.7089	16.3982	Homo sapiens	54.257	3097600	13	0	0	0	0	0	0	0		0.220913	0.271141	X6R3N0;Q5K4L6	X6R3N0;Q5K4L6	Long-chain fatty acid transport protein 3	SLC27A3	tr|X6R3N0|X6R3N0_HUMAN Long-chain fatty acid transport protein 3 OS=Homo sapiens GN=SLC27A3 PE=1 SV=1;sp|Q5K4L6|S27A3_HUMAN Long-chain fatty acid transport protein 3 OS=Homo sapiens GN=SLC27A3 PE=2 SV=3
18.9881	18.5243	19.3129	19.641	18.9606	19.0368	Homo sapiens	51.929	14462000	34	4	3	3	1	2	1	0		0.319434	0.270989	P33897;Q6TGM1;Q6TGM0;Q6TGM2	P33897;Q6TGM1;Q6TGM0	ATP-binding cassette sub-family D member 1	ABCD1;ALD	sp|P33897|ABCD1_HUMAN ATP-binding cassette sub-family D member 1 OS=Homo sapiens GN=ABCD1 PE=1 SV=2;tr|Q6TGM1|Q6TGM1_HUMAN Mutant adrenoleukodystrophy protein (Fragment) OS=Homo sapiens GN=ALD PE=2 SV=1;tr|Q6TGM0|Q6TGM0_HUMAN Mutant adrenoleukodystrophy pr
17.2777	16.027	16.6056	16.9527	16.9591	16.8103	Homo sapiens	1.4994	884940	2	0	0	0	0	0	0	0.009684		0.271341	0.270563	C9JL93;F8WE70;B7ZKV6;B7Z447;A0A0A0MQW3;Q9UIV8	C9JL93;F8WE70;B7ZKV6;B7Z447;A0A0A0MQW3;Q9UIV8	Serpin B13	SERPINB13	tr|C9JL93|C9JL93_HUMAN Serpin B13 (Fragment) OS=Homo sapiens GN=SERPINB13 PE=1 SV=1;tr|F8WE70|F8WE70_HUMAN Serpin B13 OS=Homo sapiens GN=SERPINB13 PE=1 SV=1;tr|B7ZKV6|B7ZKV6_HUMAN SERPINB13 protein OS=Homo sapiens GN=SERPINB13 PE=2 SV=1;tr|B7Z447|B7Z447_HU
16.6712	16.4515	16.817	16.3892	17.134	17.226	Homo sapiens	1.5638	782320	2	0	0	0	0	0	0	0.0087584		0.352333	0.269816	H0YBL3;A5YM41;O43312	H0YBL3;A5YM41;O43312	Metastasis suppressor protein 1	MTSS1	tr|H0YBL3|H0YBL3_HUMAN Metastasis suppressor protein 1 (Fragment) OS=Homo sapiens GN=MTSS1 PE=1 SV=1;tr|A5YM41|A5YM41_HUMAN MTSS1 protein OS=Homo sapiens GN=MTSS1 PE=2 SV=1;sp|O43312|MTSS1_HUMAN Metastasis suppressor protein 1 OS=Homo sapiens GN=MTSS1 PE=1
17.0516	16.8752	17.224	17.1144	17.1365	17.7069	Homo sapiens	12.045	674590	4	1	0	0	0	0	0	0		0.464087	0.268981	A8K5M4;Q13177;H0YCG5;B7Z302;E9PM17;B7Z3K0;B3KNX7;Q9Y6B5;A0A024R5P0;A8KAN3;Q13153	A8K5M4;Q13177;H0YCG5;B7Z302;E9PM17;B7Z3K0;B3KNX7;Q9Y6B5;A0A024R5P0;A8KAN3;Q13153	Non-specific serine/threonine protein kinase;Serine/threonine-protein kinase PAK 2;PAK-2p27;PAK-2p34;Serine/threonine-protein kinase PAK 1	PAK2;PAK1	tr|A8K5M4|A8K5M4_HUMAN cDNA FLJ75088, highly similar to Homo sapiens p21 (CDKN1A)-activated kinase 2 (PAK2), mRNA OS=Homo sapiens PE=2 SV=1;sp|Q13177|PAK2_HUMAN Serine/threonine-protein kinase PAK 2 OS=Homo sapiens GN=PAK2 PE=1 SV=3;tr|H0YCG5|H0YCG5_HUMAN
19.1233	19.9051	19.82	19.7343	19.9085	20.007	Homo sapiens	4.482	19380000	13	4	4	4	3	2	3	0		0.384565	0.267125	B4E0N6;Q969X5	B4E0N6;Q969X5	Endoplasmic reticulum-Golgi intermediate compartment protein 1	ERGIC1	tr|B4E0N6|B4E0N6_HUMAN cDNA FLJ56280, highly similar to Endoplasmic reticulum-Golgi intermediate compartment protein 1 OS=Homo sapiens PE=2 SV=1;sp|Q969X5|ERGI1_HUMAN Endoplasmic reticulum-Golgi intermediate compartment protein 1 OS=Homo sapiens GN=ERGIC1
16.1723	16.7976	17.6145	16.5663	17.6795	17.1357	Homo sapiens	12.62	2409800	11	2	0	2	1	1	1	0		0.177729	0.265686	B7ZAM6;B4DW70;B4DQC4;B7ZAL4;B4DQ63;B4E3W8;A8MVU1;P14598;A6NI72	B7ZAM6;B4DW70;B4DQC4;B7ZAL4;B4DQ63;B4E3W8;A8MVU1;P14598;A6NI72	Putative neutrophil cytosol factor 1C;Neutrophil cytosol factor 1;Putative neutrophil cytosol factor 1B	NCF1C;NCF1;NCF1B	tr|B7ZAM6|B7ZAM6_HUMAN cDNA, FLJ79240, moderately similar to Neutrophil cytosol factor 1 OS=Homo sapiens PE=2 SV=1;tr|B4DW70|B4DW70_HUMAN cDNA FLJ54892, moderately similar to Neutrophil cytosol factor 1 OS=Homo sapiens PE=2 SV=1;tr|B4DQC4|B4DQC4_HUMAN cDNA
17.4989	15.1884	17.6654	17.2691	17.2747	16.6048	Toxoplasma gondii	1.5772	2381900	1	0	0	0	0	0	0	0.008273		0.108206	0.265319	B9QHC7	B9QHC7			tr|B9QHC7|B9QHC7_TOXGV Putative transmembrane protein OS=Toxoplasma gondii (strain ATCC 50861 / VEG) OX=432359 GN=BN1205_052740 PE=4 SV=1
22.9906	22.6222	22.5439	22.975	23.0666	22.9087	Homo sapiens	138.69	239280000	187	13	14	12	15	13	7	0		0.677928	0.264535	A0A024RB17;A0A024RB16;Q9BSJ8;B3KY56;B3KMV5;F8VZB1	A0A024RB17;A0A024RB16;Q9BSJ8;B3KY56;B3KMV5	Extended synaptotagmin-1	FAM62A;ESYT1	tr|A0A024RB17|A0A024RB17_HUMAN Family with sequence similarity 62 (C2 domain containing), member A, isoform CRA_b OS=Homo sapiens GN=FAM62A PE=4 SV=1;tr|A0A024RB16|A0A024RB16_HUMAN Family with sequence similarity 62 (C2 domain containing), member A, isofor
17.0722	17.3716	15.5864	18.013	16.9055	15.8867	Homo sapiens	4.1622	5209200	5	2	2	1	2	1	1	0		0.105694	0.258322	Q5QP19;Q53FP3;B2R5S3;Q9Y697;F2Z2E7;B4DNL7;F8WER8;A2A2M1;H7C0I5;F8WB23;B4DXH0;H0YGN5;B4DHP7;Q8WV90	Q5QP19;Q53FP3;B2R5S3;Q9Y697;F2Z2E7;B4DNL7	Cysteine desulfurase, mitochondrial	NFS1	tr|Q5QP19|Q5QP19_HUMAN NFS1 nitrogen fixation 1 (S. cerevisiae), isoform CRA_b OS=Homo sapiens GN=NFS1 PE=2 SV=1;tr|Q53FP3|Q53FP3_HUMAN NFS1 nitrogen fixation 1 isoform a variant (Fragment) OS=Homo sapiens PE=2 SV=1;tr|B2R5S3|B2R5S3_HUMAN cDNA, FLJ92597, h
21.3663	21.0137	21.4625	21.667	21.3772	21.5722	Homo sapiens	103.79	74005000	94	7	6	7	7	9	6	0		0.601915	0.257944	Q96A33;J3QR89;A0A087WYW6	Q96A33	Coiled-coil domain-containing protein 47	CCDC47	sp|Q96A33|CCD47_HUMAN Coiled-coil domain-containing protein 47 OS=Homo sapiens GN=CCDC47 PE=1 SV=1
23.9986	23.8255	24.1546	24.3399	24.2677	24.1436	Homo sapiens	254.37	1515600000	110	4	3	3	2	2	3	0		0.83522	0.257507	Q0D2M2;B2R4S9;A8K9J7;A0A024RCL8;A0A024RCJ9;A0A024QZZ7;I6L9F7;U3KQK0;B4DR52;Q99880;Q99879;Q99877;Q93079;Q5QNW6;P62807;P58876;P57053;O60814;Q96A08;L0R4T3	Q0D2M2;B2R4S9;A8K9J7;A0A024RCL8;A0A024RCJ9;A0A024QZZ7;I6L9F7;U3KQK0;B4DR52;Q99880;Q99879;Q99877;Q93079;Q5QNW6;P62807;P58876;P57053;O60814	Histone H2B;Histone H2B type 1-L;Histone H2B type 1-M;Histone H2B type 1-N;Histone H2B type 1-H;Histone H2B type 2-F;Histone H2B type 1-C/E/F/G/I;Histone H2B type 1-D;Histone H2B type F-S;Histone H2B type 1-K	HIST1H2BC;HIST1H2BI;HIST1H2BK;HIST1H2BN;HIST1H2BD;HIST1H2BM;HIST1H2BL;HIST1H2BH;HIST2H2BF;H2BFS	tr|Q0D2M2|Q0D2M2_HUMAN HIST1H2BC protein OS=Homo sapiens GN=HIST1H2BC PE=2 SV=1;tr|B2R4S9|B2R4S9_HUMAN Histone H2B OS=Homo sapiens GN=HIST1H2BC PE=2 SV=1;tr|A8K9J7|A8K9J7_HUMAN Histone H2B OS=Homo sapiens PE=2 SV=1;tr|A0A024RCL8|A0A024RCL8_HUMAN Histone H2
15.6078	16.5844	17.8222	16.6597	16.6797	17.4423	Homo sapiens	6.0729	1091400	7	0	1	1	0	1	0	0		0.1269	0.255803	G3V4Z4;Q53H94;A0A024R6G4;Q02252	G3V4Z4;Q53H94;A0A024R6G4;Q02252	Methylmalonate-semialdehyde dehydrogenase [acylating], mitochondrial	ALDH6A1	tr|G3V4Z4|G3V4Z4_HUMAN Methylmalonate-semialdehyde dehydrogenase [acylating], mitochondrial OS=Homo sapiens GN=ALDH6A1 PE=1 SV=1;tr|Q53H94|Q53H94_HUMAN Aldehyde dehydrogenase 6A1 variant (Fragment) OS=Homo sapiens PE=2 SV=1;tr|A0A024R6G4|A0A024R6G4_HUMAN A
23.3119	23.3627	23.4884	23.5253	23.6233	23.7812	Homo sapiens	114.72	288250000	159	9	13	10	12	11	8	0		0.970225	0.255623	P39023;Q8TBW1;Q96QL0;B3KS36;Q9NY85;G5E9G0;Q49AJ9;B5MCW2;Q9BT63;H7C422;H7C3M2;B4DN06;F8WCR1;B2R7Y3;Q92901	P39023;Q8TBW1;Q96QL0;B3KS36;Q9NY85;G5E9G0;Q49AJ9;B5MCW2;Q9BT63;H7C422	60S ribosomal protein L3	RPL3;rpl3	sp|P39023|RL3_HUMAN 60S ribosomal protein L3 OS=Homo sapiens GN=RPL3 PE=1 SV=2;tr|Q8TBW1|Q8TBW1_HUMAN Uncharacterized protein (Fragment) OS=Homo sapiens PE=2 SV=1;tr|Q96QL0|Q96QL0_HUMAN Ribosomal protein L3 OS=Homo sapiens GN=RPL3 PE=2 SV=1;tr|B3KS36|B3KS3
16.4807	17.0238	17.1443	16.8165	17.1988	17.3986	Homo sapiens	2.2012	3680900	15	1	1	1	1	1	1	0.00057372		0.357569	0.255072	F8WF50;F8WDC7;C9JXM3;Q5HYI8	F8WF50;F8WDC7;C9JXM3;Q5HYI8	Rab-like protein 3	RABL3	tr|F8WF50|F8WF50_HUMAN Rab-like protein 3 OS=Homo sapiens GN=RABL3 PE=1 SV=1;tr|F8WDC7|F8WDC7_HUMAN Rab-like protein 3 OS=Homo sapiens GN=RABL3 PE=1 SV=1;tr|C9JXM3|C9JXM3_HUMAN Rab-like protein 3 OS=Homo sapiens GN=RABL3 PE=1 SV=1;sp|Q5HYI8|RABL3_HUMAN Rab
16.4844	15.7295	17.3067	16.4286	16.8709	16.9788	Homo sapiens	2.4707	1213400	3	0	0	1	0	0	1	0.00059207		0.183865	0.252534	A0A024R861;O00743;A0A0S2Z482;Q5T1S7	A0A024R861;O00743;A0A0S2Z482;Q5T1S7	Serine/threonine-protein phosphatase;Serine/threonine-protein phosphatase 6 catalytic subunit;Serine/threonine-protein phosphatase 6 catalytic subunit, N-terminally processed	PPP6C	tr|A0A024R861|A0A024R861_HUMAN Serine/threonine-protein phosphatase OS=Homo sapiens GN=PPP6C PE=2 SV=1;sp|O00743|PPP6_HUMAN Serine/threonine-protein phosphatase 6 catalytic subunit OS=Homo sapiens GN=PPP6C PE=1 SV=1;tr|A0A0S2Z482|A0A0S2Z482_HUMAN Protein p
19.9895	19.4986	20.2591	20.2678	20.164	20.0634	Homo sapiens	9.3544	30821000	33	2	2	2	2	3	3	0		0.406528	0.249317	B4DH58;A0A087WU53;Q9H0U3;A8MUP5;Q96SP2	B4DH58;A0A087WU53;Q9H0U3;A8MUP5;Q96SP2	Magnesium transporter protein 1	MAGT1	tr|B4DH58|B4DH58_HUMAN cDNA FLJ56344, highly similar to Implantation-associated protein OS=Homo sapiens PE=2 SV=1;tr|A0A087WU53|A0A087WU53_HUMAN Magnesium transporter protein 1 OS=Homo sapiens GN=MAGT1 PE=1 SV=1;sp|Q9H0U3|MAGT1_HUMAN Magnesium transporter
19.4354	19.3987	19.3092	19.4622	19.8075	19.6177	Homo sapiens	21.069	17176000	48	5	4	4	3	1	2	0		0.836849	0.248044	H3BS72;Q9P035;H3BPZ1;H3BMZ1;H3BRL8	H3BS72;Q9P035;H3BPZ1	Very-long-chain (3R)-3-hydroxyacyl-CoA dehydratase 3	HACD3	tr|H3BS72|H3BS72_HUMAN Very-long-chain (3R)-3-hydroxyacyl-CoA dehydratase OS=Homo sapiens GN=HACD3 PE=1 SV=1;sp|Q9P035|HACD3_HUMAN Very-long-chain (3R)-3-hydroxyacyl-CoA dehydratase 3 OS=Homo sapiens GN=HACD3 PE=1 SV=2;tr|H3BPZ1|H3BPZ1_HUMAN Very-long-chai
17.17	16.2534	16.0695	15.9259	18.0174	16.284	Homo sapiens	71.175	31255000	26	0	0	0	1	1	0	0		0.113913	0.244797	Q9NZT1;Q53H37	Q9NZT1;Q53H37	Calmodulin-like protein 5	CALML5	sp|Q9NZT1|CALL5_HUMAN Calmodulin-like protein 5 OS=Homo sapiens GN=CALML5 PE=1 SV=2;tr|Q53H37|Q53H37_HUMAN Calmodulin-like skin protein variant (Fragment) OS=Homo sapiens PE=2 SV=1
16.8467	16.6948	16.9475	17.0251	17.3569	16.841	Homo sapiens	6.2768	3174300	10	2	1	1	1	1	0	0		0.549159	0.244637	Q9BW92;U3KQ50;B4DQF3;U3KQG0;Q5T5E9	Q9BW92;U3KQ50;B4DQF3;U3KQG0	Threonine--tRNA ligase, mitochondrial	TARS2	sp|Q9BW92|SYTM_HUMAN Threonine--tRNA ligase, mitochondrial OS=Homo sapiens GN=TARS2 PE=1 SV=1;tr|U3KQ50|U3KQ50_HUMAN Threonine--tRNA ligase, mitochondrial (Fragment) OS=Homo sapiens GN=TARS2 PE=1 SV=1;tr|B4DQF3|B4DQF3_HUMAN cDNA FLJ52892, highly similar to
16.4301	15.8299	16.4415	15.9622	17.2098	16.2587	Homo sapiens	19.266	928850	3	0	0	0	0	0	0	0		0.202954	0.243063	Q96FX8	Q96FX8	p53 apoptosis effector related to PMP-22	PERP	sp|Q96FX8|PERP_HUMAN p53 apoptosis effector related to PMP-22 OS=Homo sapiens GN=PERP PE=2 SV=1
18.5878	19.5537	18.6473	19.4839	19.1634	18.8644	Homo sapiens	81.052	15346000	29	1	1	2	1	1	1	0		0.242384	0.240969	A4D1V4;Q9BYC8	A4D1V4;Q9BYC8	39S ribosomal protein L32, mitochondrial	MRPL32	tr|A4D1V4|A4D1V4_HUMAN Mitochondrial ribosomal protein L32 OS=Homo sapiens GN=MRPL32 PE=2 SV=1;sp|Q9BYC8|RM32_HUMAN 39S ribosomal protein L32, mitochondrial OS=Homo sapiens GN=MRPL32 PE=1 SV=1
21.546	21.2623	21.6267	21.7781	21.7532	21.624	Homo sapiens	10.57	70190000	37	5	6	5	6	5	5	0		0.734625	0.240103	A0A024RCM3;Q13838;A0A0G2JJZ9;Q5STU3;F6WLT2;A0A140T9X3;B4DP52;A0A140T996;F6S4E6;A0A0A0MT12;F6TRA5;Q59G92;A0A140T9L4;A0A140T973;A0A140T9K1;A0A140T9X9;Q69YT6;H0Y400;B4DIJ6;F6UJC5;A0A140TA18;K7EN69;Q7KYK3;F6QYI9;A0A0G2JJL7;F6R6M7;B4DIZ8;A0A140T9K2;K7ENP6;A0A0G2JHN7;A0A140T9N3;K7EL56;K7EIL8;F6U6E2;F6S2B7;F6SXL5;B4DH55;H0YCC6;B4DF34	A0A024RCM3;Q13838;A0A0G2JJZ9;Q5STU3;F6WLT2;A0A140T9X3;B4DP52;A0A140T996;F6S4E6;A0A0A0MT12;F6TRA5;Q59G92	Spliceosome RNA helicase DDX39B	hCG_2005638;DDX39B	tr|A0A024RCM3|A0A024RCM3_HUMAN DDX39B OS=Homo sapiens GN=hCG_2005638 PE=4 SV=1;sp|Q13838|DX39B_HUMAN Spliceosome RNA helicase DDX39B OS=Homo sapiens GN=DDX39B PE=1 SV=1;tr|A0A0G2JJZ9|A0A0G2JJZ9_HUMAN Spliceosome RNA helicase DDX39B (Fragment) OS=Homo sapie
21.3925	21.568	21.5178	21.8849	21.5243	21.7871	Homo sapiens	90.665	89860000	110	11	11	8	11	11	11	0		0.736446	0.239341	Q16531;F5GY55;B7Z2A1;B4DSA8;B4DZP5;F5GWI0;F5H2L3;B7Z859;F5GYG8;F5GZY8	Q16531;F5GY55;B7Z2A1;B4DSA8;B4DZP5	DNA damage-binding protein 1	DDB1	sp|Q16531|DDB1_HUMAN DNA damage-binding protein 1 OS=Homo sapiens GN=DDB1 PE=1 SV=1;tr|F5GY55|F5GY55_HUMAN DNA damage-binding protein 1 OS=Homo sapiens GN=DDB1 PE=1 SV=1;tr|B7Z2A1|B7Z2A1_HUMAN cDNA FLJ56068, highly similar to DNA damage-binding protein 1 O
19.2013	19.1401	19.2241	20.2528	19.1046	18.9255	Homo sapiens	18.135	16603000	41	2	3	3	1	3	1	0		0.204865	0.239107	A0A024QYX7;B3KNZ4;B4DRU0;B4DVU3;B4E2Z6;B4DDN4;B4DVQ5;A1KYQ7;A0A024QYU9;Q99613;B5ME19	A0A024QYX7;B3KNZ4;B4DRU0;B4DVU3;B4E2Z6;B4DDN4;B4DVQ5;A1KYQ7;A0A024QYU9;Q99613;B5ME19	Eukaryotic translation initiation factor 3 subunit C;Eukaryotic translation initiation factor 3 subunit C-like protein	EIF3C;EIF3CL	tr|A0A024QYX7|A0A024QYX7_HUMAN Eukaryotic translation initiation factor 3 subunit C OS=Homo sapiens GN=EIF3S8 PE=3 SV=1;tr|B3KNZ4|B3KNZ4_HUMAN Eukaryotic translation initiation factor 3 subunit C OS=Homo sapiens GN=EIF3C PE=2 SV=1;tr|B4DRU0|B4DRU0_HUMAN Eu
18.4679	18.6249	18.5303	18.9993	18.5367	18.8028	Homo sapiens	98.766	6497800	22	1	2	1	1	1	1	0		0.630747	0.23859	B4DY46;O00184;Q53GF4;Q15833;M0R1A1;M0R0M7	B4DY46;O00184;Q53GF4;Q15833;M0R1A1;M0R0M7	Syntaxin-binding protein 2	STXBP2	tr|B4DY46|B4DY46_HUMAN cDNA FLJ53447, highly similar to Syntaxin-binding protein 2 OS=Homo sapiens PE=2 SV=1;tr|O00184|O00184_HUMAN Hunc18b2 OS=Homo sapiens PE=2 SV=1;tr|Q53GF4|Q53GF4_HUMAN Syntaxin binding protein 2 variant (Fragment) OS=Homo sapiens PE=2
19.5256	19.4107	19.2072	19.4826	19.8682	19.4999	Homo sapiens	39.124	28831000	49	3	1	1	3	2	2	0		0.567289	0.235746	F5H702;Q96GC5;F5H8D0	F5H702;Q96GC5	39S ribosomal protein L48, mitochondrial	MRPL48	tr|F5H702|F5H702_HUMAN 39S ribosomal protein L48, mitochondrial OS=Homo sapiens GN=MRPL48 PE=1 SV=1;sp|Q96GC5|RM48_HUMAN 39S ribosomal protein L48, mitochondrial OS=Homo sapiens GN=MRPL48 PE=1 SV=2
21.7847	22.1002	22.3338	22.212	22.2594	22.4492	Homo sapiens	3.1624	99847000	28	2	2	1	2	1	2	0		0.504856	0.233941	H0YLF3;F5H6I0;A6XND9;B4E0X1;P61769;A6XMH5;A6XMH4	H0YLF3;F5H6I0;A6XND9;B4E0X1;P61769;A6XMH5;A6XMH4	Beta-2-microglobulin;Beta-2-microglobulin;Beta-2-microglobulin form pI 5.3	B2M	tr|H0YLF3|H0YLF3_HUMAN Beta-2-microglobulin (Fragment) OS=Homo sapiens GN=B2M PE=1 SV=1;tr|F5H6I0|F5H6I0_HUMAN Beta-2-microglobulin OS=Homo sapiens GN=B2M PE=1 SV=2;tr|A6XND9|A6XND9_HUMAN Beta-2-microglobulin OS=Homo sapiens PE=2 SV=1;tr|B4E0X1|B4E0X1_HUMA
17.1878	18.7491	16.9722	16.5257	18.3696	18.7139	Homo sapiens	230.29	9901000	45	0	2	1	1	2	2	0		0.0884425	0.233364	A0A0A0MRM8;A0A1Y0BRN0;A0A1Y0BRN3;A0A0D9SGC1;E7EW20;Q9UM54;Q14784	A0A0A0MRM8;A0A1Y0BRN0;A0A1Y0BRN3;A0A0D9SGC1;E7EW20;Q9UM54	Unconventional myosin-VI	MYO6	tr|A0A0A0MRM8|A0A0A0MRM8_HUMAN Unconventional myosin-VI OS=Homo sapiens GN=MYO6 PE=1 SV=1;tr|A0A1Y0BRN0|A0A1Y0BRN0_HUMAN Myosin VI transcript variant 008 OS=Homo sapiens GN=Myo6-008 PE=2 SV=1;tr|A0A1Y0BRN3|A0A1Y0BRN3_HUMAN Myosin VI transcript variant 007
23.4821	23.5323	23.4707	23.5821	23.8877	23.7145	Homo sapiens	39.478	256990000	99	9	10	10	10	9	11	0		0.908547	0.23306	Q8TBK5;Q8N5Z7;A0A024RBK3;Q9HBB3;Q02878;B2R4K7;B4DRX3;F8VZ45;U3KQR5;F8VR69;F8VZA3;F8VWR1;F8VU16;B4DNY8	Q8TBK5;Q8N5Z7;A0A024RBK3;Q9HBB3;Q02878;B2R4K7;B4DRX3	60S ribosomal protein L6	RPL6	tr|Q8TBK5|Q8TBK5_HUMAN 60S ribosomal protein L6 OS=Homo sapiens GN=RPL6 PE=2 SV=1;tr|Q8N5Z7|Q8N5Z7_HUMAN 60S ribosomal protein L6 OS=Homo sapiens GN=RPL6 PE=2 SV=1;tr|A0A024RBK3|A0A024RBK3_HUMAN 60S ribosomal protein L6 OS=Homo sapiens GN=RPL6 PE=3 SV=1;tr
19.9696	20.034	19.6939	19.9513	20.3061	20.1316	Homo sapiens	186.41	319490000	67	3	1	2	2	2	1	0		0.592526	0.230492	P22532	P22532	Small proline-rich protein 2D	SPRR2D	sp|P22532|SPR2D_HUMAN Small proline-rich protein 2D OS=Homo sapiens GN=SPRR2D PE=2 SV=2
18.9787	18.5325	18.8653	18.9574	18.8956	19.2143	Homo sapiens	27.139	11465000	16	2	2	2	1	2	2	0		0.524198	0.230258	B4DP70;F1T0B3;A0A087X2G1;A3RJH1;Q92499	B4DP70;F1T0B3;A0A087X2G1;A3RJH1;Q92499	ATP-dependent RNA helicase DDX1	DDX1	tr|B4DP70|B4DP70_HUMAN cDNA FLJ51017, highly similar to ATP-dependent RNA helicase DDX1 (EC 3.6.1.-) (Fragment) OS=Homo sapiens PE=2 SV=1;tr|F1T0B3|F1T0B3_HUMAN ATP-dependent RNA helicase DDX1 OS=Homo sapiens GN=DDX1 PE=1 SV=1;tr|A0A087X2G1|A0A087X2G1_HUMA	+
22.6746	22.7183	22.5701	22.8825	22.9177	22.8528	Homo sapiens	22	163170000	70	6	5	5	6	6	6	0		1.39144	0.22997	M0R3D6;M0R1A7;M0R117;B4DM74;B2R4C0;Q02543;M0R0P7;Q32XH3;B4DM94;B4DUV3;Q53HD3;Q76N54	M0R3D6;M0R1A7;M0R117;B4DM74;B2R4C0;Q02543;M0R0P7;Q32XH3;B4DM94;B4DUV3;Q53HD3	60S ribosomal protein L18a	RPL18A	tr|M0R3D6|M0R3D6_HUMAN 60S ribosomal protein L18a (Fragment) OS=Homo sapiens GN=RPL18A PE=1 SV=1;tr|M0R1A7|M0R1A7_HUMAN 60S ribosomal protein L18a OS=Homo sapiens GN=RPL18A PE=1 SV=1;tr|M0R117|M0R117_HUMAN 60S ribosomal protein L18a OS=Homo sapiens GN=RPL1
16.4892	16.3569	17.1907	15.9168	16.7966	18.012	Homo sapiens	8.2211	9328100	10	0	0	0	0	0	0	0		0.11847	0.229547	O00204	O00204	Sulfotransferase family cytosolic 2B member 1	SULT2B1	sp|O00204|ST2B1_HUMAN Sulfotransferase family cytosolic 2B member 1 OS=Homo sapiens GN=SULT2B1 PE=1 SV=2
18.3705	20.0434	19.3967	19.5703	19.4393	19.4809	Homo sapiens	187.7	27145000	44	2	1	3	2	1	2	0		0.162178	0.226601	Q6FGH9;P63167;F8VXL2;F8VRV5;Q96FJ2;F8VXI7	Q6FGH9;P63167;F8VXL2;F8VRV5;Q96FJ2	Dynein light chain 1, cytoplasmic;Dynein light chain 2, cytoplasmic	DNCL1;DYNLL1;DYNLL2	tr|Q6FGH9|Q6FGH9_HUMAN DNCL1 protein OS=Homo sapiens GN=DNCL1 PE=2 SV=1;sp|P63167|DYL1_HUMAN Dynein light chain 1, cytoplasmic OS=Homo sapiens GN=DYNLL1 PE=1 SV=1;tr|F8VXL2|F8VXL2_HUMAN Dynein light chain 1, cytoplasmic OS=Homo sapiens GN=DYNLL1 PE=1 SV=1;
19.2064	19.3852	19.1175	19.3607	19.5321	19.496	Homo sapiens	3.9781	17059000	11	2	2	1	1	1	1	0		0.858451	0.226554	J3QQY2;B7Z591;J9JIE6;Q9UM00;J3KS45	J3QQY2;B7Z591;J9JIE6;Q9UM00	Transmembrane and coiled-coil domain-containing protein 1	TMCO1	tr|J3QQY2|J3QQY2_HUMAN Calcium load-activated calcium channel OS=Homo sapiens GN=TMCO1 PE=1 SV=1;tr|B7Z591|B7Z591_HUMAN Calcium load-activated calcium channel OS=Homo sapiens GN=TMCO1 PE=2 SV=1;tr|J9JIE6|J9JIE6_HUMAN Calcium load-activated calcium channel
17.6582	15.955	16.5926	17.5318	16.3801	16.9721	Homo sapiens	3.5746	2990900	3	1	0	1	1	0	1	0		0.12979	0.226076	C9J6B1;A0A024RAG3;P11234;B4E364;C9JQB3	C9J6B1;A0A024RAG3;P11234;B4E364;C9JQB3	Ras-related protein Ral-B	RALB	tr|C9J6B1|C9J6B1_HUMAN Ras-related protein Ral-B (Fragment) OS=Homo sapiens GN=RALB PE=1 SV=1;tr|A0A024RAG3|A0A024RAG3_HUMAN V-ral simian leukemia viral oncogene homolog B (Ras related GTP binding protein), isoform CRA_a OS=Homo sapiens GN=RALB PE=4 SV=1;s
18.0023	18.3122	18.6378	18.4418	18.6769	18.5085	Homo sapiens	3.9414	11390000	19	2	2	2	2	2	2	0		0.43122	0.224971	Q9BYC9;I3L2X1	Q9BYC9;I3L2X1	39S ribosomal protein L20, mitochondrial	MRPL20	sp|Q9BYC9|RM20_HUMAN 39S ribosomal protein L20, mitochondrial OS=Homo sapiens GN=MRPL20 PE=1 SV=1;tr|I3L2X1|I3L2X1_HUMAN 39S ribosomal protein L20, mitochondrial (Fragment) OS=Homo sapiens GN=MRPL20 PE=1 SV=1
22.6372	22.4701	22.5234	22.8612	22.7146	22.7223	Homo sapiens	49.712	203330000	153	9	9	9	7	9	9	0		1.07984	0.222497	O60568;B3KQQ3;Q9UG85;H7C2S8;H7C2V1;B4DMP0;B4DPX5;H7C0B8;H7C2A8;C9JU11	O60568;B3KQQ3;Q9UG85	Procollagen-lysine,2-oxoglutarate 5-dioxygenase 3	PLOD3;DKFZp564O1822	sp|O60568|PLOD3_HUMAN Procollagen-lysine,2-oxoglutarate 5-dioxygenase 3 OS=Homo sapiens GN=PLOD3 PE=1 SV=1;tr|B3KQQ3|B3KQQ3_HUMAN cDNA PSEC0016 fis, clone NT2RM1001076, highly similar to Procollagen-lysine,2-oxoglutarate 5-dioxygenase 3 (EC 1.14.11.4) OS=H
20.6198	20.6277	20.3649	21.2367	20.2156	20.8257	Homo sapiens	65.919	33041000	46	5	8	6	6	7	6	0		0.261858	0.221884	Q8WUJ3	Q8WUJ3	Cell migration-inducing and hyaluronan-binding protein	CEMIP	sp|Q8WUJ3|CEMIP_HUMAN Cell migration-inducing and hyaluronan-binding protein OS=Homo sapiens GN=CEMIP PE=1 SV=2
21.4817	21.4916	21.3677	21.7469	21.7692	21.4838	Homo sapiens	323.31	119440000	142	11	10	7	8	5	7	0		0.798741	0.219642	Q9UBS4;B3KW63;H7C2Y5	Q9UBS4	DnaJ homolog subfamily B member 11	DNAJB11	sp|Q9UBS4|DJB11_HUMAN DnaJ homolog subfamily B member 11 OS=Homo sapiens GN=DNAJB11 PE=1 SV=1
17.9961	18.2418	18.4639	18.6934	18.6567	18.0106	Homo sapiens	4.586	6479100	6	2	2	1	1	1	1	0		0.312749	0.219639	B3KXZ1;B3KQC5;Q9UKM7;Q8N2P4;Q9UFZ8;H0YGV7;B4DPS9;H0YG20;B4DR05	B3KXZ1;B3KQC5;Q9UKM7;Q8N2P4;Q9UFZ8;H0YGV7;B4DPS9;H0YG20;B4DR05	alpha-1,2-Mannosidase;Endoplasmic reticulum mannosyl-oligosaccharide 1,2-alpha-mannosidase	MAN1B1;DKFZp434I213	tr|B3KXZ1|B3KXZ1_HUMAN alpha-1,2-Mannosidase OS=Homo sapiens PE=2 SV=1;tr|B3KQC5|B3KQC5_HUMAN alpha-1,2-Mannosidase OS=Homo sapiens GN=MAN1B1 PE=2 SV=1;sp|Q9UKM7|MA1B1_HUMAN Endoplasmic reticulum mannosyl-oligosaccharide 1,2-alpha-mannosidase OS=Homo sapie
16.2756	16.2784	16.4487	16.8214	16.7523	16.0855	Homo sapiens	3.0128	8708200	9	0	0	0	0	0	0	0		0.336697	0.218805	Q6EZE9;P59666;P59665	Q6EZE9;P59666;P59665	Neutrophil defensin 3;HP 3-56;Neutrophil defensin 2;Neutrophil defensin 1;HP 1-56;Neutrophil defensin 2	DEFA3;DEFA1	tr|Q6EZE9|Q6EZE9_HUMAN Defensin, alpha 3, neutrophil-specific OS=Homo sapiens GN=DEFA3 PE=2 SV=1;sp|P59666|DEF3_HUMAN Neutrophil defensin 3 OS=Homo sapiens GN=DEFA3 PE=1 SV=1;sp|P59665|DEF1_HUMAN Neutrophil defensin 1 OS=Homo sapiens GN=DEFA1 PE=1 SV=1
18.4098	18.3414	18.1708	18.5249	18.4924	18.5587	Homo sapiens	117.32	9127900	28	2	2	3	3	2	3	0		1.01051	0.218	A8K6I4;P42285;B4E3M6;H0Y8U3	A8K6I4;P42285;B4E3M6	Superkiller viralicidic activity 2-like 2	SKIV2L2	tr|A8K6I4|A8K6I4_HUMAN cDNA FLJ76877, highly similar to Homo sapiens superkiller viralicidic activity 2-like 2 (SKIV2L2), mRNA OS=Homo sapiens PE=2 SV=1;sp|P42285|SK2L2_HUMAN Superkiller viralicidic activity 2-like 2 OS=Homo sapiens GN=SKIV2L2 PE=1 SV=3;tr
21.0869	21.4578	21.5192	21.8568	21.6809	21.1683	Homo sapiens	8.758	87780000	50	3	3	3	3	3	3	0		0.321354	0.21405	F8W7C6;A0A087WV22;X1WI28;X5D2T3;P27635;X5D7P1;H7C123;H7C2C5;Q96L21	F8W7C6;A0A087WV22;X1WI28;X5D2T3;P27635;X5D7P1	60S ribosomal protein L10	RPL10	tr|F8W7C6|F8W7C6_HUMAN 60S ribosomal protein L10 OS=Homo sapiens GN=RPL10 PE=1 SV=2;tr|A0A087WV22|A0A087WV22_HUMAN 60S ribosomal protein L10 OS=Homo sapiens GN=RPL10 PE=1 SV=1;tr|X1WI28|X1WI28_HUMAN 60S ribosomal protein L10 (Fragment) OS=Homo sapiens GN=R
20.982	20.9802	20.1214	21.0149	20.7225	20.9875	Homo sapiens	170.72	59968000	80	6	7	7	6	4	3	0		0.258344	0.21379	A0A024R324;P61586;B4DKN9;Q9BVT0;A0A0B6XK12	A0A024R324;P61586;B4DKN9;Q9BVT0	Transforming protein RhoA	RHOA;ARHA	tr|A0A024R324|A0A024R324_HUMAN Ras homolog gene family, member A, isoform CRA_a OS=Homo sapiens GN=RHOA PE=3 SV=1;sp|P61586|RHOA_HUMAN Transforming protein RhoA OS=Homo sapiens GN=RHOA PE=1 SV=1;tr|B4DKN9|B4DKN9_HUMAN cDNA FLJ57740, highly similar to Trans
22.7904	22.7706	22.4613	22.8291	22.8778	22.9502	Homo sapiens	106.89	180600000	85	4	4	4	5	4	5	0		0.699012	0.211622	P30050;Q59FI9;D3DS95;Q76P68	P30050;Q59FI9;D3DS95	60S ribosomal protein L12	RPL12;hCG_21173	sp|P30050|RL12_HUMAN 60S ribosomal protein L12 OS=Homo sapiens GN=RPL12 PE=1 SV=1;tr|Q59FI9|Q59FI9_HUMAN Ribosomal protein L12 variant (Fragment) OS=Homo sapiens PE=2 SV=1;tr|D3DS95|D3DS95_HUMAN HCG21173, isoform CRA_a OS=Homo sapiens GN=hCG_21173 PE=4 SV=
18.6616	18.3948	19.1643	19.2288	18.1844	19.4413	Homo sapiens	23.254	13004000	19	2	1	2	1	2	3	0		0.164655	0.211234	Q96JJ7;Q3B7X1;H3BPB3;B4DIE3	Q96JJ7;Q3B7X1	Protein disulfide-isomerase TMX3	TMX3	sp|Q96JJ7|TMX3_HUMAN Protein disulfide-isomerase TMX3 OS=Homo sapiens GN=TMX3 PE=1 SV=2;tr|Q3B7X1|Q3B7X1_HUMAN TMX3 protein (Fragment) OS=Homo sapiens GN=TMX3 PE=2 SV=1
19.971	20.3006	20.0654	20.1754	20.42	20.3738	Homo sapiens	7.8634	34900000	31	1	4	3	4	3	3	0		0.638412	0.210713	J3QLR8;Q9Y3D9	J3QLR8;Q9Y3D9	28S ribosomal protein S23, mitochondrial	MRPS23	tr|J3QLR8|J3QLR8_HUMAN 28S ribosomal protein S23, mitochondrial OS=Homo sapiens GN=MRPS23 PE=1 SV=1;sp|Q9Y3D9|RT23_HUMAN 28S ribosomal protein S23, mitochondrial OS=Homo sapiens GN=MRPS23 PE=1 SV=2
16.5664	16.101	16.648	16.632	16.6391	16.6724	Homo sapiens	1.9339	162140	3	0	0	0	0	0	0	0.00054825		0.462112	0.209365	E9PF10;B4DLT2;A0A024R071;O75694	E9PF10;B4DLT2;A0A024R071;O75694	Nuclear pore complex protein Nup155	NUP155	tr|E9PF10|E9PF10_HUMAN Nuclear pore complex protein Nup155 OS=Homo sapiens GN=NUP155 PE=1 SV=1;tr|B4DLT2|B4DLT2_HUMAN cDNA FLJ56637, highly similar to Nuclear pore complex protein Nup155 OS=Homo sapiens PE=2 SV=1;tr|A0A024R071|A0A024R071_HUMAN Nucleoporin
18.476	18.8057	18.917	18.6994	19.0274	19.0918	Homo sapiens	6.115	11642000	21	1	3	3	1	2	1	0		0.432854	0.206627	A0A024R4E7;O96011;B3KSS3;H7C3V6	A0A024R4E7;O96011;B3KSS3	Peroxisomal membrane protein 11B	PEX11B	tr|A0A024R4E7|A0A024R4E7_HUMAN Peroxisomal biogenesis factor 11B, isoform CRA_a OS=Homo sapiens GN=PEX11B PE=4 SV=1;sp|O96011|PX11B_HUMAN Peroxisomal membrane protein 11B OS=Homo sapiens GN=PEX11B PE=1 SV=1;tr|B3KSS3|B3KSS3_HUMAN cDNA FLJ36854 fis, clone A
20.5172	20.6937	20.3802	20.8367	20.7578	20.6134	Homo sapiens	143.43	46571000	66	8	9	9	6	5	5	0		0.683187	0.205604	Q9Y678;B3KW21;Q8WUI6;H0Y8X7;H0Y8G2;A0A140VK12;Q9UBF2	Q9Y678;B3KW21;Q8WUI6	Coatomer subunit gamma-1	COPG1;COPG	sp|Q9Y678|COPG1_HUMAN Coatomer subunit gamma-1 OS=Homo sapiens GN=COPG1 PE=1 SV=1;tr|B3KW21|B3KW21_HUMAN cDNA FLJ41945 fis, clone PLACE6019676, highly similar to Coatomer subunit gamma OS=Homo sapiens PE=2 SV=1;tr|Q8WUI6|Q8WUI6_HUMAN COPG protein (Fragment
19.3375	18.8813	18.796	18.6543	19.0979	19.8777	Homo sapiens	11.743	10541000	17	2	2	2	2	1	2	0		0.183403	0.205037	P55795;B4DFK9;B4DP00	P55795;B4DFK9;B4DP00	Heterogeneous nuclear ribonucleoprotein H2	HNRNPH2	sp|P55795|HNRH2_HUMAN Heterogeneous nuclear ribonucleoprotein H2 OS=Homo sapiens GN=HNRNPH2 PE=1 SV=1;tr|B4DFK9|B4DFK9_HUMAN cDNA FLJ57964, highly similar to Heterogeneous nuclear ribonucleoprotein H OS=Homo sapiens PE=2 SV=1;tr|B4DP00|B4DP00_HUMAN cDNA F	+
22.4259	22.5702	22.6706	22.6644	22.7434	22.8725	Homo sapiens	323.31	154410000	154	8	9	13	9	7	8	0		0.79595	0.204506	D9UB09;A0A0S4XQY4;Q6F3I9;A0A0S4XRX2;Q1ELT0;A0A1Z2RTL3;A0A1W1B6Q0;A0A0S4XRI0;A0A0S4XQW8;Q27I52;D2DKW0;A7M780;R4RUH0;M4RBI3;I6R1A7;Q704T5;Q6IV49;Q5G274;A0A142J2H5;Q9TPX5;B5LZ23;A7L3S8;A5YVG5;Q70I55;E2GHW7;M4R8T1;D2KZ28;A6H592;A6H591;Q6R740;A0A142J2B5;A0A1S6Q4B3;B1PKZ1;A0A0Y0D599;P30453;I7GSC3;I2GUK2;D2KZ56;D2KZ34;B3WFC8;A0PBY4;D7RTU8;Q06FC4;A0A223FKX1;I2HA75;D9J2K2;C5IWY6;B7VU66;A0A1S7SKF3;A0A1S6Q4…	D9UB09;A0A0S4XQY4;Q6F3I9;A0A0S4XRX2;Q1ELT0;A0A1Z2RTL3;A0A1W1B6Q0;A0A0S4XRI0;A0A0S4XQW8;Q27I52;D2DKW0;A7M780;R4RUH0;M4RBI3;I6R1A7;Q704T5;Q6IV49;Q5G274;A0A142J2H5;Q9TPX5;B5LZ23;A7L3S8;A5YVG5;Q70I55;E2GHW7;M4R8T1;D2KZ28;A6H592;A6H591;Q6R740;A0A142J2B5;A0A1S6Q4B3;B1PKZ1;A0A0Y0D599;P30453	HLA class I histocompatibility antigen, A-34 alpha chain	HLA-A	tr|D9UB09|D9UB09_HUMAN MHC class I antigen OS=Homo sapiens GN=HLA-A PE=3 SV=1;tr|A0A0S4XQY4|A0A0S4XQY4_HUMAN MHC class I antigen OS=Homo sapiens GN=HLA-A PE=3 SV=1;tr|Q6F3I9|Q6F3I9_HUMAN MHC class I antigen (Fragment) OS=Homo sapiens GN=HLA-A PE=3 SV=1;tr|
16.5663	16.0411	16.7418	16.5519	16.3425	17.0529	Homo sapiens	2.1955	1515900	1	0	0	0	0	0	0	0.00057307		0.242441	0.19938	Q50KC8;P59551	Q50KC8;P59551	Taste receptor type 2;Taste receptor type 2 member 60	Hosa(Japanese)-T2R56;TAS2R60	tr|Q50KC8|Q50KC8_HUMAN Taste receptor type 2 (Fragment) OS=Homo sapiens GN=Hosa(Japanese)-T2R56 PE=3 SV=1;sp|P59551|T2R60_HUMAN Taste receptor type 2 member 60 OS=Homo sapiens GN=TAS2R60 PE=2 SV=1
16.2483	15.794	16.2055	16.0796	16.7926	15.9671	Homo sapiens	15.181	630710	3	0	0	0	0	0	0	0		0.240903	0.197161	A0A1W2PNX8;Q9H3U1	A0A1W2PNX8;Q9H3U1	Protein unc-45 homolog A	UNC45A	tr|A0A1W2PNX8|A0A1W2PNX8_HUMAN Protein unc-45 homolog A OS=Homo sapiens GN=UNC45A PE=1 SV=1;sp|Q9H3U1|UN45A_HUMAN Protein unc-45 homolog A OS=Homo sapiens GN=UNC45A PE=1 SV=1
16.6024	17.2837	17.8054	17.8936	16.861	17.5207	Homo sapiens	9.1768	4217500	9	0	1	2	1	0	0	0		0.146322	0.194582	Q8IVS2	Q8IVS2	Malonyl-CoA-acyl carrier protein transacylase, mitochondrial	MCAT	sp|Q8IVS2|FABD_HUMAN Malonyl-CoA-acyl carrier protein transacylase, mitochondrial OS=Homo sapiens GN=MCAT PE=1 SV=2
23.6077	23.8069	23.9097	23.8052	23.8313	24.2686	Homo sapiens	158.47	353180000	187	15	15	12	14	16	14	0		0.417129	0.193607	P36578;Q59GY2;B4DMJ6;Q53G74;H3BM89;B4DMJ2;B4DFI6;H3BTP7;H3BU31;B4DP82	P36578;Q59GY2;B4DMJ6;Q53G74;H3BM89;B4DMJ2;B4DFI6	60S ribosomal protein L4	RPL4	sp|P36578|RL4_HUMAN 60S ribosomal protein L4 OS=Homo sapiens GN=RPL4 PE=1 SV=5;tr|Q59GY2|Q59GY2_HUMAN Ribosomal protein L4 variant (Fragment) OS=Homo sapiens PE=2 SV=1;tr|B4DMJ6|B4DMJ6_HUMAN cDNA FLJ50996, highly similar to 60S ribosomal protein L4 OS=Homo
25.138	25.0677	25.1357	25.4269	25.2371	25.2567	Homo sapiens	323.31	1156700000	349	17	15	14	15	16	13	0		1.01868	0.193144	Q15084	Q15084	Protein disulfide-isomerase A6	PDIA6	sp|Q15084|PDIA6_HUMAN Protein disulfide-isomerase A6 OS=Homo sapiens GN=PDIA6 PE=1 SV=1
17.5756	17.2209	17.4312	18.3146	16.6416	17.85	Homo sapiens	9.1864	2292600	7	1	2	1	1	2	1	0		0.129995	0.192814	O43660;H0YA24;D6RA26	O43660	Pleiotropic regulator 1	PLRG1	sp|O43660|PLRG1_HUMAN Pleiotropic regulator 1 OS=Homo sapiens GN=PLRG1 PE=1 SV=1
16.3683	17.4037	15.7265	17.3045	16.3979	16.3693	Homo sapiens	85.456	1401700	13	0	1	1	0	2	1	0		0.112333	0.191029	O43819	O43819	Protein SCO2 homolog, mitochondrial	SCO2	sp|O43819|SCO2_HUMAN Protein SCO2 homolog, mitochondrial OS=Homo sapiens GN=SCO2 PE=1 SV=3
22.3172	22.4865	22.3655	22.361	22.799	22.5806	Homo sapiens	5.3221	413230000	51	2	2	2	1	3	1	0		0.527854	0.190473	K7EMV3;B4E380;B4DEB1;K7EK07;B2R6Y1;B2R4P9;K7ES00;Q71DI3;Q16695;P84243;P68431;K7EP01;Q5TEC6;Q6NXT2;Q6TXQ4;A8K4Y7;A0A0F7VC29;A0A0F7UZ25;A0A1X8XL64	K7EMV3;B4E380;B4DEB1;K7EK07;B2R6Y1;B2R4P9;K7ES00;Q71DI3;Q16695;P84243;P68431;K7EP01;Q5TEC6;Q6NXT2;Q6TXQ4;A8K4Y7;A0A0F7VC29;A0A0F7UZ25;A0A1X8XL64	Histone H3;Histone H3.2;Histone H3.1t;Histone H3.3;Histone H3.1;Histone H3.3C	H3F3B;H3F3A;HIST2H3A;HIST3H3;HIST1H3A;HIST2H3PS2;H3F3C	tr|K7EMV3|K7EMV3_HUMAN Histone H3 OS=Homo sapiens GN=H3F3B PE=1 SV=1;tr|B4E380|B4E380_HUMAN Histone H3 OS=Homo sapiens PE=2 SV=1;tr|B4DEB1|B4DEB1_HUMAN Histone H3 OS=Homo sapiens GN=H3F3A PE=1 SV=1;tr|K7EK07|K7EK07_HUMAN Histone H3 (Fragment) OS=Homo sapie
21.6032	20.9978	20.6503	21.4309	21.0525	21.3379	Homo sapiens	50.567	43197000	45	6	6	7	5	6	5	0		0.227604	0.190045	Q5NKV8;P05362;B4DNT6;B4DQW5;E7ESS4;B4DW82;K7EKL8;Q15463;A0A1C9J7T1;Q99930;Q15462	Q5NKV8;P05362;B4DNT6;B4DQW5;E7ESS4;B4DW82	Intercellular adhesion molecule 1	ICAM1	tr|Q5NKV8|Q5NKV8_HUMAN Intercellular adhesion molecule 1 OS=Homo sapiens GN=ICAM1 PE=2 SV=1;sp|P05362|ICAM1_HUMAN Intercellular adhesion molecule 1 OS=Homo sapiens GN=ICAM1 PE=1 SV=2;tr|B4DNT6|B4DNT6_HUMAN cDNA FLJ53631, highly similar to Intercellular adh
16.838	16.4404	17.3491	16.9328	16.3975	17.8643	Homo sapiens	56.742	9558500	5	2	1	1	1	0	1	0		0.129	0.189079	Q9NV96;B4DIF5;B4DDK3	Q9NV96;B4DIF5;B4DDK3	Cell cycle control protein 50A	TMEM30A	sp|Q9NV96|CC50A_HUMAN Cell cycle control protein 50A OS=Homo sapiens GN=TMEM30A PE=1 SV=1;tr|B4DIF5|B4DIF5_HUMAN cDNA FLJ55687, highly similar to Cell cycle control protein 50A OS=Homo sapiens PE=2 SV=1;tr|B4DDK3|B4DDK3_HUMAN cDNA FLJ53706, highly similar
17.5191	16.5652	17.0221	17.175	17.3561	17.1387	Homo sapiens	1.5102	2855800	2	0	0	0	0	0	0	0.0091931		0.239641	0.187774	P17900	P17900	Ganglioside GM2 activator;Ganglioside GM2 activator isoform short	GM2A	sp|P17900|SAP3_HUMAN Ganglioside GM2 activator OS=Homo sapiens GN=GM2A PE=1 SV=4
21.3801	21.5281	21.4993	21.4902	21.6999	21.7789	Homo sapiens	7.0336	81493000	34	4	3	4	4	4	5	0		0.711535	0.187211	Q9BQQ5;E9PLL6;Q6NZ52;P46776;E9PJD9;E9PLX7	Q9BQQ5;E9PLL6;Q6NZ52;P46776;E9PJD9	60S ribosomal protein L27a	L27a;RPL27A	tr|Q9BQQ5|Q9BQQ5_HUMAN Ribosomal protein L27a OS=Homo sapiens GN=L27a PE=4 SV=1;tr|E9PLL6|E9PLL6_HUMAN 60S ribosomal protein L27a OS=Homo sapiens GN=RPL27A PE=1 SV=1;tr|Q6NZ52|Q6NZ52_HUMAN Ribosomal protein L27a OS=Homo sapiens GN=RPL27A PE=2 SV=1;sp|P4677
19.9662	19.9661	19.8544	20.0859	20.1657	20.0961	Homo sapiens	231.9	34791000	45	2	1	1	2	1	1	0		1.2751	0.186989	Q6PKB3;D6RH20;G5EA06;B4DT94;A0A024RAJ1;Q92552;Q8N6F2;B4DKI9;D6RJC7	Q6PKB3;D6RH20;G5EA06;B4DT94;A0A024RAJ1;Q92552;Q8N6F2;B4DKI9	28S ribosomal protein S27, mitochondrial	MRPS27	tr|Q6PKB3|Q6PKB3_HUMAN MRPS27 protein (Fragment) OS=Homo sapiens GN=MRPS27 PE=2 SV=1;tr|D6RH20|D6RH20_HUMAN 28S ribosomal protein S27, mitochondrial (Fragment) OS=Homo sapiens GN=MRPS27 PE=1 SV=1;tr|G5EA06|G5EA06_HUMAN 28S ribosomal protein S27, mitochondr
19.5621	19.3228	19.377	19.2245	19.8559	19.7386	Homo sapiens	13.13	26529000	35	2	3	1	4	2	3	0		0.333109	0.185647	E7ESL0;J3KQY1;Q9NWU5	E7ESL0;J3KQY1;Q9NWU5	39S ribosomal protein L22, mitochondrial	MRPL22	tr|E7ESL0|E7ESL0_HUMAN 39S ribosomal protein L22, mitochondrial OS=Homo sapiens GN=MRPL22 PE=1 SV=1;tr|J3KQY1|J3KQY1_HUMAN 39S ribosomal protein L22, mitochondrial OS=Homo sapiens GN=MRPL22 PE=1 SV=1;sp|Q9NWU5|RM22_HUMAN 39S ribosomal protein L22, mitochon
18.2001	18.6186	18.6626	18.6559	18.6135	18.7616	Homo sapiens	10.193	7231900	13	1	1	1	1	1	1	0		0.44883	0.183217	A8K3Y5;Q9NX58	A8K3Y5;Q9NX58	Cell growth-regulating nucleolar protein	LYAR	tr|A8K3Y5|A8K3Y5_HUMAN cDNA FLJ78186 OS=Homo sapiens PE=2 SV=1;sp|Q9NX58|LYAR_HUMAN Cell growth-regulating nucleolar protein OS=Homo sapiens GN=LYAR PE=1 SV=2
17.3325	15.6754	16.4044	16.0987	17.031	16.8306	Homo sapiens	8.9584	679450	3	0	0	0	0	0	0	0		0.111219	0.182686	E5RGS7;H0YBP7;B3KPU0;A0A087WVI1;Q96JY6	E5RGS7;H0YBP7;B3KPU0;A0A087WVI1;Q96JY6	PDZ and LIM domain protein 2	PDLIM2	tr|E5RGS7|E5RGS7_HUMAN Uncharacterized protein OS=Homo sapiens PE=4 SV=1;tr|H0YBP7|H0YBP7_HUMAN Uncharacterized protein (Fragment) OS=Homo sapiens PE=1 SV=1;tr|B3KPU0|B3KPU0_HUMAN PDZ and LIM domain protein 2 OS=Homo sapiens GN=PDLIM2 PE=1 SV=1;tr|A0A087WV
18.9024	18.7604	18.8366	18.8493	19.1272	19.0632	Homo sapiens	10.839	9219400	16	1	1	1	1	1	1	0		0.712302	0.180124	Q8N6L1	Q8N6L1	Keratinocyte-associated protein 2	KRTCAP2	sp|Q8N6L1|KTAP2_HUMAN Keratinocyte-associated protein 2 OS=Homo sapiens GN=KRTCAP2 PE=1 SV=2
18.8726	19.735	18.9163	19.2258	19.3534	19.4781	Homo sapiens	18.036	15221000	15	1	1	1	1	1	1	0		0.220396	0.177794	A6NLH6;Q53HE6;Q9P003	A6NLH6;Q53HE6;Q9P003	Protein cornichon homolog 4	CNIH4	tr|A6NLH6|A6NLH6_HUMAN Protein cornichon homolog 4 OS=Homo sapiens GN=CNIH4 PE=1 SV=1;tr|Q53HE6|Q53HE6_HUMAN HSPC163 protein variant (Fragment) OS=Homo sapiens PE=2 SV=1;sp|Q9P003|CNIH4_HUMAN Protein cornichon homolog 4 OS=Homo sapiens GN=CNIH4 PE=1 SV=1
20.9695	20.9198	20.8587	20.8324	20.9535	21.4945	Homo sapiens	33.498	58202000	56	3	3	3	3	2	3	0		0.318802	0.177422	Q5T092;A0A0A0MR06;Q5T091;Q5T094;Q9P0H9;O15258;Q5T093;Q6IBJ7	Q5T092;A0A0A0MR06;Q5T091;Q5T094;Q9P0H9;O15258;Q5T093;Q6IBJ7	Protein RER1	RER1	tr|Q5T092|Q5T092_HUMAN Protein RER1 (Fragment) OS=Homo sapiens GN=RER1 PE=1 SV=1;tr|A0A0A0MR06|A0A0A0MR06_HUMAN Protein RER1 (Fragment) OS=Homo sapiens GN=RER1 PE=1 SV=1;tr|Q5T091|Q5T091_HUMAN Protein RER1 OS=Homo sapiens GN=RER1 PE=1 SV=1;tr|Q5T094|Q5T094
18.1279	17.9667	18.6876	18.3221	18.2834	18.7087	Homo sapiens	4.4376	6221700	6	2	2	1	2	2	2	0		0.250397	0.177317	Q9NXH8	Q9NXH8	Torsin-4A	TOR4A	sp|Q9NXH8|TOR4A_HUMAN Torsin-4A OS=Homo sapiens GN=TOR4A PE=1 SV=2
18.8935	18.5638	18.3725	18.122	18.8752	19.3637	Homo sapiens	13.459	7518900	15	1	1	1	1	1	1	0		0.157566	0.177038	K7ENK9;K7EKX0;Q6FGG2;J3QRU4;F8WCA0;L7N2F9;Q15836;P63027	K7ENK9;K7EKX0;Q6FGG2;J3QRU4;F8WCA0;L7N2F9;Q15836;P63027	Vesicle-associated membrane protein 3;Vesicle-associated membrane protein 2	VAMP2;VAMP3	tr|K7ENK9|K7ENK9_HUMAN Vesicle-associated membrane protein 2 OS=Homo sapiens GN=VAMP2 PE=4 SV=1;tr|K7EKX0|K7EKX0_HUMAN Vesicle-associated membrane protein 3 OS=Homo sapiens GN=VAMP3 PE=4 SV=1;tr|Q6FGG2|Q6FGG2_HUMAN VAMP3 protein OS=Homo sapiens GN=VAMP3 PE
17.0944	17.0888	16.5709	17.3592	16.5142	17.4108	Homo sapiens	4.7473	1757400	12	0	2	1	1	1	0	0		0.184605	0.176722	E7EMW7;O95071;B3KML2;E7ET84	E7EMW7;O95071	E3 ubiquitin-protein ligase UBR5	UBR5	tr|E7EMW7|E7EMW7_HUMAN E3 ubiquitin-protein ligase UBR5 OS=Homo sapiens GN=UBR5 PE=1 SV=1;sp|O95071|UBR5_HUMAN E3 ubiquitin-protein ligase UBR5 OS=Homo sapiens GN=UBR5 PE=1 SV=2
17.5978	17.9483	15.6788	17.4692	17.3403	16.9407	Homo sapiens	44.187	1206600	6	1	1	0	1	0	0	0		0.0803054	0.175152	H0Y5Q9;Q92835	H0Y5Q9;Q92835	Phosphatidylinositol 3,4,5-trisphosphate 5-phosphatase 1	INPP5D	tr|H0Y5Q9|H0Y5Q9_HUMAN Phosphatidylinositol 3,4,5-trisphosphate 5-phosphatase 1 (Fragment) OS=Homo sapiens GN=INPP5D PE=1 SV=1;sp|Q92835|SHIP1_HUMAN Phosphatidylinositol 3,4,5-trisphosphate 5-phosphatase 1 OS=Homo sapiens GN=INPP5D PE=1 SV=2
17.1434	17.1347	16.8322	16.643	16.768	18.2233	Homo sapiens	2.6496	2125000	5	0	0	0	0	0	1	0		0.11471	0.174627	Q6FGU7;Q53EX5;B2R7I9;O14966	Q6FGU7;Q53EX5;B2R7I9;O14966	Ras-related protein Rab-7L1	RAB7L1;RAB29	tr|Q6FGU7|Q6FGU7_HUMAN RAB7, member RAS oncogene family-like 1 (Fragment) OS=Homo sapiens GN=RAB7L1 PE=1 SV=1;tr|Q53EX5|Q53EX5_HUMAN RAB7, member RAS oncogene family-like 1 variant (Fragment) OS=Homo sapiens PE=2 SV=1;tr|B2R7I9|B2R7I9_HUMAN cDNA, FLJ93464,
19.6296	19.13	19.3613	19.673	19.6373	19.3332	Homo sapiens	48.037	19192000	54	2	2	3	3	3	3	0		0.360853	0.174172	Q9P0I2;S4R3U9;C9JLM9	Q9P0I2;S4R3U9	ER membrane protein complex subunit 3	EMC3	sp|Q9P0I2|EMC3_HUMAN ER membrane protein complex subunit 3 OS=Homo sapiens GN=EMC3 PE=1 SV=3;tr|S4R3U9|S4R3U9_HUMAN ER membrane protein complex subunit 3 (Fragment) OS=Homo sapiens GN=EMC3 PE=1 SV=1
22.2492	22.2229	22.1539	22.2505	22.2084	22.6853	Homo sapiens	259.86	111820000	86	7	7	6	5	6	6	0		0.418797	0.172709	A0A024R7V6;P61019;A0A0A1HAW1;E9PKL7;Q5HYI5;B9PK50;E9PE37;H7C125;O75546;H0YD31;Q96K32;Q9UL31;H0YDL5;Q6PIK3;A0A023HJ61	A0A024R7V6;P61019;A0A0A1HAW1;E9PKL7;Q5HYI5;B9PK50	Ras-related protein Rab-2A	RAB2;RAB2A;DKFZp313C1541	tr|A0A024R7V6|A0A024R7V6_HUMAN RAB2, member RAS oncogene family, isoform CRA_a OS=Homo sapiens GN=RAB2 PE=4 SV=1;sp|P61019|RAB2A_HUMAN Ras-related protein Rab-2A OS=Homo sapiens GN=RAB2A PE=1 SV=1;tr|A0A0A1HAW1|A0A0A1HAW1_HUMAN H.sapiens ras-related Hrab2
22.079	21.7076	21.5588	21.7963	22.3135	21.7503	Homo sapiens	42.92	95710000	85	8	8	5	6	4	3	0		0.263136	0.171513	A0A024R4X0;P00387;B1AHF3;Q6ZVI6	A0A024R4X0;P00387;B1AHF3;Q6ZVI6	NADH-cytochrome b5 reductase;NADH-cytochrome b5 reductase 3;NADH-cytochrome b5 reductase 3 membrane-bound form;NADH-cytochrome b5 reductase 3 soluble form	CYB5R3	tr|A0A024R4X0|A0A024R4X0_HUMAN NADH-cytochrome b5 reductase OS=Homo sapiens GN=CYB5R3 PE=3 SV=1;sp|P00387|NB5R3_HUMAN NADH-cytochrome b5 reductase 3 OS=Homo sapiens GN=CYB5R3 PE=1 SV=3;tr|B1AHF3|B1AHF3_HUMAN NADH-cytochrome b5 reductase 3 (Fragment) OS=Hom
19.2349	19.4745	19.6139	18.9689	19.9362	19.9295	Homo sapiens	10.549	9590300	16	3	3	1	3	2	3	0		0.176674	0.170426	B2R9I9;A0MNP2;Q96DI7	B2R9I9;A0MNP2;Q96DI7	U5 small nuclear ribonucleoprotein 40 kDa protein	WDR57;SNRNP40	tr|B2R9I9|B2R9I9_HUMAN cDNA, FLJ94417, highly similar to Homo sapiens WD repeat domain 57 (U5 snRNP specific) (WDR57), mRNA OS=Homo sapiens PE=2 SV=1;tr|A0MNP2|A0MNP2_HUMAN CDW11/WDR57 OS=Homo sapiens GN=WDR57 PE=2 SV=1;sp|Q96DI7|SNR40_HUMAN U5 small nucle
23.0764	23.4296	23.5954	23.4414	23.4089	23.7618	Homo sapiens	23.873	271360000	72	5	6	7	7	4	7	0		0.332716	0.170236	A0A024R1P2;P15153;B1AH77;B1AH78;B1AH80	A0A024R1P2;P15153;B1AH77;B1AH78;B1AH80	Ras-related C3 botulinum toxin substrate 2	RAC2	tr|A0A024R1P2|A0A024R1P2_HUMAN Ras-related C3 botulinum toxin substrate 2 (Rho family, small GTP binding protein Rac2), isoform CRA_a OS=Homo sapiens GN=RAC2 PE=3 SV=1;sp|P15153|RAC2_HUMAN Ras-related C3 botulinum toxin substrate 2 OS=Homo sapiens GN=RAC2
16.7994	16.2639	16.4512	16.4842	16.6428	16.8961	Homo sapiens	47.25	54173000	29	0	0	0	0	0	0	0		0.317753	0.169556	P42357;F8W0V1;F8VNX0;Q4VB95;Q2PH61;B4DLH8;H0YHB0	P42357	Histidine ammonia-lyase	HAL	sp|P42357|HUTH_HUMAN Histidine ammonia-lyase OS=Homo sapiens GN=HAL PE=1 SV=1
20.4077	20.2978	20.7386	20.5769	20.8546	20.521	Homo sapiens	104.93	38240000	62	4	3	5	5	6	3	0		0.377772	0.169481	P82933;Q86WV4	P82933;Q86WV4	28S ribosomal protein S9, mitochondrial	MRPS9	sp|P82933|RT09_HUMAN 28S ribosomal protein S9, mitochondrial OS=Homo sapiens GN=MRPS9 PE=1 SV=2;tr|Q86WV4|Q86WV4_HUMAN MRPS9 protein (Fragment) OS=Homo sapiens GN=MRPS9 PE=2 SV=1
18.1251	17.9977	17.7866	18.127	18.2493	18.0367	Homo sapiens	1.9585	3476500	4	1	1	1	1	1	1	0.00055157		0.543759	0.167862	Q9Y3Z5;D6REL4;Q9H4P6;E7EQZ7;Q9UK43;Q95HA6;B2R5Y4;Q13123	Q9Y3Z5;D6REL4;Q9H4P6;E7EQZ7;Q9UK43;Q95HA6;B2R5Y4;Q13123	Protein Red	DKFZp564B112;IK;CSA2	tr|Q9Y3Z5|Q9Y3Z5_HUMAN Uncharacterized protein DKFZp564B112 (Fragment) OS=Homo sapiens GN=DKFZp564B112 PE=2 SV=2;tr|D6REL4|D6REL4_HUMAN Protein Red (Fragment) OS=Homo sapiens GN=IK PE=1 SV=6;tr|Q9H4P6|Q9H4P6_HUMAN Clone TCCCIA00142 mRNA sequence OS=Homo sa
16.6197	16.6604	16.753	17.174	17.3653	15.9884	Homo sapiens	3.4798	991890	4	1	1	0	1	0	1	0		0.130898	0.164824	B2R4A2;P14927	B2R4A2;P14927	Cytochrome b-c1 complex subunit 7	UQCRB	tr|B2R4A2|B2R4A2_HUMAN Cytochrome b-c1 complex subunit 7 OS=Homo sapiens PE=2 SV=1;sp|P14927|QCR7_HUMAN Cytochrome b-c1 complex subunit 7 OS=Homo sapiens GN=UQCRB PE=1 SV=2
22.8678	22.868	22.9543	23.019	23.0952	23.061	Homo sapiens	87.405	302560000	165	7	9	8	8	9	9	0		1.32955	0.161725	A0A024R6C9;P36957;Q6IBS5;Q86TQ8;Q86SW4;Q86TW7;Q16187;B7Z6J1;H0YJF9;G3V5M3;G3V3F0;Q6LEQ7	A0A024R6C9;P36957;Q6IBS5;Q86TQ8;Q86SW4;Q86TW7;Q16187	Dihydrolipoyllysine-residue succinyltransferase component of 2-oxoglutarate dehydrogenase complex, mitochondrial	DLST;E2k	tr|A0A024R6C9|A0A024R6C9_HUMAN Dihydrolipoamide S-succinyltransferase (E2 component of 2-oxo-glutarate complex), isoform CRA_a OS=Homo sapiens GN=DLST PE=4 SV=1;sp|P36957|ODO2_HUMAN Dihydrolipoyllysine-residue succinyltransferase component of 2-oxoglutarat
17.46	17.4494	17.3379	17.6652	17.5655	17.4988	Homo sapiens	1.8114	2095200	2	1	1	1	1	0	1	0.0026752		0.911675	0.160725	C9JLU1;P52434	C9JLU1;P52434	DNA-directed RNA polymerases I, II, and III subunit RPABC3	POLR2H	tr|C9JLU1|C9JLU1_HUMAN DNA-directed RNA polymerases I, II, and III subunit RPABC3 (Fragment) OS=Homo sapiens GN=POLR2H PE=1 SV=8;sp|P52434|RPAB3_HUMAN DNA-directed RNA polymerases I, II, and III subunit RPABC3 OS=Homo sapiens GN=POLR2H PE=1 SV=4
21.0111	21.0538	20.7892	20.9956	21.1141	21.2252	Homo sapiens	30.047	74171000	123	7	7	5	8	4	5	0		0.571813	0.160219	P38606;C9JA17;C9JVW8;B7Z2V6;B6KAW0	P38606	V-type proton ATPase catalytic subunit A	ATP6V1A	sp|P38606|VATA_HUMAN V-type proton ATPase catalytic subunit A OS=Homo sapiens GN=ATP6V1A PE=1 SV=2
20.3148	20.7016	20.4143	20.5937	20.537	20.7705	Homo sapiens	17.335	56760000	51	4	5	7	5	3	3	0		0.435289	0.156793	Q9NYK5;C9JG87	Q9NYK5;C9JG87	39S ribosomal protein L39, mitochondrial	MRPL39	sp|Q9NYK5|RM39_HUMAN 39S ribosomal protein L39, mitochondrial OS=Homo sapiens GN=MRPL39 PE=1 SV=3;tr|C9JG87|C9JG87_HUMAN 39S ribosomal protein L39, mitochondrial (Fragment) OS=Homo sapiens GN=MRPL39 PE=1 SV=1
20.8912	20.5955	20.904	20.931	20.7706	21.1543	Homo sapiens	27.412	64611000	50	5	6	4	7	4	6	0		0.38706	0.155049	Q96EY7;B2RDU4;B8ZZQ4;B4DF73;F8WE76	Q96EY7;B2RDU4	Pentatricopeptide repeat domain-containing protein 3, mitochondrial	PTCD3	sp|Q96EY7|PTCD3_HUMAN Pentatricopeptide repeat domain-containing protein 3, mitochondrial OS=Homo sapiens GN=PTCD3 PE=1 SV=3;tr|B2RDU4|B2RDU4_HUMAN cDNA, FLJ96770 OS=Homo sapiens PE=2 SV=1
19.1612	19.0033	19.4864	19.3381	19.1365	19.6413	Homo sapiens	10.384	15770000	16	3	2	3	2	2	1	0		0.277985	0.155031	A0A024R8A7;Q96I24	A0A024R8A7;Q96I24	Far upstream element-binding protein 3	hCG_31253;FUBP3	tr|A0A024R8A7|A0A024R8A7_HUMAN HCG31253, isoform CRA_a OS=Homo sapiens GN=hCG_31253 PE=4 SV=1;sp|Q96I24|FUBP3_HUMAN Far upstream element-binding protein 3 OS=Homo sapiens GN=FUBP3 PE=1 SV=2
19.7566	19.7185	19.806	19.7694	20.0998	19.8752	Homo sapiens	25.948	28360000	41	4	2	5	2	3	4	0		0.577175	0.15443	B0S7P4;Q9Y676;A0A0G2JIC6;A0A1U9X819;B4DFG6	B0S7P4;Q9Y676;A0A0G2JIC6;A0A1U9X819	28S ribosomal protein S18b, mitochondrial	MRPS18B	tr|B0S7P4|B0S7P4_HUMAN MRPS18B OS=Homo sapiens PE=2 SV=1;sp|Q9Y676|RT18B_HUMAN 28S ribosomal protein S18b, mitochondrial OS=Homo sapiens GN=MRPS18B PE=1 SV=1;tr|A0A0G2JIC6|A0A0G2JIC6_HUMAN 28S ribosomal protein S18b, mitochondrial OS=Homo sapiens GN=MRPS18
15.9624	16.3289	16.1221	15.7147	16.8167	16.3433	Homo sapiens	5.3899	2258000	12	0	0	0	0	0	0	0		0.159662	0.153793	A0A087WVP1;Q14517;D6RCE4	A0A087WVP1;Q14517	Protocadherin Fat 1;Protocadherin Fat 1, nuclear form	FAT1	tr|A0A087WVP1|A0A087WVP1_HUMAN Protocadherin Fat 1 OS=Homo sapiens GN=FAT1 PE=1 SV=1;sp|Q14517|FAT1_HUMAN Protocadherin Fat 1 OS=Homo sapiens GN=FAT1 PE=1 SV=2
17.1613	16.004	15.826	16.0561	16.6303	16.7571	Homo sapiens	5.4141	3020000	6	1	0	0	0	1	0	0		0.108342	0.150746	Q9H072;A0A024R5X7;O76031	Q9H072;A0A024R5X7;O76031	ATP-dependent Clp protease ATP-binding subunit clpX-like, mitochondrial	DKFZp586J151;CLPX	tr|Q9H072|Q9H072_HUMAN Uncharacterized protein DKFZp586J151 OS=Homo sapiens GN=DKFZp586J151 PE=2 SV=1;tr|A0A024R5X7|A0A024R5X7_HUMAN ClpX caseinolytic peptidase X homolog (E. coli), isoform CRA_a OS=Homo sapiens GN=CLPX PE=4 SV=1;sp|O76031|CLPX_HUMAN ATP-d
16.5005	16.6428	16.3774	17.0835	17.2395	15.6441	Homo sapiens	3.095	945430	4	0	0	0	0	0	0	0		0.0973247	0.148841	Q9NZQ5;E9PD69;E9PBZ2;P15428;D6RHF8	Q9NZQ5;E9PD69;E9PBZ2;P15428	15-hydroxyprostaglandin dehydrogenase [NAD(+)]	PGDH;HPGD	tr|Q9NZQ5|Q9NZQ5_HUMAN NAD+-dependent 15-hydroxyprostaglandin dehydrogenase (Fragment) OS=Homo sapiens GN=PGDH PE=4 SV=1;tr|E9PD69|E9PD69_HUMAN 15-hydroxyprostaglandin dehydrogenase [NAD(+)] OS=Homo sapiens GN=HPGD PE=1 SV=1;tr|E9PBZ2|E9PBZ2_HUMAN 15-hydro
15.542	16.1162	18.1623	16.7493	16.3379	17.1766	Homo sapiens	13.088	1761100	5	0	0	1	0	0	0	0		0.0578483	0.147755	V9HWB5;Q15181;Q5SQT6	V9HWB5;Q15181	Inorganic pyrophosphatase	HEL-S-66p;PPA1	tr|V9HWB5|V9HWB5_HUMAN Epididymis secretory sperm binding protein Li 66p OS=Homo sapiens GN=HEL-S-66p PE=2 SV=1;sp|Q15181|IPYR_HUMAN Inorganic pyrophosphatase OS=Homo sapiens GN=PPA1 PE=1 SV=2
17.2529	18.247	18.2222	18.6669	19.1517	16.3447	Homo sapiens	17.708	7942800	23	0	2	2	1	1	0	0		0.0513944	0.147079	A0A024R5U5;O14672;A0AV88	A0A024R5U5;O14672	Disintegrin and metalloproteinase domain-containing protein 10	ADAM10	tr|A0A024R5U5|A0A024R5U5_HUMAN ADAM metallopeptidase domain 10, isoform CRA_b OS=Homo sapiens GN=ADAM10 PE=4 SV=1;sp|O14672|ADA10_HUMAN Disintegrin and metalloproteinase domain-containing protein 10 OS=Homo sapiens GN=ADAM10 PE=1 SV=1
15.9603	18.1681	16.3304	17.017	18.0567	15.8183	Homo sapiens	6.6282	2711000	6	0	3	0	0	1	0	0		0.0496075	0.144395	O60382;A0A140VK53;Q9UQ35;A0AUK8	O60382;A0A140VK53;Q9UQ35;A0AUK8	Serine/arginine repetitive matrix protein 2	KIAA0324;SRRM2	tr|O60382|O60382_HUMAN KIAA0324 (Fragment) OS=Homo sapiens GN=KIAA0324 PE=4 SV=1;tr|A0A140VK53|A0A140VK53_HUMAN Testicular secretory protein Li 53 OS=Homo sapiens PE=2 SV=1;sp|Q9UQ35|SRRM2_HUMAN Serine/arginine repetitive matrix protein 2 OS=Homo sapiens G
17.057	18.5477	18.3493	18.4099	18.9129	17.0618	Homo sapiens	2.5147	5648800	7	1	2	2	1	2	0	0.00059666		0.0649344	0.143534	Q9NUU6	Q9NUU6	Inactive ubiquitin thioesterase FAM105A	FAM105A	sp|Q9NUU6|F105A_HUMAN Inactive ubiquitin thioesterase FAM105A OS=Homo sapiens GN=FAM105A PE=2 SV=1
21.199	21.2787	21.3969	21.4863	21.7276	21.0905	Homo sapiens	323.31	98586000	151	8	10	12	7	6	7	0		0.269272	0.143245	A0A024RBH2;Q07065;Q8TB01;Q6NWZ1;B3KVX6	A0A024RBH2;Q07065;Q8TB01;Q6NWZ1;B3KVX6	Cytoskeleton-associated protein 4	CKAP4	tr|A0A024RBH2|A0A024RBH2_HUMAN Cytoskeleton-associated protein 4, isoform CRA_c OS=Homo sapiens GN=CKAP4 PE=4 SV=1;sp|Q07065|CKAP4_HUMAN Cytoskeleton-associated protein 4 OS=Homo sapiens GN=CKAP4 PE=1 SV=2;tr|Q8TB01|Q8TB01_HUMAN Similar to cytoskeleton-ass
20.0542	20.0971	20.112	20.2364	20.2342	20.222	Homo sapiens	6.6573	29947000	21	3	3	3	3	2	3	0		1.81568	0.14312	D3DP46;P61009	D3DP46;P61009	Signal peptidase complex subunit 3	SPCS3	tr|D3DP46|D3DP46_HUMAN Signal peptidase complex subunit 3 homolog (S. cerevisiae), isoform CRA_a OS=Homo sapiens GN=SPCS3 PE=4 SV=1;sp|P61009|SPCS3_HUMAN Signal peptidase complex subunit 3 OS=Homo sapiens GN=SPCS3 PE=1 SV=1
19.7272	18.7896	18.8717	19.447	18.7091	19.6615	Homo sapiens	12.381	17311000	29	3	5	2	1	2	2	0		0.117042	0.143035	E9PM12;Q64F87;A0A024R5E5;Q13488;E9PMC5;E9PNA6;Q6QBN8	E9PM12;Q64F87;A0A024R5E5;Q13488;E9PMC5;E9PNA6	V-type proton ATPase subunit a;V-type proton ATPase 116 kDa subunit a isoform 3	TCIRG1	tr|E9PM12|E9PM12_HUMAN V-type proton ATPase subunit a (Fragment) OS=Homo sapiens GN=TCIRG1 PE=1 SV=8;tr|Q64F87|Q64F87_HUMAN V-type proton ATPase subunit a (Fragment) OS=Homo sapiens GN=TCIRG1 PE=2 SV=1;tr|A0A024R5E5|A0A024R5E5_HUMAN V-type proton ATPase su
16.1597	17.5784	16.4502	17.1135	16.1975	17.301	Homo sapiens	1.5094	554700	1	1	0	0	0	0	0	0.0091884		0.0853104	0.141195	E9PPH5;Q53F20;Q9BTT0	E9PPH5;Q53F20;Q9BTT0	Acidic leucine-rich nuclear phosphoprotein 32 family member E	ANP32E	tr|E9PPH5|E9PPH5_HUMAN Acidic leucine-rich nuclear phosphoprotein 32 family member E (Fragment) OS=Homo sapiens GN=ANP32E PE=1 SV=1;tr|Q53F20|Q53F20_HUMAN Acidic (Leucine-rich) nuclear phosphoprotein 32 family, member E variant (Fragment) OS=Homo sapiens P
22.5382	22.7277	22.7202	22.8171	22.8131	22.7769	Homo sapiens	323.31	267690000	143	6	6	7	6	5	6	0		0.804636	0.140305	P16401;Q14463	P16401	Histone H1.5	HIST1H1B	sp|P16401|H15_HUMAN Histone H1.5 OS=Homo sapiens GN=HIST1H1B PE=1 SV=3
17.5918	17.0194	15.6253	17.2432	16.3362	17.0761	Homo sapiens	11.963	15524000	7	0	0	0	0	0	0	0		0.0710357	0.139674	P29034;R4GN49;Q5RHS7	P29034;R4GN49;Q5RHS7	Protein S100-A2	S100A2	sp|P29034|S10A2_HUMAN Protein S100-A2 OS=Homo sapiens GN=S100A2 PE=1 SV=3;tr|R4GN49|R4GN49_HUMAN Protein S100-A2 OS=Homo sapiens GN=S100A2 PE=1 SV=1;tr|Q5RHS7|Q5RHS7_HUMAN Protein S100-A2 OS=Homo sapiens GN=S100A2 PE=1 SV=2
21.894	22.3169	22.3528	22.3133	22.3388	22.3275	Homo sapiens	9.949	127780000	63	6	8	6	5	7	5	0		0.350189	0.138638	B3KNF6;B4DR61;P61619;B3KQ68;F8W776;Q8TC24;Q9H9S3;H7C1Q9;C9JXC6;H7C069;A6NK38;F2Z2C7;A6NIF9;C9JJV4;B3KNG2;B3KME8;Q9NVQ7	B3KNF6;B4DR61;P61619;B3KQ68;F8W776;Q8TC24;Q9H9S3	Protein transport protein Sec61 subunit alpha isoform 1;Protein transport protein Sec61 subunit alpha isoform 2	SEC61A1;SEC61A2	tr|B3KNF6|B3KNF6_HUMAN Sec61 alpha 1 subunit (S. cerevisiae), isoform CRA_c OS=Homo sapiens GN=SEC61A1 PE=2 SV=1;tr|B4DR61|B4DR61_HUMAN Protein transport protein Sec61 subunit alpha isoform 1 OS=Homo sapiens GN=SEC61A1 PE=1 SV=1;sp|P61619|S61A1_HUMAN Prote
17.7174	17.8223	17.1371	17.5804	17.5502	17.9619	Homo sapiens	95.087	5509400	25	1	1	1	1	1	1	0		0.196415	0.138585	V9HW00;P48729;E5RG27;D6RGE5;U3KQ83;U3KPX3;H0Y9X2;U3KQK7;B4E1D9;Q05DL3;Q6PJ06;B4DER9	V9HW00;P48729;E5RG27;D6RGE5;U3KQ83;U3KPX3;H0Y9X2;U3KQK7;B4E1D9;Q05DL3;Q6PJ06;B4DER9	Casein kinase I isoform alpha	HEL-S-77p;CSNK1A1	tr|V9HW00|V9HW00_HUMAN Epididymis secretory sperm binding protein Li 77p (Fragment) OS=Homo sapiens GN=HEL-S-77p PE=2 SV=1;sp|P48729|KC1A_HUMAN Casein kinase I isoform alpha OS=Homo sapiens GN=CSNK1A1 PE=1 SV=2;tr|E5RG27|E5RG27_HUMAN Casein kinase I isofor
15.0991	15.6119	16.0991	16.032	15.549	15.6414	Homo sapiens	2.6415	1547100	3	0	0	0	0	0	0	0		0.146845	0.137406	A0A024R3N3;A0A140VJE9;Q06481;B4DTV1;B4E3I5	A0A024R3N3;A0A140VJE9;Q06481;B4DTV1;B4E3I5	Amyloid-like protein 2	APLP2	tr|A0A024R3N3|A0A024R3N3_HUMAN Amyloid beta (A4)-like protein 2, isoform CRA_a OS=Homo sapiens GN=APLP2 PE=4 SV=1;tr|A0A140VJE9|A0A140VJE9_HUMAN Testicular tissue protein Li 23 OS=Homo sapiens PE=2 SV=1;sp|Q06481|APLP2_HUMAN Amyloid-like protein 2 OS=Homo
21.4124	21.3599	21.6353	21.6182	21.794	21.4071	Homo sapiens	68.907	85958000	96	6	8	6	6	5	8	0		0.365798	0.137211	A0A024R8L0;J3QLS3;Q9Y2R9;J3QQS1;J3QKW2;J3KSI8	A0A024R8L0;J3QLS3;Q9Y2R9;J3QQS1;J3QKW2;J3KSI8	28S ribosomal protein S7, mitochondrial	MRPS7	tr|A0A024R8L0|A0A024R8L0_HUMAN Mitochondrial ribosomal protein S7, isoform CRA_a OS=Homo sapiens GN=MRPS7 PE=4 SV=1;tr|J3QLS3|J3QLS3_HUMAN 28S ribosomal protein S7, mitochondrial OS=Homo sapiens GN=MRPS7 PE=1 SV=1;sp|Q9Y2R9|RT07_HUMAN 28S ribosomal protein
19.9872	20.1277	20.1603	20.2141	20.2904	20.18	Homo sapiens	236.47	31382000	68	4	4	3	4	4	1	0		0.795619	0.136438	A0A024R883;O75348;F2Z307;O95670	A0A024R883;O75348	V-type proton ATPase subunit G 1	ATP6V1G1	tr|A0A024R883|A0A024R883_HUMAN V-type proton ATPase subunit G OS=Homo sapiens GN=ATP6V1G1 PE=3 SV=1;sp|O75348|VATG1_HUMAN V-type proton ATPase subunit G 1 OS=Homo sapiens GN=ATP6V1G1 PE=1 SV=3
18.8711	19.3797	18.5628	19.5942	18.8762	18.7452	Homo sapiens	39.082	7363800	17	3	3	2	2	2	3	0		0.129333	0.134	A0A024RDA4;P02778	A0A024RDA4;P02778	C-X-C motif chemokine;C-X-C motif chemokine 10;CXCL10(1-73)	CXCL10	tr|A0A024RDA4|A0A024RDA4_HUMAN C-X-C motif chemokine OS=Homo sapiens GN=CXCL10 PE=3 SV=1;sp|P02778|CXL10_HUMAN C-X-C motif chemokine 10 OS=Homo sapiens GN=CXCL10 PE=1 SV=2
23.0986	22.8751	22.8022	23.0045	23.1428	23.0296	Homo sapiens	323.31	234130000	81	6	6	8	7	6	8	0		0.510589	0.133682	B2R8A2;A0A024R7M0;Q9BVK6;B4DPP4	B2R8A2;A0A024R7M0;Q9BVK6	Transmembrane emp24 domain-containing protein 9	TMED9	tr|B2R8A2|B2R8A2_HUMAN cDNA, FLJ93804, highly similar to Homo sapiens gp25L2 protein (HSGP25L2G), mRNA OS=Homo sapiens PE=2 SV=1;tr|A0A024R7M0|A0A024R7M0_HUMAN Transmembrane emp24 protein transport domain containing 9, isoform CRA_a OS=Homo sapiens GN=TMED
17.7756	18.0017	18.0883	18.1293	18.1009	18.0351	Homo sapiens	4.8927	7667800	16	2	3	3	1	1	1	0		0.516448	0.133212	E9PKG6;V9HW75;A0A087WSV8;P80303;Q2L696;E9PJP3;A7LNF5;E9PM22;E9PLR0;E9PLE9;H0YD18;H0YEG8	E9PKG6;V9HW75;A0A087WSV8;P80303;Q2L696;E9PJP3;A7LNF5;E9PM22;E9PLR0;E9PLE9	Nucleobindin-2;Nesfatin-1	NUCB2;HEL-S-109;Nucb2	tr|E9PKG6|E9PKG6_HUMAN Nucleobindin-2 OS=Homo sapiens GN=NUCB2 PE=1 SV=2;tr|V9HW75|V9HW75_HUMAN Epididymis secretory protein Li 109 OS=Homo sapiens GN=HEL-S-109 PE=1 SV=1;tr|A0A087WSV8|A0A087WSV8_HUMAN Nucleobindin 2, isoform CRA_b OS=Homo sapiens GN=NUCB2
17.8421	17.9102	18.1829	18.4094	18.2737	17.651	Homo sapiens	19.402	7156400	27	1	1	1	1	1	1	0		0.183842	0.132964	A0A0G2JN29;A0A087X117;Q15155;A0A0G2JP90;A0A087WW46;H3BUC9;H3BPS9;Q9H049;I3L0Q6;H3BTW1	A0A0G2JN29;A0A087X117;Q15155;A0A0G2JP90;A0A087WW46	Nodal modulator 1	NOMO1	tr|A0A0G2JN29|A0A0G2JN29_HUMAN Nodal modulator 1 OS=Homo sapiens GN=NOMO1 PE=1 SV=1;tr|A0A087X117|A0A087X117_HUMAN Nodal modulator 1 OS=Homo sapiens GN=NOMO1 PE=1 SV=1;sp|Q15155|NOMO1_HUMAN Nodal modulator 1 OS=Homo sapiens GN=NOMO1 PE=1 SV=5;tr|A0A0G2JP90
20.4934	20.7659	20.3091	20.7444	20.8245	20.3913	Homo sapiens	9.1858	36965000	31	2	2	2	2	2	1	0		0.252706	0.130634	C9JA28;Q9UNL2;C9J365	C9JA28;Q9UNL2;C9J365	Translocon-associated protein subunit gamma	SSR3	tr|C9JA28|C9JA28_HUMAN Translocon-associated protein subunit gamma OS=Homo sapiens GN=SSR3 PE=1 SV=1;sp|Q9UNL2|SSRG_HUMAN Translocon-associated protein subunit gamma OS=Homo sapiens GN=SSR3 PE=1 SV=1;tr|C9J365|C9J365_HUMAN Translocon-associated protein sub
19.9175	20.2128	19.7608	19.9604	19.8779	20.4399	Homo sapiens	2.1077	21272000	7	1	1	1	1	1	1	0.00056561		0.2102	0.129073	Q8NF17;Q6N030;Q5EBM2;P01860	Q8NF17;Q6N030;Q5EBM2;P01860	Ig gamma-3 chain C region	FLJ00385;DKFZp686I15212;IGHG3	tr|Q8NF17|Q8NF17_HUMAN FLJ00385 protein (Fragment) OS=Homo sapiens GN=FLJ00385 PE=1 SV=1;tr|Q6N030|Q6N030_HUMAN Uncharacterized protein OS=Homo sapiens GN=DKFZp686I15212 PE=1 SV=1;tr|Q5EBM2|Q5EBM2_HUMAN Uncharacterized protein OS=Homo sapiens PE=1 SV=1;sp|
23.9756	24.0544	24.1121	24.2567	24.1697	24.0996	Homo sapiens	212.28	508820000	231	14	16	16	15	14	16	0		0.775541	0.127973	P27824;H0Y9Q7;D6RGY2;Q6ZP56;D6RFL1;D6RAU8;D6RB85;D6RDP7;Q16094;H0Y9H1;D6RAQ8;D6RHJ3;D6RD16;B4DRG2;A8K454;A0A140VKG2;O14967	P27824	Calnexin	CANX	sp|P27824|CALX_HUMAN Calnexin OS=Homo sapiens GN=CANX PE=1 SV=2
24.6209	24.5526	24.6173	24.7678	24.6525	24.7533	Homo sapiens	208.63	738000000	333	19	17	16	20	15	15	0		1.02052	0.127602	Q6IBR0;P04843;Q96HX3;Q53EP4;B4DL99;B7Z4L4;B4DNJ5;F8WF32	Q6IBR0;P04843;Q96HX3;Q53EP4;B4DL99;B7Z4L4;B4DNJ5	Dolichyl-diphosphooligosaccharide--protein glycosyltransferase subunit 1	RPN1	tr|Q6IBR0|Q6IBR0_HUMAN Dolichyl-diphosphooligosaccharide--protein glycosyltransferase subunit 1 OS=Homo sapiens GN=RPN1 PE=2 SV=1;sp|P04843|RPN1_HUMAN Dolichyl-diphosphooligosaccharide--protein glycosyltransferase subunit 1 OS=Homo sapiens GN=RPN1 PE=1 SV=
19.2211	19.5574	19.8441	19.5119	19.2944	20.1958	Homo sapiens	4.7016	20886000	12	3	4	3	4	3	3	0		0.133601	0.126541	Q6IT96;Q13547;B5BU61;B7Z3S4;Q5TEE2;B4DSK9;Q5HYD4;B4DRG0	Q6IT96;Q13547;B5BU61;B7Z3S4;Q5TEE2;B4DSK9	Histone deacetylase;Histone deacetylase 1	HDAC1	tr|Q6IT96|Q6IT96_HUMAN Histone deacetylase OS=Homo sapiens GN=HDAC1 PE=2 SV=1;sp|Q13547|HDAC1_HUMAN Histone deacetylase 1 OS=Homo sapiens GN=HDAC1 PE=1 SV=1;tr|B5BU61|B5BU61_HUMAN Histone deacetylase OS=Homo sapiens GN=HDAC1 PE=2 SV=1;tr|B7Z3S4|B7Z3S4_HUMA
20.7814	20.9169	20.4463	20.9222	21.0336	20.5669	Homo sapiens	96.974	57095000	43	4	3	2	4	3	2	0		0.228901	0.126006	Q07021;I3L3Q7;I3L3B0;A8K651	Q07021;I3L3Q7;I3L3B0;A8K651	Complement component 1 Q subcomponent-binding protein, mitochondrial	C1QBP	sp|Q07021|C1QBP_HUMAN Complement component 1 Q subcomponent-binding protein, mitochondrial OS=Homo sapiens GN=C1QBP PE=1 SV=1;tr|I3L3Q7|I3L3Q7_HUMAN Complement component 1 Q subcomponent-binding protein, mitochondrial (Fragment) OS=Homo sapiens GN=C1QBP PE
23.5684	23.7585	23.8466	23.8353	23.9088	23.8072	Homo sapiens	49.376	327520000	85	10	11	9	10	10	10	0		0.54259	0.125946	A0A024R814;P18124;A8MUD9;C9JIJ5;C9JZ88	A0A024R814;P18124;A8MUD9	60S ribosomal protein L7	RPL7	tr|A0A024R814|A0A024R814_HUMAN Ribosomal protein L7, isoform CRA_a OS=Homo sapiens GN=RPL7 PE=4 SV=1;sp|P18124|RL7_HUMAN 60S ribosomal protein L7 OS=Homo sapiens GN=RPL7 PE=1 SV=1;tr|A8MUD9|A8MUD9_HUMAN 60S ribosomal protein L7 OS=Homo sapiens GN=RPL7 PE=1
20.2292	19.9438	20.1123	20.2301	20.1958	20.2314	Homo sapiens	15.014	36288000	45	6	5	4	4	4	4	0		0.558376	0.124004	Q53G19;Q9Y3B7;H0YCD5;E9PQB6	Q53G19;Q9Y3B7	39S ribosomal protein L11, mitochondrial	MRPL11	tr|Q53G19|Q53G19_HUMAN Mitochondrial ribosomal protein L11 isoform a variant (Fragment) OS=Homo sapiens PE=2 SV=1;sp|Q9Y3B7|RM11_HUMAN 39S ribosomal protein L11, mitochondrial OS=Homo sapiens GN=MRPL11 PE=1 SV=1
15.9248	17.6825	17.6848	16.9926	17.2939	17.3729	Homo sapiens	6.101	679150	4	0	1	1	0	0	0	0		0.0672047	0.122434	Q8N395;J3KS31;B4DQT7;J3QRS9;Q59G94;X6R4W8;O43670	Q8N395;J3KS31;B4DQT7;J3QRS9;Q59G94;X6R4W8;O43670	BUB3-interacting and GLEBS motif-containing protein ZNF207	DKFZp761N202;ZNF207	tr|Q8N395|Q8N395_HUMAN Uncharacterized protein DKFZp761N202 (Fragment) OS=Homo sapiens GN=DKFZp761N202 PE=2 SV=1;tr|J3KS31|J3KS31_HUMAN BUB3-interacting and GLEBS motif-containing protein ZNF207 (Fragment) OS=Homo sapiens GN=ZNF207 PE=1 SV=1;tr|B4DQT7|B4DQ
23.8543	23.6625	23.8822	23.9141	23.9111	23.9396	Homo sapiens	251.52	375130000	270	24	25	25	27	23	21	0		0.653475	0.121922	A0A0S2Z3L2;P16615;H7C5W9;Q8N3X5;Q7Z675;Q7Z6E5;O14983;A8K9K1;Q93084;B3KS35;A0A0C4DH86;B1PM99;H3BVB2;H3BTW4	A0A0S2Z3L2;P16615;H7C5W9	Sarcoplasmic/endoplasmic reticulum calcium ATPase 2	ATP2A2	tr|A0A0S2Z3L2|A0A0S2Z3L2_HUMAN ATPase Ca++ transporting cardiac muscle slow twitch 2 isoform 1 (Fragment) OS=Homo sapiens GN=ATP2A2 PE=2 SV=1;sp|P16615|AT2A2_HUMAN Sarcoplasmic/endoplasmic reticulum calcium ATPase 2 OS=Homo sapiens GN=ATP2A2 PE=1 SV=1;tr|H
22.2152	22.3248	22.0135	22.4838	21.9899	22.4442	Homo sapiens	12.738	111180000	38	3	3	3	3	2	2	0		0.240512	0.121459	A0A024R326;Q6IPI1;P47914	A0A024R326;Q6IPI1;P47914	60S ribosomal protein L29	RPL29	tr|A0A024R326|A0A024R326_HUMAN 60S ribosomal protein L29 OS=Homo sapiens GN=RPL29 PE=1 SV=1;tr|Q6IPI1|Q6IPI1_HUMAN 60S ribosomal protein L29 OS=Homo sapiens GN=RPL29 PE=2 SV=1;sp|P47914|RL29_HUMAN 60S ribosomal protein L29 OS=Homo sapiens GN=RPL29 PE=1 SV=
20.0179	20.2905	20.024	20.113	20.6564	19.9221	Homo sapiens	7.4448	26475000	12	2	2	2	3	3	2	0		0.177473	0.119656	Q53G34;Q9Y6C9;E9PIE4	Q53G34;Q9Y6C9;E9PIE4	Mitochondrial carrier homolog 2	MTCH2	tr|Q53G34|Q53G34_HUMAN Mitochondrial carrier homolog 2 variant (Fragment) OS=Homo sapiens PE=2 SV=1;sp|Q9Y6C9|MTCH2_HUMAN Mitochondrial carrier homolog 2 OS=Homo sapiens GN=MTCH2 PE=1 SV=1;tr|E9PIE4|E9PIE4_HUMAN Mitochondrial carrier homolog 2 (Fragment) O
21.8116	21.7866	21.6906	21.8743	21.7532	22.017	Homo sapiens	23.058	85587000	59	5	5	5	5	4	3	0		0.528043	0.118563	A0A024R3X7;Q9UNM1;P61604;B8ZZL8;B8ZZ54;S4R3N1	A0A024R3X7;Q9UNM1;P61604;B8ZZL8;B8ZZ54	10 kDa heat shock protein, mitochondrial	HSPE1;EPFP1	tr|A0A024R3X7|A0A024R3X7_HUMAN Heat shock 10kDa protein 1 (Chaperonin 10), isoform CRA_d OS=Homo sapiens GN=HSPE1 PE=3 SV=1;tr|Q9UNM1|Q9UNM1_HUMAN Chaperonin 10-related protein (Fragment) OS=Homo sapiens GN=EPFP1 PE=3 SV=1;sp|P61604|CH10_HUMAN 10 kDa heat
21.2062	21.5098	21.3771	21.5025	21.4616	21.4789	Homo sapiens	66.57	80211000	91	9	8	10	9	9	6	0		0.49633	0.116669	A0A1W2PPH1;A0A1W2PQH3;P23368;A0A1W2PR68;A0A1W2PQT3;A0A1W2PQY8;A0A1W2PQ37;A0A1W2PQF8;A0A1W2PRS2;A0A1W2PRY9;A0A1W2PQH4;A0A1W2PPY2;A0A1W2PRH1;Q8NAS5;Q6TCH8;E9PMB9;B2R995;Q16798	A0A1W2PPH1;A0A1W2PQH3;P23368;A0A1W2PR68;A0A1W2PQT3;A0A1W2PQY8;A0A1W2PQ37;A0A1W2PQF8	NAD-dependent malic enzyme, mitochondrial	ME2	tr|A0A1W2PPH1|A0A1W2PPH1_HUMAN Malic enzyme OS=Homo sapiens GN=ME2 PE=1 SV=1;tr|A0A1W2PQH3|A0A1W2PQH3_HUMAN Malic enzyme OS=Homo sapiens GN=ME2 PE=1 SV=1;sp|P23368|MAOM_HUMAN NAD-dependent malic enzyme, mitochondrial OS=Homo sapiens GN=ME2 PE=1 SV=1;tr|A0A
21.9589	22.175	22.3951	22.7448	22.0348	22.0979	Homo sapiens	9.0212	109960000	42	5	7	5	3	5	4	0		0.156057	0.116198	Q9BSQ6;Q5QTS3;Q53H34;M0QYS1;P40429;Q8J015;Q0VGL3;Q6NVV1;B4DNC8	Q9BSQ6;Q5QTS3;Q53H34;M0QYS1;P40429;Q8J015;Q0VGL3;Q6NVV1	60S ribosomal protein L13a;Putative 60S ribosomal protein L13a protein RPL13AP3	RPL13A;RPL13a;RPL13AP3	tr|Q9BSQ6|Q9BSQ6_HUMAN RPL13A protein (Fragment) OS=Homo sapiens GN=RPL13A PE=2 SV=2;tr|Q5QTS3|Q5QTS3_HUMAN FWP004 OS=Homo sapiens PE=2 SV=1;tr|Q53H34|Q53H34_HUMAN Ribosomal protein L13a variant (Fragment) OS=Homo sapiens PE=2 SV=1;tr|M0QYS1|M0QYS1_HUMAN 6
22.7224	22.5826	22.6403	22.8209	22.653	22.8176	Homo sapiens	323.31	211090000	204	22	22	15	15	15	15	0		0.628746	0.115349	A0A024R663;Q86UP2;G3V4Y7;B3KWP6;B7Z6P3;G3V5P0;G3V5G2;H0YJV5;H0YJP2;B3KP76;H0YJZ8	A0A024R663;Q86UP2;G3V4Y7	Kinectin	KTN1	tr|A0A024R663|A0A024R663_HUMAN Kinectin 1 (Kinesin receptor), isoform CRA_a OS=Homo sapiens GN=KTN1 PE=4 SV=1;sp|Q86UP2|KTN1_HUMAN Kinectin OS=Homo sapiens GN=KTN1 PE=1 SV=1;tr|G3V4Y7|G3V4Y7_HUMAN Kinectin OS=Homo sapiens GN=KTN1 PE=1 SV=1
20.7833	21.0196	21.1125	20.9485	21.1125	21.1989	Homo sapiens	48.06	51886000	59	8	8	8	7	8	8	0		0.349223	0.114796	B3KN05;B2RBE0;A0A024R497;O95573;B3KMA6;F5GWH2;C9JC11;F5H062;Q6PIM8	B3KN05;B2RBE0;A0A024R497;O95573;B3KMA6	Long-chain-fatty-acid--CoA ligase 3	ACSL3	tr|B3KN05|B3KN05_HUMAN cDNA FLJ13129 fis, clone NT2RP3002969, highly similar to Long-chain-fatty-acid--CoA ligase 3 (EC 6.2.1.3) OS=Homo sapiens PE=2 SV=1;tr|B2RBE0|B2RBE0_HUMAN cDNA, FLJ95462, highly similar to Homo sapiens fatty-acid-Coenzyme A ligase, l
20.9708	20.9201	21.2433	20.8671	21.3436	21.2666	Homo sapiens	43.094	77568000	85	4	6	8	4	8	7	0		0.231037	0.114361	X5D7K9;X5D2M8;Q14764;B4DP93;B4DXN0;B4DDR2;X5DNU0;X5D7S8;H3BUK7;H3BNF6;H3BRL2;H3BQK6;X5DP17;X5D7R7;X5DP24;H3BP76	X5D7K9;X5D2M8;Q14764;B4DP93;B4DXN0;B4DDR2;X5DNU0;X5D7S8	Major vault protein	MVP	tr|X5D7K9|X5D7K9_HUMAN Major vault protein isoform C (Fragment) OS=Homo sapiens GN=MVP PE=2 SV=1;tr|X5D2M8|X5D2M8_HUMAN Major vault protein isoform A (Fragment) OS=Homo sapiens GN=MVP PE=2 SV=1;sp|Q14764|MVP_HUMAN Major vault protein OS=Homo sapiens GN=MVP
17.7826	18.0582	17.0269	17.7926	18.0431	17.369	Homo sapiens	9.9689	4748300	12	1	1	0	1	2	2	0		0.103563	0.112281	B4DFV1;A0A024R328;Q05655	B4DFV1;A0A024R328;Q05655	Protein kinase C;Protein kinase C delta type;Protein kinase C delta type;Protein kinase C delta type regulatory subunit;Protein kinase C delta type catalytic subunit	PRKCD	tr|B4DFV1|B4DFV1_HUMAN Protein kinase C OS=Homo sapiens PE=2 SV=1;tr|A0A024R328|A0A024R328_HUMAN Protein kinase C delta type OS=Homo sapiens GN=PRKCD PE=3 SV=1;sp|Q05655|KPCD_HUMAN Protein kinase C delta type OS=Homo sapiens GN=PRKCD PE=1 SV=2
20.6754	20.7345	20.6184	21.1567	20.7841	20.4234	Homo sapiens	45.958	54187000	82	8	6	5	6	6	4	0		0.184711	0.111945	B3KNN7;B4DEB0;Q96N86;B4DV84;Q8N9M2;Q6IBN0;O43242;B4DPM7;O95325;H0YGV8	B3KNN7;B4DEB0;Q96N86;B4DV84;Q8N9M2;Q6IBN0;O43242;B4DPM7	26S proteasome non-ATPase regulatory subunit 3	PSMD3	tr|B3KNN7|B3KNN7_HUMAN cDNA FLJ30049 fis, clone ADRGL1000033, highly similar to 26S proteasome non-ATPase regulatory subunit 3 OS=Homo sapiens PE=2 SV=1;tr|B4DEB0|B4DEB0_HUMAN cDNA FLJ56054, highly similar to 26S proteasome non-ATPase regulatory subunit 3
21.1405	21.2735	21.1663	21.1999	21.2126	21.5008	Homo sapiens	52.92	71065000	69	8	6	4	7	5	5	0		0.391216	0.110987	A0A140VK65;P21281;Q59HF3;H0YC04;B4DFM5;B4DQI9;Q71UA2;B4DWH7;C9JL73;P15313;H0YAT8;E5RGH6;C9J5E3;C9JNS9;B9PQR4	A0A140VK65;P21281;Q59HF3	V-type proton ATPase subunit B, brain isoform	ATP6V1B2	tr|A0A140VK65|A0A140VK65_HUMAN Testicular secretory protein Li 65 OS=Homo sapiens PE=2 SV=1;sp|P21281|VATB2_HUMAN V-type proton ATPase subunit B, brain isoform OS=Homo sapiens GN=ATP6V1B2 PE=1 SV=3;tr|Q59HF3|Q59HF3_HUMAN ATPase, H+ transporting, lysosomal
17.1192	15.5815	16.6574	16.8845	16.434	16.3687	Homo sapiens	24.338	29131000	25	0	0	0	1	0	0	0		0.0749124	0.109733	O75342	O75342	Arachidonate 12-lipoxygenase, 12R-type	ALOX12B	sp|O75342|LX12B_HUMAN Arachidonate 12-lipoxygenase, 12R-type OS=Homo sapiens GN=ALOX12B PE=1 SV=1
19.6651	20.3112	19.9875	20.1888	20.1173	19.9847	Homo sapiens	23.116	36995000	47	4	5	3	5	3	3	0		0.198087	0.109032	M0R2M1;A0A024R0R9;P54920;M0R0Y2;M0R058;M0R027;A0A024R0V6;M0R0I4;M0R213;B4DGP9;B4DIV0;A0A087WZQ7;Q9H115	M0R2M1;A0A024R0R9;P54920;M0R0Y2;M0R058	Alpha-soluble NSF attachment protein	NAPA	tr|M0R2M1|M0R2M1_HUMAN Alpha-soluble NSF attachment protein (Fragment) OS=Homo sapiens GN=NAPA PE=1 SV=1;tr|A0A024R0R9|A0A024R0R9_HUMAN N-ethylmaleimide-sensitive factor attachment protein, alpha, isoform CRA_c OS=Homo sapiens GN=NAPA PE=4 SV=1;sp|P54920|S
21.9084	22.0079	22.2082	22.2959	22.1886	21.9641	Homo sapiens	14.404	126200000	65	5	6	6	5	5	5	0		0.302611	0.107995	E4W6B6;B2R4D8;A0A024R1V4;P61353;K7ELC7;K7EQQ9;K7ERY7	E4W6B6;B2R4D8;A0A024R1V4;P61353;K7ELC7;K7EQQ9	60S ribosomal protein L27	RPL27	tr|E4W6B6|E4W6B6_HUMAN RPL27/NME2 fusion protein (Fragment) OS=Homo sapiens GN=RPL27 PE=2 SV=1;tr|B2R4D8|B2R4D8_HUMAN 60S ribosomal protein L27 OS=Homo sapiens PE=2 SV=1;tr|A0A024R1V4|A0A024R1V4_HUMAN 60S ribosomal protein L27 OS=Homo sapiens GN=RPL27 PE=3
16.8607	17.1351	15.9026	16.7867	17.6283	15.798	Homo sapiens	2.1433	706080	3	0	0	0	1	0	0	0.0005685		0.05245	0.104865	V9HWD3;Q96DZ1	V9HWD3;Q96DZ1	Endoplasmic reticulum lectin 1	HEL117;ERLEC1	tr|V9HWD3|V9HWD3_HUMAN Epididymis luminal protein 117 OS=Homo sapiens GN=HEL117 PE=2 SV=1;sp|Q96DZ1|ERLEC_HUMAN Endoplasmic reticulum lectin 1 OS=Homo sapiens GN=ERLEC1 PE=1 SV=1
22.572	22.4778	22.4958	22.5818	22.6149	22.6632	Homo sapiens	10.255	168450000	63	6	4	4	4	4	5	0		0.970862	0.104745	Q6FGX3;A0A024R5J5;A0A024R5H8;P20340;Q53ET8;B7Z5Z9;F5H3K7;Q9NRW1;C9JU14;F5GX61;J3KR73;Q6AZ91;C9JB90;C9J0I2;A0A0F7V4D1;Q53S08	Q6FGX3;A0A024R5J5;A0A024R5H8;P20340;Q53ET8;B7Z5Z9;F5H3K7;Q9NRW1	Ras-related protein Rab-6A;Ras-related protein Rab-6B	RAB6A;RAB6B	tr|Q6FGX3|Q6FGX3_HUMAN RAB6A protein OS=Homo sapiens GN=RAB6A PE=2 SV=1;tr|A0A024R5J5|A0A024R5J5_HUMAN H.sapiens ras-related Hrab6 protein OS=Homo sapiens GN=RAB6A PE=2 SV=1;tr|A0A024R5H8|A0A024R5H8_HUMAN RAB6A, member RAS oncogene family, isoform CRA_b OS
21.4721	21.4531	21.9462	21.7801	21.8022	21.6012	Homo sapiens	33.161	86897000	85	4	5	6	5	8	5	0		0.21503	0.104031	Q7L0Y3;C9JVB6	Q7L0Y3;C9JVB6	Mitochondrial ribonuclease P protein 1	TRMT10C	sp|Q7L0Y3|MRRP1_HUMAN Mitochondrial ribonuclease P protein 1 OS=Homo sapiens GN=TRMT10C PE=1 SV=2;tr|C9JVB6|C9JVB6_HUMAN Mitochondrial ribonuclease P protein 1 (Fragment) OS=Homo sapiens GN=TRMT10C PE=1 SV=1
16.7154	17.354	16.4673	16.6157	17.5369	16.6958	Homo sapiens	2.3069	482840	3	0	0	0	0	0	0	0.00058072		0.0875714	0.103931	A0A024R9H2;P52758	A0A024R9H2;P52758	Ribonuclease UK114	HRSP12	tr|A0A024R9H2|A0A024R9H2_HUMAN Heat-responsive protein 12, isoform CRA_a OS=Homo sapiens GN=HRSP12 PE=4 SV=1;sp|P52758|RIDA_HUMAN 2-iminobutanoate/2-iminopropanoate deaminase OS=Homo sapiens GN=RIDA PE=1 SV=1
24.2792	24.1136	24.0766	24.2897	24.2082	24.2821	Homo sapiens	323.31	624840000	497	33	30	25	29	26	21	0		0.576991	0.10353	E5KNY5;P42704;B4DSR0;A0A0C4DG06;B8ZZ38;C9JCA9;A0A0C4DG51;A8K6U0;A0A024R746;Q9NP80	E5KNY5;P42704;B4DSR0	Leucine-rich PPR motif-containing protein, mitochondrial	LRPPRC	tr|E5KNY5|E5KNY5_HUMAN Leucine-rich PPR-motif containing OS=Homo sapiens GN=LRPPRC PE=4 SV=1;sp|P42704|LPPRC_HUMAN Leucine-rich PPR motif-containing protein, mitochondrial OS=Homo sapiens GN=LRPPRC PE=1 SV=3;tr|B4DSR0|B4DSR0_HUMAN cDNA FLJ60080, highly sim
20.5339	20.4143	20.2668	20.6166	20.4395	20.4678	Homo sapiens	35.841	47933000	77	10	8	9	4	5	4	0		0.407918	0.102937	A8K3C3;P50991;B7Z9L0;B7Z2Z8;B7Z2F4;B6KDJ0	A8K3C3;P50991;B7Z9L0;B7Z2Z8;B7Z2F4	T-complex protein 1 subunit delta	CCT4	tr|A8K3C3|A8K3C3_HUMAN T-complex protein 1 subunit delta OS=Homo sapiens PE=2 SV=1;sp|P50991|TCPD_HUMAN T-complex protein 1 subunit delta OS=Homo sapiens GN=CCT4 PE=1 SV=4;tr|B7Z9L0|B7Z9L0_HUMAN T-complex protein 1 subunit delta OS=Homo sapiens PE=2 SV=1;t
22.4761	22.5529	22.4749	22.5959	22.4826	22.7327	Homo sapiens	142.48	163690000	101	8	7	6	8	7	7	0		0.503542	0.102439	A0A024QZS4;P30405;B2R6X6;R4GN99;H0Y548	A0A024QZS4;P30405;B2R6X6;R4GN99;H0Y548	Peptidyl-prolyl cis-trans isomerase;Peptidyl-prolyl cis-trans isomerase F, mitochondrial	PPIF	tr|A0A024QZS4|A0A024QZS4_HUMAN Peptidyl-prolyl cis-trans isomerase OS=Homo sapiens GN=PPIF PE=3 SV=1;sp|P30405|PPIF_HUMAN Peptidyl-prolyl cis-trans isomerase F, mitochondrial OS=Homo sapiens GN=PPIF PE=1 SV=1;tr|B2R6X6|B2R6X6_HUMAN Peptidyl-prolyl cis-tran
15.8444	16.5557	15.9271	15.4025	17.2134	16.0179	Homo sapiens	27.999	2612100	6	0	0	0	0	0	0	0		0.0576329	0.102222	B2R717;A0A024R141;O60911	B2R717;A0A024R141;O60911	Cathepsin L2	CTSL2;CTSV	tr|B2R717|B2R717_HUMAN cDNA, FLJ93235, highly similar to Homo sapiens cathepsin L2 (CTSL2), mRNA OS=Homo sapiens PE=2 SV=1;tr|A0A024R141|A0A024R141_HUMAN Cathepsin L2, isoform CRA_a OS=Homo sapiens GN=CTSL2 PE=3 SV=1;sp|O60911|CATL2_HUMAN Cathepsin L2 OS=H
18.8905	18.9996	18.7809	18.9414	18.8433	19.1904	Homo sapiens	3.9061	10215000	14	1	2	2	2	1	3	0		0.309293	0.101348	A8K4I8;Q9BPW8;H7C2U6;B4DQI7;C9JDV8;F8WCR5	A8K4I8;Q9BPW8;H7C2U6;B4DQI7	Protein NipSnap homolog 1	NIPSNAP1	tr|A8K4I8|A8K4I8_HUMAN cDNA FLJ78131, highly similar to Homo sapiens nipsnap homolog 1 (C. elegans) (NIPSNAP1), mRNA OS=Homo sapiens PE=2 SV=1;sp|Q9BPW8|NIPS1_HUMAN Protein NipSnap homolog 1 OS=Homo sapiens GN=NIPSNAP1 PE=1 SV=1;tr|H7C2U6|H7C2U6_HUMAN Prot
19.0156	18.2048	18.7236	18.7559	18.5831	18.8946	Homo sapiens	9.373	7444500	7	1	1	1	1	1	1	0		0.130713	0.0965373	P56385	P56385	ATP synthase subunit e, mitochondrial	ATP5I	sp|P56385|ATP5I_HUMAN ATP synthase subunit e, mitochondrial OS=Homo sapiens GN=ATP5I PE=1 SV=2
18.7774	18.8147	18.7476	19.1891	19.1418	18.2973	Homo sapiens	3.1244	8876600	8	2	2	1	1	2	1	0		0.112375	0.0961526	P12314;A0A087WVS4;A0A087WUG7;C9JSN8;A0A087WXZ6;A0A0A0MRM3;Q92637	P12314;A0A087WVS4;A0A087WUG7;C9JSN8;A0A087WXZ6;A0A0A0MRM3;Q92637	High affinity immunoglobulin gamma Fc receptor I;High affinity immunoglobulin gamma Fc receptor IB	FCGR1A;FCGR1B	sp|P12314|FCGR1_HUMAN High affinity immunoglobulin gamma Fc receptor I OS=Homo sapiens GN=FCGR1A PE=1 SV=2;tr|A0A087WVS4|A0A087WVS4_HUMAN High affinity immunoglobulin gamma Fc receptor IB OS=Homo sapiens GN=FCGR1B PE=4 SV=1;tr|A0A087WUG7|A0A087WUG7_HUMAN H
19.7814	19.8799	20.0653	19.9855	19.9192	20.1083	Homo sapiens	12.764	23608000	35	3	5	4	2	4	3	0		0.356256	0.0954914	Q9Y3I0;B4DNA0;B4DXF1;B4DNG5	Q9Y3I0;B4DNA0	tRNA-splicing ligase RtcB homolog	RTCB	sp|Q9Y3I0|RTCB_HUMAN tRNA-splicing ligase RtcB homolog OS=Homo sapiens GN=RTCB PE=1 SV=1;tr|B4DNA0|B4DNA0_HUMAN cDNA FLJ58027 OS=Homo sapiens PE=2 SV=1	+
15.5892	16.6858	17.7349	17.4009	16.3446	16.5453	Homo sapiens	2.7989	1337200	9	1	0	2	0	0	0	0		0.0430083	0.0936238	G5E9Z2;Q96KA5;B3KY18	G5E9Z2;Q96KA5;B3KY18	Cleft lip and palate transmembrane protein 1-like protein	CLPTM1L	tr|G5E9Z2|G5E9Z2_HUMAN Cisplatin resistance related protein CRR9p, isoform CRA_c OS=Homo sapiens GN=CLPTM1L PE=1 SV=1;sp|Q96KA5|CLP1L_HUMAN Cleft lip and palate transmembrane protein 1-like protein OS=Homo sapiens GN=CLPTM1L PE=1 SV=1;tr|B3KY18|B3KY18_HUMA
16.3605	17.0672	17.3669	17.2283	16.2805	17.5522	Homo sapiens	60.417	31441000	24	1	0	0	1	1	0	0		0.0597665	0.0888036	Q9HCY8	Q9HCY8	Protein S100-A14	S100A14	sp|Q9HCY8|S10AE_HUMAN Protein S100-A14 OS=Homo sapiens GN=S100A14 PE=1 SV=1
17.11	17.5118	16.136	16.6765	17.5206	16.8262	Homo sapiens	32.9	1715400	7	0	0	0	0	0	0	0		0.0595973	0.0885347	P12532;B7Z9T7;B4DJW9;B4DF72;C9JSQ1;B4DGR9;B4DFE8;E9PCP8;B4DH34;F8WCN3;B3KVA7;B2R8A3;A0A024RAK5;P17540	P12532	Creatine kinase U-type, mitochondrial	CKMT1A	sp|P12532|KCRU_HUMAN Creatine kinase U-type, mitochondrial OS=Homo sapiens GN=CKMT1A PE=1 SV=1
19.0306	19.2366	18.9635	19.0756	19.0177	19.4	Homo sapiens	3.7598	14886000	17	1	1	1	2	1	1	0		0.217308	0.0875664	B4DDB9;A0A087WUC6;E9PI68;Q15005;E9PRB9;E9PL01;H0YE04	B4DDB9;A0A087WUC6;E9PI68;Q15005;E9PRB9;E9PL01	Signal peptidase complex subunit 2	SPCS2	tr|B4DDB9|B4DDB9_HUMAN cDNA FLJ56339, highly similar to Signal peptidase complex subunit 2 (EC 3.4.-.-) OS=Homo sapiens PE=2 SV=1;tr|A0A087WUC6|A0A087WUC6_HUMAN Signal peptidase complex subunit 2 OS=Homo sapiens GN=SPCS2 PE=1 SV=1;tr|E9PI68|E9PI68_HUMAN Si
22.9471	22.9031	22.878	22.9795	22.9442	23.0607	Homo sapiens	49.144	184750000	100	6	6	7	6	8	7	0		0.780171	0.0854359	H0YKD8;P46779;H0YMF4;H0YLP6;Q59F34;O60251	H0YKD8;P46779;H0YMF4;H0YLP6;Q59F34	60S ribosomal protein L28	RPL28	tr|H0YKD8|H0YKD8_HUMAN 60S ribosomal protein L28 OS=Homo sapiens GN=RPL28 PE=1 SV=1;sp|P46779|RL28_HUMAN 60S ribosomal protein L28 OS=Homo sapiens GN=RPL28 PE=1 SV=3;tr|H0YMF4|H0YMF4_HUMAN 60S ribosomal protein L28 OS=Homo sapiens GN=RPL28 PE=1 SV=1;tr|H0Y
21.7886	21.9999	22.0963	22.1852	22.115	21.8383	Homo sapiens	47.697	110880000	69	3	4	3	3	2	3	0		0.217412	0.0845445	P60866;E5RIP1;E5RJX2;G3XAN0	P60866;E5RIP1;E5RJX2	40S ribosomal protein S20	RPS20	sp|P60866|RS20_HUMAN 40S ribosomal protein S20 OS=Homo sapiens GN=RPS20 PE=1 SV=1;tr|E5RIP1|E5RIP1_HUMAN 40S ribosomal protein S20 OS=Homo sapiens GN=RPS20 PE=1 SV=1;tr|E5RJX2|E5RJX2_HUMAN 40S ribosomal protein S20 OS=Homo sapiens GN=RPS20 PE=1 SV=1
17.801	16.9672	16.7475	16.7215	18.0385	17.0086	Homo sapiens	231.99	382980000	195	3	2	2	1	2	0	0		0.0532736	0.084259	E7ER44;V9HWI4;A0A161I202;P02788;B7ZAL5;E7EQB2;B3VMW0;A8K494;Q2TUW9;Q5EK51;B3KSL2;B4E1V0;Q19KS2;Q8IX02;C9JCF5;B4E1L2	E7ER44;V9HWI4;A0A161I202;P02788;B7ZAL5;E7EQB2;B3VMW0;A8K494;Q2TUW9;Q5EK51;B3KSL2;B4E1V0	Lactotransferrin;Lactoferricin-H;Kaliocin-1;Lactoferroxin-A;Lactoferroxin-B;Lactoferroxin-C	LTF;HEL110	tr|E7ER44|E7ER44_HUMAN Lactotransferrin OS=Homo sapiens GN=LTF PE=1 SV=1;tr|V9HWI4|V9HWI4_HUMAN Epididymis luminal protein 110 OS=Homo sapiens GN=HEL110 PE=2 SV=1;tr|A0A161I202|A0A161I202_HUMAN Lactoferrin OS=Homo sapiens GN=LTF PE=2 SV=1;sp|P02788|TRFL_HU
16.6437	16.8548	17.5789	17.7817	17.0872	16.4604	Toxoplasma gondii	3.7972	831840	4	0	0	0	1	1	1	0		0.0574563	0.0839246	B6KC70	B6KC70			tr|B6KC70|B6KC70_TOXGV Ribosomal protein RPS16 OS=Toxoplasma gondii (strain ATCC 50861 / VEG) OX=432359 GN=TGVEG_263040 PE=1 SV=1
21.4411	19.8621	19.4541	21.3264	19.8548	19.8267	Homo sapiens	1.6335	49057000	11	1	1	1	1	1	1	0.0078044		0.0339879	0.0835476	B2R6D4	B2R6D4	Phosphomannomutase		tr|B2R6D4|B2R6D4_HUMAN Phosphomannomutase OS=Homo sapiens PE=2 SV=1
19.5042	19.5886	19.2039	19.7276	19.3841	19.4322	Homo sapiens	10.136	18014000	23	1	1	1	1	1	1	0		0.183656	0.0824121	A0A0B5EEB2;A0A0S2Z5X7;I3L3B4;F8W9H0;A0A0S2Z6I4;E9PLN8;Q9BQB6	A0A0B5EEB2;A0A0S2Z5X7;I3L3B4;F8W9H0;A0A0S2Z6I4;E9PLN8;Q9BQB6	Vitamin K epoxide reductase complex subunit 1	VKORC1	tr|A0A0B5EEB2|A0A0B5EEB2_HUMAN VKORC1 (Fragment) OS=Homo sapiens GN=VKORC1 PE=4 SV=1;tr|A0A0S2Z5X7|A0A0S2Z5X7_HUMAN Vitamin K epoxide reductase complex subunit 1 isoform 2 OS=Homo sapiens GN=VKORC1 PE=2 SV=1;tr|I3L3B4|I3L3B4_HUMAN Uncharacterized protein (
21.126	21.0746	21.0544	21.3014	21.1179	21.0817	Homo sapiens	49.477	47964000	45	4	4	4	4	3	4	0		0.432953	0.0819906	F8VQX6;H0YI09;A0A024R118;Q9H8H3;B4DDW1	F8VQX6;H0YI09;A0A024R118;Q9H8H3;B4DDW1	Methyltransferase-like protein 7A	METTL7A	tr|F8VQX6|F8VQX6_HUMAN Methyltransferase-like protein 7A (Fragment) OS=Homo sapiens GN=METTL7A PE=1 SV=1;tr|H0YI09|H0YI09_HUMAN Methyltransferase-like protein 7A (Fragment) OS=Homo sapiens GN=METTL7A PE=1 SV=1;tr|A0A024R118|A0A024R118_HUMAN Methyltransfera
18.5532	16.1516	16.1963	18.8431	16.1188	16.1849	Homo sapiens	5.9896	4884800	10	1	0	0	2	0	0	0		0.0214982	0.0818939	P82663;E7EPW2	P82663;E7EPW2	28S ribosomal protein S25, mitochondrial	MRPS25	sp|P82663|RT25_HUMAN 28S ribosomal protein S25, mitochondrial OS=Homo sapiens GN=MRPS25 PE=1 SV=1;tr|E7EPW2|E7EPW2_HUMAN 28S ribosomal protein S25, mitochondrial OS=Homo sapiens GN=MRPS25 PE=1 SV=1
23.1932	23.1235	23.3105	23.2139	23.4402	23.2154	Homo sapiens	173.28	238220000	97	6	5	4	4	4	4	0		0.322055	0.0807686	F8VU65;Q53HW2;A8K4Z4;A0A024RBS2;Q8NHW5;P05388;F8VPE8;G3V210;Q6NSF2;F8VWS0;Q53HK9;F8VQY6;F8VRK7;F8VW21;B4E3D5;F8VS58;F8VZS0;F8VWV4	F8VU65;Q53HW2;A8K4Z4;A0A024RBS2;Q8NHW5;P05388;F8VPE8;G3V210;Q6NSF2;F8VWS0;Q53HK9;F8VQY6;F8VRK7;F8VW21;B4E3D5;F8VS58;F8VZS0	60S acidic ribosomal protein P0-like;60S acidic ribosomal protein P0	RPLP0;RPLP0P6	tr|F8VU65|F8VU65_HUMAN 60S acidic ribosomal protein P0 (Fragment) OS=Homo sapiens GN=RPLP0 PE=1 SV=1;tr|Q53HW2|Q53HW2_HUMAN 60S acidic ribosomal protein P0 (Fragment) OS=Homo sapiens PE=2 SV=1;tr|A8K4Z4|A8K4Z4_HUMAN 60S acidic ribosomal protein P0 OS=Homo
16.3668	16.0834	17.0251	16.6137	15.7771	17.3234	Homo sapiens	12.142	15305000	14	0	0	0	0	0	0	0		0.0488068	0.0796388	Q6N096;V9HW68;Q6MZV7;Q6PYX1;A0A0A0MS08;P0DOX5;Q6GMX6;S6B291;Q6N089;A8K008;Q6N095;Q6MZQ6;Q5EFE5;Q6N094;Q6N097;Q7Z351;P01857;A0A0A0MS07;S6AWD9;S6BGE5;S6BAP0;A4F255;S6C4Q7;S6BGE0;S6BAN1;S6BAM6;Q6ZP87;A0A0M3KKW6;S6BGD4;S6BAQ4;S6AWG0;S6C4S4;S6AWF0;S6C4S0;S6C4R2;S6BAP4;S6B2B6;S6B2A6;Q9Y509	Q6N096;V9HW68;Q6MZV7;Q6PYX1;A0A0A0MS08;P0DOX5;Q6GMX6;S6B291;Q6N089;A8K008;Q6N095;Q6MZQ6;Q5EFE5;Q6N094;Q6N097;Q7Z351;P01857;A0A0A0MS07;S6AWD9;S6BGE5;S6BAP0;A4F255;S6C4Q7;S6BGE0;S6BAN1;S6BAM6	Ig gamma-1 chain C region	DKFZp686I15196;HEL-214;DKFZp686C11235;IGHG1;IGH@;DKFZp686P15220;DKFZp686K03196;DKFZp686G11190;DKFZp686O01196;DKFZp686H20196;DKFZp686N02209;VHCH1	tr|Q6N096|Q6N096_HUMAN Uncharacterized protein DKFZp686I15196 OS=Homo sapiens GN=DKFZp686I15196 PE=2 SV=1;tr|V9HW68|V9HW68_HUMAN Epididymis luminal protein 214 OS=Homo sapiens GN=HEL-214 PE=2 SV=1;tr|Q6MZV7|Q6MZV7_HUMAN Uncharacterized protein DKFZp686C112
19.9153	19.7474	19.6049	19.3252	20.5404	19.6301	Homo sapiens	29.804	21350000	36	2	3	3	3	2	3	0		0.0662941	0.0760187	Q05DB2;A8K813;Q9HCU5;B5MC98;H7C2N7	Q05DB2;A8K813;Q9HCU5;B5MC98	Prolactin regulatory element-binding protein	PREB	tr|Q05DB2|Q05DB2_HUMAN PREB protein OS=Homo sapiens GN=PREB PE=2 SV=1;tr|A8K813|A8K813_HUMAN cDNA FLJ77763, highly similar to Homo sapiens prolactin regulatory element binding (PREB), mRNA OS=Homo sapiens PE=2 SV=1;sp|Q9HCU5|PREB_HUMAN Prolactin regulatory
17.8773	18.0265	16.1859	17.8615	16.3498	18.1064	Homo sapiens	2.4687	4466500	12	1	1	1	1	1	1	0.00059172		0.0298751	0.0759678	B2R7G6;P49590;D6RJE6;B4DSY5;B4DDN8;V4ZDJ3	B2R7G6;P49590;D6RJE6;B4DSY5;B4DDN8	Probable histidine--tRNA ligase, mitochondrial	HARS2	tr|B2R7G6|B2R7G6_HUMAN cDNA, FLJ93437, highly similar to Homo sapiens histidyl-tRNA synthetase-like (HARSL), mRNA OS=Homo sapiens PE=2 SV=1;sp|P49590|SYHM_HUMAN Probable histidine--tRNA ligase, mitochondrial OS=Homo sapiens GN=HARS2 PE=1 SV=1;tr|D6RJE6|D6R
19.5218	19.5812	19.4992	19.8193	19.2878	19.7169	Homo sapiens	17.744	23398000	27	1	2	2	2	1	2	0		0.156606	0.0739466	A0A140VKF2;O00487;Q96DE8;Q4ZG77;Q53TH1;Q59G89	A0A140VKF2;O00487;Q96DE8;Q4ZG77;Q53TH1;Q59G89	26S proteasome non-ATPase regulatory subunit 14	PSMD14	tr|A0A140VKF2|A0A140VKF2_HUMAN Testis tissue sperm-binding protein Li 69n OS=Homo sapiens PE=2 SV=1;sp|O00487|PSDE_HUMAN 26S proteasome non-ATPase regulatory subunit 14 OS=Homo sapiens GN=PSMD14 PE=1 SV=1;tr|Q96DE8|Q96DE8_HUMAN PSMD14 protein OS=Homo sapie
22.0805	22.2477	22.2263	22.03	22.4822	22.259	Homo sapiens	35.973	141810000	97	11	13	10	10	11	9	0		0.181329	0.0722561	Q58F09;Q13724;A8K9K4;C9J8D4;B8ZZE2;C9JDQ1;B4E3B8	Q58F09;Q13724;A8K9K4;C9J8D4	Mannosyl-oligosaccharide glucosidase	GCS1;MOGS	tr|Q58F09|Q58F09_HUMAN Glucosidase I OS=Homo sapiens GN=GCS1 PE=2 SV=1;sp|Q13724|MOGS_HUMAN Mannosyl-oligosaccharide glucosidase OS=Homo sapiens GN=MOGS PE=1 SV=5;tr|A8K9K4|A8K9K4_HUMAN cDNA FLJ75504, highly similar to Homo sapiens glucosidase I, mRNA OS=H
17.8692	18.7003	18.3896	18.574	18.4479	18.1476	Homo sapiens	5.9028	4609500	12	2	3	2	2	1	1	0		0.0853783	0.0701472	B4DWV9;A0A024R8M0;Q14344	B4DWV9;A0A024R8M0;Q14344	Guanine nucleotide-binding protein subunit alpha-13	GNA13	tr|B4DWV9|B4DWV9_HUMAN cDNA FLJ53108, highly similar to Guanine nucleotide-binding protein alpha-13 subunit OS=Homo sapiens PE=2 SV=1;tr|A0A024R8M0|A0A024R8M0_HUMAN Guanine nucleotide binding protein (G protein), alpha 13, isoform CRA_a OS=Homo sapiens GN=
18.528	18.0634	18.4248	18.5867	18.3263	18.3107	Homo sapiens	30.544	7905400	26	3	4	2	3	3	1	0		0.14336	0.0691439	D3DRH1;Q8NF50;Q8N227;Q86XD0;E9PDJ4;E2J6M6;B4DDV8;A2A369;E2J6M5;A4FU72;B3KRG0;B4DSH0;A0A1B0GWE0;Q96N67	D3DRH1;Q8NF50;Q8N227;Q86XD0;E9PDJ4;E2J6M6	Dedicator of cytokinesis protein 8	DOCK8	tr|D3DRH1|D3DRH1_HUMAN Dedicator of cytokinesis 8, isoform CRA_a OS=Homo sapiens GN=DOCK8 PE=3 SV=1;sp|Q8NF50|DOCK8_HUMAN Dedicator of cytokinesis protein 8 OS=Homo sapiens GN=DOCK8 PE=1 SV=3;tr|Q8N227|Q8N227_HUMAN cDNA FLJ36253 fis, clone THYMU2002154 OS=
20.8625	20.3443	20.0284	20.2552	20.5907	20.5964	Homo sapiens	20.598	34534000	47	3	4	3	3	3	4	0		0.0857734	0.0690505	P11233;H7C3P7;C9JPE8;F8WEQ6;C9JYR1	P11233;H7C3P7	Ras-related protein Ral-A	RALA	sp|P11233|RALA_HUMAN Ras-related protein Ral-A OS=Homo sapiens GN=RALA PE=1 SV=1;tr|H7C3P7|H7C3P7_HUMAN Ras-related protein Ral-A (Fragment) OS=Homo sapiens GN=RALA PE=1 SV=1
17.4825	17.2234	17.1935	17.3364	17.3979	17.3703	Homo sapiens	2.291	2037900	7	1	1	1	2	2	2	0.00057937		0.267288	0.0684032	A8K4A8;A0A024R8Z9;Q6PI48;Q9H9J7;Q9NVT8	A8K4A8;A0A024R8Z9;Q6PI48;Q9H9J7	Aspartate--tRNA ligase, mitochondrial	DARS2	tr|A8K4A8|A8K4A8_HUMAN cDNA FLJ76156, highly similar to Homo sapiens aspartyl-tRNA synthetase 2 (DARS2), mRNA OS=Homo sapiens PE=2 SV=1;tr|A0A024R8Z9|A0A024R8Z9_HUMAN Aspartyl-tRNA synthetase 2 (Mitochondrial), isoform CRA_b OS=Homo sapiens GN=DARS2 PE=3 S
15.9468	17.405	17.6186	17.7101	16.392	17.0678	Homo sapiens	81.456	4865500	21	1	1	1	1	1	0	0		0.0325932	0.0664984	B7Z4C6;Q71UV2;B3KRV7;Q6IAV0;Q53HW6;A8K2M5;A0A1B1RVA9;P06858	B7Z4C6;Q71UV2;B3KRV7;Q6IAV0;Q53HW6;A8K2M5;A0A1B1RVA9;P06858	Lipoprotein lipase	LPL	tr|B7Z4C6|B7Z4C6_HUMAN cDNA FLJ57396, highly similar to Lipoprotein lipase (EC 3.1.1.34) OS=Homo sapiens PE=2 SV=1;tr|Q71UV2|Q71UV2_HUMAN Lipoprotein lipase (Fragment) OS=Homo sapiens PE=3 SV=1;tr|B3KRV7|B3KRV7_HUMAN Lipoprotein lipase OS=Homo sapiens PE=2
19.0643	19.0395	19.3549	19.2136	19.113	19.328	Homo sapiens	26.564	15084000	16	2	2	2	2	1	2	0		0.195454	0.0653114	B2R6S9;P30533;A8K8F6	B2R6S9;P30533;A8K8F6	Alpha-2-macroglobulin receptor-associated protein	LRPAP1	tr|B2R6S9|B2R6S9_HUMAN cDNA, FLJ93097, highly similar to Homo sapiens low density lipoprotein receptor-related protein associated protein 1 (LRPAP1), mRNA OS=Homo sapiens PE=2 SV=1;sp|P30533|AMRP_HUMAN Alpha-2-macroglobulin receptor-associated protein OS=H
18.856	19.1418	18.4467	19.0038	18.7291	18.9071	Homo sapiens	2.1864	9193300	9	1	1	1	1	1	1	0.00057274		0.100965	0.065122	H7BZN1;H7C1T3;D3DXB2;C9J050;B4E322;B2R8P1;C9JEJ2;P49585;Q9Y5K3	H7BZN1;H7C1T3;D3DXB2;C9J050;B4E322;B2R8P1;C9JEJ2;P49585;Q9Y5K3	Choline-phosphate cytidylyltransferase A;Choline-phosphate cytidylyltransferase B	PCYT1A;hCG_2002711;PCYT1B	tr|H7BZN1|H7BZN1_HUMAN Choline-phosphate cytidylyltransferase A (Fragment) OS=Homo sapiens GN=PCYT1A PE=1 SV=1;tr|H7C1T3|H7C1T3_HUMAN Choline-phosphate cytidylyltransferase A (Fragment) OS=Homo sapiens GN=PCYT1A PE=1 SV=1;tr|D3DXB2|D3DXB2_HUMAN HCG2002711,
17.0539	16.513	16.7289	17.1478	17.1746	16.1654	Toxoplasma gondii	1.6386	383310	3	0	0	0	0	0	0	0.0078125		0.0566426	0.0640055	A0A0F7UU04	A0A0F7UU04			tr|A0A0F7UU04|A0A0F7UU04_TOXGV Protein disulfide-isomerase OS=Toxoplasma gondii (strain ATCC 50861 / VEG) OX=432359 GN=BN1205_009420 PE=3 SV=1
21.1274	20.7312	20.7593	20.5577	21.0617	21.1882	Homo sapiens	122.57	50747000	93	6	5	6	6	4	7	0		0.0914952	0.0632153	Q59EC0;P55265;D3DV75;B7Z8Y3;H0YCK3;A0A024DAK3	Q59EC0;P55265;D3DV75;B7Z8Y3;H0YCK3;A0A024DAK3	Double-stranded RNA-specific adenosine deaminase	ADAR	tr|Q59EC0|Q59EC0_HUMAN Adenosine deaminase, RNA-specific isoform ADAR-a variant (Fragment) OS=Homo sapiens PE=2 SV=1;sp|P55265|DSRAD_HUMAN Double-stranded RNA-specific adenosine deaminase OS=Homo sapiens GN=ADAR PE=1 SV=4;tr|D3DV75|D3DV75_HUMAN Adenosine d
22.5701	22.7436	22.6415	22.6983	22.6718	22.7744	Homo sapiens	39.125	190990000	97	5	6	7	7	6	5	0		0.401366	0.0631097	E5RI99;A0A024R9D3;P62888;A0A0B4J213;E5RJH3;A0A0C4DH44	E5RI99;A0A024R9D3;P62888	60S ribosomal protein L30	RPL30	tr|E5RI99|E5RI99_HUMAN 60S ribosomal protein L30 (Fragment) OS=Homo sapiens GN=RPL30 PE=1 SV=1;tr|A0A024R9D3|A0A024R9D3_HUMAN Ribosomal protein L30, isoform CRA_b OS=Homo sapiens GN=RPL30 PE=3 SV=1;sp|P62888|RL30_HUMAN 60S ribosomal protein L30 OS=Homo sap
19.2703	18.8343	19.2392	19.03	19.4417	19.0604	Homo sapiens	4.6109	16067000	5	2	4	3	2	1	2	0		0.110182	0.0627728	Q52NV4;P12081;B3KWE1;B4E1C5;B4DDD8;E7ETE2;B4DEA2;D6RF05	Q52NV4;P12081;B3KWE1;B4E1C5;B4DDD8	Histidine--tRNA ligase, cytoplasmic	HRS;HARS	tr|Q52NV4|Q52NV4_HUMAN Histidyl-tRNA synthetase OS=Homo sapiens GN=HRS PE=2 SV=1;sp|P12081|SYHC_HUMAN Histidine--tRNA ligase, cytoplasmic OS=Homo sapiens GN=HARS PE=1 SV=2;tr|B3KWE1|B3KWE1_HUMAN Histidine--tRNA ligase, cytoplasmic OS=Homo sapiens GN=HARS P
19.3787	19.7746	20.2491	19.7568	20.1441	19.6848	Homo sapiens	6.6245	28224000	16	3	3	3	4	2	2	0		0.0694258	0.0610994	B7Z705;B4DN31;Q9BWS9;A0A024RCB5;E9PPA0;H0YDL6;H0YEA3;E9PKF1;H0YCC4;H0YC89;E9PI70;E9PIP0;E9PRL3;E9PPH0	B7Z705;B4DN31;Q9BWS9;A0A024RCB5;E9PPA0	Chitinase domain-containing protein 1	CHID1	tr|B7Z705|B7Z705_HUMAN cDNA FLJ56160 OS=Homo sapiens PE=2 SV=1;tr|B4DN31|B4DN31_HUMAN cDNA FLJ55809 OS=Homo sapiens PE=2 SV=1;sp|Q9BWS9|CHID1_HUMAN Chitinase domain-containing protein 1 OS=Homo sapiens GN=CHID1 PE=1 SV=1;tr|A0A024RCB5|A0A024RCB5_HUMAN Chit
19.5034	19.5894	19.8844	19.6198	19.642	19.8941	Homo sapiens	7.59	21998000	19	3	4	3	3	2	3	0		0.141983	0.059583	A0A0S2Z4Y5;Q5QPK2;H0Y368;O60762;A0A0S2Z4U1;Q5QPJ9	A0A0S2Z4Y5;Q5QPK2;H0Y368;O60762	Dolichol-phosphate mannosyltransferase subunit 1	DPM1	tr|A0A0S2Z4Y5|A0A0S2Z4Y5_HUMAN Dolichyl-phosphate mannosyltransferase polypeptide 1 catalytic subunit isoform 1 (Fragment) OS=Homo sapiens GN=DPM1 PE=2 SV=1;tr|Q5QPK2|Q5QPK2_HUMAN Dolichol-phosphate mannosyltransferase subunit 1 OS=Homo sapiens GN=DPM1 PE=
20.5722	20.2577	20.3183	20.7013	20.3184	20.3028	Homo sapiens	4.5338	26411000	18	1	1	1	1	1	1	0		0.122547	0.0581264	A8K3Q9	A8K3Q9			tr|A8K3Q9|A8K3Q9_HUMAN cDNA FLJ76611, highly similar to Homo sapiens ribosomal protein L14 (RPL14), mRNA OS=Homo sapiens PE=1 SV=1
20.7485	20.7365	20.8487	20.9134	20.4449	21.1488	Homo sapiens	20.215	50043000	83	5	8	7	7	6	4	0		0.0920404	0.0577615	Q8TCJ2	Q8TCJ2	Dolichyl-diphosphooligosaccharide--protein glycosyltransferase subunit STT3B	STT3B	sp|Q8TCJ2|STT3B_HUMAN Dolichyl-diphosphooligosaccharide--protein glycosyltransferase subunit STT3B OS=Homo sapiens GN=STT3B PE=1 SV=1
17.5973	16.4052	17.3526	17.6682	17.0877	16.7717	Homo sapiens	3.0747	2318700	10	1	1	1	1	1	1	0		0.0411114	0.0575097	B2R4A5;O60783	B2R4A5;O60783	28S ribosomal protein S14, mitochondrial	MRPS14	tr|B2R4A5|B2R4A5_HUMAN cDNA, FLJ92019, highly similar to Homo sapiens mitochondrial ribosomal protein S14 (MRPS14), nuclear gene encoding mitochondrial protein, mRNA OS=Homo sapiens PE=2 SV=1;sp|O60783|RT14_HUMAN 28S ribosomal protein S14, mitochondrial OS
16.9441	16.2995	16.5324	16.6856	16.9539	16.3066	Homo sapiens	78.376	2837400	6	0	0	0	0	0	0	0		0.0701132	0.056722	Q9UGL9	Q9UGL9	Cysteine-rich C-terminal protein 1	CRCT1	sp|Q9UGL9|CRCT1_HUMAN Cysteine-rich C-terminal protein 1 OS=Homo sapiens GN=CRCT1 PE=1 SV=1
16.946	16.5022	16.7381	16.4672	16.2596	17.6288	Homo sapiens	43.623	3030100	4	0	0	0	0	0	0	0		0.0406592	0.0564569	W8GIV4;W8GIU9;W8GN33;W8GJG8;W8GWD5;W8GWD1;W8GRM7;A0A024R4N7;Q6ICR6;O43240;W8GJG4;A0A1W5R407	W8GIV4;W8GIU9;W8GN33;W8GJG8;W8GWD5;W8GWD1;W8GRM7;A0A024R4N7;Q6ICR6;O43240;W8GJG4;A0A1W5R407	Kallikrein-10	KLK10	tr|W8GIV4|W8GIV4_HUMAN Kallikrein 10 protein 3 (Fragment) OS=Homo sapiens GN=KLK10 PE=2 SV=1;tr|W8GIU9|W8GIU9_HUMAN Kallikrein 10 protein 1 (Fragment) OS=Homo sapiens GN=KLK10 PE=2 SV=1;tr|W8GN33|W8GN33_HUMAN Kallikrein 10 protein 4 (Fragment) OS=Homo sapi
23.3422	23.1876	23.6228	23.4483	23.4505	23.4228	Homo sapiens	143.98	280410000	151	13	14	13	8	7	6	0		0.153593	0.0563418	A0A024R9D2;Q86UE4;E5RJU9;H0YB56;H0YBJ8	A0A024R9D2;Q86UE4;E5RJU9	Protein LYRIC	MTDH	tr|A0A024R9D2|A0A024R9D2_HUMAN Metadherin, isoform CRA_a OS=Homo sapiens GN=MTDH PE=4 SV=1;sp|Q86UE4|LYRIC_HUMAN Protein LYRIC OS=Homo sapiens GN=MTDH PE=1 SV=2;tr|E5RJU9|E5RJU9_HUMAN Protein LYRIC OS=Homo sapiens GN=MTDH PE=1 SV=1
21.0936	20.6478	19.7674	21.2837	20.6723	19.7202	Homo sapiens	22.723	54724000	26	3	3	2	2	2	2	0		0.0295248	0.0557919	Q9BTQ7;A0A024R1Q8;P62829;C9JD32;B9ZVP7;J3KT29;J3KTJ3;A4D142	Q9BTQ7;A0A024R1Q8;P62829;C9JD32;B9ZVP7;J3KT29	60S ribosomal protein L23	RPL23	tr|Q9BTQ7|Q9BTQ7_HUMAN Similar to ribosomal protein L23 (Fragment) OS=Homo sapiens PE=2 SV=1;tr|A0A024R1Q8|A0A024R1Q8_HUMAN Ribosomal protein L23, isoform CRA_b OS=Homo sapiens GN=RPL23 PE=3 SV=1;sp|P62829|RL23_HUMAN 60S ribosomal protein L23 OS=Homo sapie
18.4224	18.7558	18.5941	18.7707	18.5275	18.6317	Homo sapiens	23.456	10820000	29	1	2	2	2	2	2	0		0.153296	0.0525551	B4E240;Q92575;B3KTD5	B4E240;Q92575;B3KTD5	UBX domain-containing protein 4	UBXN4	tr|B4E240|B4E240_HUMAN cDNA FLJ58827, highly similar to UBX domain-containing protein 2 OS=Homo sapiens PE=2 SV=1;sp|Q92575|UBXN4_HUMAN UBX domain-containing protein 4 OS=Homo sapiens GN=UBXN4 PE=1 SV=2;tr|B3KTD5|B3KTD5_HUMAN cDNA FLJ38083 fis, clone CTONG
20.7131	20.9412	20.8022	20.8121	21.1122	20.6883	Homo sapiens	4.14	45915000	15	3	3	4	3	2	3	0		0.125051	0.0519924	Q9Y3U8;J3QSB5;J3KTD3	Q9Y3U8;J3QSB5;J3KTD3	60S ribosomal protein L36	RPL36	sp|Q9Y3U8|RL36_HUMAN 60S ribosomal protein L36 OS=Homo sapiens GN=RPL36 PE=1 SV=3;tr|J3QSB5|J3QSB5_HUMAN 60S ribosomal protein L36 OS=Homo sapiens GN=RPL36 PE=1 SV=1;tr|J3KTD3|J3KTD3_HUMAN 60S ribosomal protein L36 (Fragment) OS=Homo sapiens GN=RPL36 PE=1
28.1274	28.3751	27.8757	28.248	28.037	28.2354	Homo sapiens	127.45	4098400000	94	2	2	2	2	2	2	0		0.10001	0.0474205	A2NJV5;A0A0A0MRZ7;A0A075B6S2;B7ZMG8;Q7Z3Y5;A0A087X0Q4;A0A109PS54;A2NB45;A0A1W6IYL0;A0A1W6IYK2;Q9UL80;A2IPI1;A0A075B6S6;A0A075B6P5;A0A087WW87;P06310;P01615;P01614;A0A0C4DH68	A2NJV5;A0A0A0MRZ7;A0A075B6S2;B7ZMG8;Q7Z3Y5;A0A087X0Q4;A0A109PS54;A2NB45;A0A1W6IYL0;A0A1W6IYK2;Q9UL80;A2IPI1;A0A075B6S6;A0A075B6P5;A0A087WW87;P06310;P01615;P01614	Ig kappa chain V-II region RPMI 6410;Ig kappa chain V-II region FR;Ig kappa chain V-II region Cum	IGKV A18;IGKV2D-26;IGKV2D-29;VKA17;IGKV2-40;IGKV2D-30;IGKV2D-28	sp|A2NJV5|KV229_HUMAN Immunoglobulin kappa variable 2-29 OS=Homo sapiens GN=IGKV2-29 PE=3 SV=2;sp|A0A0A0MRZ7|KVD26_HUMAN Immunoglobulin kappa variable 2D-26 OS=Homo sapiens GN=IGKV2D-26 PE=3 SV=1;sp|A0A075B6S2|KVD29_HUMAN Immunoglobulin kappa variable 2D-2
15.0844	16.7256	17.5052	16.7542	16.5586	16.1422	Homo sapiens	3.1117	1374800	6	1	0	0	1	0	1	0		0.0198687	0.0465867	Q86VX4;B0AZQ4;Q9UQE7	Q86VX4;B0AZQ4;Q9UQE7	Structural maintenance of chromosomes protein;Structural maintenance of chromosomes protein 3	SMC3	tr|Q86VX4|Q86VX4_HUMAN Structural maintenance of chromosomes protein OS=Homo sapiens GN=SMC3 PE=2 SV=1;tr|B0AZQ4|B0AZQ4_HUMAN Structural maintenance of chromosomes protein OS=Homo sapiens PE=2 SV=1;sp|Q9UQE7|SMC3_HUMAN Structural maintenance of chromosomes
17.8013	18.7384	17.6988	18.9822	17.3073	18.0886	Homo sapiens	21.251	5238000	12	1	1	1	1	1	1	0		0.0250628	0.0465539	Q4G0J3;D6R9Z6;A0A024RDH5;D6RFF0;H0YA82	Q4G0J3;D6R9Z6;A0A024RDH5;D6RFF0;H0YA82	La-related protein 7	LARP7;HDCMA18P	sp|Q4G0J3|LARP7_HUMAN La-related protein 7 OS=Homo sapiens GN=LARP7 PE=1 SV=1;tr|D6R9Z6|D6R9Z6_HUMAN La-related protein 7 (Fragment) OS=Homo sapiens GN=LARP7 PE=1 SV=1;tr|A0A024RDH5|A0A024RDH5_HUMAN HDCMA18P protein, isoform CRA_a OS=Homo sapiens GN=HDCMA1
17.0761	17.048	17.5275	18.012	16.9304	16.8432	Homo sapiens	1.6495	1378300	2	0	0	0	0	0	0	0.007837		0.0349752	0.0446453	Q9NP55	Q9NP55	BPI fold-containing family A member 1	BPIFA1	sp|Q9NP55|BPIA1_HUMAN BPI fold-containing family A member 1 OS=Homo sapiens GN=BPIFA1 PE=1 SV=1
29.0138	28.3254	28.6409	28.5984	28.5513	28.953	Homo sapiens	323.31	7988500000	236	2	1	2	1	2	1	0		0.0563244	0.0408827	Q0KKI6;Q8TCD0;Q5EFE6;V9HW34;Q6PJF2;Q7Z3Y4;Q6PIL8;Q6P5S8;Q6GMX0;P01834;S6AWD6;S6AWF4;S6BGE9;S6AWD3;S6C4R6;S6B2A1;S6B2C3;S6B294;S6AWE3;Q569I7	Q0KKI6;Q8TCD0;Q5EFE6;V9HW34;Q6PJF2;Q7Z3Y4;Q6PIL8;Q6P5S8;Q6GMX0;P01834	Ig kappa chain C region	HEL-213;IGK@;IGKC	tr|Q0KKI6|Q0KKI6_HUMAN Immunoblobulin light chain (Fragment) OS=Homo sapiens PE=1 SV=1;tr|Q8TCD0|Q8TCD0_HUMAN Uncharacterized protein OS=Homo sapiens PE=1 SV=1;tr|Q5EFE6|Q5EFE6_HUMAN Anti-RhD monoclonal T125 kappa light chain OS=Homo sapiens PE=2 SV=1;tr|V
22.9907	23.1066	23.3358	23.0416	23.2376	23.2757	Homo sapiens	134.7	232470000	88	5	5	5	5	5	4	0		0.110402	0.0406094	E9PKZ0;P62917;E9PP36;G3V1A1;B4DVG7;E9PKU4	E9PKZ0;P62917;E9PP36;G3V1A1;B4DVG7;E9PKU4	60S ribosomal protein L8	RPL8	tr|E9PKZ0|E9PKZ0_HUMAN 60S ribosomal protein L8 (Fragment) OS=Homo sapiens GN=RPL8 PE=1 SV=1;sp|P62917|RL8_HUMAN 60S ribosomal protein L8 OS=Homo sapiens GN=RPL8 PE=1 SV=2;tr|E9PP36|E9PP36_HUMAN 60S ribosomal protein L8 OS=Homo sapiens GN=RPL8 PE=1 SV=1;tr
15.5685	18.0038	18.1367	16.5385	17.0786	18.2132	Homo sapiens	4.2022	4933100	16	1	1	1	1	0	1	0		0.0129907	0.0404329	A8K335;Q92820;B4DVI2	A8K335;Q92820;B4DVI2	Gamma-glutamyl hydrolase	GGH	tr|A8K335|A8K335_HUMAN cDNA FLJ76254, highly similar to Homo sapiens gamma-glutamyl hydrolase (GGH), mRNA OS=Homo sapiens PE=2 SV=1;sp|Q92820|GGH_HUMAN Gamma-glutamyl hydrolase OS=Homo sapiens GN=GGH PE=1 SV=2;tr|B4DVI2|B4DVI2_HUMAN cDNA FLJ55415, highly s
21.9781	21.9226	21.8836	21.9641	21.9116	22.0263	Homo sapiens	91.79	112180000	148	16	12	15	13	10	13	0		0.339322	0.0392354	A8KAK1;Q9NYU2;H7BZG0;F8WCI2;F8WCE6;Q9NV86;Q9NYU1	A8KAK1;Q9NYU2	UDP-glucose:glycoprotein glucosyltransferase 1	UGGT1	tr|A8KAK1|A8KAK1_HUMAN cDNA FLJ77398, highly similar to Homo sapiens UDP-glucose ceramide glucosyltransferase-like 1, transcript variant 2, mRNA OS=Homo sapiens PE=2 SV=1;sp|Q9NYU2|UGGG1_HUMAN UDP-glucose:glycoprotein glucosyltransferase 1 OS=Homo sapiens
22.0622	21.9853	22.055	22.093	21.9606	22.1655	Homo sapiens	88.587	111200000	65	5	5	4	4	4	5	0		0.215041	0.03888	A0A024R1U4;P51148;K7ERI8;K7ERQ8;F8VVK3;K7ENY4;K7EIP6	A0A024R1U4;P51148;K7ERI8;K7ERQ8	Ras-related protein Rab-5C	RAB5C	tr|A0A024R1U4|A0A024R1U4_HUMAN RAB5C, member RAS oncogene family, isoform CRA_a OS=Homo sapiens GN=RAB5C PE=4 SV=1;sp|P51148|RAB5C_HUMAN Ras-related protein Rab-5C OS=Homo sapiens GN=RAB5C PE=1 SV=2;tr|K7ERI8|K7ERI8_HUMAN Uncharacterized protein OS=Homo sa
19.8741	20.1575	20.3508	19.9884	20.1547	20.3453	Homo sapiens	12.861	31807000	31	3	5	5	4	4	1	0		0.06721	0.0353603	V9HW95;Q15293;Q5J7V8	V9HW95;Q15293;Q5J7V8	Reticulocalbin-1	HEL-S-84;RCN1	tr|V9HW95|V9HW95_HUMAN Epididymis secretory protein Li 84 OS=Homo sapiens GN=HEL-S-84 PE=2 SV=1;sp|Q15293|RCN1_HUMAN Reticulocalbin-1 OS=Homo sapiens GN=RCN1 PE=1 SV=1;tr|Q5J7V8|Q5J7V8_HUMAN Proliferation-inducing gene 20 protein OS=Homo sapiens PE=2 SV=1
17.9234	17.9391	18.1136	18.0815	18.3739	17.6257	Homo sapiens	3.5149	4492900	8	2	2	1	2	1	0	0		0.0500092	0.034982	Q5R3B4;B2R4Q7;A0A024R8Z5;O95563	Q5R3B4;B2R4Q7;A0A024R8Z5;O95563	Mitochondrial pyruvate carrier 2	MPC2;BRP44	tr|Q5R3B4|Q5R3B4_HUMAN Mitochondrial pyruvate carrier (Fragment) OS=Homo sapiens GN=MPC2 PE=1 SV=1;tr|B2R4Q7|B2R4Q7_HUMAN Mitochondrial pyruvate carrier OS=Homo sapiens PE=2 SV=1;tr|A0A024R8Z5|A0A024R8Z5_HUMAN Mitochondrial pyruvate carrier OS=Homo sapiens
19.9654	19.9631	20.0069	20.0242	20.0942	19.9208	Homo sapiens	49.569	28582000	50	3	4	3	3	3	3	0		0.239293	0.0346038	B2RDK6;D3DR65;O75477;B0QZ43;B4DPN7	B2RDK6;D3DR65;O75477;B0QZ43;B4DPN7	Erlin-1	SPFH1;ERLIN1	tr|B2RDK6|B2RDK6_HUMAN cDNA, FLJ96656, highly similar to Homo sapiens SPFH domain family, member 1 (SPFH1), mRNA OS=Homo sapiens PE=2 SV=1;tr|D3DR65|D3DR65_HUMAN SPFH domain family, member 1, isoform CRA_a OS=Homo sapiens GN=SPFH1 PE=4 SV=1;sp|O75477|ERLN1
22.0427	22.2281	22.3327	22.2508	22.1751	22.2802	Homo sapiens	151	115840000	71	4	6	5	6	6	3	0		0.129839	0.0341886	J3QR09;J3KTE4;Q53G49;P84098;Q8IWR8;J3QL15	J3QR09;J3KTE4;Q53G49;P84098;Q8IWR8;J3QL15	Ribosomal protein L19;60S ribosomal protein L19	RPL19	tr|J3QR09|J3QR09_HUMAN Ribosomal protein L19 OS=Homo sapiens GN=RPL19 PE=1 SV=1;tr|J3KTE4|J3KTE4_HUMAN Ribosomal protein L19 OS=Homo sapiens GN=RPL19 PE=1 SV=1;tr|Q53G49|Q53G49_HUMAN Ribosomal protein L19 (Fragment) OS=Homo sapiens PE=2 SV=1;sp|P84098|RL19
21.2606	21.1918	21.4312	21.0926	20.8991	21.9945	Homo sapiens	13.806	70390000	31	4	5	4	4	4	3	0		0.0314674	0.0341797	D6RAN4;Q53Z07;P32969;H0Y9V9;B4E1M5;E7ESE0;B4DLV8;Q2NKY6;H0Y9R4	D6RAN4;Q53Z07;P32969;H0Y9V9;B4E1M5;E7ESE0;B4DLV8;Q2NKY6;H0Y9R4	60S ribosomal protein L9	RPL9	tr|D6RAN4|D6RAN4_HUMAN 60S ribosomal protein L9 (Fragment) OS=Homo sapiens GN=RPL9 PE=1 SV=8;tr|Q53Z07|Q53Z07_HUMAN NPC-A-16 OS=Homo sapiens GN=RPL9 PE=2 SV=1;sp|P32969|RL9_HUMAN 60S ribosomal protein L9 OS=Homo sapiens GN=RPL9 PE=1 SV=1;tr|H0Y9V9|H0Y9V9_H
21.6264	21.6699	21.8293	21.8457	21.794	21.5877	Homo sapiens	28.736	84575000	50	3	6	5	5	5	4	0		0.115238	0.0339171	M0QZN2;M0R0F0;Q53G25;A0A024R4Q8;M0R0R2;P46782	M0QZN2;M0R0F0;Q53G25;A0A024R4Q8;M0R0R2;P46782	40S ribosomal protein S5;40S ribosomal protein S5, N-terminally processed	RPS5	tr|M0QZN2|M0QZN2_HUMAN 40S ribosomal protein S5 OS=Homo sapiens GN=RPS5 PE=1 SV=1;tr|M0R0F0|M0R0F0_HUMAN 40S ribosomal protein S5 (Fragment) OS=Homo sapiens GN=RPS5 PE=1 SV=1;tr|Q53G25|Q53G25_HUMAN Ribosomal protein S5 variant (Fragment) OS=Homo sapiens PE
19.7499	19.7023	19.6363	19.422	20.0589	19.7079	Homo sapiens	5.1692	26766000	21	3	3	2	3	3	1	0		0.058258	0.0334822	A0A0S2Z5D2;A0A0S2Z563;A0A0S2Z5H0;Q9Y2Q9;H0YAT2;H7C5V3;Q53G62;E5RGC7;E5RK86;E5RFH3;E5RFT8;H0YC42;A5Y5A3	A0A0S2Z5D2;A0A0S2Z563;A0A0S2Z5H0;Q9Y2Q9;H0YAT2;H7C5V3;Q53G62;E5RGC7;E5RK86;E5RFH3	28S ribosomal protein S28, mitochondrial	MRPS28	tr|A0A0S2Z5D2|A0A0S2Z5D2_HUMAN Mitochondrial ribosomal protein S28 isoform 4 (Fragment) OS=Homo sapiens GN=MRPS28 PE=2 SV=1;tr|A0A0S2Z563|A0A0S2Z563_HUMAN Mitochondrial ribosomal protein S28 isoform 1 (Fragment) OS=Homo sapiens GN=MRPS28 PE=2 SV=1;tr|A0A0S
18.3197	18.856	19.0784	19.1974	18.623	18.5341	Homo sapiens	19.695	9336200	10	3	3	2	2	3	3	0		0.0348022	0.0334746	A8K0A4;A0A1U9X777;A0A0G2JJD3;O95870;A0A0G2JI89;F2Z3H2;B3KNX9	A8K0A4;A0A1U9X777;A0A0G2JJD3;O95870;A0A0G2JI89	Abhydrolase domain-containing protein 16A	ABHD16A	tr|A8K0A4|A8K0A4_HUMAN cDNA FLJ77631, highly similar to Homo sapiens HLA-B associated transcript 5 (BAT5), mRNA OS=Homo sapiens PE=2 SV=1;tr|A0A1U9X777|A0A1U9X777_HUMAN ABHD16A OS=Homo sapiens PE=4 SV=1;tr|A0A0G2JJD3|A0A0G2JJD3_HUMAN HLA-B associated trans
18.4091	18.555	18.8337	18.3392	18.4971	19.0601	Homo sapiens	5.2224	8310300	5	3	3	1	3	2	2	0		0.0418803	0.0328693	Q9BV40;B8ZZT4;C9JXZ5	Q9BV40;B8ZZT4	Vesicle-associated membrane protein 8	VAMP8	sp|Q9BV40|VAMP8_HUMAN Vesicle-associated membrane protein 8 OS=Homo sapiens GN=VAMP8 PE=1 SV=1;tr|B8ZZT4|B8ZZT4_HUMAN Vesicle-associated membrane protein 8 OS=Homo sapiens GN=VAMP8 PE=1 SV=1
19.8258	19.8235	19.9912	19.7016	19.9627	20.0735	Homo sapiens	9.9456	29534000	20	4	2	3	2	3	2	0		0.0875911	0.0324319	Q09028;H0YF10;E9PNS2;E9PIC4;E9PNS6;H0YEU5;B4DRT0;H0YCT5;H0YDK2	Q09028	Histone-binding protein RBBP4	RBBP4	sp|Q09028|RBBP4_HUMAN Histone-binding protein RBBP4 OS=Homo sapiens GN=RBBP4 PE=1 SV=3
22.9665	22.8628	23.1753	23.0644	22.8669	23.17	Homo sapiens	272.19	216570000	179	14	13	14	14	13	9	0		0.0838168	0.0322278	A0A024R1N4;P12956;B2RDN9;B4DE32;B1AHC9;B4E356;Q6IC76	A0A024R1N4;P12956;B2RDN9;B4DE32;B1AHC9;B4E356	X-ray repair cross-complementing protein 6	XRCC6	tr|A0A024R1N4|A0A024R1N4_HUMAN X-ray repair complementing defective repair in Chinese hamster cells 6 (Ku autoantigen, 70kDa), isoform CRA_a OS=Homo sapiens GN=XRCC6 PE=4 SV=1;sp|P12956|XRCC6_HUMAN X-ray repair cross-complementing protein 6 OS=Homo sapiens
19.4245	19.7378	19.9219	19.6465	20.0115	19.5214	Homo sapiens	58.686	21854000	23	2	2	1	2	2	1	0		0.049669	0.0317682	B7Z438;Q6IAL5;B2R8A1;A8K4W7;P53597	B7Z438;Q6IAL5;B2R8A1;A8K4W7;P53597	Succinyl-CoA ligase [ADP/GDP-forming] subunit alpha, mitochondrial	SUCLG1	tr|B7Z438|B7Z438_HUMAN cDNA FLJ56352, highly similar to Succinyl-CoA ligase (GDP-forming) subunit alpha, mitochondrial (EC 6.2.1.4) OS=Homo sapiens PE=2 SV=1;tr|Q6IAL5|Q6IAL5_HUMAN Succinate--CoA ligase [ADP/GDP-forming] subunit alpha, mitochondrial OS=Hom
15.7002	17.1521	16.3206	16.107	16.7304	16.4182	Homo sapiens	21.5	11501000	17	0	0	0	0	0	0	0		0.0188853	0.0275548	P01833	P01833	Polymeric immunoglobulin receptor;Secretory component	PIGR	sp|P01833|PIGR_HUMAN Polymeric immunoglobulin receptor OS=Homo sapiens GN=PIGR PE=1 SV=4
20.5766	20.0983	19.6937	20.1342	20.1641	20.1461	Homo sapiens	16.937	30982000	52	6	5	3	4	3	2	0		0.0314314	0.0252724	A0A140VK70;P35998;A0A1W2PQS1;Q75L23;C9JLS9;B7Z571	A0A140VK70;P35998;A0A1W2PQS1;Q75L23	26S protease regulatory subunit 7	PSMC2	tr|A0A140VK70|A0A140VK70_HUMAN Testis secretory sperm-binding protein Li 197a OS=Homo sapiens PE=2 SV=1;sp|P35998|PRS7_HUMAN 26S proteasome regulatory subunit 7 OS=Homo sapiens GN=PSMC2 PE=1 SV=3;tr|A0A1W2PQS1|A0A1W2PQS1_HUMAN 26S proteasome regulatory sub
19.0305	19.0999	19.7879	19.5227	19.328	19.1431	Homo sapiens	13.697	19297000	27	3	2	2	3	2	3	0		0.0300922	0.0251834	A0A024RD78;Q6P1L8	A0A024RD78;Q6P1L8	39S ribosomal protein L14, mitochondrial	MRPL14	tr|A0A024RD78|A0A024RD78_HUMAN Mitochondrial ribosomal protein L14, isoform CRA_b OS=Homo sapiens GN=MRPL14 PE=3 SV=1;sp|Q6P1L8|RM14_HUMAN 39S ribosomal protein L14, mitochondrial OS=Homo sapiens GN=MRPL14 PE=1 SV=1
16.0291	16.6272	17.1739	16.7435	17.16	15.9958	Homo sapiens	6.031	4122600	8	0	0	0	0	0	0	0		0.0151447	0.0230172	H7C2P7;B2R9J4;A0A024RCB2;A6NJD9;A8MVT4;A8MYK1;Q16540	H7C2P7;B2R9J4;A0A024RCB2;A6NJD9;A8MVT4;A8MYK1;Q16540	39S ribosomal protein L23, mitochondrial	MRPL23	tr|H7C2P7|H7C2P7_HUMAN 39S ribosomal protein L23, mitochondrial (Fragment) OS=Homo sapiens GN=MRPL23 PE=1 SV=1;tr|B2R9J4|B2R9J4_HUMAN cDNA, FLJ94423, highly similar to Homo sapiens mitochondrial ribosomal protein L23 (MRPL23), nuclear gene encoding mitocho
19.5923	19.1203	19.3781	19.3281	19.2126	19.619	Homo sapiens	5.7898	23177000	21	3	2	2	2	2	1	0		0.0403507	0.0229683	Q7Z2W9;A0A024R5G7;B4DXI4;H3BUY0;F5H7V8	Q7Z2W9;A0A024R5G7;B4DXI4;H3BUY0	39S ribosomal protein L21, mitochondrial	MRPL21	sp|Q7Z2W9|RM21_HUMAN 39S ribosomal protein L21, mitochondrial OS=Homo sapiens GN=MRPL21 PE=1 SV=2;tr|A0A024R5G7|A0A024R5G7_HUMAN Mitochondrial ribosomal protein L21, isoform CRA_a OS=Homo sapiens GN=MRPL21 PE=4 SV=1;tr|B4DXI4|B4DXI4_HUMAN cDNA FLJ52689, hi
20.0393	19.9714	19.8818	19.6207	20.2235	20.1113	Homo sapiens	16.949	28674000	47	4	3	3	3	3	3	0		0.0352039	0.0210546	P54886	P54886	Delta-1-pyrroline-5-carboxylate synthase;Glutamate 5-kinase;Gamma-glutamyl phosphate reductase	ALDH18A1	sp|P54886|P5CS_HUMAN Delta-1-pyrroline-5-carboxylate synthase OS=Homo sapiens GN=ALDH18A1 PE=1 SV=2
25.339	25.3338	25.5896	25.3192	25.4994	25.5043	Homo sapiens	323.31	1301900000	554	30	31	31	29	26	25	0		0.0633391	0.0201632	P05107;J3KNI6;E7EVZ9;E5RK25	P05107	Integrin beta-2	ITGB2	sp|P05107|ITB2_HUMAN Integrin beta-2 OS=Homo sapiens GN=ITGB2 PE=1 SV=2
21.6052	21.4567	21.4705	21.2035	21.7574	21.6266	Homo sapiens	323.31	77430000	141	10	7	10	8	7	9	0		0.0335964	0.018343	B2RA56;Q969V3;K7EMW4;K7ELZ9;A0A0C4DGP7;K7ENM2;K7EN96;K7EQ66	B2RA56;Q969V3;K7EMW4	Nicalin	NCLN	tr|B2RA56|B2RA56_HUMAN Nicalin OS=Homo sapiens PE=2 SV=1;sp|Q969V3|NCLN_HUMAN Nicalin OS=Homo sapiens GN=NCLN PE=1 SV=2;tr|K7EMW4|K7EMW4_HUMAN Nicalin OS=Homo sapiens GN=NCLN PE=1 SV=1
21.0263	20.1904	20.6391	20.6007	21.0271	20.2822	Homo sapiens	117.13	40889000	41	4	3	3	1	2	3	0		0.0174382	0.0180416	Q6IBA2;Q59G24;P53999;B7Z1Z0;D6RC37;D6R970;Q6E433	Q6IBA2;Q59G24;P53999;B7Z1Z0;D6RC37;D6R970	Activated RNA polymerase II transcriptional coactivator p15	PC4;SUB1	tr|Q6IBA2|Q6IBA2_HUMAN PC4 protein OS=Homo sapiens GN=PC4 PE=2 SV=1;tr|Q59G24|Q59G24_HUMAN Activated RNA polymerase II transcription cofactor 4 variant (Fragment) OS=Homo sapiens PE=2 SV=1;sp|P53999|TCP4_HUMAN Activated RNA polymerase II transcriptional co
15.9049	16.2711	17.1093	17.1472	16.6836	15.505	Homo sapiens	1.8193	1960800	2	0	0	0	0	0	0	0.002681		0.00862204	0.0168212	Q6N093;Q68CN4;P01859;Q6MZU6;Q6MZX7;P01861;S6BGF5;O95978;Q86TT2	Q6N093;Q68CN4;P01859;Q6MZU6;Q6MZX7;P01861;S6BGF5	Ig gamma-2 chain C region;Ig gamma-4 chain C region	DKFZp686I04196;DKFZp686E23209;IGHG2;DKFZp686C15213;DKFZp686M24218;IGHG4	tr|Q6N093|Q6N093_HUMAN Uncharacterized protein DKFZp686I04196 (Fragment) OS=Homo sapiens GN=DKFZp686I04196 PE=2 SV=1;tr|Q68CN4|Q68CN4_HUMAN Uncharacterized protein OS=Homo sapiens GN=DKFZp686E23209 PE=1 SV=2;sp|P01859|IGHG2_HUMAN Immunoglobulin heavy const
18.368	18.7978	19.0829	18.462	19.0605	18.7761	Homo sapiens	1.6962	13526000	8	2	1	2	1	2	2	0.0047344		0.0193145	0.0166429	A8K2Z9;P23469;S4R448;Q5VWH6;B4DRZ3;Q5VWH5;Q96P81;S4R2Y5;Q8TE48;B4DUE5	A8K2Z9;P23469;S4R448;Q5VWH6;B4DRZ3;Q5VWH5;Q96P81;S4R2Y5;Q8TE48;B4DUE5	Receptor-type tyrosine-protein phosphatase;Receptor-type tyrosine-protein phosphatase epsilon;Protein-tyrosine-phosphatase	PTPRE	tr|A8K2Z9|A8K2Z9_HUMAN Receptor-type tyrosine-protein phosphatase OS=Homo sapiens PE=2 SV=1;sp|P23469|PTPRE_HUMAN Receptor-type tyrosine-protein phosphatase epsilon OS=Homo sapiens GN=PTPRE PE=1 SV=1;tr|S4R448|S4R448_HUMAN Receptor-type tyrosine-protein ph
16.3571	17.1584	16.439	16.6321	16.6392	16.7296	Homo sapiens	2.4195	1557000	2	0	2	1	0	1	0	0.00058928		0.018891	0.0154521	B4DKC1;A0A0C4DFM1;A0A024QYR3;Q92544;F8WCN2;F2Z2L1;Q6ZTK5	B4DKC1;A0A0C4DFM1;A0A024QYR3;Q92544;F8WCN2;F2Z2L1;Q6ZTK5	Transmembrane 9 superfamily member 4	TM9SF4	tr|B4DKC1|B4DKC1_HUMAN Transmembrane 9 superfamily member OS=Homo sapiens PE=2 SV=1;tr|A0A0C4DFM1|A0A0C4DFM1_HUMAN Transmembrane 9 superfamily member OS=Homo sapiens GN=TM9SF4 PE=1 SV=1;tr|A0A024QYR3|A0A024QYR3_HUMAN Transmembrane 9 superfamily member OS=H
18.3511	16.2634	17.3874	16.7758	18.426	16.8464	Homo sapiens	47.335	5776400	18	1	0	0	1	1	0	0		0.00590493	0.0154476	P52926;Q86U91;B2KX87;F5H2U8;F5H2A4;F6LHU9;Q1M183;F5H6H0	P52926;Q86U91;B2KX87;F5H2U8;F5H2A4;F6LHU9;Q1M183;F5H6H0	High mobility group protein HMGI-C	HMGA2;HMGA2/RAD51L1 fusion;HMGA2/WIF1 fusion	sp|P52926|HMGA2_HUMAN High mobility group protein HMGI-C OS=Homo sapiens GN=HMGA2 PE=1 SV=1;tr|Q86U91|Q86U91_HUMAN HMGA2/RAD51L1 fusion (Fragment) OS=Homo sapiens GN=HMGA2/RAD51L1 fusion PE=2 SV=1;tr|B2KX87|B2KX87_HUMAN HMGA2ex5/WIF1ex3 fusion protein (Fra
16.1285	17.3547	16.1374	15.727	16.6759	17.262	Homo sapiens	1.9772	1457500	5	0	1	0	1	0	1	0.00055371		0.00754298	0.0147314	Q53GR7;Q9UJS0;R4GN64;Q75KX8;B7Z2E2;B3KMV8;O75746	Q53GR7;Q9UJS0;R4GN64;Q75KX8;B7Z2E2;B3KMV8;O75746	Calcium-binding mitochondrial carrier protein Aralar2;Calcium-binding mitochondrial carrier protein Aralar1	SLC25A13;SLC25A12	tr|Q53GR7|Q53GR7_HUMAN Solute carrier family 25, member 13 (Citrin) variant (Fragment) OS=Homo sapiens PE=2 SV=1;sp|Q9UJS0|CMC2_HUMAN Calcium-binding mitochondrial carrier protein Aralar2 OS=Homo sapiens GN=SLC25A13 PE=1 SV=2;tr|R4GN64|R4GN64_HUMAN Calcium
16.1678	17.0361	17.3506	17.1879	17.4633	15.9367	Homo sapiens	31.618	4488600	18	0	0	0	0	0	0	0		0.00588296	0.0111895	Q9Y446;E9PKC4;E9PRW6;E9PJR7;E9PK71;H0YEY5;E9PQ15	Q9Y446;E9PKC4	Plakophilin-3	PKP3	sp|Q9Y446|PKP3_HUMAN Plakophilin-3 OS=Homo sapiens GN=PKP3 PE=1 SV=1;tr|E9PKC4|E9PKC4_HUMAN Plakophilin-3 (Fragment) OS=Homo sapiens GN=PKP3 PE=1 SV=1
21.1894	20.8581	20.9306	21.0351	21.0873	20.8893	Homo sapiens	15.624	76205000	49	3	2	3	4	5	4	0		0.0303777	0.0111771	A8K4V4;H0Y6Y8;B1AL05;Q8N983;Q86XN0;M0R051;H0YBU8	A8K4V4;H0Y6Y8;B1AL05;Q8N983;Q86XN0	39S ribosomal protein L43, mitochondrial	MRPL43	tr|A8K4V4|A8K4V4_HUMAN cDNA FLJ76392, highly similar to Homo sapiens mitochondrial ribosomal protein L43 (MRPL43), transcript variant 1, mRNA OS=Homo sapiens PE=2 SV=1;tr|H0Y6Y8|H0Y6Y8_HUMAN 39S ribosomal protein L43, mitochondrial (Fragment) OS=Homo sapie
15.6819	15.798	16.4368	16.5931	15.3981	15.9575	Homo sapiens	21.862	7934800	11	0	0	0	0	0	0	0		0.00792765	0.0106792	B4DVE1;A0A0S2Z3Y1;Q08380;B4DWA8;B3KP88;B4DDG4;B4DI70;K7EP36;K7EJY8;K7ESM3;K7EKQ5	B4DVE1;A0A0S2Z3Y1;Q08380;B4DWA8;B3KP88;B4DDG4;B4DI70	Galectin-3-binding protein	LGALS3BP	tr|B4DVE1|B4DVE1_HUMAN cDNA FLJ53478, highly similar to Galectin-3-binding protein OS=Homo sapiens PE=2 SV=1;tr|A0A0S2Z3Y1|A0A0S2Z3Y1_HUMAN Lectin galactoside-binding soluble 3 binding protein isoform 1 (Fragment) OS=Homo sapiens GN=LGALS3BP PE=2 SV=1;sp|Q
16.8497	16.9635	16.568	17.4622	16.2568	16.691	Homo sapiens	8.9831	2420700	10	0	0	0	0	0	0	0		0.00800595	0.00959905	Q8TE68;B4DKV7;B3KPZ3;K7ELW3;B4DWN8;K7EKX9;K7EN83	Q8TE68;B4DKV7	Epidermal growth factor receptor kinase substrate 8-like protein 1	EPS8L1	sp|Q8TE68|ES8L1_HUMAN Epidermal growth factor receptor kinase substrate 8-like protein 1 OS=Homo sapiens GN=EPS8L1 PE=1 SV=3;tr|B4DKV7|B4DKV7_HUMAN Epidermal growth factor receptor kinase substrate 8-like protein 1 OS=Homo sapiens GN=EPS8L1 PE=1 SV=1
17.8581	17.5247	17.7397	17.7387	17.9675	17.4436	Homo sapiens	26.117	4592000	15	1	1	1	1	1	1	0		0.0158144	0.00912476	H0YJB9;G3V4C6;Q5RLJ0;Q549M8;Q9Y224	H0YJB9;G3V4C6;Q5RLJ0;Q549M8;Q9Y224	UPF0568 protein C14orf166	C14orf166	tr|H0YJB9|H0YJB9_HUMAN RNA transcription, translation and transport factor (Fragment) OS=Homo sapiens GN=RTRAF PE=1 SV=1;tr|G3V4C6|G3V4C6_HUMAN RNA transcription, translation and transport factor OS=Homo sapiens GN=RTRAF PE=1 SV=1;tr|Q5RLJ0|Q5RLJ0_HUMAN CL
19.2161	20.2162	19.8559	20.1563	19.6961	19.461	Homo sapiens	16.648	18609000	11	2	2	3	2	3	2	0		0.00734367	0.00845909	E9PN17;O75964	E9PN17;O75964	ATP synthase subunit g, mitochondrial	ATP5L	tr|E9PN17|E9PN17_HUMAN ATP synthase subunit g, mitochondrial OS=Homo sapiens GN=ATP5L PE=1 SV=1;sp|O75964|ATP5L_HUMAN ATP synthase subunit g, mitochondrial OS=Homo sapiens GN=ATP5L PE=1 SV=3
18.5849	18.7294	18.604	18.606	18.8417	18.4958	Homo sapiens	11.874	10507000	28	2	4	2	1	2	2	0		0.0236694	0.0083847	B2RDE0;P05165;A0A1B0GU58;A0A1B0GWI4;A0A1B0GWA1;A0A1B0GUX9;A0A1B0GTR1;Q5JVH2;H0Y5U0	B2RDE0;P05165;A0A1B0GU58;A0A1B0GWI4;A0A1B0GWA1;A0A1B0GUX9	Propionyl-CoA carboxylase alpha chain, mitochondrial	PCCA	tr|B2RDE0|B2RDE0_HUMAN cDNA, FLJ96567, highly similar to Homo sapiens propionyl Coenzyme A carboxylase, alpha polypeptide(PCCA), mRNA OS=Homo sapiens PE=2 SV=1;sp|P05165|PCCA_HUMAN Propionyl-CoA carboxylase alpha chain, mitochondrial OS=Homo sapiens GN=PCC
16.44	17.3176	17.1323	17.5519	16.1945	17.1682	Homo sapiens	11.111	804310	3	0	0	0	0	0	0	0		0.00524508	0.00822258	G3GAU4;Q9UL78;A2NB46	G3GAU4;Q9UL78;A2NB46			tr|G3GAU4|G3GAU4_HUMAN Anti-H1N1 influenza HA kappa chain variable region (Fragment) OS=Homo sapiens PE=2 SV=1;tr|Q9UL78|Q9UL78_HUMAN Myosin-reactive immunoglobulin light chain variable region (Fragment) OS=Homo sapiens PE=2 SV=1;tr|A2NB46|A2NB46_HUMAN Col
20.5722	20.3447	20.2762	20.3265	20.4109	20.4798	Homo sapiens	22.776	37417000	57	4	4	3	4	2	3	0		0.0254441	0.00804774	Q53HG5;A8K4K9;Q15006;H0YAS9	Q53HG5;A8K4K9;Q15006;H0YAS9	ER membrane protein complex subunit 2	EMC2	tr|Q53HG5|Q53HG5_HUMAN KIAA0103 variant (Fragment) OS=Homo sapiens PE=2 SV=1;tr|A8K4K9|A8K4K9_HUMAN cDNA FLJ76169 OS=Homo sapiens PE=2 SV=1;sp|Q15006|EMC2_HUMAN ER membrane protein complex subunit 2 OS=Homo sapiens GN=EMC2 PE=1 SV=1;tr|H0YAS9|H0YAS9_HUMAN
17.861	17.5127	17.9486	16.7845	18.8584	17.7015	Homo sapiens	2.1261	2637500	5	1	1	1	0	1	1	0.00056754		0.003716	0.0074056	A0A024R1X4;Q9Y2R0;K7EPV0	A0A024R1X4;Q9Y2R0;K7EPV0	Cytochrome c oxidase assembly factor 3 homolog, mitochondrial	hCG_16955;COA3	tr|A0A024R1X4|A0A024R1X4_HUMAN HCG16955, isoform CRA_b OS=Homo sapiens GN=hCG_16955 PE=4 SV=1;sp|Q9Y2R0|COA3_HUMAN Cytochrome c oxidase assembly factor 3 homolog, mitochondrial OS=Homo sapiens GN=COA3 PE=1 SV=1;tr|K7EPV0|K7EPV0_HUMAN Cytochrome c oxidase a
19.9213	19.3945	19.3888	19.5236	19.9076	19.2889	Homo sapiens	10.119	21071000	20	5	3	3	5	4	3	0		0.00632399	0.00516001	B5BUB1;Q9Y265;E7ETR0;B3KRS7;H7C4G5;J3QLR1	B5BUB1;Q9Y265;E7ETR0;B3KRS7	RuvB-like 1	RUVBL1	tr|B5BUB1|B5BUB1_HUMAN RuvB-like helicase (Fragment) OS=Homo sapiens GN=RUVBL1 PE=2 SV=1;sp|Q9Y265|RUVB1_HUMAN RuvB-like 1 OS=Homo sapiens GN=RUVBL1 PE=1 SV=1;tr|E7ETR0|E7ETR0_HUMAN RuvB-like helicase OS=Homo sapiens GN=RUVBL1 PE=1 SV=1;tr|B3KRS7|B3KRS7_HU
16.572	18.5179	16.1629	16.9373	18.4924	15.8324	Homo sapiens	312.1	65446000	57	0	1	0	0	1	0	0		0.000895023	0.00308545	P58107	P58107	Epiplakin	EPPK1	sp|P58107|EPIPL_HUMAN Epiplakin OS=Homo sapiens GN=EPPK1 PE=1 SV=2
16.5109	16.5617	16.1632	16.7951	16.3736	16.0723	Homo sapiens	3.1878	1475800	7	1	1	1	0	0	0	0		0.00218356	0.00173187	A8K6V7;A0A024RDB2;A0A024RDE5;Q9UN86;D6RGJ4;D6RAC7;D6RB17	A8K6V7;A0A024RDB2;A0A024RDE5;Q9UN86;D6RGJ4;D6RAC7;D6RB17	Ras GTPase-activating protein-binding protein 2	G3BP2	tr|A8K6V7|A8K6V7_HUMAN cDNA FLJ76053, highly similar to Homo sapiens Ras-GTPase activating protein SH3 domain-binding protein 2 (G3BP2), transcript variant 3, mRNA OS=Homo sapiens PE=2 SV=1;tr|A0A024RDB2|A0A024RDB2_HUMAN Ras-GTPase activating protein SH3 d
22.3553	22.2652	22.1884	22.2108	22.2651	22.3336	Homo sapiens	323.31	146400000	160	10	9	9	9	10	7	0		0.00139727	0.000272115	Q92896;H3BM42;Q6ZMF1;H3BQT1;H3BQU9;H3BRD8	Q92896;H3BM42	Golgi apparatus protein 1	GLG1	sp|Q92896|GSLG1_HUMAN Golgi apparatus protein 1 OS=Homo sapiens GN=GLG1 PE=1 SV=2;tr|H3BM42|H3BM42_HUMAN Golgi apparatus protein 1 OS=Homo sapiens GN=GLG1 PE=1 SV=1
16.0847	16.8409	15.9797	16.9156	15.692	16.2969	Homo sapiens	2.1011	659320	2	0	2	1	0	0	0	0.00056529		0.000206309	-0.000299136	M0R261;A0A0K0K1K7;O95336	M0R261;A0A0K0K1K7;O95336	6-phosphogluconolactonase	PGLS	tr|M0R261|M0R261_HUMAN 6-phosphogluconolactonase (Fragment) OS=Homo sapiens GN=PGLS PE=1 SV=1;tr|A0A0K0K1K7|A0A0K0K1K7_HUMAN 6-phosphogluconolactonase, isoform CRA_b OS=Homo sapiens GN=HEL-S-304 PE=2 SV=1;sp|O95336|6PGL_HUMAN 6-phosphogluconolactonase OS=H
18.7223	19.2657	19.1457	19.3042	18.7864	19.0414	Homo sapiens	12.367	11506000	25	4	3	2	2	2	2	0		0.000770248	-0.000557582	Q9UNR6;Q5HYI4;Q14534;B4DHX0;E7EVQ6;B4DX34;H0YBN7;E5RJH9	Q9UNR6;Q5HYI4;Q14534;B4DHX0;E7EVQ6;B4DX34	Squalene monooxygenase	ERG1;DKFZp686B0215;SQLE	tr|Q9UNR6|Q9UNR6_HUMAN Squalene epoxidase OS=Homo sapiens GN=ERG1 PE=2 SV=1;tr|Q5HYI4|Q5HYI4_HUMAN Uncharacterized protein DKFZp686B0215 OS=Homo sapiens GN=DKFZp686B0215 PE=2 SV=1;sp|Q14534|ERG1_HUMAN Squalene monooxygenase OS=Homo sapiens GN=SQLE PE=1 SV=
18.9934	19.1411	19.0115	19.2155	18.7991	19.1292	Homo sapiens	16.401	13302000	36	3	3	2	3	2	2	0		0.00169075	-0.000742594	A0A024R8Q1;P10253	A0A024R8Q1;P10253	Lysosomal alpha-glucosidase;76 kDa lysosomal alpha-glucosidase;70 kDa lysosomal alpha-glucosidase	GAA	tr|A0A024R8Q1|A0A024R8Q1_HUMAN Glucosidase, alpha acid (Pompe disease, glycogen storage disease type II), isoform CRA_a OS=Homo sapiens GN=GAA PE=3 SV=1;sp|P10253|LYAG_HUMAN Lysosomal alpha-glucosidase OS=Homo sapiens GN=GAA PE=1 SV=4
22.1793	22.1376	21.9318	22.9833	21.9245	21.3361	Homo sapiens	8.8857	91202000	22	3	2	2	4	2	3	0		0.000994281	-0.00157801	Q8N1H4;Q68DZ9;Q59GA1;B2RDQ3;P62995;H7BXF3;H7C2L4	Q8N1H4;Q68DZ9;Q59GA1;B2RDQ3;P62995;H7BXF3	Transformer-2 protein homolog beta	DKFZp686F18120;TRA2B	tr|Q8N1H4|Q8N1H4_HUMAN cDNA FLJ40872 fis, clone TUTER2000283, highly similar to Homo sapiens transformer-2-beta (SFRS10) gene OS=Homo sapiens PE=2 SV=1;tr|Q68DZ9|Q68DZ9_HUMAN Uncharacterized protein DKFZp686F18120 (Fragment) OS=Homo sapiens GN=DKFZp686F181
16.5315	18.0663	18.1587	17.5019	18.085	17.156	Homo sapiens	53.424	5009500	14	0	3	2	1	1	0	0		0.00235591	-0.00453885	Q9BYN8	Q9BYN8	28S ribosomal protein S26, mitochondrial	MRPS26	sp|Q9BYN8|RT26_HUMAN 28S ribosomal protein S26, mitochondrial OS=Homo sapiens GN=MRPS26 PE=1 SV=1
23.5934	23.6868	23.9272	23.8204	23.6867	23.6861	Homo sapiens	275.28	323580000	166	11	13	12	11	9	10	0		0.0136124	-0.00475883	P62424;Q5T8U3;Q9BY74;Q5T8U2	P62424;Q5T8U3;Q9BY74;Q5T8U2	60S ribosomal protein L7a	RPL7A;RP-L7a	sp|P62424|RL7A_HUMAN 60S ribosomal protein L7a OS=Homo sapiens GN=RPL7A PE=1 SV=2;tr|Q5T8U3|Q5T8U3_HUMAN 60S ribosomal protein L7a (Fragment) OS=Homo sapiens GN=RPL7A PE=1 SV=1;tr|Q9BY74|Q9BY74_HUMAN Ribosomal protein L7a (Fragment) OS=Homo sapiens GN=RP-L
16.3548	17.2577	17.7067	17.0757	16.7378	17.4871	Homo sapiens	1.5898	1971500	4	0	1	1	0	0	1	0.0082816		0.00423119	-0.00620778	A8K4C2;A8K477;A0A140VKE5;O00391	A8K4C2;A8K477;A0A140VKE5;O00391	Sulfhydryl oxidase;Sulfhydryl oxidase 1	QSOX1	tr|A8K4C2|A8K4C2_HUMAN Sulfhydryl oxidase OS=Homo sapiens PE=2 SV=1;tr|A8K477|A8K477_HUMAN Sulfhydryl oxidase OS=Homo sapiens PE=2 SV=1;tr|A0A140VKE5|A0A140VKE5_HUMAN Sulfhydryl oxidase OS=Homo sapiens GN=QSCN6 PE=2 SV=1;sp|O00391|QSOX1_HUMAN Sulfhydryl ox
17.4961	16.598	16.1909	16.3354	17.419	16.5071	Homo sapiens	19.807	962090	4	1	1	0	0	0	0	0		0.00471794	-0.00781759	H0YEC5;H0YD77;H0YCH5;H0Y3P2;D3DQV9;Q59G42;B4DZF2;P78344	H0YEC5;H0YD77;H0YCH5;H0Y3P2;D3DQV9;Q59G42;B4DZF2;P78344	Eukaryotic translation initiation factor 4 gamma 2	EIF4G2	tr|H0YEC5|H0YEC5_HUMAN Eukaryotic translation initiation factor 4 gamma 2 (Fragment) OS=Homo sapiens GN=EIF4G2 PE=1 SV=1;tr|H0YD77|H0YD77_HUMAN Eukaryotic translation initiation factor 4 gamma 2 (Fragment) OS=Homo sapiens GN=EIF4G2 PE=1 SV=1;tr|H0YCH5|H0YC
17.1593	17.8491	17.4798	17.368	17.0659	18.0195	Homo sapiens	3.2998	1206800	3	1	1	1	0	0	1	0		0.0104953	-0.0116463	E9PLA9;B4DSF8;G3V153;B3KXU8;Q14444	E9PLA9;B4DSF8;G3V153;B3KXU8;Q14444	Caprin-1	CAPRIN1	tr|E9PLA9|E9PLA9_HUMAN Caprin-1 (Fragment) OS=Homo sapiens GN=CAPRIN1 PE=1 SV=1;tr|B4DSF8|B4DSF8_HUMAN cDNA FLJ57278 OS=Homo sapiens PE=2 SV=1;tr|G3V153|G3V153_HUMAN Caprin-1 OS=Homo sapiens GN=CAPRIN1 PE=1 SV=1;tr|B3KXU8|B3KXU8_HUMAN cDNA FLJ46087 fis, cl
18.365	17.0373	15.7091	16.2993	17.7513	17.0212	Homo sapiens	44.619	670890	4	1	1	1	0	1	0	0		0.00464113	-0.0131362	A0A024R2G1;Q96HD1;F8WBY3	A0A024R2G1;Q96HD1;F8WBY3	Cysteine-rich with EGF-like domain protein 1	CRELD1	tr|A0A024R2G1|A0A024R2G1_HUMAN Cysteine-rich with EGF-like domains 1, isoform CRA_b OS=Homo sapiens GN=CRELD1 PE=4 SV=1;sp|Q96HD1|CREL1_HUMAN Cysteine-rich with EGF-like domain protein 1 OS=Homo sapiens GN=CRELD1 PE=1 SV=3;tr|F8WBY3|F8WBY3_HUMAN Cysteine-r
20.3257	20.5181	19.8591	20.1195	20.206	20.3365	Homo sapiens	12.848	30288000	41	2	3	2	3	3	2	0		0.0208771	-0.0136598	H0YNE9;Q92930;B4DMS1	H0YNE9;Q92930;B4DMS1	Ras-related protein Rab-8B	RAB8B	tr|H0YNE9|H0YNE9_HUMAN Ras-related protein Rab-8B (Fragment) OS=Homo sapiens GN=RAB8B PE=1 SV=1;sp|Q92930|RAB8B_HUMAN Ras-related protein Rab-8B OS=Homo sapiens GN=RAB8B PE=1 SV=2;tr|B4DMS1|B4DMS1_HUMAN cDNA FLJ52970, highly similar to Ras-related protein
16.2612	17.2624	16.9659	16.8544	17.1657	16.4267	Homo sapiens	2.1561	1166600	6	0	2	0	0	1	1	0.00056948		0.0121037	-0.0142377	Q9HA77;B7Z7E6	Q9HA77;B7Z7E6	Probable cysteine--tRNA ligase, mitochondrial	CARS2	sp|Q9HA77|SYCM_HUMAN Probable cysteine--tRNA ligase, mitochondrial OS=Homo sapiens GN=CARS2 PE=1 SV=1;tr|B7Z7E6|B7Z7E6_HUMAN cDNA FLJ58704, weakly similar to Cysteinyl-tRNA synthetase (EC 6.1.1.16) OS=Homo sapiens PE=2 SV=1
17.5847	17.6944	17.1824	17.4934	17.275	17.6459	Homo sapiens	2.063	3135800	4	1	1	0	1	0	1	0.0005618		0.0262938	-0.015749	C9JUE0;C9JJP5;Q7Z427;Q05BK6;Q7Z426;Q8TDJ5;Q92734;C9JTY3	C9JUE0;C9JJP5;Q7Z427;Q05BK6;Q7Z426;Q8TDJ5;Q92734;C9JTY3	Tyrosine-protein kinase receptor;Protein TFG	TFG;TFG/ALK fusion	tr|C9JUE0|C9JUE0_HUMAN Protein TFG (Fragment) OS=Homo sapiens GN=TFG PE=1 SV=1;tr|C9JJP5|C9JJP5_HUMAN Protein TFG (Fragment) OS=Homo sapiens GN=TFG PE=1 SV=1;tr|Q7Z427|Q7Z427_HUMAN Putative MAPK activating protein OS=Homo sapiens PE=2 SV=1;tr|Q05BK6|Q05BK6
19.8467	19.8556	20.1437	19.6454	20.179	19.9739	Homo sapiens	35.371	20543000	42	3	3	4	4	4	4	0		0.027413	-0.0159028	E9PJ04;H0YCG1;E9PPJ0;Q13435;Q7Z3K9;E9PJT3;E9PIL8	E9PJ04;H0YCG1;E9PPJ0;Q13435;Q7Z3K9	Splicing factor 3B subunit 2	SF3B2;DKFZp781L0540	tr|E9PJ04|E9PJ04_HUMAN Splicing factor 3B subunit 2 (Fragment) OS=Homo sapiens GN=SF3B2 PE=1 SV=8;tr|H0YCG1|H0YCG1_HUMAN Splicing factor 3B subunit 2 (Fragment) OS=Homo sapiens GN=SF3B2 PE=1 SV=1;tr|E9PPJ0|E9PPJ0_HUMAN Splicing factor 3B subunit 2 OS=Homo
17.2678	16.2605	16.1077	17.9374	15.3229	16.3217	Homo sapiens	44.359	2044000	8	1	0	0	1	0	0	0		0.0065952	-0.0179955	Q2NLD4;Q2NLC9;Q5U0P9;Q56A79;Q00577	Q2NLD4;Q2NLC9;Q5U0P9;Q56A79;Q00577	Transcriptional activator protein Pur-alpha	PURA	tr|Q2NLD4|Q2NLD4_HUMAN PURA protein (Fragment) OS=Homo sapiens GN=PURA PE=2 SV=1;tr|Q2NLC9|Q2NLC9_HUMAN PURA protein (Fragment) OS=Homo sapiens GN=PURA PE=2 SV=1;tr|Q5U0P9|Q5U0P9_HUMAN Purine-rich element binding protein A OS=Homo sapiens PE=2 SV=1;tr|Q56A
19.3144	19.2167	19.2753	19.3084	19.2628	19.1785	Homo sapiens	3.664	13896000	12	1	1	1	1	1	1	0		0.137346	-0.0189082	F8W0G4;F8VXH9;B4DRD7;H3BRU6;B4DLC0;F8VZX2;Q15366;F8W1G6;J3QT27;Q5MJP6;E9PFP8;P57721;F8VTZ0;H3BND9	F8W0G4;F8VXH9;B4DRD7;H3BRU6;B4DLC0;F8VZX2;Q15366;F8W1G6;J3QT27;Q5MJP6;E9PFP8;P57721	Poly(rC)-binding protein 2;Poly(rC)-binding protein 3	PCBP2;PCBP3	tr|F8W0G4|F8W0G4_HUMAN Poly(rC)-binding protein 2 (Fragment) OS=Homo sapiens GN=PCBP2 PE=1 SV=1;tr|F8VXH9|F8VXH9_HUMAN Poly(rC)-binding protein 2 (Fragment) OS=Homo sapiens GN=PCBP2 PE=1 SV=1;tr|B4DRD7|B4DRD7_HUMAN cDNA FLJ54752, highly similar to Poly(rC)
21.3834	21.4011	21.2147	21.3075	21.2395	21.3942	Homo sapiens	134.63	65530000	102	11	7	7	9	6	9	0		0.0866754	-0.0193494	J3KN36;P69849;Q5JPE7;Q1LZN2;A0A087WTD5	J3KN36;P69849;Q5JPE7;Q1LZN2	Nodal modulator 3;Nodal modulator 2	NOMO3;NOMO2	tr|J3KN36|J3KN36_HUMAN Nodal modulator 3 OS=Homo sapiens GN=NOMO3 PE=1 SV=1;sp|P69849|NOMO3_HUMAN Nodal modulator 3 OS=Homo sapiens GN=NOMO3 PE=3 SV=2;sp|Q5JPE7|NOMO2_HUMAN Nodal modulator 2 OS=Homo sapiens GN=NOMO2 PE=1 SV=1;tr|Q1LZN2|Q1LZN2_HUMAN NOMO3 p
20.5103	21.021	21.1941	20.9844	20.8048	20.8756	Homo sapiens	13.507	59589000	36	4	4	5	4	3	4	0		0.0302241	-0.0201836	Q53R19;O15144;Q9BXV5;A0A024R408;C9JTV5;G5E9J0;H7C3F9	Q53R19;O15144;Q9BXV5;A0A024R408	Actin-related protein 2/3 complex subunit 2	ARPC2	tr|Q53R19|Q53R19_HUMAN Arp2/3 complex 34 kDa subunit OS=Homo sapiens GN=ARPC2 PE=2 SV=1;sp|O15144|ARPC2_HUMAN Actin-related protein 2/3 complex subunit 2 OS=Homo sapiens GN=ARPC2 PE=1 SV=1;tr|Q9BXV5|Q9BXV5_HUMAN Arp2/3 complex 34 kDa subunit OS=Homo sapien
20.9652	21.018	21.2565	21.2693	20.9732	20.9363	Homo sapiens	8.0893	67825000	63	2	2	2	2	2	2	0		0.0473065	-0.0202986	E7EQ72;B4DP27;Q6FHT8;Q15363;F5GX39;B4E020	E7EQ72;B4DP27;Q6FHT8;Q15363;F5GX39	Transmembrane emp24 domain-containing protein 2	TMED2;RNP24	tr|E7EQ72|E7EQ72_HUMAN Transmembrane emp24 domain-containing protein 2 (Fragment) OS=Homo sapiens GN=TMED2 PE=1 SV=2;tr|B4DP27|B4DP27_HUMAN cDNA FLJ52153, highly similar to Transmembrane emp24 domain-containing protein 2 OS=Homo sapiens PE=2 SV=1;tr|Q6FHT8
22.1734	21.9903	21.8491	22.0233	21.8085	22.1187	Homo sapiens	46.816	124210000	117	5	5	5	5	4	3	0		0.0511715	-0.0207609	P51571;A6NLM8	P51571;A6NLM8	Translocon-associated protein subunit delta	SSR4	sp|P51571|SSRD_HUMAN Translocon-associated protein subunit delta OS=Homo sapiens GN=SSR4 PE=1 SV=1;tr|A6NLM8|A6NLM8_HUMAN Translocon-associated protein subunit delta OS=Homo sapiens GN=SSR4 PE=1 SV=1
21.3095	21.0827	21.2269	20.9001	21.2448	21.4061	Homo sapiens	28.801	72883000	39	3	4	4	4	3	3	0		0.0446737	-0.0226835	A0A140VJG8;P21964;B8XPJ7;B8XPJ8;A0A1S6YJG6;F8WBW9;E7EMS6;E7EUU8;F2WW55;F2WW53	A0A140VJG8;P21964;B8XPJ7;B8XPJ8	Catechol O-methyltransferase	COMT	tr|A0A140VJG8|A0A140VJG8_HUMAN Testicular tissue protein Li 42 OS=Homo sapiens PE=2 SV=1;sp|P21964|COMT_HUMAN Catechol O-methyltransferase OS=Homo sapiens GN=COMT PE=1 SV=2;tr|B8XPJ7|B8XPJ7_HUMAN Soluble catechol-O-methyltransferase OS=Homo sapiens GN=COMT
20.7512	20.7387	20.7556	21.0064	21.0267	20.1387	Homo sapiens	55.127	47718000	79	6	6	3	6	3	4	0		0.0265386	-0.0245819	A0A087WYB4;Q9UJZ1;Q6ZNW0;F2Z2I8	A0A087WYB4;Q9UJZ1;Q6ZNW0;F2Z2I8	Stomatin-like protein 2, mitochondrial	STOML2	tr|A0A087WYB4|A0A087WYB4_HUMAN Stomatin-like protein 2, mitochondrial OS=Homo sapiens GN=STOML2 PE=1 SV=1;sp|Q9UJZ1|STML2_HUMAN Stomatin-like protein 2, mitochondrial OS=Homo sapiens GN=STOML2 PE=1 SV=1;tr|Q6ZNW0|Q6ZNW0_HUMAN cDNA FLJ27036 fis, clone SLV08
16.2722	16.8404	16.9418	17.0061	16.4584	16.516	Homo sapiens	10.902	2356900	8	0	0	0	0	0	0	0		0.0287539	-0.0246296	Q14258;D3DTY9;Q59GW5	Q14258;D3DTY9;Q59GW5	E3 ubiquitin/ISG15 ligase TRIM25	TRIM25	sp|Q14258|TRI25_HUMAN E3 ubiquitin/ISG15 ligase TRIM25 OS=Homo sapiens GN=TRIM25 PE=1 SV=2;tr|D3DTY9|D3DTY9_HUMAN Tripartite motif-containing 25, isoform CRA_a OS=Homo sapiens GN=TRIM25 PE=4 SV=1;tr|Q59GW5|Q59GW5_HUMAN Tripartite motif-containing 25 varian
17.1883	17.3412	15.8747	16.5445	16.538	17.243	Homo sapiens	4.9901	745670	6	0	1	0	0	0	0	0		0.0157506	-0.0262572	B4DDD6;Q9UJU6;B4DUF9;Q59FH4;H0Y5J4;B4DDU5;B4DKZ4;B4DXL9;F8WC20;F8WBB2;F8WFE1;F8WBG8;B4DNX5	B4DDD6;Q9UJU6;B4DUF9;Q59FH4;H0Y5J4;B4DDU5;B4DKZ4;B4DXL9	Drebrin-like protein	DBNL	tr|B4DDD6|B4DDD6_HUMAN Drebrin-like protein OS=Homo sapiens GN=DBNL PE=1 SV=1;sp|Q9UJU6|DBNL_HUMAN Drebrin-like protein OS=Homo sapiens GN=DBNL PE=1 SV=1;tr|B4DUF9|B4DUF9_HUMAN cDNA FLJ59432, highly similar to Drebrin-like protein OS=Homo sapiens PE=2 SV=1
19.7607	19.5022	19.5327	19.5458	19.5843	19.5848	Homo sapiens	4.9277	22744000	13	1	2	2	4	3	4	0		0.110459	-0.0269152	J3QL14;R4GN72;B2R7M1;F5GYQ1;B7Z6L9;P61421;B7Z788	J3QL14;R4GN72;B2R7M1;F5GYQ1;B7Z6L9;P61421;B7Z788	V-type proton ATPase subunit d 1	ATP6V0D1	tr|J3QL14|J3QL14_HUMAN V-type proton ATPase subunit d 1 (Fragment) OS=Homo sapiens GN=ATP6V0D1 PE=1 SV=1;tr|R4GN72|R4GN72_HUMAN V-type proton ATPase subunit d 1 OS=Homo sapiens GN=ATP6V0D1 PE=1 SV=1;tr|B2R7M1|B2R7M1_HUMAN V-type proton ATPase subunit OS=Ho
23.224	23.2019	23.3191	23.2677	23.2214	23.1729	Homo sapiens	150.99	247810000	174	11	12	11	10	12	9	0		0.219719	-0.0276457	B3KTM6;A2RUM7;P46777;Q59GX9;Q5T7N0;Q9BUV4;Q8WYP1	B3KTM6;A2RUM7;P46777;Q59GX9	60S ribosomal protein L5	RPL5	tr|B3KTM6|B3KTM6_HUMAN Ribosomal protein L5, isoform CRA_b OS=Homo sapiens GN=RPL5 PE=2 SV=1;tr|A2RUM7|A2RUM7_HUMAN Ribosomal protein L5 OS=Homo sapiens GN=RPL5 PE=2 SV=1;sp|P46777|RL5_HUMAN 60S ribosomal protein L5 OS=Homo sapiens GN=RPL5 PE=1 SV=3;tr|Q59	+
15.9781	16.7163	16.7526	16.1863	15.5224	17.6457	Homo sapiens	12.197	846740	6	0	0	0	0	0	0	0		0.0142314	-0.0308345	E9PMS6;B7Z8W3;A0A1P7ZIM8;E9PMT2;F8WD26;F8J2B5;J3KP06;Q8WWI1;A0A0A0MTE2	E9PMS6;B7Z8W3;A0A1P7ZIM8;E9PMT2;F8WD26;F8J2B5;J3KP06;Q8WWI1;A0A0A0MTE2	LIM domain only protein 7	LMO7	tr|E9PMS6|E9PMS6_HUMAN LIM domain only protein 7 OS=Homo sapiens GN=LMO7 PE=1 SV=1;tr|B7Z8W3|B7Z8W3_HUMAN cDNA FLJ53272, highly similar to Homo sapiens LIM domain 7 (LMO7), mRNA OS=Homo sapiens PE=2 SV=1;tr|A0A1P7ZIM8|A0A1P7ZIM8_HUMAN LMO7b OS=Homo sapiens
16.2892	17.4231	16.6125	15.9346	17.7723	16.5236	Homo sapiens	4.9151	552530	2	1	1	1	0	0	0	0		0.0154031	-0.0314671	H3BM84;B4DIF6;Q53FN6;Q9BZW5	H3BM84;B4DIF6;Q53FN6;Q9BZW5	Transmembrane 6 superfamily member 1	TM6SF1	tr|H3BM84|H3BM84_HUMAN Transmembrane 6 superfamily member 1 (Fragment) OS=Homo sapiens GN=TM6SF1 PE=1 SV=1;tr|B4DIF6|B4DIF6_HUMAN cDNA FLJ56985, highly similar to Transmembrane 6 superfamily member 1 OS=Homo sapiens PE=2 SV=1;tr|Q53FN6|Q53FN6_HUMAN Transme
19.6249	20.1093	19.9976	20.1905	19.7989	19.639	Homo sapiens	16.282	21671000	21	3	4	5	4	4	2	0		0.0507126	-0.0344588	O95168;C9JXQ9;F2Z3P9	O95168;C9JXQ9	NADH dehydrogenase [ubiquinone] 1 beta subcomplex subunit 4	NDUFB4	sp|O95168|NDUB4_HUMAN NADH dehydrogenase [ubiquinone] 1 beta subcomplex subunit 4 OS=Homo sapiens GN=NDUFB4 PE=1 SV=3;tr|C9JXQ9|C9JXQ9_HUMAN NADH dehydrogenase [ubiquinone] 1 beta subcomplex subunit 4 OS=Homo sapiens GN=NDUFB4 PE=1 SV=1
23.4385	23.6777	23.6952	23.5538	23.5235	23.6286	Homo sapiens	40.66	402070000	188	12	11	10	8	7	10	0		0.136958	-0.0351613	V9HWC6;P23284	V9HWC6;P23284	Peptidyl-prolyl cis-trans isomerase;Peptidyl-prolyl cis-trans isomerase B	HEL-S-39;PPIB	tr|V9HWC6|V9HWC6_HUMAN Peptidyl-prolyl cis-trans isomerase OS=Homo sapiens GN=HEL-S-39 PE=2 SV=1;sp|P23284|PPIB_HUMAN Peptidyl-prolyl cis-trans isomerase B OS=Homo sapiens GN=PPIB PE=1 SV=2
18.355	18.5531	18.8854	18.7069	18.3131	18.6669	Homo sapiens	18.074	9407700	21	2	1	2	1	1	1	0		0.0581124	-0.035525	P61964;V9GYQ5;V9GZ59	P61964;V9GYQ5;V9GZ59	WD repeat-containing protein 5	WDR5	sp|P61964|WDR5_HUMAN WD repeat-containing protein 5 OS=Homo sapiens GN=WDR5 PE=1 SV=1;tr|V9GYQ5|V9GYQ5_HUMAN WD repeat-containing protein 5 (Fragment) OS=Homo sapiens GN=WDR5 PE=1 SV=1;tr|V9GZ59|V9GZ59_HUMAN WD repeat-containing protein 5 (Fragment) OS=Hom
18.9709	18.6994	19.1151	18.7464	18.8754	19.0546	Homo sapiens	8.8289	12225000	18	4	4	2	2	1	1	0		0.0796953	-0.0363483	A0A024R994;O75131;Q05DL8;H0YB26;A0A087WXR6;E5RHZ0;A0A087WYQ3	A0A024R994;O75131;Q05DL8;H0YB26	Copine-3	CPNE3	tr|A0A024R994|A0A024R994_HUMAN Copine III, isoform CRA_a OS=Homo sapiens GN=CPNE3 PE=4 SV=1;sp|O75131|CPNE3_HUMAN Copine-3 OS=Homo sapiens GN=CPNE3 PE=1 SV=1;tr|Q05DL8|Q05DL8_HUMAN CPNE3 protein (Fragment) OS=Homo sapiens GN=CPNE3 PE=2 SV=1;tr|H0YB26|H0YB2
18.7529	19.035	18.8061	19.0697	18.8124	18.6023	Homo sapiens	5.7485	12270000	9	3	3	2	2	2	1	0		0.0751861	-0.0365448	A0A024RB09;P61020;Q6FI54;F8VWU4;F8VVZ0;F8VUA5;F8VPW9;F8VSF8;F8VWZ7;B9QP57;A0A125YVT5	A0A024RB09;P61020;Q6FI54	Ras-related protein Rab-5B	RAB5B	tr|A0A024RB09|A0A024RB09_HUMAN RAB5B, member RAS oncogene family, isoform CRA_a OS=Homo sapiens GN=RAB5B PE=4 SV=1;sp|P61020|RAB5B_HUMAN Ras-related protein Rab-5B OS=Homo sapiens GN=RAB5B PE=1 SV=1;tr|Q6FI54|Q6FI54_HUMAN RAB5B protein OS=Homo sapiens GN=R
19.6685	20.1035	19.7407	19.9062	19.6264	19.8701	Toxoplasma gondii	4.1159	24775000	26	1	1	1	2	2	1	0		0.0753536	-0.0366789	B9PU56	B9PU56			tr|B9PU56|B9PU56_TOXGV 60S ribosomal protein L8, putative OS=Toxoplasma gondii (strain ATCC 50861 / VEG) OX=432359 GN=BN1205_045200 PE=3 SV=1
15.4208	19.1225	18.5564	17.5337	16.3432	19.1105	Homo sapiens	4.2975	4681800	8	0	1	1	1	0	1	0		0.00826904	-0.0374193	E9PJ42;B4E0E0;Q5BJD5	E9PJ42;B4E0E0;Q5BJD5	Transmembrane protein 41B	TMEM41B	tr|E9PJ42|E9PJ42_HUMAN Transmembrane protein 41B OS=Homo sapiens GN=TMEM41B PE=1 SV=1;tr|B4E0E0|B4E0E0_HUMAN cDNA FLJ54898, highly similar to Homo sapiens transmembrane protein 41B (TMEM41B), mRNA OS=Homo sapiens PE=2 SV=1;sp|Q5BJD5|TM41B_HUMAN Transmembra
18.2192	16.5274	16.5359	16.447	17.2468	17.4699	Homo sapiens	1.9988	1642300	4	1	1	0	0	1	1	0.00055556		0.0193222	-0.0395813	Q6IBA0;O43920	Q6IBA0;O43920	NADH dehydrogenase [ubiquinone] iron-sulfur protein 5	NDUFS5	tr|Q6IBA0|Q6IBA0_HUMAN NADH dehydrogenase (Ubiquinone) Fe-S protein 5, 15kDa (NADH-coenzyme Q reductase) OS=Homo sapiens GN=NDUFS5 PE=2 SV=1;sp|O43920|NDUS5_HUMAN NADH dehydrogenase [ubiquinone] iron-sulfur protein 5 OS=Homo sapiens GN=NDUFS5 PE=1 SV=3
17.1152	16.098	17.3814	16.2095	17.377	16.8828	Homo sapiens	3.8328	2471200	6	1	0	1	0	1	0	0		0.0254952	-0.0417652	I3L0K2;I3L3M7;A0A140VJY7;Q9BRA2	I3L0K2;I3L3M7;A0A140VJY7;Q9BRA2	Thioredoxin domain-containing protein 17	TXNDC17	tr|I3L0K2|I3L0K2_HUMAN Thioredoxin domain-containing protein 17 OS=Homo sapiens GN=TXNDC17 PE=1 SV=1;tr|I3L3M7|I3L3M7_HUMAN Thioredoxin domain-containing protein 17 OS=Homo sapiens GN=TXNDC17 PE=1 SV=1;tr|A0A140VJY7|A0A140VJY7_HUMAN Testicular tissue prote
23.0122	23.0018	23.0721	22.9409	23.1389	22.8742	Homo sapiens	59.557	177240000	111	11	10	11	12	11	12	0		0.189321	-0.0440477	A0A0A0MS41;A0A1P0AYU5;B4DRS6;Q9BWM7;S4R3N9	A0A0A0MS41;A0A1P0AYU5;B4DRS6;Q9BWM7;S4R3N9	Sideroflexin;Sideroflexin-3	SFXN3	tr|A0A0A0MS41|A0A0A0MS41_HUMAN Sideroflexin OS=Homo sapiens GN=SFXN3 PE=1 SV=1;tr|A0A1P0AYU5|A0A1P0AYU5_HUMAN Sideroflexin OS=Homo sapiens GN=SFXN3 PE=1 SV=1;tr|B4DRS6|B4DRS6_HUMAN Sideroflexin OS=Homo sapiens PE=2 SV=1;sp|Q9BWM7|SFXN3_HUMAN Sideroflexin-3
19.3604	19.8034	19.1668	19.3478	19.6635	19.1845	Homo sapiens	11.97	19643000	32	4	3	3	3	2	2	0		0.0624216	-0.0449174	A0A140VJS3;P62195;Q59GS3;J3QLH6;J3KRP2;J3QSA9;J3QQM1;J3QRR3;J3QRW1;J3QSE0;B9PKJ6;J3KTQ9;B6KRJ2;Q8NB90	A0A140VJS3;P62195;Q59GS3;J3QLH6;J3KRP2;J3QSA9;J3QQM1	26S protease regulatory subunit 8	PSMC5	tr|A0A140VJS3|A0A140VJS3_HUMAN Testicular tissue protein Li 149 OS=Homo sapiens PE=2 SV=1;sp|P62195|PRS8_HUMAN 26S proteasome regulatory subunit 8 OS=Homo sapiens GN=PSMC5 PE=1 SV=1;tr|Q59GS3|Q59GS3_HUMAN Proteasome 26S ATPase subunit 5 variant (Fragment)
22.1443	21.8614	22.3933	22.1854	21.9703	22.1071	Homo sapiens	60.489	106110000	60	4	5	6	4	4	4	0		0.0914346	-0.0454006	D3YTB1;A0A024R2G7;F8W727;P62910	D3YTB1;A0A024R2G7;F8W727;P62910	60S ribosomal protein L32	RPL32	tr|D3YTB1|D3YTB1_HUMAN 60S ribosomal protein L32 (Fragment) OS=Homo sapiens GN=RPL32 PE=1 SV=1;tr|A0A024R2G7|A0A024R2G7_HUMAN Ribosomal protein L32, isoform CRA_a OS=Homo sapiens GN=RPL32 PE=4 SV=1;tr|F8W727|F8W727_HUMAN 60S ribosomal protein L32 OS=Homo s
18.6083	18.7285	18.8351	18.6097	18.6014	18.8227	Homo sapiens	2.9856	7497300	17	2	1	2	1	1	1	0		0.165173	-0.046051	Q6NUM7;A0A024R640;Q9NUQ2;H0YC22	Q6NUM7;A0A024R640;Q9NUQ2;H0YC22	1-acyl-sn-glycerol-3-phosphate acyltransferase epsilon	AGPAT5	tr|Q6NUM7|Q6NUM7_HUMAN AGPAT5 protein (Fragment) OS=Homo sapiens GN=AGPAT5 PE=2 SV=1;tr|A0A024R640|A0A024R640_HUMAN 1-acylglycerol-3-phosphate O-acyltransferase 5 (Lysophosphatidic acid acyltransferase, epsilon), isoform CRA_a OS=Homo sapiens GN=AGPAT5 PE=
16.4756	17.2288	16.0631	16.5277	15.7404	17.3604	Homo sapiens	210.64	12319000	13	0	0	0	0	0	0	0		0.0252656	-0.0463489	Q0VAS7;Q9BYE3;Q0IJ72	Q0VAS7;Q9BYE3;Q0IJ72	Late cornified envelope protein 3D	LCE3D	tr|Q0VAS7|Q0VAS7_HUMAN Late cornified envelope 3D OS=Homo sapiens GN=LCE3D PE=2 SV=1;sp|Q9BYE3|LCE3D_HUMAN Late cornified envelope protein 3D OS=Homo sapiens GN=LCE3D PE=1 SV=1;tr|Q0IJ72|Q0IJ72_HUMAN LCE3D protein (Fragment) OS=Homo sapiens GN=LCE3D PE=2 S
16.5088	16.8635	16.1671	16.9391	16.1044	16.3509	Homo sapiens	2.0877	2499900	2	0	1	0	0	0	0	0.00056402		0.0489077	-0.0483119	A8K6X3;A0A0C4DG89;Q7L014;D6RJA6;D3DQA6	A8K6X3;A0A0C4DG89;Q7L014;D6RJA6;D3DQA6	Probable ATP-dependent RNA helicase DDX46	DDX46	tr|A8K6X3|A8K6X3_HUMAN cDNA FLJ78679, highly similar to Homo sapiens DEAD (Asp-Glu-Ala-Asp) box polypeptide 46 (DDX46), mRNA OS=Homo sapiens PE=2 SV=1;tr|A0A0C4DG89|A0A0C4DG89_HUMAN Probable ATP-dependent RNA helicase DDX46 OS=Homo sapiens GN=DDX46 PE=1 SV
20.1765	20.4181	20.058	20.0425	20.0291	20.4355	Homo sapiens	198.68	27849000	44	4	4	4	3	4	4	0		0.0955508	-0.0485191	Q8TDW0;A6NED7;E9PHY6;Q4G0W7;M0R3C1;M0QZ48;Q6NSJ5	Q8TDW0	Volume-regulated anion channel subunit LRRC8C	LRRC8C	sp|Q8TDW0|LRC8C_HUMAN Volume-regulated anion channel subunit LRRC8C OS=Homo sapiens GN=LRRC8C PE=1 SV=2
20.0929	20.3103	20.0359	19.7734	20.1402	20.3773	Homo sapiens	62.397	30449000	54	8	7	8	5	5	5	0		0.0844683	-0.0494105	Q08379;A0A1W2PQY5;B7ZC06;Q5PXD5;Q5HYE0;A0A087WYC0;Q6ZPB4	Q08379	Golgin subfamily A member 2	GOLGA2	sp|Q08379|GOGA2_HUMAN Golgin subfamily A member 2 OS=Homo sapiens GN=GOLGA2 PE=1 SV=3
24.2447	24.3012	24.417	24.3697	24.2907	24.1541	Homo sapiens	221.84	533550000	316	17	19	18	18	17	17	0		0.21971	-0.0494582	Q9UHS8;B2R7T6;A0A024R5X2;Q9Y6N5;Q53HW7;H3BNX3;H3BMS6;H3BNP9;A0A1B0GXB4;H3BV36	Q9UHS8;B2R7T6;A0A024R5X2;Q9Y6N5;Q53HW7;H3BNX3;H3BMS6	Sulfide:quinone oxidoreductase, mitochondrial	hCG_2001986;SQRDL	tr|Q9UHS8|Q9UHS8_HUMAN PRO1975 OS=Homo sapiens PE=2 SV=1;tr|B2R7T6|B2R7T6_HUMAN cDNA, FLJ93596, highly similar to Homo sapiens sulfide quinone reductase-like (yeast) (SQRDL), mRNA OS=Homo sapiens PE=2 SV=1;tr|A0A024R5X2|A0A024R5X2_HUMAN HCG2001986, isoform
17.2109	16.6443	16.4705	16.7244	16.9427	16.5096	Homo sapiens	1.9513	935160	4	1	1	1	1	1	1	0.00055036		0.0634061	-0.0496616	J3QR07;Q96MU7	J3QR07;Q96MU7	YTH domain-containing protein 1	YTHDC1	tr|J3QR07|J3QR07_HUMAN YTH domain-containing protein 1 OS=Homo sapiens GN=YTHDC1 PE=1 SV=1;sp|Q96MU7|YTDC1_HUMAN YTH domain-containing protein 1 OS=Homo sapiens GN=YTHDC1 PE=1 SV=3
20.0572	20.7108	20.6538	20.2874	20.4729	20.5042	Homo sapiens	4.026	39813000	27	2	1	1	1	2	2	0		0.0790804	-0.0524508	B4DSE2;B4E0C7;Q53HP2;D3DQU2;O14773;B4DE89;B2R608;B4DIV8	B4DSE2;B4E0C7;Q53HP2;D3DQU2;O14773;B4DE89;B2R608;B4DIV8	Tripeptidyl-peptidase 1	TPP1	tr|B4DSE2|B4DSE2_HUMAN cDNA FLJ57277, highly similar to Tripeptidyl-peptidase 1 (EC 3.4.14.9) OS=Homo sapiens PE=2 SV=1;tr|B4E0C7|B4E0C7_HUMAN cDNA FLJ58558, highly similar to Tripeptidyl-peptidase 1 (EC 3.4.14.9) OS=Homo sapiens PE=2 SV=1;tr|Q53HP2|Q53HP2
22.2905	22.2772	22.3311	22.5427	21.9834	22.2113	Homo sapiens	19.037	105510000	45	5	5	6	5	4	4	0		0.111875	-0.0538197	A0A0S2Z580;A0A0S2Z5B3;M0QXB5;O95571;B2RCZ7;A0A0S2Z5N8;M0QY80;M0QX80	A0A0S2Z580;A0A0S2Z5B3;M0QXB5;O95571;B2RCZ7;A0A0S2Z5N8	Persulfide dioxygenase ETHE1, mitochondrial	ETHE1	tr|A0A0S2Z580|A0A0S2Z580_HUMAN Ethylmalonic encephalopathy 1 isoform 2 (Fragment) OS=Homo sapiens GN=ETHE1 PE=2 SV=1;tr|A0A0S2Z5B3|A0A0S2Z5B3_HUMAN Ethylmalonic encephalopathy 1 isoform 1 (Fragment) OS=Homo sapiens GN=ETHE1 PE=2 SV=1;tr|M0QXB5|M0QXB5_HUMAN
21.2199	21.2737	21.47	21.2517	21.4433	21.1038	Homo sapiens	133.2	75414000	131	11	9	11	7	7	5	0		0.153912	-0.0549374	B3KTJ9;Q8N163;H0YB24;G3V119;E5RHJ4;H0YC69;E5RFJ3;H0YC58;E2PSM9;E5RGU7;A0A087X2B6	B3KTJ9;Q8N163;H0YB24	Cell cycle and apoptosis regulator protein 2	CCAR2	tr|B3KTJ9|B3KTJ9_HUMAN cDNA FLJ38393 fis, clone FEBRA2007212 OS=Homo sapiens PE=2 SV=1;sp|Q8N163|CCAR2_HUMAN Cell cycle and apoptosis regulator protein 2 OS=Homo sapiens GN=CCAR2 PE=1 SV=2;tr|H0YB24|H0YB24_HUMAN Cell cycle and apoptosis regulator protein 2
20.1168	19.854	20.0634	20.2135	19.7038	19.9513	Homo sapiens	53.4	26969000	43	1	2	3	4	2	3	0		0.111754	-0.0552069	Q96CS3;B4E2M8	Q96CS3;B4E2M8	FAS-associated factor 2	FAF2	sp|Q96CS3|FAF2_HUMAN FAS-associated factor 2 OS=Homo sapiens GN=FAF2 PE=1 SV=2;tr|B4E2M8|B4E2M8_HUMAN cDNA FLJ61076, highly similar to UBX domain-containing protein 8 OS=Homo sapiens PE=2 SV=1
20.707	20.8574	20.8961	20.6242	20.587	21.0832	Homo sapiens	69.943	44198000	53	4	4	3	4	3	4	0		0.110633	-0.055383	Q86U75;Q9HCN8	Q86U75			tr|Q86U75|Q86U75_HUMAN Dihydropyrimidinase-like 2 OS=Homo sapiens PE=2 SV=1
22.648	22.5706	22.5627	22.5084	22.4433	22.6624	Homo sapiens	143.74	165750000	108	6	7	7	6	5	5	0		0.290783	-0.0557048	A0A087X296;P23219;X6RJD6;P35354	A0A087X296;P23219	Prostaglandin G/H synthase 1	PTGS1	tr|A0A087X296|A0A087X296_HUMAN Prostaglandin G/H synthase 1 OS=Homo sapiens GN=PTGS1 PE=1 SV=1;sp|P23219|PGH1_HUMAN Prostaglandin G/H synthase 1 OS=Homo sapiens GN=PTGS1 PE=1 SV=2
20.8448	20.638	20.2323	20.1721	20.6175	20.7539	Homo sapiens	22.487	36855000	65	8	8	5	5	8	4	0		0.0751325	-0.0572173	A0A0S2Z430;Q16822;Q6IB91;H0YML5;B4DW73;A0A0A0MS74;A0A0S2Z451;H0YM31;A0A0S2Z4C0;H0YMU6;H0YNG4;H0YMA5;B4E1E8;P35558	A0A0S2Z430;Q16822;Q6IB91;H0YML5;B4DW73;A0A0A0MS74;A0A0S2Z451;H0YM31	Phosphoenolpyruvate carboxykinase [GTP], mitochondrial	PCK2	tr|A0A0S2Z430|A0A0S2Z430_HUMAN Phosphoenolpyruvate carboxykinase 2 isoform 1 (Fragment) OS=Homo sapiens GN=PCK2 PE=2 SV=1;sp|Q16822|PCKGM_HUMAN Phosphoenolpyruvate carboxykinase [GTP], mitochondrial OS=Homo sapiens GN=PCK2 PE=1 SV=3;tr|Q6IB91|Q6IB91_HUMAN
20.5817	20.6011	20.2761	20.4557	20.2239	20.6037	Homo sapiens	42.581	40420000	44	5	4	4	5	2	4	0		0.131771	-0.0585321	A0A0S2Z583;Q8TC12;A0A0S2Z575;G3V2G6;H0YIZ8;G3V234;B3KQ19;H0YJ10;H0YJ46	A0A0S2Z583;Q8TC12;A0A0S2Z575;G3V2G6	Retinol dehydrogenase 11	RDH11	tr|A0A0S2Z583|A0A0S2Z583_HUMAN Retinol dehydrogenase 11 isoform 1 (Fragment) OS=Homo sapiens GN=RDH11 PE=2 SV=1;sp|Q8TC12|RDH11_HUMAN Retinol dehydrogenase 11 OS=Homo sapiens GN=RDH11 PE=1 SV=2;tr|A0A0S2Z575|A0A0S2Z575_HUMAN Retinol dehydrogenase 11 isofor
22.7581	22.8986	22.9063	22.6636	22.7983	22.9241	Homo sapiens	41.004	196700000	139	8	8	8	7	7	5	0		0.239048	-0.0590274	Q3KQT6;P15880;H0YEN5;Q8J014;E9PQD7;Q8N5L9;Q6IPX5;Q9BSW5;O60249;I3L404;E9PM36;Q8NI62;E9PMM9;A4D0Y7;E9PPT0;Q8NI61;D3DU83	Q3KQT6;P15880;H0YEN5;Q8J014;E9PQD7;Q8N5L9;Q6IPX5;Q9BSW5;O60249;I3L404;E9PM36	40S ribosomal protein S2	RPS2;rps2	tr|Q3KQT6|Q3KQT6_HUMAN Ribosomal protein S2 OS=Homo sapiens GN=RPS2 PE=2 SV=1;sp|P15880|RS2_HUMAN 40S ribosomal protein S2 OS=Homo sapiens GN=RPS2 PE=1 SV=2;tr|H0YEN5|H0YEN5_HUMAN 40S ribosomal protein S2 (Fragment) OS=Homo sapiens GN=RPS2 PE=1 SV=1;tr|Q8J
15.6187	16.7158	16.9312	17.5156	15.1354	16.4335	Homo sapiens	64.32	29268000	15	0	0	0	0	0	0	0		0.0238318	-0.0604289	P29373;Q5SYZ4	P29373;Q5SYZ4	Cellular retinoic acid-binding protein 2	CRABP2	sp|P29373|RABP2_HUMAN Cellular retinoic acid-binding protein 2 OS=Homo sapiens GN=CRABP2 PE=1 SV=2;tr|Q5SYZ4|Q5SYZ4_HUMAN Cellular retinoic acid-binding protein 2 (Fragment) OS=Homo sapiens GN=CRABP2 PE=1 SV=1
16.0808	19.1808	19.2542	16.2442	18.9201	19.1701	Homo sapiens	4	7299300	16	1	1	1	0	1	2	0		0.0134192	-0.0604305	A0A087WZN1;O43837;A0A087X2E5;A0A0D9SG66;Q9UIC5;L0R875	A0A087WZN1;O43837;A0A087X2E5	Isocitrate dehydrogenase [NAD] subunit, mitochondrial;Isocitrate dehydrogenase [NAD] subunit beta, mitochondrial	IDH3B	tr|A0A087WZN1|A0A087WZN1_HUMAN Isocitrate dehydrogenase [NAD] subunit, mitochondrial OS=Homo sapiens GN=IDH3B PE=1 SV=1;sp|O43837|IDH3B_HUMAN Isocitrate dehydrogenase [NAD] subunit beta, mitochondrial OS=Homo sapiens GN=IDH3B PE=1 SV=2;tr|A0A087X2E5|A0A087
25.9134	25.9682	25.9254	25.746	25.9392	25.9402	Homo sapiens	80.71	1550200000	204	15	17	16	15	17	17	0		0.337161	-0.0604979	Q6NVC0;P05141;Q9H0C2;O75961	Q6NVC0;P05141	ADP/ATP translocase 2;ADP/ATP translocase 2, N-terminally processed	SLC25A5	tr|Q6NVC0|Q6NVC0_HUMAN SLC25A5 protein (Fragment) OS=Homo sapiens GN=SLC25A5 PE=2 SV=1;sp|P05141|ADT2_HUMAN ADP/ATP translocase 2 OS=Homo sapiens GN=SLC25A5 PE=1 SV=7	+
19.4609	19.4141	18.7659	18.8403	19.2629	19.3538	Homo sapiens	8.3895	16114000	20	2	3	4	1	3	4	0		0.0736752	-0.0613136	B4DW81;Q9UFN0	B4DW81;Q9UFN0	Protein NipSnap homolog 3A	NIPSNAP3A	tr|B4DW81|B4DW81_HUMAN cDNA FLJ58863, highly similar to Protein NipSnap3A OS=Homo sapiens PE=2 SV=1;sp|Q9UFN0|NPS3A_HUMAN Protein NipSnap homolog 3A OS=Homo sapiens GN=NIPSNAP3A PE=1 SV=2
18.5014	18.2192	18.1129	19.0577	18.1198	17.4701	Homo sapiens	37.413	8117100	22	1	1	3	2	1	2	0		0.0418339	-0.0619729	G3V2S6;Q9H3H0;A0A024R683;Q9Y5K8;H0YJ55;H0YJS0;Q9NW63;G3V559;Q8N5Z9;G3V5S7;G3V3T8;G3V2V6;H0YJH8;Q6PJ05	G3V2S6;Q9H3H0;A0A024R683;Q9Y5K8;H0YJ55;H0YJS0;Q9NW63;G3V559;Q8N5Z9	V-type proton ATPase subunit D	ATP6V1D;VATD	tr|G3V2S6|G3V2S6_HUMAN V-type proton ATPase subunit D OS=Homo sapiens GN=ATP6V1D PE=1 SV=1;tr|Q9H3H0|Q9H3H0_HUMAN Vacuolar ATP synthase subunit D homolog OS=Homo sapiens GN=VATD PE=2 SV=1;tr|A0A024R683|A0A024R683_HUMAN ATPase, H+ transporting, lysosomal 34
19.4917	19.4893	17.9043	18.9397	19.0774	18.6757	Homo sapiens	22.571	13241000	28	2	1	1	1	1	1	0		0.037839	-0.0641486	Q9BW60;Q502X7	Q9BW60;Q502X7	Elongation of very long chain fatty acids protein 1;Elongation of very long chain fatty acids protein	ELOVL1	sp|Q9BW60|ELOV1_HUMAN Elongation of very long chain fatty acids protein 1 OS=Homo sapiens GN=ELOVL1 PE=1 SV=1;tr|Q502X7|Q502X7_HUMAN Elongation of very long chain fatty acids protein OS=Homo sapiens GN=ELOVL1 PE=2 SV=1
21.0625	21.0776	21.4722	21.2165	21.0243	21.1783	Homo sapiens	50.743	59792000	64	4	5	6	5	5	2	0		0.152973	-0.0643857	Q9H2U2;D6R967;H0Y9D8;B4DR66;B4DFH3;D6RGV9	Q9H2U2;D6R967;H0Y9D8;B4DR66	Inorganic pyrophosphatase 2, mitochondrial	PPA2	sp|Q9H2U2|IPYR2_HUMAN Inorganic pyrophosphatase 2, mitochondrial OS=Homo sapiens GN=PPA2 PE=1 SV=2;tr|D6R967|D6R967_HUMAN Inorganic pyrophosphatase 2, mitochondrial (Fragment) OS=Homo sapiens GN=PPA2 PE=1 SV=1;tr|H0Y9D8|H0Y9D8_HUMAN Inorganic pyrophosphata
21.5348	21.4763	21.4889	21.2228	21.4844	21.5871	Homo sapiens	6.5726	72997000	46	2	3	3	3	3	3	0		0.224533	-0.0685762	A0A024RAE4;B4E1U9;P60953;A0A024RAE6;B7ZAY4;B4DMH5;Q9UJM0;Q5JYX0;Q9UJM1;A0A024R9T1;F8WET9;B1AH79;G3V4H1;G3V476;V9HWD0;Q7Z513;A0A024R692;Q59G91;P17081;Q9H4E5	A0A024RAE4;B4E1U9;P60953;A0A024RAE6;B7ZAY4;B4DMH5;Q9UJM0;Q5JYX0;Q9UJM1;A0A024R9T1	Cell division control protein 42 homolog	CDC42;hCG_39634	tr|A0A024RAE4|A0A024RAE4_HUMAN Cell division cycle 42 (GTP binding protein, 25kDa), isoform CRA_a OS=Homo sapiens GN=CDC42 PE=3 SV=1;tr|B4E1U9|B4E1U9_HUMAN cDNA FLJ54776, highly similar to Cell division control protein 42 homolog OS=Homo sapiens PE=2 SV=1;
19.4949	18.8648	19.6642	19.2958	19.0572	19.4649	Homo sapiens	14.67	18673000	35	5	5	4	3	4	1	0		0.0844414	-0.0686658	H7BXY3;A0A024R2T6;Q7L2E3;Q6W6M7	H7BXY3;A0A024R2T6;Q7L2E3	Putative ATP-dependent RNA helicase DHX30	DHX30	tr|H7BXY3|H7BXY3_HUMAN Putative ATP-dependent RNA helicase DHX30 OS=Homo sapiens GN=DHX30 PE=1 SV=1;tr|A0A024R2T6|A0A024R2T6_HUMAN DEAH (Asp-Glu-Ala-His) box polypeptide 30, isoform CRA_b OS=Homo sapiens GN=DHX30 PE=4 SV=1;sp|Q7L2E3|DHX30_HUMAN Putative AT
22.21	22.2695	22.5485	22.311	22.3801	22.1297	Homo sapiens	323.31	145560000	146	8	8	9	6	7	9	0		0.19103	-0.0690924	P67809;Q6PKI6;Q7KZ24;H0Y449;A0JLU4;Q2VIK8;B2RCC2;Q9Y2T7;C9J5V9;Q59HE1	P67809;Q6PKI6;Q7KZ24;H0Y449	Nuclease-sensitive element-binding protein 1	YBX1	sp|P67809|YBOX1_HUMAN Nuclease-sensitive element-binding protein 1 OS=Homo sapiens GN=YBX1 PE=1 SV=3;tr|Q6PKI6|Q6PKI6_HUMAN YBX1 protein (Fragment) OS=Homo sapiens GN=YBX1 PE=2 SV=1;tr|Q7KZ24|Q7KZ24_HUMAN Nuclease sensitive element binding protein-1 OS=Hom	+
21.9054	22.2806	21.7778	22.0726	22.058	21.6248	Homo sapiens	62.652	97811000	60	3	3	3	3	3	3	0		0.11191	-0.069465	Q6I9V5;Q59EI9;P12236;A8K787;A0A0S2Z3H3;P12235;V9GYG0;A0A0S2Z359;A0A0S2Z3C4;Q59EP7	Q6I9V5;Q59EI9;P12236;A8K787;A0A0S2Z3H3;P12235	ADP/ATP translocase 3;ADP/ATP translocase 3, N-terminally processed;ADP/ATP translocase 1	SLC25A6;SLC25A4	tr|Q6I9V5|Q6I9V5_HUMAN SLC25A6 protein OS=Homo sapiens GN=SLC25A6 PE=2 SV=1;tr|Q59EI9|Q59EI9_HUMAN ADP,ATP carrier protein, liver isoform T2 variant (Fragment) OS=Homo sapiens PE=2 SV=1;sp|P12236|ADT3_HUMAN ADP/ATP translocase 3 OS=Homo sapiens GN=SLC25A6
17.5174	16.6367	16.0074	16.5717	16.6577	16.7227	Homo sapiens	3.9577	2800100	7	2	0	0	0	0	0	0		0.0513248	-0.0698058	Q5T0D2;B4DFW6;B4DDL4;B2R6S5;P30085	Q5T0D2;B4DFW6;B4DDL4;B2R6S5;P30085	UMP-CMP kinase	CMPK1;CMPK	tr|Q5T0D2|Q5T0D2_HUMAN UMP-CMP kinase OS=Homo sapiens GN=CMPK1 PE=1 SV=1;tr|B4DFW6|B4DFW6_HUMAN cDNA FLJ52483, highly similar to Homo sapiens cytidylate kinase (CMPK), mRNA OS=Homo sapiens PE=2 SV=1;tr|B4DDL4|B4DDL4_HUMAN cDNA FLJ53966, moderately similar
19.6981	19.8154	19.7364	19.206	19.6539	20.1797	Homo sapiens	17.38	20864000	22	3	3	4	1	2	3	0		0.0820528	-0.0700696	B4DZ87;O94826;B3KQK0;B3KQK5	B4DZ87;O94826;B3KQK0;B3KQK5	Mitochondrial import receptor subunit TOM70	TOMM70A	tr|B4DZ87|B4DZ87_HUMAN cDNA FLJ57240, highly similar to Mitochondrial proteins import receptor OS=Homo sapiens PE=2 SV=1;sp|O94826|TOM70_HUMAN Mitochondrial import receptor subunit TOM70 OS=Homo sapiens GN=TOMM70 PE=1 SV=1;tr|B3KQK0|B3KQK0_HUMAN cDNA FLJ90
19.5674	19.8413	19.7521	19.9948	19.3156	19.6375	Homo sapiens	9.7419	28430000	30	3	3	4	1	1	2	0		0.11368	-0.0709896	Q53HL1;J3QRS3;P19105;O14950;J3KTJ1;Q2F834;Q71U02;Q6IBG1;P24844	Q53HL1;J3QRS3;P19105;O14950;J3KTJ1;Q2F834;Q71U02;Q6IBG1;P24844	Myosin regulatory light chain 12A;Myosin regulatory light chain 12B;Myosin regulatory light polypeptide 9	MYL12A;MYL12B;MYL9	tr|Q53HL1|Q53HL1_HUMAN Myosin regulatory light chain MRCL3 variant (Fragment) OS=Homo sapiens PE=2 SV=1;tr|J3QRS3|J3QRS3_HUMAN Myosin regulatory light chain 12A OS=Homo sapiens GN=MYL12A PE=1 SV=1;sp|P19105|ML12A_HUMAN Myosin regulatory light chain 12A OS=
22.3113	21.9776	22.0675	21.942	22.064	22.13	Homo sapiens	31.687	118050000	59	5	7	7	6	7	6	0		0.232837	-0.073466	B4DWN1;A8K7T4;Q12907;D6RBV2;D6RIU4;D6RDX1;D6RBH1	B4DWN1;A8K7T4;Q12907;D6RBV2;D6RIU4;D6RDX1	Vesicular integral-membrane protein VIP36	LMAN2	tr|B4DWN1|B4DWN1_HUMAN cDNA FLJ52285, highly similar to Vesicular integral-membrane protein VIP36 OS=Homo sapiens PE=2 SV=1;tr|A8K7T4|A8K7T4_HUMAN cDNA FLJ75774, highly similar to Homo sapiens lectin, mannose-binding 2 (LMAN2), mRNA OS=Homo sapiens PE=2 SV
15.9583	16.6943	17.3081	16.6779	16.5564	16.5034	Homo sapiens	49.376	2105600	13	0	1	1	0	0	1	0		0.061631	-0.0742985	B5MCX3;Q15019;B5MD47;C9IY94;C9IZU3;C9JQJ4;C9J938;H7C310;C9JB25;C9J2Q4;H7C2Y0	B5MCX3;Q15019;B5MD47;C9IY94;C9IZU3;C9JQJ4;C9J938;H7C310;C9JB25;C9J2Q4;H7C2Y0	Septin-2	2002-09-01	tr|B5MCX3|B5MCX3_HUMAN Septin-2 OS=Homo sapiens GN=SEPT2 PE=1 SV=1;sp|Q15019|SEPT2_HUMAN Septin-2 OS=Homo sapiens GN=SEPT2 PE=1 SV=1;tr|B5MD47|B5MD47_HUMAN Septin-2 (Fragment) OS=Homo sapiens GN=SEPT2 PE=1 SV=1;tr|C9IY94|C9IY94_HUMAN Septin-2 (Fragment) OS
16.0604	17.5684	16.3354	15.9738	15.9703	17.7908	Homo sapiens	1.4685	417090	2	0	0	0	0	0	0	0.0095863		0.0318112	-0.0764303	M4VP52;Q59GY0;Q9NRW3	M4VP52;Q59GY0;Q9NRW3	DNA dC->dU-editing enzyme APOBEC-3C	APOBEC3C	tr|M4VP52|M4VP52_HUMAN Apolipoprotein B editing enzyme catalytic polypeptide-like 3C OS=Homo sapiens GN=APOBEC3C PE=2 SV=1;tr|Q59GY0|Q59GY0_HUMAN Apolipoprotein B mRNA editing enzyme, catalytic polypeptide-like 3C variant (Fragment) OS=Homo sapiens PE=2 SV
19.9515	19.6648	20.1198	20.008	19.3787	20.1164	Homo sapiens	9.87	23839000	19	4	6	5	5	5	2	0		0.0982627	-0.0776628	Q5URX0;A0A024RAJ6;P07686;H0YA83;H0Y9B6;D6REQ8	Q5URX0;A0A024RAJ6;P07686;H0YA83;H0Y9B6	Beta-hexosaminidase;Beta-hexosaminidase subunit beta;Beta-hexosaminidase subunit beta chain B;Beta-hexosaminidase subunit beta chain A	HEXB	tr|Q5URX0|Q5URX0_HUMAN Beta-hexosaminidase subunit beta OS=Homo sapiens GN=HEL-248 PE=1 SV=1;tr|A0A024RAJ6|A0A024RAJ6_HUMAN Beta-hexosaminidase OS=Homo sapiens GN=HEXB PE=3 SV=1;sp|P07686|HEXB_HUMAN Beta-hexosaminidase subunit beta OS=Homo sapiens GN=HEXB
19.0134	19.2771	19.4074	19.2497	18.8497	19.3646	Homo sapiens	7.4129	13930000	20	2	2	2	2	2	2	0		0.138347	-0.0779597	A0A024RDP4;B4DWI8;Q8WXF1;X6RDA4	A0A024RDP4;B4DWI8;Q8WXF1;X6RDA4	Paraspeckle component 1	PSPC1	tr|A0A024RDP4|A0A024RDP4_HUMAN Paraspeckle component 1, isoform CRA_b OS=Homo sapiens GN=PSPC1 PE=4 SV=1;tr|B4DWI8|B4DWI8_HUMAN cDNA FLJ57805, highly similar to Homo sapiens paraspeckle component 1 (PSPC1), transcript variant alpha, mRNA OS=Homo sapiens PE
18.4334	15.5734	17.3613	15.9397	17.748	17.4461	Homo sapiens	2.1083	1942800	6	2	0	0	0	1	0	0.00056593		0.0245178	-0.0780802	A0A024R850;Q96E11	A0A024R850;Q96E11	Ribosome-recycling factor, mitochondrial	MRRF	tr|A0A024R850|A0A024R850_HUMAN Mitochondrial ribosome recycling factor, isoform CRA_a OS=Homo sapiens GN=MRRF PE=4 SV=1;sp|Q96E11|RRFM_HUMAN Ribosome-recycling factor, mitochondrial OS=Homo sapiens GN=MRRF PE=1 SV=1
21.2377	20.984	21.1651	21.1791	20.8011	21.17	Homo sapiens	3.8081	50807000	9	2	2	3	2	1	2	0		0.192157	-0.0788269	B4E1S3;B2R9T9;Q9BVC6	B4E1S3;B2R9T9;Q9BVC6	Transmembrane protein 109	TMEM109	tr|B4E1S3|B4E1S3_HUMAN cDNA FLJ57860, highly similar to Transmembrane protein 109 OS=Homo sapiens PE=2 SV=1;tr|B2R9T9|B2R9T9_HUMAN cDNA, FLJ94551 OS=Homo sapiens PE=2 SV=1;sp|Q9BVC6|TM109_HUMAN Transmembrane protein 109 OS=Homo sapiens GN=TMEM109 PE=1 SV=1
20.4069	20.7067	20.7592	20.2886	20.6668	20.6744	Homo sapiens	11.72	39879000	50	3	3	3	3	3	2	0		0.169032	-0.0809835	Q504R6;P51153;D3DV69;A0A024RB27;A0A087WWB9	Q504R6;P51153;D3DV69;A0A024RB27;A0A087WWB9	Ras-related protein Rab-13	RAB13;hCG_1996054;hCG_24991	tr|Q504R6|Q504R6_HUMAN RAB13 protein (Fragment) OS=Homo sapiens GN=RAB13 PE=2 SV=1;sp|P51153|RAB13_HUMAN Ras-related protein Rab-13 OS=Homo sapiens GN=RAB13 PE=1 SV=1;tr|D3DV69|D3DV69_HUMAN HCG1996054, isoform CRA_d OS=Homo sapiens GN=hCG_1996054 PE=4 SV=1
22.1809	22.1485	22.5146	22.0504	22.2128	22.3326	Homo sapiens	17.552	115050000	33	5	4	5	5	5	6	0		0.207054	-0.0827325	P42766;F2Z388;A0A024R866;A4D2M5	P42766;F2Z388;A0A024R866	60S ribosomal protein L35	RPL35	sp|P42766|RL35_HUMAN 60S ribosomal protein L35 OS=Homo sapiens GN=RPL35 PE=1 SV=2;tr|F2Z388|F2Z388_HUMAN 60S ribosomal protein L35 OS=Homo sapiens GN=RPL35 PE=1 SV=1;tr|A0A024R866|A0A024R866_HUMAN Ribosomal protein L35, isoform CRA_a OS=Homo sapiens GN=RPL
18.4477	19.1911	19.0366	18.9401	18.7312	18.7552	Homo sapiens	3.8555	12894000	12	2	2	1	1	2	2	0		0.119927	-0.0829538	Q8IXM3	Q8IXM3	39S ribosomal protein L41, mitochondrial	MRPL41	sp|Q8IXM3|RM41_HUMAN 39S ribosomal protein L41, mitochondrial OS=Homo sapiens GN=MRPL41 PE=1 SV=1
22.2833	22.12	22.1653	22.1873	21.9871	22.141	Homo sapiens	17.643	146920000	49	3	3	3	3	2	3	0		0.408077	-0.0843919	A0A0G2JLD8;E7EUY5;Q567R6;A4D1U3;B7Z268;Q04837;C9K0U8	A0A0G2JLD8;E7EUY5;Q567R6;A4D1U3;B7Z268;Q04837;C9K0U8	Single-stranded DNA-binding protein;Single-stranded DNA-binding protein, mitochondrial	SSBP1	tr|A0A0G2JLD8|A0A0G2JLD8_HUMAN Single-stranded DNA-binding protein, mitochondrial (Fragment) OS=Homo sapiens GN=SSBP1 PE=1 SV=1;tr|E7EUY5|E7EUY5_HUMAN Single-stranded DNA-binding protein, mitochondrial (Fragment) OS=Homo sapiens GN=SSBP1 PE=1 SV=1;tr|Q567R	+
17.1399	16.2627	16.2676	16.2453	16.272	16.8994	Homo sapiens	5.6903	1557700	3	1	0	1	0	0	0	0		0.0772856	-0.0844777	D6RG15;Q6IBS0;H0Y858;F8VS81;B4E0A1;Q12792	D6RG15;Q6IBS0;H0Y858	Twinfilin-2	TWF2	tr|D6RG15|D6RG15_HUMAN Twinfilin-2 OS=Homo sapiens GN=TWF2 PE=1 SV=1;sp|Q6IBS0|TWF2_HUMAN Twinfilin-2 OS=Homo sapiens GN=TWF2 PE=1 SV=2;tr|H0Y858|H0Y858_HUMAN Uncharacterized protein (Fragment) OS=Homo sapiens PE=4 SV=1
21.9231	22.3687	22.2604	21.8647	22.3507	22.0821	Homo sapiens	179.15	160520000	80	4	4	4	4	4	3	0		0.15202	-0.0849482	P17096;B4DWA0;A0A024RCT9	P17096;B4DWA0;A0A024RCT9	High mobility group protein HMG-I/HMG-Y	HMGA1	sp|P17096|HMGA1_HUMAN High mobility group protein HMG-I/HMG-Y OS=Homo sapiens GN=HMGA1 PE=1 SV=3;tr|B4DWA0|B4DWA0_HUMAN cDNA FLJ54188, moderately similar to High mobility group protein HMG-I/HMG-Y OS=Homo sapiens PE=2 SV=1;tr|A0A024RCT9|A0A024RCT9_HUMAN Hi
23.5425	23.3839	23.6322	23.3667	23.523	23.4109	Homo sapiens	61.615	298050000	117	7	8	7	7	7	7	0		0.373021	-0.0860119	Q6NZ55;A8K4C8;P26373;J3QSB4;H3BTH3;B4DGL7;O60250;H3BUK8;J3KS98	Q6NZ55;A8K4C8;P26373;J3QSB4	60S ribosomal protein L13	RPL13	tr|Q6NZ55|Q6NZ55_HUMAN 60S ribosomal protein L13 OS=Homo sapiens GN=RPL13 PE=1 SV=1;tr|A8K4C8|A8K4C8_HUMAN 60S ribosomal protein L13 OS=Homo sapiens GN=RPL13 PE=2 SV=1;sp|P26373|RL13_HUMAN 60S ribosomal protein L13 OS=Homo sapiens GN=RPL13 PE=1 SV=4;tr|J3Q
19.3861	20.0128	19.7436	19.8193	19.4299	19.6351	Homo sapiens	28.292	24593000	34	3	4	4	2	4	2	0		0.139079	-0.0860475	Q8N766	Q8N766	ER membrane protein complex subunit 1	EMC1	sp|Q8N766|EMC1_HUMAN ER membrane protein complex subunit 1 OS=Homo sapiens GN=EMC1 PE=1 SV=1
20.4133	20.7702	20.7832	20.7124	20.3726	20.6154	Homo sapiens	23.49	37836000	57	9	8	7	3	4	6	0		0.20037	-0.0887578	Q8TAF6;O60488;B4DH39;D6RF95;H0Y9A0;D6RFW9;D6RDA8;D6RD96	Q8TAF6;O60488;B4DH39	Long-chain-fatty-acid--CoA ligase 4	FACL4;ACSL4	tr|Q8TAF6|Q8TAF6_HUMAN Acyl-CoA synthetase 4 OS=Homo sapiens GN=FACL4 PE=2 SV=1;sp|O60488|ACSL4_HUMAN Long-chain-fatty-acid--CoA ligase 4 OS=Homo sapiens GN=ACSL4 PE=1 SV=2;tr|B4DH39|B4DH39_HUMAN cDNA FLJ57028, highly similar to Long-chain-fatty-acid--CoA
20.6999	20.6916	20.9236	20.3242	21.0634	20.6584	Homo sapiens	14.504	52496000	62	4	4	4	3	2	3	0		0.136235	-0.0896848	P61160;B4DWQ5;Q8IY98;F5H6T1;B4DHK9;A0A1B0GWD0;A0A1B0GWH0	P61160;B4DWQ5;Q8IY98;F5H6T1;B4DHK9	Actin-related protein 2	ACTR2	sp|P61160|ARP2_HUMAN Actin-related protein 2 OS=Homo sapiens GN=ACTR2 PE=1 SV=1;tr|B4DWQ5|B4DWQ5_HUMAN cDNA FLJ51655, highly similar to Actin-like protein 2 OS=Homo sapiens PE=2 SV=1;tr|Q8IY98|Q8IY98_HUMAN ACTR2 protein OS=Homo sapiens GN=ACTR2 PE=2 SV=1;t
20.9379	20.8362	20.6099	20.2132	21.0958	20.8002	Homo sapiens	10.254	48030000	27	4	4	3	5	3	2	0		0.112212	-0.0915686	B4DWS6;B3KQJ0;Q53GQ0;A0A1B0GVY6;A0A1B0GV93;D3DR22;E9PI21	B4DWS6;B3KQJ0;Q53GQ0;A0A1B0GVY6;A0A1B0GV93;D3DR22;E9PI21	Very-long-chain 3-oxoacyl-CoA reductase	HSD17B12	tr|B4DWS6|B4DWS6_HUMAN cDNA FLJ61181, highly similar to Homo sapiens hydroxysteroid (17-beta) dehydrogenase 12 (HSD17B12), mRNA OS=Homo sapiens PE=2 SV=1;tr|B3KQJ0|B3KQJ0_HUMAN cDNA FLJ90530 fis, clone NT2RP4002187, highly similar to Homo sapiens hydroxyst
23.0396	22.8605	22.8109	22.8278	22.9639	22.6386	Homo sapiens	180.35	184220000	247	30	28	26	23	18	19	0		0.293901	-0.0935707	P78527;B4DL41;F5GX40	P78527	DNA-dependent protein kinase catalytic subunit	PRKDC	sp|P78527|PRKDC_HUMAN DNA-dependent protein kinase catalytic subunit OS=Homo sapiens GN=PRKDC PE=1 SV=3
21.5821	21.3901	21.3933	21.2026	21.4907	21.3832	Homo sapiens	106.19	81566000	78	7	10	9	10	6	6	0		0.340163	-0.0963351	P83111;H0YNN5	P83111	Serine beta-lactamase-like protein LACTB, mitochondrial	LACTB	sp|P83111|LACTB_HUMAN Serine beta-lactamase-like protein LACTB, mitochondrial OS=Homo sapiens GN=LACTB PE=1 SV=2
20.9485	20.9248	20.9722	21.0371	20.788	20.7285	Homo sapiens	58.743	56664000	73	5	6	6	3	5	5	0		0.381441	-0.0973155	Q59EG8;Q13200;B4DM22;Q13041;Q9NSM5;H7C1H2;H7C2Q3	Q59EG8;Q13200;B4DM22;Q13041;Q9NSM5	26S proteasome non-ATPase regulatory subunit 2	PSMD2;DKFZp564A2282	tr|Q59EG8|Q59EG8_HUMAN Proteasome 26S non-ATPase subunit 2 variant (Fragment) OS=Homo sapiens PE=2 SV=1;sp|Q13200|PSMD2_HUMAN 26S proteasome non-ATPase regulatory subunit 2 OS=Homo sapiens GN=PSMD2 PE=1 SV=3;tr|B4DM22|B4DM22_HUMAN cDNA FLJ53357, highly sim
21.4874	21.7205	21.3867	21.1354	21.3356	21.8304	Homo sapiens	10.356	73098000	67	3	1	4	3	4	3	0		0.148121	-0.0977497	I3L3P7;B2R4W8;A8K7H3;P62244;I3L246;H3BN98;H3BV27;H3BT37;I3L303;H3BVC7	I3L3P7;B2R4W8;A8K7H3;P62244;I3L246;H3BN98	40S ribosomal protein S15a	RPS15A;hCG_1994130	tr|I3L3P7|I3L3P7_HUMAN 40S ribosomal protein S15a OS=Homo sapiens GN=RPS15A PE=1 SV=1;tr|B2R4W8|B2R4W8_HUMAN HCG1994130, isoform CRA_a OS=Homo sapiens GN=hCG_1994130 PE=2 SV=1;tr|A8K7H3|A8K7H3_HUMAN cDNA FLJ77670, highly similar to Homo sapiens ribosomal p
21.2862	21.4994	21.5811	21.636	21.1025	21.3344	Homo sapiens	50.84	79442000	71	7	8	8	8	7	4	0		0.195921	-0.0979322	A0A024R845;P61106;X6RFL8	A0A024R845;P61106;X6RFL8	Ras-related protein Rab-14	RAB14	tr|A0A024R845|A0A024R845_HUMAN RAB14, member RAS oncogene family, isoform CRA_a OS=Homo sapiens GN=RAB14 PE=4 SV=1;sp|P61106|RAB14_HUMAN Ras-related protein Rab-14 OS=Homo sapiens GN=RAB14 PE=1 SV=4;tr|X6RFL8|X6RFL8_HUMAN Ras-related protein Rab-14 (Fragme
17.2809	17.1418	16.1116	16.362	15.8101	18.0636	Homo sapiens	3.9319	3205300	8	0	1	0	0	1	1	0		0.0413394	-0.0995359	S4R329;H0YK61;H0YNK0;H0YNK8;H0YLP8;A0A0S2Z598;A0A024R9N3;Q5J8M3	S4R329;H0YK61;H0YNK0;H0YNK8;H0YLP8;A0A0S2Z598;A0A024R9N3;Q5J8M3	ER membrane protein complex subunit 4	EMC4;TMEM85	tr|S4R329|S4R329_HUMAN ER membrane protein complex subunit 4 OS=Homo sapiens GN=EMC4 PE=1 SV=1;tr|H0YK61|H0YK61_HUMAN ER membrane protein complex subunit 4 OS=Homo sapiens GN=EMC4 PE=1 SV=1;tr|H0YNK0|H0YNK0_HUMAN ER membrane protein complex subunit 4 OS=Ho
18.7423	18.7328	18.6163	18.3996	18.8409	18.5501	Homo sapiens	13.684	8950100	17	3	2	3	1	1	1	0		0.269917	-0.100224	Q96PU8;F5GXS8;F5GYM3;H0YG47;F5GYT7;F5H5U6;F5H8C8;H0YGD6	Q96PU8;F5GXS8;F5GYM3;H0YG47	Protein quaking	QKI	sp|Q96PU8|QKI_HUMAN Protein quaking OS=Homo sapiens GN=QKI PE=1 SV=1;tr|F5GXS8|F5GXS8_HUMAN Protein quaking (Fragment) OS=Homo sapiens GN=QKI PE=1 SV=1;tr|F5GYM3|F5GYM3_HUMAN Protein quaking (Fragment) OS=Homo sapiens GN=QKI PE=1 SV=1;tr|H0YG47|H0YG47_HUMA
23.3276	23.1484	23.2265	23.1295	23.3054	22.9666	Homo sapiens	18.142	254220000	84	8	8	7	9	7	6	0		0.336857	-0.100363	A0A0C4DGS1;A0A024RAD5;P39656;U3KQ84	A0A0C4DGS1;A0A024RAD5;P39656;U3KQ84	Dolichyl-diphosphooligosaccharide--protein glycosyltransferase 48 kDa subunit	DDOST	tr|A0A0C4DGS1|A0A0C4DGS1_HUMAN Dolichyl-diphosphooligosaccharide--protein glycosyltransferase 48 kDa subunit OS=Homo sapiens GN=DDOST PE=1 SV=1;tr|A0A024RAD5|A0A024RAD5_HUMAN Dolichyl-diphosphooligosaccharide--protein glycosyltransferase 48 kDa subunit OS=
20.2312	19.7634	19.1983	19.9648	19.677	19.2452	Homo sapiens	12.49	24966000	31	4	3	5	4	4	3	0		0.0936766	-0.101965	D6RAA6;A0A024R9W7;P57088;A6QKW0;H0Y8N0;J3KN43;D6RBY2	D6RAA6;A0A024R9W7;P57088;A6QKW0;H0Y8N0	Transmembrane protein 33	TMEM33;SHINC3	tr|D6RAA6|D6RAA6_HUMAN Transmembrane protein 33 (Fragment) OS=Homo sapiens GN=TMEM33 PE=1 SV=1;tr|A0A024R9W7|A0A024R9W7_HUMAN Transmembrane protein 33, isoform CRA_a OS=Homo sapiens GN=TMEM33 PE=4 SV=1;sp|P57088|TMM33_HUMAN Transmembrane protein 33 OS=Homo
23.5552	23.7025	23.2961	23.4583	23.3594	23.4288	Homo sapiens	195.37	289030000	92	10	8	7	5	6	6	0		0.309381	-0.102447	A0A158RFU6;P51149;C9J592;B4DPH9;C9J8S3;C9IZZ0;C9J4V0;C9J4S4;B6KHB1;C9J7D1	A0A158RFU6;P51149;C9J592;B4DPH9;C9J8S3;C9IZZ0;C9J4V0	Ras-related protein Rab-7a	RAB7A	tr|A0A158RFU6|A0A158RFU6_HUMAN RAB7, member RAS oncogene family, isoform CRA_a OS=Homo sapiens GN=RAB7A PE=2 SV=1;sp|P51149|RAB7A_HUMAN Ras-related protein Rab-7a OS=Homo sapiens GN=RAB7A PE=1 SV=1;tr|C9J592|C9J592_HUMAN Ras-related protein Rab-7a (Fragmen
19.0715	19.327	16.458	19.2089	16.2534	19.0862	Homo sapiens	2.1244	6926700	4	1	2	0	1	0	1	0.00056721		0.0243144	-0.102662	D6RCT6;D6R9E3;A0A087WTC6;D6RIA0;Q9BWT6	D6RCT6;D6R9E3;A0A087WTC6;D6RIA0;Q9BWT6	Meiotic nuclear division protein 1 homolog	MND1	tr|D6RCT6|D6RCT6_HUMAN Meiotic nuclear division protein 1 homolog (Fragment) OS=Homo sapiens GN=MND1 PE=1 SV=1;tr|D6R9E3|D6R9E3_HUMAN Meiotic nuclear division protein 1 homolog OS=Homo sapiens GN=MND1 PE=1 SV=1;tr|A0A087WTC6|A0A087WTC6_HUMAN Meiotic nuclea
20.7745	20.8965	21.1252	20.3328	21.0614	21.0929	Homo sapiens	69.555	60240000	78	7	6	4	4	4	6	0		0.131747	-0.103033	P41091;Q2VIR3;H7BZU1;F8W810	P41091;Q2VIR3;H7BZU1;F8W810	Eukaryotic translation initiation factor 2 subunit 3;Putative eukaryotic translation initiation factor 2 subunit 3-like protein	EIF2S3;EIF2S3L	sp|P41091|IF2G_HUMAN Eukaryotic translation initiation factor 2 subunit 3 OS=Homo sapiens GN=EIF2S3 PE=1 SV=3;sp|Q2VIR3|IF2GL_HUMAN Putative eukaryotic translation initiation factor 2 subunit 3-like protein OS=Homo sapiens GN=EIF2S3L PE=5 SV=2;tr|H7BZU1|H7
18.8795	18.1176	18.3818	18.4127	18.3294	18.3265	Homo sapiens	1.9412	8834200	4	1	2	2	2	2	2	0.00054975		0.160415	-0.103389	A4D1T3;Q3KRB4;Q9Y291;C9JBY7	A4D1T3;Q3KRB4;Q9Y291;C9JBY7	28S ribosomal protein S33, mitochondrial	MRPS33	tr|A4D1T3|A4D1T3_HUMAN Mitochondrial ribosomal protein S33 OS=Homo sapiens GN=MRPS33 PE=4 SV=1;tr|Q3KRB4|Q3KRB4_HUMAN MRPS33 protein (Fragment) OS=Homo sapiens GN=MRPS33 PE=2 SV=1;sp|Q9Y291|RT33_HUMAN 28S ribosomal protein S33, mitochondrial OS=Homo sapien
22.0902	22.2564	22.1118	21.9379	22.1589	22.0511	Homo sapiens	69.98	113210000	95	5	5	6	5	6	6	0		0.473687	-0.103529	Q92522	Q92522	Histone H1x	H1FX	sp|Q92522|H1X_HUMAN Histone H1x OS=Homo sapiens GN=H1FX PE=1 SV=1
21.1991	21.2058	19.9658	20.7592	20.4754	20.8209	Homo sapiens	148.35	51378000	72	4	5	4	4	4	4	0		0.0819256	-0.105072	A0A140VJX1;P24752;H0YEL7;E9PRQ6;E9PKF3	A0A140VJX1;P24752;H0YEL7;E9PRQ6	Acetyl-CoA acetyltransferase, mitochondrial	ACAT1	tr|A0A140VJX1|A0A140VJX1_HUMAN Testicular tissue protein Li 198 OS=Homo sapiens PE=2 SV=1;sp|P24752|THIL_HUMAN Acetyl-CoA acetyltransferase, mitochondrial OS=Homo sapiens GN=ACAT1 PE=1 SV=1;tr|H0YEL7|H0YEL7_HUMAN Acetyl-CoA acetyltransferase, mitochondrial
19.3999	19.722	19.4719	19.2049	19.6665	19.4067	Homo sapiens	20.623	18220000	30	3	3	2	3	2	2	0		0.229349	-0.105268	A0A024R7Z5;O00560;B4DQ93;G5EA09;B4DHN5;E9PBU7	A0A024R7Z5;O00560;B4DQ93;G5EA09;B4DHN5;E9PBU7	Syntenin-1	SDCBP	tr|A0A024R7Z5|A0A024R7Z5_HUMAN Syndecan binding protein (Syntenin), isoform CRA_c OS=Homo sapiens GN=SDCBP PE=4 SV=1;sp|O00560|SDCB1_HUMAN Syntenin-1 OS=Homo sapiens GN=SDCBP PE=1 SV=1;tr|B4DQ93|B4DQ93_HUMAN cDNA FLJ52996, highly similar to Syntenin-1 OS=H
20.2841	20.314	19.9922	20.0814	20.1663	20.0259	Homo sapiens	28.579	25863000	23	5	4	5	2	2	4	0		0.356352	-0.105543	B4DT77;B4DWU2;B4DHY4;Q53HM8;B2R7L2;B2R657;P20073	B4DT77;B4DWU2;B4DHY4;Q53HM8;B2R7L2;B2R657;P20073	Annexin;Annexin A7	ANXA7	tr|B4DT77|B4DT77_HUMAN Annexin OS=Homo sapiens PE=2 SV=1;tr|B4DWU2|B4DWU2_HUMAN Annexin OS=Homo sapiens PE=2 SV=1;tr|B4DHY4|B4DHY4_HUMAN Annexin OS=Homo sapiens PE=2 SV=1;tr|Q53HM8|Q53HM8_HUMAN Annexin (Fragment) OS=Homo sapiens PE=2 SV=1;tr|B2R7L2|B2R7L2_
16.726	16.5556	17.0897	17.0098	16.8281	16.2102	Homo sapiens	2.5267	713330	5	0	1	1	0	0	0	0.00059773		0.127921	-0.107751	Q6IB22;P40306	Q6IB22;P40306	Proteasome subunit beta type;Proteasome subunit beta type-10	PSMB10	tr|Q6IB22|Q6IB22_HUMAN Proteasome subunit beta type OS=Homo sapiens GN=PSMB10 PE=2 SV=1;sp|P40306|PSB10_HUMAN Proteasome subunit beta type-10 OS=Homo sapiens GN=PSMB10 PE=1 SV=1
20.8287	20.9727	19.5836	20.3166	20.5958	20.1459	Homo sapiens	10.533	75113000	17	2	1	2	1	3	2	0		0.0783351	-0.108878	O43815;A0A097F6U9;Q3B874	O43815;A0A097F6U9;Q3B874	Striatin;Tyrosine-protein kinase receptor	STRN;ALK fusion	sp|O43815|STRN_HUMAN Striatin OS=Homo sapiens GN=STRN PE=1 SV=4;tr|A0A097F6U9|A0A097F6U9_HUMAN Tyrosine-protein kinase receptor OS=Homo sapiens GN=ALK fusion PE=2 SV=1;tr|Q3B874|Q3B874_HUMAN STRN protein (Fragment) OS=Homo sapiens GN=STRN PE=2 SV=1
18.4895	18.6448	18.0297	18.0188	18.5495	18.2672	Homo sapiens	22.065	7104300	27	4	3	2	2	4	3	0		0.159275	-0.109498	B4DH07;Q5JRX3;B4DRW8;B3KM51;A0A0A0MRX9;B3KN37;Q68DT6;B4DEU0;B1APQ0;H0Y7L7	B4DH07;Q5JRX3;B4DRW8;B3KM51;A0A0A0MRX9;B3KN37	Presequence protease, mitochondrial	PITRM1	tr|B4DH07|B4DH07_HUMAN cDNA FLJ53321, highly similar to Homo sapiens pitrilysin metallopeptidase 1 (PITRM1), mRNA OS=Homo sapiens PE=2 SV=1;sp|Q5JRX3|PREP_HUMAN Presequence protease, mitochondrial OS=Homo sapiens GN=PITRM1 PE=1 SV=3;tr|B4DRW8|B4DRW8_HUMAN
16.0885	17.8486	18.413	17.593	16.5668	17.8607	Homo sapiens	14.43	2438800	15	1	2	2	2	0	0	0		0.0439658	-0.109905	B3KN02;O75165	B3KN02;O75165	DnaJ homolog subfamily C member 13	DNAJC13	tr|B3KN02|B3KN02_HUMAN cDNA FLJ13106 fis, clone NT2RP3002455, highly similar to DnaJ homolog subfamily C member 13 OS=Homo sapiens PE=2 SV=1;sp|O75165|DJC13_HUMAN DnaJ homolog subfamily C member 13 OS=Homo sapiens GN=DNAJC13 PE=1 SV=5
20.3659	17.1482	16.7827	17.0428	17.3912	19.5319	Homo sapiens	4.8158	18091000	6	1	1	1	0	0	1	0		0.0252457	-0.110305	P56134;Q53FE1	P56134;Q53FE1	ATP synthase subunit f, mitochondrial	ATP5J2	sp|P56134|ATPK_HUMAN ATP synthase subunit f, mitochondrial OS=Homo sapiens GN=ATP5J2 PE=1 SV=3;tr|Q53FE1|Q53FE1_HUMAN ATP synthase, H+ transporting, mitochondrial F0 complex, subunit f isoform 2a variant (Fragment) OS=Homo sapiens PE=2 SV=1
17.4977	16.4734	16.7967	17.5473	15.9484	16.9391	Homo sapiens	45.332	1799900	11	1	1	1	1	0	0	0		0.0654488	-0.110976	M0QXG9;M0R3F4;M0R2A4;M0R2K3;M0R193;M0R0I0;M0R2I2;J3KQS6;A0A024R7L2;Q9NWV8	M0QXG9;M0R3F4;M0R2A4;M0R2K3;M0R193;M0R0I0;M0R2I2;J3KQS6;A0A024R7L2;Q9NWV8	BRISC and BRCA1-A complex member 1	BABAM1;HSPC142	tr|M0QXG9|M0QXG9_HUMAN BRISC and BRCA1-A complex member 1 OS=Homo sapiens GN=BABAM1 PE=1 SV=2;tr|M0R3F4|M0R3F4_HUMAN BRISC and BRCA1-A complex member 1 (Fragment) OS=Homo sapiens GN=BABAM1 PE=1 SV=1;tr|M0R2A4|M0R2A4_HUMAN BRISC and BRCA1-A complex member 1
20.6552	20.5392	20.699	20.4836	20.3459	20.7303	Homo sapiens	9.9468	51485000	34	5	5	4	3	4	2	0		0.338491	-0.111195	P07305	P07305	Histone H1.0;Histone H1.0, N-terminally processed	H1F0	sp|P07305|H10_HUMAN Histone H1.0 OS=Homo sapiens GN=H1F0 PE=1 SV=3
20.526	20.531	20.3844	20.4471	20.15	20.507	Homo sapiens	9.6903	42483000	41	4	4	4	5	4	2	0		0.347849	-0.112427	B4DN87;A8K259;A0A024R5K8;P50454;E9PKH2;E9PR70;E9PPV6;E9PJH8;E9PIG2;E9PRS3;Q9NPA9;E9PNX1;E9PK86;E9PMI5;H0YEP8;E9PLA6;E9PQ34	B4DN87;A8K259;A0A024R5K8;P50454;E9PKH2;E9PR70;E9PPV6	Serpin H1	SERPINH1	tr|B4DN87|B4DN87_HUMAN cDNA FLJ52569, highly similar to Collagen-binding protein 2 OS=Homo sapiens PE=2 SV=1;tr|A8K259|A8K259_HUMAN cDNA FLJ78501, highly similar to Homo sapiens serpin peptidase inhibitor, clade H (heat shock protein 47), member 1, (collag
16.8848	17.3252	17.5922	17.3527	17.4611	16.6491	Homo sapiens	1.6414	1496600	4	0	1	1	0	0	0	0.0078206		0.117517	-0.113059	H3BUR9;B3KSW0;Q53HA5;A8K3L7;B3KY94;O14735	H3BUR9;B3KSW0;Q53HA5;A8K3L7;B3KY94;O14735	CDP-diacylglycerol--inositol 3-phosphatidyltransferase	CDIPT	tr|H3BUR9|H3BUR9_HUMAN CDP-diacylglycerol--inositol 3-phosphatidyltransferase OS=Homo sapiens GN=CDIPT PE=1 SV=1;tr|B3KSW0|B3KSW0_HUMAN CDP-diacylglycerol--inositol 3-phosphatidyltransferase OS=Homo sapiens GN=CDIPT PE=2 SV=1;tr|Q53HA5|Q53HA5_HUMAN CDP-dia
22.2188	22.3223	22.401	22.1517	22.2154	22.2357	Homo sapiens	111.46	145440000	142	8	10	9	11	7	7	0		0.714679	-0.1131	Q549N5;Q9Y5M8;H7C4H2;C9J5Z8	Q549N5;Q9Y5M8;H7C4H2	Signal recognition particle receptor subunit beta	SRPRB	tr|Q549N5|Q549N5_HUMAN Signal recognition particle receptor beta subunit OS=Homo sapiens GN=SRPRB PE=2 SV=1;sp|Q9Y5M8|SRPRB_HUMAN Signal recognition particle receptor subunit beta OS=Homo sapiens GN=SRPRB PE=1 SV=3;tr|H7C4H2|H7C4H2_HUMAN Signal recognition
18.243	17.9645	18.103	19.1625	17.5737	17.2347	Homo sapiens	1.8256	5858800	11	1	2	1	1	1	1	0.0026853		0.0616649	-0.11325	Q9NQ50	Q9NQ50	39S ribosomal protein L40, mitochondrial	MRPL40	sp|Q9NQ50|RM40_HUMAN 39S ribosomal protein L40, mitochondrial OS=Homo sapiens GN=MRPL40 PE=1 SV=1
16.7077	17.1887	17.418	17.5264	16.2729	17.1714	Homo sapiens	3.611	1748200	4	0	1	1	0	0	0	0		0.089405	-0.114543	B7Z478;A0A140VJS6;Q59FJ0;P49721	B7Z478;A0A140VJS6;Q59FJ0;P49721	Proteasome subunit beta type;Proteasome subunit beta type-2	PSMB2	tr|B7Z478|B7Z478_HUMAN Proteasome (Prosome, macropain) subunit, beta type, 2, isoform CRA_b OS=Homo sapiens GN=PSMB2 PE=2 SV=1;tr|A0A140VJS6|A0A140VJS6_HUMAN Proteasome subunit beta type OS=Homo sapiens PE=2 SV=1;tr|Q59FJ0|Q59FJ0_HUMAN Proteasome subunit b
22.0618	22.3618	22.3073	21.795	22.2027	22.3878	Homo sapiens	9.5617	121090000	49	4	7	6	6	6	4	0		0.207945	-0.115161	A0A024R4M0;P46781;A5D904;B5MCT8;C9JM19;B7Z732;F2Z3C0;A8MXK4	A0A024R4M0;P46781;A5D904;B5MCT8;C9JM19;B7Z732	40S ribosomal protein S9	RPS9	tr|A0A024R4M0|A0A024R4M0_HUMAN 40S ribosomal protein S9 OS=Homo sapiens GN=RPS9 PE=1 SV=1;sp|P46781|RS9_HUMAN 40S ribosomal protein S9 OS=Homo sapiens GN=RPS9 PE=1 SV=3;tr|A5D904|A5D904_HUMAN RPS9 protein (Fragment) OS=Homo sapiens GN=RPS9 PE=2 SV=1;tr|B5M
18.818	19.0048	18.9557	19.2019	18.2888	18.9415	Homo sapiens	5.2359	7821300	16	3	1	2	3	1	3	0		0.144065	-0.1154	A0A024RDV5;A0A024RDT9;Q9Y2H6;H7C507;G5E9X3	A0A024RDV5;A0A024RDT9;Q9Y2H6	Fibronectin type-III domain-containing protein 3A	FNDC3A	tr|A0A024RDV5|A0A024RDV5_HUMAN Fibronectin type III domain containing 3A, isoform CRA_b OS=Homo sapiens GN=FNDC3A PE=4 SV=1;tr|A0A024RDT9|A0A024RDT9_HUMAN Fibronectin type III domain containing 3A, isoform CRA_d OS=Homo sapiens GN=FNDC3A PE=4 SV=1;sp|Q9Y2H
20.8196	20.722	20.7453	20.3033	20.7176	20.9169	Homo sapiens	36.208	49058000	36	4	4	4	3	5	3	0		0.229021	-0.116343	A0A024R0Q4;Q8IV08;B4DEL6;M0R3G9;M0R1F7;M0R2W7;E2QRG1	A0A024R0Q4;Q8IV08;B4DEL6	Phospholipase D3	PLD3	tr|A0A024R0Q4|A0A024R0Q4_HUMAN Phospholipase D family, member 3, isoform CRA_b OS=Homo sapiens GN=PLD3 PE=4 SV=1;sp|Q8IV08|PLD3_HUMAN Phospholipase D3 OS=Homo sapiens GN=PLD3 PE=1 SV=1;tr|B4DEL6|B4DEL6_HUMAN cDNA FLJ59669, highly similar to Homo sapiens ph
21.664	21.6249	21.5617	21.4572	21.4995	21.5343	Homo sapiens	69.444	95347000	130	12	9	11	5	7	7	0		1.07404	-0.119877	P53621	P53621	Coatomer subunit alpha;Xenin;Proxenin	COPA	sp|P53621|COPA_HUMAN Coatomer subunit alpha OS=Homo sapiens GN=COPA PE=1 SV=2
22.3528	22.1605	22.2479	22.3003	22.0562	22.0442	Homo sapiens	256.99	131890000	154	14	13	17	15	11	8	0		0.451631	-0.120171	P13010;Q53T09;Q53TC2;C9JZ81;H7C0H9	P13010;Q53T09	X-ray repair cross-complementing protein 5	XRCC5	sp|P13010|XRCC5_HUMAN X-ray repair cross-complementing protein 5 OS=Homo sapiens GN=XRCC5 PE=1 SV=3;tr|Q53T09|Q53T09_HUMAN Uncharacterized protein XRCC5 (Fragment) OS=Homo sapiens GN=XRCC5 PE=4 SV=1	+
20.5141	21.3357	21.6449	20.9725	20.8411	21.3204	Homo sapiens	61.031	67657000	67	6	4	6	2	3	3	0		0.111247	-0.120219	A0A1W2PNV4;C9J4Z7;F8VXW2;C9JEY1;C9JQM8;C9JFG9;C9J6C8;E9PF58;Q53GB6;A0A0K0K1L3;V9HVZ6;Q59GQ0;Q92747;C9JBJ7;C9K057;C9JTT6;Q75MY0	A0A1W2PNV4			tr|A0A1W2PNV4|A0A1W2PNV4_HUMAN Uncharacterized protein OS=Homo sapiens PE=4 SV=1
16.169	17.1721	16.0625	16.2463	16.5843	16.2112	Homo sapiens	5.0667	1033900	8	1	2	1	0	0	0	0		0.109557	-0.120623	Q2TU78;E7D7Y0;E7D7X9;A0A1B2JLU7;A0A024R8U9;P32322;Q8TBX0;J3QL24;J3QKT4;J3KQ22;E2QRB3;J3QR88;J3QLK9;J3QL23;J3QL32;B7Z8T1	Q2TU78;E7D7Y0;E7D7X9;A0A1B2JLU7;A0A024R8U9;P32322;Q8TBX0;J3QL24;J3QKT4;J3KQ22;E2QRB3	Pyrroline-5-carboxylate reductase;Pyrroline-5-carboxylate reductase 1, mitochondrial	PIG45;PYCR1	tr|Q2TU78|Q2TU78_HUMAN Proliferation-inducing protein 45 OS=Homo sapiens GN=PIG45 PE=2 SV=1;tr|E7D7Y0|E7D7Y0_HUMAN Pyrroline-5-carboxylate reductase OS=Homo sapiens PE=2 SV=1;tr|E7D7X9|E7D7X9_HUMAN Pyrroline-5-carboxylate reductase OS=Homo sapiens PE=2 SV=
15.8246	18.4542	15.8251	16.2616	16.2696	17.2096	Homo sapiens	2.411	3614800	4	0	1	0	0	0	0	0.0005872		0.0416699	-0.120995	A0A096LNZ9;A0A096LPJ4;P05161	A0A096LNZ9;A0A096LPJ4;P05161	Ubiquitin-like protein ISG15	ISG15	tr|A0A096LNZ9|A0A096LNZ9_HUMAN Ubiquitin-like protein ISG15 (Fragment) OS=Homo sapiens GN=ISG15 PE=1 SV=6;tr|A0A096LPJ4|A0A096LPJ4_HUMAN Ubiquitin-like protein ISG15 OS=Homo sapiens GN=ISG15 PE=1 SV=1;sp|P05161|ISG15_HUMAN Ubiquitin-like protein ISG15 OS=H
21.8831	21.8901	21.8814	21.6914	21.7288	21.8693	Homo sapiens	12.607	91621000	54	5	6	6	7	5	6	0		0.813037	-0.121716	A0A087WXM6;J3QQT2;J3KRX5;A0A024R261;A0A0A6YYL6;P18621;J3KRB3;A0A087WWH0;J3QS96;J3QLC8;A0A0A0MRF8;A0A087WY81;J3KSJ0;A4D1R6;A4D1R5	A0A087WXM6;J3QQT2;J3KRX5;A0A024R261;A0A0A6YYL6;P18621;J3KRB3;A0A087WWH0;J3QS96;J3QLC8;A0A0A0MRF8;A0A087WY81	60S ribosomal protein L17	RPL17;hCG_24487;RPL17-C18orf32	tr|A0A087WXM6|A0A087WXM6_HUMAN 60S ribosomal protein L17 (Fragment) OS=Homo sapiens GN=RPL17 PE=3 SV=1;tr|J3QQT2|J3QQT2_HUMAN 60S ribosomal protein L17 (Fragment) OS=Homo sapiens GN=RPL17 PE=3 SV=1;tr|J3KRX5|J3KRX5_HUMAN 60S ribosomal protein L17 (Fragment
16.6089	16.9366	15.4007	15.5394	16.4747	16.5654	Homo sapiens	16.356	948430	1	0	0	0	0	0	0	0		0.0704419	-0.122218	A0A024R3W2;Q15388	A0A024R3W2;Q15388	Mitochondrial import receptor subunit TOM20 homolog	TOMM20	tr|A0A024R3W2|A0A024R3W2_HUMAN Translocase of outer mitochondrial membrane 20 homolog (Yeast), isoform CRA_a OS=Homo sapiens GN=TOMM20 PE=3 SV=1;sp|Q15388|TOM20_HUMAN Mitochondrial import receptor subunit TOM20 homolog OS=Homo sapiens GN=TOMM20 PE=1 SV=1
20.5136	20.8303	20.9649	20.9599	20.5821	20.398	Homo sapiens	11.315	49167000	34	1	2	2	2	1	1	0		0.2064	-0.122925	M0R0A1;C9J4Z3;Q6P4E4;E9PEL3;M0R2L6;P61513;G5E9R3;A6NKH3	M0R0A1;C9J4Z3;Q6P4E4;E9PEL3;M0R2L6;P61513;G5E9R3	60S ribosomal protein L37a	RPL37A	tr|M0R0A1|M0R0A1_HUMAN 60S ribosomal protein L37a OS=Homo sapiens GN=RPL37A PE=1 SV=1;tr|C9J4Z3|C9J4Z3_HUMAN 60S ribosomal protein L37a OS=Homo sapiens GN=RPL37A PE=1 SV=1;tr|Q6P4E4|Q6P4E4_HUMAN 60S ribosomal protein L37a OS=Homo sapiens GN=RPL37A PE=1 SV=
18.3349	18.6819	16.5278	17.8803	18.4673	16.8206	Homo sapiens	7.7541	2285600	4	1	1	1	1	1	0	0		0.0491886	-0.125422	O60613;A0A0J9YX89;D3DT21;A0A087WXL0;A0A0B4J1T0;A8MZD0;A0A087X1G7;A0A0B4J1S4	O60613;A0A0J9YX89;D3DT21;A0A087WXL0;A0A0B4J1T0;A8MZD0;A0A087X1G7;A0A0B4J1S4	15 kDa selenoprotein	2015-09-01	sp|O60613|SEP15_HUMAN Selenoprotein F OS=Homo sapiens GN=SELENOF PE=1 SV=3;tr|A0A0J9YX89|A0A0J9YX89_HUMAN Selenoprotein F (Fragment) OS=Homo sapiens GN=SELENOF PE=1 SV=1;tr|D3DT21|D3DT21_HUMAN 15 kDa selenoprotein OS=Homo sapiens GN=SEP15 PE=4 SV=1;tr|A0A0
20.4151	19.8673	19.9036	20.1392	19.4214	20.2466	Homo sapiens	12.85	30031000	29	2	2	1	2	1	2	0		0.13897	-0.126298	A0A024R3W7;P24534;C9JZW3;F8WF65;F2Z2G2;A4D1M6	A0A024R3W7;P24534;C9JZW3	Elongation factor 1-beta	EEF1B2	tr|A0A024R3W7|A0A024R3W7_HUMAN Eukaryotic translation elongation factor 1 beta 2, isoform CRA_a OS=Homo sapiens GN=EEF1B2 PE=3 SV=1;sp|P24534|EF1B_HUMAN Elongation factor 1-beta OS=Homo sapiens GN=EEF1B2 PE=1 SV=3;tr|C9JZW3|C9JZW3_HUMAN Elongation factor 1
17.107	16.875	17.3176	15.9775	18.2097	16.7311	Homo sapiens	79.749	15036000	16	1	0	1	0	0	0	0		0.0621609	-0.127111	P27482	P27482	Calmodulin-like protein 3	CALML3	sp|P27482|CALL3_HUMAN Calmodulin-like protein 3 OS=Homo sapiens GN=CALML3 PE=1 SV=2
[truncated: 846 more rows]
