# Supplementary material for: PIM1 controls GBP1 activity to limit self-damage and to guard against pathogen infection
Source: Science. Author manuscript; Available in PMC 2023 Oct 12. (PMC7615196; doi:10.1126/science.adg2253)
Supplement: Data S6 [file EMS189180-supplement-Data_S6.xlsx]

## Sheet: Fig. 1A
XTT survival assay of THP-1 ∆GBP1+Tet-GBP1 WT cells
Time/days	WT+IFNg			WT+Dox			WT+IFNg+Dox
	N = 1	N = 2	N = 3	N = 1	N = 2	N = 3	N = 1	N = 2	N = 3
0	100	100	100	100	100	100	100	100	100
1	100.836	97.67	103.035	92.1131	87.3439	82.4697	97.8371	103.015	101.337	%Surviving cells (Normalized XTT Absorbance)
2	97.3987	102.056	98.4827	82.4207	79.617	72.7845	95.392	102.01	99.1408
3	96.7483	100.822	100.095	71.8731	68.826	65.6174	91.1602	95.4064	93.7947
4	97.3987	102.741	101.517	62.5609	65.4954	60.4843	92.6649	97.129	93.8902
5	92.4747	92.0507	96.3964	52.3934	53.3722	52.9298	88.5271	87.9419	91.6945
6	91.4528	90.1319	96.8706	42.9861	44.5795	42.4697	82.8847	82.6305	81.957
7	85.0424	83.8273	91.0858	26.072	26.1948	27.5545	77.9006	80.6209	81.1933

## Sheet: Fig. 1B
GBP1 phosporylation data from phosphositeplus
https://www.phosphosite.org/proteinAction.action?id=978&showAllSites=true
accesed (10.12.2018)
Residue	Sequence	Low-throughput paper	High-throughput paper	Tot. number refs	log2(Tot. number refs)	Residue
S66-p	AGKKKGFsLGStVQS	0	1	1	0	66
T70-p	KGFsLGStVQSHtKG	0	1	1	0	70
T75-p	GStVQSHtKGIWMWC	0	1	1	0	75
S154-p	ELTHRIRsKssPDEN	0	1	1	0	154
S156-p	THRIRsKssPDENEN	0	27	27	4.75489	156
S157-p	HRIRsKssPDENENE	0	2	2	1	157
T218-p	GTSQKDEtFNLPRLC	0	1	1	0	218
S371-p	AIEVFIRssFkDVDH	0	1	1	0	371
S372-p	IEVFIRssFkDVDHL	0	1	1	0	372
Y427-p	EEVKAGIySKPGGYR	0	29	29	4.85798	427
S523-p	MMEQKERsYQEHLKQ	0	1	1	0	523

## Sheet: Fig. 1E
XTT survival assay of THP-1 ∆GBP1+Tet-GBP1 S156A cells
Time/days	S156A+IFNg			S156A+Dox			S156A+IFNg+Dox
	N = 1	N = 2	N = 3	N = 1	N = 2	N = 3	N = 1	N = 2	N = 3
0	100	100	100	100	100	100	100	100	100
1	102.145	98.1973	104.495	97.122	94.6676	101.373	96.9621	100.712	97.2132	%Surviving cells (Normalized XTT Absorbance)
2	97.1092	102.575	98.9479	53.0879	58.3231	55.1741	52.9133	57.5876	53.0887
3	98.135	94.7207	100.096	26.3221	30.2578	27.5135	26.332	32.1117	26.614
4	98.3215	98.3261	99.2348	5.12052	8.0863	5.24767	5.16198	10.1939	4.96981
5	92.4467	91.5017	94.7394	5.02458	8.92826	5.34576	5.25691	8.913	5.0627
6	91.8872	86.8662	94.7394	5.12052	5.4201	5.34576	4.97211	4.78563	4.96981
7	86.0124	78.3679	89.2874	4.64084	5.13945	5.34576	4.87718	5.2126	4.96981

## Sheet: Fig. 1G
Densitometry quantification of %GBP1 in subcellular fractions
	Cytosol			Membrane			Nucleus
THP-1 WT	77.1342	77.8704	78.0476	22.8658	22.1296	21.9524	0	0	0
∆GBP1+GBP1 WT	82.7141	80.6148	81.9898	17.2859	19.3852	18.0102	0	0	0
∆GBP1+GBP1 S156A	41.6754	35.7945	39.6819	58.3246	64.2055	60.3181	0	0	0
	N = 1	N = 2	N = 3	N = 1	N = 2	N = 3	N = 1	N = 2	N = 3

## Sheet: Fig. 1H
Quantification of Golgi morphology
	WT			S156A						WT			S156A
	N = 1	N = 2	N = 3	N = 1	N = 2	N = 3				N = 1	N = 2	N = 3	N = 1	N = 2	N = 3
Size	1.66674	1.49671	1.40167	0.733605	0.753207	0.684209	Mean area		Fragments	4.09793	5.03314	4.77218	11.6829	10.1913	11.4365	Mean #Fragments/cell
n (Cells)	2264	3527	3027	2365	3273	3635			n (Cells)	2264	3527	3027	2365	3273	3635
Individual cells	N = 1	N = 2	N = 3	N = 1	N = 2	N = 3
1	1.8443	1.34124	1.39604	0.72058	0.755859	0.670805
2	1.59757	1.37475	1.61384	0.725029	0.74053	0.695559
3	1.67324	1.52679	1.49782	0.73601	0.733961	0.683132
4	1.46883	1.45736	1.42071	0.734925	0.746396	0.672044
5	1.53173	1.39429	1.38091	0.72885	0.740285	0.688569
6	1.73619	1.49505	1.34496	0.740609	0.752114	0.685897
7	1.4909	1.53874	1.38831	0.760587	0.744177	0.687065
8	1.68153	1.52258	1.40093	0.713361	0.73752	0.686058
9	1.66073	1.34671	1.36421	0.722089	0.757992	0.676722
10	1.74054	1.52334	1.38778	0.722035	0.752677	0.69178
11	1.43344	1.5372	1.33721	0.743121	0.769146	0.680832
12	1.57931	1.35036	1.24992	0.743733	0.754782	0.68051
13	1.54819	1.51474	1.39558	0.763079	0.765097	0.680905
14	1.8266	1.52581	1.58038	0.739453	0.755008	0.670534
15	1.64276	1.41208	1.44086	0.703862	0.754203	0.679881
16	1.77996	1.67442	1.48899	0.737442	0.750328	0.681053
17	1.73153	1.47703	1.29242	0.730476	0.752182	0.682088
18	2.04624	1.51814	1.53647	0.730135	0.769858	0.690013
19	1.69461	1.43191	1.38132	0.73205	0.74674	0.680205
20	1.72771	1.56854	1.54282	0.723875	0.743612	0.679326
21	1.78487	1.59684	1.37633	0.764149	0.749621	0.686187
22	1.61451	1.48122	1.42637	0.732653	0.754713	0.673833
23	1.98894	1.55181	1.44801	0.714823	0.749369	0.691744
24	1.86563	1.32544	1.47572	0.724438	0.752969	0.685229
25	1.67818	1.32638	1.47597	0.739385	0.74683	0.685607
26	1.76574	1.52901	1.57621	0.741426	0.760314	0.696516
27	1.61869	1.45284	1.44318	0.741605	0.748156	0.671139
28	1.64913	1.50372	1.46693	0.736604	0.750878	0.682531
29	1.62619	1.36153	1.48849	0.75034	0.731955	0.686186
30	1.67529	1.37456	1.45018	0.733465	0.754653	0.680405
31	1.61906	1.31575	1.47759	0.755333	0.751169	0.673497
32	1.51984	1.52231	1.39451	0.738413	0.756883	0.692872
33	1.63307	1.4305	1.37631	0.725443	0.748102	0.688721
34	1.50927	1.28162	1.33767	0.715975	0.756865	0.676786
35	1.67922	1.62193	1.42007	0.764292	0.742583	0.701678
36	1.71342	1.4254	1.39696	0.745311	0.756185	0.679649
37	1.66893	1.48238	1.3052	0.73682	0.757642	0.681595
38	1.96848	1.45143	1.33865	0.716693	0.73236	0.678529
39	1.72574	1.50552	1.44167	0.725148	0.765212	0.684218
40	1.54447	1.55804	1.43158	0.734707	0.755167	0.684763
41	1.44056	1.56702	1.54434	0.760344	0.760057	0.692539
42	1.6954	1.42056	1.41968	0.759999	0.747372	0.682904
43	1.5435	1.59103	1.34452	0.727583	0.760415	0.679571
44	1.57366	1.46177	1.52782	0.758667	0.748023	0.689272
45	1.71133	1.56309	1.37429	0.716568	0.742553	0.686187
46	1.89701	1.42381	1.38908	0.734304	0.753569	0.683133
47	1.59207	1.47764	1.38605	0.73612	0.745526	0.687608
48	1.75795	1.53686	1.43159	0.722479	0.738654	0.680583
49	1.76881	1.67717	1.56553	0.735643	0.763615	0.690597
50	1.44729	1.58572	1.50901	0.72264	0.748721	0.680914
51	1.9115	1.57025	1.30158	0.727697	0.743795	0.678439
52	1.61727	1.55139	1.34635	0.703266	0.76421	0.69268
53	1.67246	1.59865	1.42544	0.725385	0.757318	0.691541
54	1.75103	1.48318	1.27678	0.738043	0.751994	0.677706
55	1.6847	1.40676	1.35205	0.719832	0.749562	0.686566
56	1.59246	1.57258	1.34938	0.723473	0.765198	0.692193
57	1.54557	1.4925	1.56871	0.726355	0.758811	0.692105
58	1.77732	1.5712	1.381	0.701941	0.754074	0.690256
59	1.72927	1.36207	1.35118	0.760151	0.762041	0.684209
60	1.55951	1.52434	1.37864	0.750221	0.770452	0.682351
61	1.50674	1.42702	1.30969	0.750802	0.756867	0.688227
62	1.46232	1.56889	1.32624	0.74295	0.73976	0.688166
63	1.86405	1.53647	1.34811	0.719699	0.76374	0.686553
64	1.40822	1.3175	1.42405	0.720099	0.776562	0.687402
65	1.94421	1.52622	1.3488	0.72226	0.764331	0.67962
66	1.60177	1.46177	1.35553	0.679341	0.763845	0.67866
67	1.43519	1.33735	1.41855	0.744219	0.761708	0.696656
68	1.51973	1.54626	1.46881	0.726959	0.760477	0.6879
69	1.73881	1.63758	1.47627	0.711249	0.753116	0.695671
70	1.78639	1.55422	1.47345	0.749735	0.761543	0.686212
71	1.78645	1.56505	1.37735	0.740759	0.76226	0.674726
72	1.85729	1.48932	1.39611	0.750218	0.739315	0.690501
73	1.45175	1.60329	1.50163	0.742328	0.759999	0.680396
74	1.66675	1.54055	1.3646	0.758466	0.754058	0.676966
75	1.75588	1.29142	1.31948	0.757028	0.757566	0.684896
76	1.77024	1.53659	1.37197	0.746115	0.74745	0.683103
77	1.6063	1.44538	1.31466	0.709595	0.760848	0.671158
78	1.37911	1.48737	1.50492	0.738033	0.747591	0.689799
79	1.84264	1.39443	1.30234	0.750706	0.76436	0.692262
80	1.75906	1.53228	1.52455	0.706197	0.747511	0.677027
81	1.64506	1.49713	1.3093	0.735877	0.764478	0.689122
82	1.3992	1.47089	1.5118	0.7258	0.752448	0.683098
83	1.65187	1.44412	1.48891	0.737917	0.75132	0.689654
84	1.73635	1.52073	1.2742	0.697389	0.744991	0.689253
85	1.49385	1.46383	1.46207	0.716748	0.755399	0.685156
86	1.8345	1.48016	1.38335	0.742885	0.758351	0.690261
87	1.61524	1.38352	1.38483	0.708362	0.746457	0.686335
88	1.5015	1.33155	1.34566	0.748078	0.738908	0.688433
89	1.73709	1.53996	1.34893	0.738905	0.748083	0.686776
90	1.62276	1.5802	1.26366	0.722413	0.762748	0.682211
91	1.61143	1.54437	1.59355	0.722354	0.756078	0.66988
92	1.77312	1.56637	1.49853	0.752802	0.755246	0.683284
93	1.68787	1.5206	1.36433	0.736139	0.757366	0.695713
94	1.73259	1.39043	1.54317	0.704709	0.769133	0.690629
95	2.01491	1.49301	1.46354	0.727719	0.747693	0.681146
96	1.56552	1.49666	1.33478	0.740495	0.746956	0.677444
97	1.49702	1.5444	1.28658	0.743339	0.736909	0.676455
98	1.76306	1.66451	1.43227	0.709203	0.755183	0.68223
99	1.6667	1.53914	1.53032	0.72497	0.768497	0.685004
100	1.75794	1.47506	1.4158	0.747387	0.767591	0.67655
101	1.33759	1.47127	1.48652	0.741873	0.751616	0.684306
102	1.47673	1.44009	1.31147	0.736487	0.75023	0.695519
103	1.69386	1.30992	1.43786	0.721688	0.744828	0.689287
104	1.52487	1.59232	1.51824	0.721769	0.743995	0.68211
105	1.61952	1.40822	1.31874	0.7086	0.766864	0.67562
106	1.54736	1.37842	1.35332	0.723271	0.756996	0.681096
107	1.41172	1.5533	1.38842	0.704472	0.750244	0.685096
108	1.78164	1.345	1.32398	0.764116	0.762323	0.690212
109	1.94184	1.58526	1.35661	0.749274	0.75976	0.693757
110	1.54699	1.47166	1.31738	0.727989	0.759587	0.679503
111	1.86188	1.59697	1.39592	0.736888	0.749818	0.686546
112	1.50913	1.4595	1.44522	0.74444	0.750626	0.687327
113	1.85714	1.46691	1.43556	0.712703	0.753577	0.693025
114	1.70996	1.42047	1.40338	0.732888	0.751115	0.694908
115	1.88045	1.27823	1.5337	0.756631	0.731947	0.682855
116	1.57568	1.4907	1.68857	0.71035	0.752026	0.686934
117	1.63889	1.52067	1.5407	0.737661	0.751731	0.689153
118	1.52518	1.53956	1.49522	0.752656	0.737975	0.678459
119	1.51526	1.53915	1.44718	0.732184	0.752456	0.694232
120	1.70023	1.37902	1.54586	0.729519	0.765771	0.686948
121	1.78853	1.43819	1.45506	0.773407	0.7578	0.683969
122	1.51571	1.49088	1.36582	0.726246	0.758656	0.684381
123	1.59176	1.38737	1.52819	0.751567	0.755215	0.682683
124	1.68413	1.58649	1.44546	0.750167	0.773338	0.699067
125	1.49135	1.49741	1.58218	0.738843	0.75505	0.682361
126	1.39951	1.39511	1.41916	0.74562	0.766209	0.69194
127	1.70692	1.42592	1.33246	0.709773	0.753184	0.682768
128	1.70111	1.45564	1.35078	0.730008	0.747717	0.685555
129	1.57769	1.46261	1.41687	0.736654	0.764355	0.682923
130	1.74683	1.57579	1.45487	0.737323	0.766928	0.685942
131	1.70367	1.5156	1.28578	0.712839	0.757348	0.676192
132	1.63983	1.63618	1.46659	0.743274	0.769362	0.687393
133	1.66258	1.66808	1.43852	0.690788	0.760249	0.682671
134	1.72052	1.53558	1.44672	0.728818	0.752204	0.689614
135	1.68308	1.35507	1.26828	0.752379	0.735654	0.690684
136	1.77026	1.4562	1.33898	0.738263	0.745175	0.676997
137	1.81415	1.48854	1.31814	0.753437	0.75284	0.676384
138	1.60643	1.59163	1.38119	0.734875	0.750431	0.691402
139	1.64011	1.47234	1.26853	0.73454	0.754705	0.686135
140	1.5024	1.29783	1.3919	0.739871	0.757268	0.678365
141	1.7266	1.53287	1.25763	0.737753	0.746109	0.687039
142	1.80729	1.49797	1.38663	0.711902	0.754355	0.684987
143	1.45302	1.50438	1.42695	0.709613	0.765456	0.67256
144	1.62267	1.53044	1.43027	0.739174	0.7536	0.677459
145	1.46648	1.51776	1.26503	0.718917	0.757976	0.67715
146	1.66574	1.44334	1.36078	0.724987	0.757867	0.686869
147	1.49293	1.61552	1.37759	0.708947	0.747175	0.674939
148	1.63923	1.51939	1.49977	0.752464	0.737265	0.692467
149	1.69977	1.60249	1.3004	0.691605	0.752046	0.700296
150	1.38134	1.5298	1.41502	0.752689	0.755708	0.683809
151	1.756	1.44303	1.62643	0.742187	0.749554	0.671542
152	1.60418	1.55156	1.49551	0.7509	0.742499	0.669399
153	1.58472	1.71753	1.46541	0.729779	0.765578	0.6914
154	1.51815	1.46311	1.3439	0.710535	0.757523	0.685816
155	1.45594	1.47979	1.56204	0.740609	0.746303	0.690327
156	1.64911	1.462	1.33732	0.761512	0.757703	0.683558
157	1.82973	1.70304	1.44902	0.731682	0.745514	0.675175
158	1.89904	1.46994	1.38131	0.749092	0.768755	0.676878
159	1.76729	1.59918	1.4725	0.755814	0.741248	0.68264
160	1.6588	1.38991	1.35611	0.756422	0.755257	0.680205
161	1.81166	1.62089	1.2407	0.723654	0.747597	0.682645
162	1.6246	1.70505	1.48849	0.725902	0.751448	0.688224
163	1.52594	1.56322	1.46264	0.72469	0.737503	0.691818
164	1.69872	1.59909	1.41945	0.744433	0.752274	0.685583
165	1.56341	1.23766	1.36354	0.747198	0.763812	0.684285
166	1.79626	1.49093	1.44414	0.727457	0.76653	0.67547
167	1.90484	1.53412	1.35079	0.750653	0.752453	0.687486
168	1.71547	1.44534	1.48733	0.72857	0.741907	0.69102
169	1.76999	1.52989	1.43852	0.755163	0.755738	0.697031
170	1.96365	1.27798	1.24801	0.730273	0.766093	0.68405
171	1.6711	1.47276	1.43936	0.73285	0.751965	0.684589
172	1.644	1.48655	1.27908	0.746888	0.757041	0.68453
173	1.70334	1.44806	1.3552	0.750317	0.746149	0.683312
174	1.74411	1.46159	1.43343	0.757873	0.748843	0.681654
175	1.59823	1.38992	1.43053	0.74677	0.754779	0.687962
176	1.77384	1.47218	1.31369	0.716516	0.747137	0.684414
177	1.38882	1.61654	1.55626	0.717316	0.750542	0.675008
178	1.81425	1.43617	1.54919	0.740322	0.76088	0.685666
179	1.74026	1.61224	1.30041	0.747148	0.745637	0.680589
180	1.67991	1.43766	1.40114	0.730035	0.736741	0.678412
181	1.5798	1.43533	1.26703	0.730758	0.765848	0.69196
182	1.72379	1.62706	1.54609	0.759507	0.749521	0.675783
183	1.67142	1.50426	1.43342	0.732359	0.767836	0.690385
184	1.6733	1.60446	1.34594	0.720911	0.758333	0.689922
185	1.58873	1.39586	1.4266	0.720434	0.746448	0.695534
186	1.63353	1.45575	1.34813	0.744671	0.762405	0.685174
187	1.46378	1.57338	1.35926	0.709473	0.748338	0.680647
188	1.73503	1.44437	1.468	0.689055	0.759813	0.687049
189	1.63018	1.19551	1.42838	0.759371	0.732147	0.697846
190	1.81143	1.50767	1.23116	0.690209	0.748284	0.684077
191	1.62639	1.40939	1.52123	0.749971	0.76781	0.679737
192	1.66162	1.44668	1.28792	0.705241	0.767871	0.690015
193	1.82484	1.46856	1.33827	0.735699	0.743097	0.672698
194	1.75173	1.38784	1.48579	0.721581	0.752854	0.687056
195	1.53558	1.59258	1.37698	0.747774	0.76125	0.686369
196	1.72216	1.61262	1.33981	0.74388	0.758554	0.673264
197	1.44335	1.44658	1.51371	0.744832	0.746815	0.689733
198	1.54116	1.57202	1.40349	0.744008	0.742397	0.685752
199	1.80072	1.6055	1.40197	0.734148	0.741148	0.681635
200	1.54468	1.45965	1.34029	0.707648	0.763011	0.685687
201	1.58348	1.4558	1.43151	0.74205	0.748227	0.675528
202	1.69895	1.51571	1.52786	0.753126	0.747212	0.686702
203	1.54754	1.59586	1.35915	0.691629	0.756565	0.682167
204	1.70878	1.45689	1.43706	0.747707	0.748229	0.684538
205	1.79698	1.56167	1.35715	0.731469	0.766331	0.686278
206	1.45287	1.47815	1.39225	0.711612	0.754446	0.686667
207	1.54783	1.52182	1.44395	0.726605	0.740264	0.680359
208	1.87713	1.4979	1.48778	0.730263	0.761867	0.682038
209	1.81458	1.7366	1.26845	0.735692	0.749317	0.681425
210	1.84379	1.53772	1.35168	0.744106	0.738378	0.68651
211	1.63024	1.46504	1.39841	0.736429	0.748273	0.683338
212	1.59284	1.42318	1.32343	0.764775	0.750775	0.682459
213	1.61936	1.64417	1.43274	0.720903	0.749331	0.680416
214	1.43829	1.52323	1.28569	0.742239	0.745727	0.684087
215	1.60565	1.4815	1.32868	0.735953	0.756625	0.684866
216	1.58373	1.58491	1.35507	0.751846	0.75514	0.691056
217	1.90012	1.22904	1.41921	0.757081	0.759371	0.671073
218	1.73722	1.55256	1.33445	0.724299	0.747278	0.67808
219	1.7408	1.3473	1.44597	0.711704	0.766097	0.686196
220	1.47322	1.53026	1.38095	0.762135	0.74476	0.689572
221	1.70573	1.65768	1.43938	0.731988	0.755779	0.690786
222	1.67353	1.56324	1.38283	0.760983	0.748266	0.684875
223	1.51711	1.52664	1.36609	0.689427	0.755949	0.672759
224	1.83128	1.54252	1.31828	0.755812	0.76692	0.685795
225	1.6894	1.4931	1.55284	0.751706	0.752801	0.678428
226	1.60738	1.43673	1.4035	0.762667	0.739116	0.687145
227	1.85049	1.79052	1.43476	0.724152	0.746248	0.683004
228	1.81033	1.29699	1.52456	0.720194	0.756987	0.683178
229	1.78554	1.67256	1.30519	0.709674	0.747498	0.679336
230	1.62436	1.40188	1.41123	0.718957	0.760183	0.692144
231	1.50576	1.64575	1.29241	0.724099	0.750311	0.684762
232	1.74855	1.68431	1.43327	0.736523	0.761419	0.688038
233	1.57473	1.37574	1.35732	0.74927	0.74784	0.69181
234	1.50128	1.31976	1.32923	0.720721	0.745758	0.668779
235	1.52306	1.47062	1.3335	0.722102	0.744842	0.670861
236	1.83558	1.51339	1.36179	0.746363	0.74349	0.686258
237	1.74942	1.20969	1.22508	0.721452	0.750369	0.698821
238	1.70106	1.34197	1.50981	0.744259	0.742899	0.691425
239	1.6497	1.47421	1.37081	0.708481	0.780685	0.679972
240	1.51423	1.42355	1.44516	0.752488	0.764856	0.674613
241	1.51603	1.65425	1.22518	0.752846	0.756249	0.687443
242	1.65545	1.47758	1.34235	0.715958	0.739373	0.673672
243	1.94264	1.50866	1.42522	0.722966	0.755579	0.689524
244	1.45215	1.49158	1.47831	0.721034	0.746556	0.680131
245	1.49509	1.50087	1.34643	0.749973	0.757501	0.68213
246	1.6825	1.36074	1.27582	0.73879	0.727481	0.688102
247	1.79967	1.4618	1.7433	0.748928	0.765227	0.686673
248	1.91726	1.49006	1.51108	0.717046	0.743547	0.684884
249	1.60646	1.50346	1.25678	0.777012	0.750686	0.668994
250	1.76226	1.37783	1.42704	0.743767	0.746505	0.681504
251	1.62755	1.49697	1.37293	0.731397	0.764654	0.692933
252	1.67893	1.55279	1.45816	0.723802	0.753492	0.682072
253	1.61193	1.4114	1.44154	0.774743	0.750791	0.685387
254	1.71068	1.64328	1.35972	0.713376	0.758694	0.677906
255	1.61558	1.41916	1.56051	0.707633	0.740977	0.684576
256	1.55063	1.593	1.39877	0.708967	0.761296	0.687122
257	1.58238	1.58681	1.28772	0.715077	0.760463	0.69628
258	1.83897	1.72632	1.40848	0.74134	0.752058	0.690368
259	1.63906	1.44963	1.31826	0.741317	0.757642	0.680661
260	1.66835	1.49532	1.49561	0.70987	0.74518	0.681107
261	1.47765	1.47313	1.47587	0.712959	0.759416	0.694045
262	1.75613	1.46075	1.47554	0.750293	0.748262	0.695864
263	1.58674	1.47244	1.55991	0.717051	0.759695	0.678945
264	1.92298	1.44957	1.26978	0.749175	0.757007	0.684787
265	1.81616	1.62203	1.38393	0.732155	0.750012	0.677482
266	1.50895	1.58747	1.30915	0.723454	0.756565	0.688627
267	1.76898	1.39353	1.43708	0.738869	0.749264	0.687599
268	1.4665	1.42371	1.36546	0.747535	0.756196	0.685686
269	1.58388	1.47245	1.46482	0.740608	0.749367	0.691596
270	1.76146	1.56067	1.66179	0.729419	0.747925	0.692202
271	1.67633	1.54696	1.41592	0.717266	0.75676	0.681395
272	1.74972	1.60644	1.23293	0.718471	0.75986	0.674015
273	1.71258	1.67476	1.31856	0.744942	0.75795	0.680673
274	1.61008	1.53235	1.41769	0.749492	0.774932	0.695725
275	1.66967	1.44306	1.44386	0.729734	0.751321	0.693372
276	1.72241	1.59765	1.43053	0.755945	0.736645	0.684045
277	1.88275	1.5735	1.41428	0.744372	0.758834	0.684261
278	1.4813	1.69769	1.33807	0.715898	0.771	0.688295
279	1.64418	1.52632	1.57589	0.712682	0.755898	0.675581
280	1.66756	1.50828	1.46268	0.736214	0.758331	0.69666
281	1.62631	1.41423	1.3901	0.717325	0.753042	0.68
282	1.79355	1.39823	1.47361	0.72709	0.752374	0.687115
283	1.32022	1.3988	1.41462	0.740441	0.741224	0.687134
284	1.95075	1.65507	1.33845	0.706089	0.757929	0.685883
285	1.58624	1.2961	1.39126	0.743587	0.745265	0.683653
286	1.87438	1.45945	1.38838	0.721423	0.749372	0.687078
287	1.60157	1.57383	1.35072	0.743533	0.745985	0.684805
288	1.47553	1.54799	1.35779	0.737036	0.764795	0.689925
289	1.86412	1.40517	1.38546	0.73341	0.757376	0.687622
290	1.74319	1.6646	1.37674	0.766899	0.752443	0.67193
291	1.76535	1.52915	1.51521	0.736709	0.741673	0.677083
292	1.72082	1.34442	1.48541	0.734166	0.751368	0.682759
293	1.74879	1.56418	1.31871	0.711836	0.738261	0.678106
294	1.4174	1.38657	1.21424	0.743666	0.754512	0.688542
295	1.51762	1.52523	1.41367	0.728331	0.760825	0.678122
296	1.46142	1.46922	1.51533	0.759769	0.755631	0.677714
297	1.73284	1.55191	1.58135	0.715562	0.751275	0.690236
298	1.59905	1.55503	1.44997	0.740566	0.744333	0.68805
299	1.77912	1.17886	1.41439	0.725495	0.755423	0.687376
300	1.59477	1.49864	1.4516	0.763961	0.750797	0.681918
301	1.73399	1.58436	1.45997	0.737071	0.743525	0.684699
302	1.58397	1.46338	1.45197	0.739327	0.737042	0.685724
303	1.47221	1.51617	1.43499	0.721553	0.743704	0.683343
304	1.68511	1.48181	1.35262	0.758158	0.740404	0.678916
305	1.10638	1.47052	1.41588	0.749274	0.746781	0.684023
306	1.59297	1.54387	1.26299	0.750248	0.770402	0.683592
307	1.93806	1.52906	1.43974	0.726889	0.742405	0.686338
308	1.68943	1.65405	1.41944	0.730531	0.754182	0.6796
309	1.43735	1.42165	1.33918	0.731544	0.744943	0.683458
310	1.66315	1.37999	1.50062	0.726242	0.747638	0.672042
311	1.75269	1.58759	1.53471	0.736241	0.760627	0.683032
312	1.56028	1.48674	1.37746	0.744054	0.743024	0.678706
313	1.78564	1.32117	1.43199	0.726108	0.767991	0.686492
314	1.79306	1.58813	1.33884	0.751232	0.750675	0.691532
315	1.4987	1.35378	1.36893	0.735689	0.756083	0.68364
316	1.90431	1.40014	1.3534	0.726053	0.755982	0.682853
317	1.68367	1.42874	1.48345	0.734611	0.75158	0.685172
318	1.69477	1.58729	1.50177	0.729409	0.773635	0.686704
319	1.81843	1.53287	1.31919	0.701816	0.749372	0.687896
320	1.49158	1.63944	1.52317	0.751017	0.753054	0.693206
321	1.66251	1.59079	1.34746	0.754087	0.763634	0.675711
322	1.64041	1.31245	1.33059	0.747964	0.75268	0.688656
323	1.70665	1.61257	1.35438	0.747506	0.753016	0.695925
324	1.71241	1.49677	1.38528	0.731277	0.761916	0.678055
325	1.46108	1.56787	1.36844	0.743535	0.739394	0.67876
326	1.66234	1.54654	1.34983	0.722196	0.757335	0.66885
327	1.75567	1.51093	1.40493	0.729653	0.748565	0.688649
328	1.53486	1.45815	1.26942	0.711146	0.739822	0.6882
329	1.827	1.62014	1.29283	0.747474	0.738204	0.686848
330	1.51145	1.52979	1.37349	0.720623	0.75486	0.685453
331	1.78234	1.63888	1.40998	0.749179	0.757434	0.679841
332	1.62371	1.57498	1.35268	0.763755	0.744185	0.690739
333	1.61958	1.57709	1.26029	0.733601	0.742481	0.680379
334	1.65953	1.28188	1.2476	0.71447	0.754857	0.682268
335	1.60314	1.44459	1.30086	0.710394	0.746247	0.683225
336	1.65074	1.60612	1.31983	0.719645	0.759033	0.686596
337	1.63572	1.50608	1.52746	0.734444	0.756013	0.683009
338	1.54053	1.38761	1.35652	0.718486	0.745609	0.673203
339	1.94765	1.52451	1.4176	0.759291	0.746207	0.699103
340	1.66589	1.5289	1.21379	0.712767	0.756141	0.692588
341	1.64872	1.57965	1.38991	0.725524	0.739998	0.689551
342	1.55628	1.55181	1.48443	0.716219	0.752895	0.689438
343	1.76042	1.5418	1.5615	0.740789	0.75002	0.686359
344	1.48053	1.5238	1.55044	0.728762	0.744531	0.687838
345	1.47619	1.51744	1.50387	0.725478	0.742937	0.6777
346	1.54387	1.48426	1.35435	0.720905	0.747929	0.673366
347	1.85451	1.56826	1.34742	0.724019	0.754024	0.701527
348	1.70959	1.49779	1.28151	0.719662	0.743903	0.688346
349	1.51952	1.37249	1.56252	0.734124	0.747013	0.693368
350	1.5672	1.50395	1.1724	0.720335	0.751854	0.685587
351	1.80123	1.50828	1.5911	0.751928	0.7644	0.680662
352	1.87831	1.5528	1.41028	0.743733	0.734509	0.685726
353	1.60544	1.55895	1.4685	0.72251	0.761186	0.6803
354	1.55017	1.36241	1.41022	0.745103	0.747161	0.680927
355	1.79464	1.5761	1.31243	0.746252	0.748526	0.674703
356	1.57936	1.45122	1.46656	0.72092	0.749732	0.6924
357	1.9423	1.54806	1.30775	0.740115	0.746536	0.685833
358	1.66845	1.50926	1.5269	0.747268	0.756541	0.685549
359	1.54203	1.53354	1.33873	0.745957	0.755833	0.682426
360	1.79385	1.4149	1.32796	0.748908	0.728925	0.677622
361	1.69785	1.41095	1.55033	0.728236	0.748536	0.682884
362	1.82509	1.45374	1.35578	0.746483	0.758136	0.679617
363	1.78546	1.54547	1.44082	0.736469	0.759911	0.672983
364	1.64132	1.45073	1.36169	0.736308	0.761563	0.684774
365	1.79898	1.47662	1.43174	0.732142	0.763676	0.679585
366	1.81375	1.25992	1.42506	0.726284	0.757208	0.679957
367	1.39408	1.52222	1.30656	0.732323	0.759984	0.687575
368	1.7238	1.49169	1.29908	0.743166	0.749482	0.693191
369	1.90826	1.46825	1.32209	0.711402	0.751639	0.669808
370	1.87793	1.4759	1.32133	0.745378	0.768896	0.699161
371	1.38063	1.53053	1.3939	0.733746	0.754731	0.696844
372	1.6171	1.42014	1.36524	0.755255	0.756732	0.669095
373	1.73804	1.3756	1.34679	0.72486	0.760559	0.681727
374	1.80576	1.49172	1.42782	0.772718	0.750361	0.676293
375	1.70682	1.58824	1.41201	0.731251	0.752595	0.67615
376	1.68268	1.46323	1.37876	0.757187	0.748763	0.706651
377	1.70275	1.46084	1.43141	0.734446	0.749094	0.677302
378	1.64985	1.46964	1.38692	0.740672	0.760042	0.685065
379	1.77154	1.56147	1.42456	0.726197	0.754249	0.686157
380	1.32002	1.45833	1.25326	0.715673	0.761893	0.680542
381	1.76366	1.49287	1.48475	0.734856	0.743908	0.687746
382	1.80213	1.47216	1.39684	0.757937	0.742035	0.683971
383	1.75521	1.4062	1.48706	0.737852	0.730383	0.676302
384	1.78763	1.5119	1.45432	0.723781	0.759426	0.68355
385	1.8462	1.43681	1.39332	0.768672	0.753257	0.684399
386	1.86691	1.31591	1.29008	0.758042	0.745824	0.690761
387	1.62843	1.46895	1.3734	0.756551	0.760621	0.688276
388	1.76046	1.71986	1.50553	0.771169	0.778672	0.699659
389	1.64366	1.38049	1.34481	0.739436	0.745892	0.682144
390	1.62488	1.6362	1.42027	0.738837	0.741748	0.683659
391	1.57573	1.43626	1.58245	0.73123	0.736596	0.679883
392	1.6611	1.4212	1.41825	0.730445	0.755131	0.688187
393	1.37143	1.34727	1.25895	0.734704	0.746729	0.681185
394	1.56214	1.41281	1.54738	0.770777	0.751659	0.681228
395	1.66884	1.35531	1.44732	0.755055	0.737954	0.680899
396	1.64446	1.51645	1.50074	0.757261	0.74539	0.680145
397	1.62735	1.57021	1.45991	0.7516	0.768845	0.686458
398	1.90715	1.45854	1.46288	0.749501	0.756361	0.685454
399	1.6744	1.58469	1.63939	0.74175	0.757869	0.682031
400	1.69872	1.47674	1.36456	0.746939	0.753498	0.686417
401	1.65141	1.30079	1.35595	0.736564	0.745439	0.676177
402	1.26008	1.40068	1.39722	0.72797	0.731934	0.676908
403	1.68944	1.51855	1.36781	0.712842	0.763424	0.694895
404	1.77884	1.33503	1.39338	0.745923	0.74887	0.684001
405	1.72831	1.55376	1.48987	0.713809	0.750366	0.681596
406	1.80173	1.52421	1.44	0.712262	0.75367	0.686686
407	1.69419	1.38893	1.34249	0.71276	0.740918	0.687405
408	1.55323	1.42989	1.4959	0.749407	0.76469	0.688575
409	1.55652	1.37632	1.3271	0.739096	0.740238	0.679293
410	1.73272	1.36097	1.59157	0.761159	0.746059	0.684426
411	1.54977	1.36707	1.21063	0.776575	0.766922	0.688842
412	1.69466	1.63727	1.40446	0.765449	0.743582	0.68275
413	1.61021	1.5309	1.43141	0.719081	0.75488	0.674471
414	1.67811	1.32295	1.48331	0.726079	0.745214	0.680505
415	1.68076	1.32539	1.3874	0.747985	0.752501	0.677918
416	1.47469	1.53081	1.48837	0.759982	0.758317	0.685197
417	1.7618	1.36238	1.34846	0.752868	0.760348	0.686505
418	1.58345	1.44135	1.46515	0.731994	0.764132	0.685968
419	1.90275	1.43266	1.32685	0.739379	0.756554	0.683655
420	1.87791	1.40528	1.28251	0.72651	0.759119	0.681689
421	1.73411	1.44253	1.36225	0.697227	0.763291	0.687959
422	1.69139	1.52061	1.47748	0.760038	0.745174	0.685459
423	1.60534	1.43257	1.45145	0.722619	0.751725	0.683852
424	1.4758	1.41587	1.3648	0.736909	0.75831	0.680175
425	1.66783	1.58446	1.44699	0.737358	0.750487	0.680815
426	1.45712	1.57996	1.40108	0.737828	0.745298	0.672412
427	1.41594	1.50947	1.49186	0.739068	0.758106	0.676925
428	1.65706	1.41131	1.54311	0.734823	0.755169	0.688625
429	1.48949	1.29025	1.46028	0.745656	0.76027	0.673549
430	1.73667	1.55912	1.3821	0.703332	0.756987	0.674882
431	1.41022	1.47014	1.4616	0.730394	0.761539	0.673702
432	1.66069	1.53873	1.45368	0.741551	0.756841	0.67947
433	1.60077	1.60753	1.2796	0.729223	0.759864	0.676427
434	1.82701	1.63686	1.47132	0.705187	0.731777	0.66759
435	1.77539	1.38072	1.49555	0.721182	0.774193	0.681749
436	1.82007	1.42554	1.19594	0.743676	0.742813	0.683499
437	1.71267	1.43156	1.37348	0.720489	0.752755	0.681013
438	1.8215	1.35321	1.35748	0.719951	0.757009	0.677586
439	1.71084	1.54619	1.26297	0.723447	0.749993	0.687221
440	1.52329	1.5517	1.30782	0.761263	0.745404	0.681327
441	1.82801	1.51157	1.30548	0.725471	0.754449	0.682448
442	1.87372	1.31532	1.43212	0.718786	0.75476	0.682119
443	1.70358	1.62674	1.35099	0.716035	0.732948	0.688966
444	1.84985	1.62859	1.46583	0.741886	0.750189	0.678384
445	1.39822	1.47097	1.38902	0.737903	0.750858	0.687005
446	1.81288	1.40586	1.43738	0.737914	0.747513	0.689217
447	1.78142	1.53014	1.36126	0.752976	0.762469	0.691081
448	1.62553	1.52845	1.19542	0.743076	0.737817	0.685949
449	1.51084	1.51049	1.35555	0.738295	0.746685	0.679439
450	1.70481	1.4682	1.46402	0.700037	0.733327	0.670924
451	1.60414	1.64312	1.322	0.718377	0.754482	0.689858
452	2.05641	1.42922	1.4912	0.739152	0.751474	0.681949
453	1.58679	1.45298	1.33912	0.745296	0.739847	0.69404
454	1.89709	1.50892	1.39845	0.706776	0.756878	0.686094
455	1.62607	1.71396	1.5214	0.739188	0.753813	0.689388
456	1.75426	1.39231	1.34936	0.728933	0.760134	0.680264
457	1.49416	1.59964	1.38083	0.726337	0.758599	0.691738
458	1.45541	1.58775	1.41098	0.752939	0.762961	0.688643
459	1.61771	1.42319	1.2962	0.734776	0.766114	0.681539
460	1.58903	1.5969	1.36761	0.721107	0.763482	0.681447
461	1.80019	1.58243	1.5416	0.777148	0.749943	0.685332
462	1.80513	1.33174	1.27057	0.686756	0.754136	0.684774
463	1.76039	1.36579	1.45924	0.768222	0.758344	0.676821
464	1.74892	1.56293	1.39677	0.740666	0.742515	0.690486
465	1.80565	1.45138	1.48091	0.734307	0.763835	0.670832
466	1.57646	1.37517	1.35578	0.701045	0.758129	0.678908
467	1.47675	1.3869	1.3538	0.737134	0.743098	0.693725
468	1.72192	1.32492	1.28294	0.710227	0.75605	0.67853
469	1.74985	1.5193	1.4943	0.733615	0.762641	0.681723
470	1.8055	1.45881	1.38911	0.725578	0.755951	0.693638
471	1.59902	1.50891	1.51542	0.723587	0.759931	0.674777
472	1.87062	1.48518	1.31806	0.756515	0.744758	0.697483
473	1.55278	1.5588	1.40702	0.726461	0.760583	0.685792
474	1.7648	1.35611	1.40975	0.715911	0.756082	0.700125
475	1.62561	1.63717	1.43024	0.762802	0.747575	0.688846
476	1.7293	1.30364	1.34249	0.754157	0.738374	0.69103
477	1.76026	1.451	1.38979	0.750873	0.753312	0.691194
478	1.65719	1.48701	1.51685	0.729345	0.750756	0.681018
479	1.70136	1.33696	1.3812	0.744713	0.754201	0.68238
480	1.73995	1.49789	1.4618	0.709248	0.75827	0.695919
481	1.47821	1.56935	1.36277	0.737684	0.749312	0.677042
482	1.61309	1.5519	1.44047	0.730587	0.75814	0.689665
483	1.77109	1.52795	1.44392	0.721929	0.749208	0.688243
484	2.01792	1.5501	1.43687	0.725978	0.748107	0.689574
485	1.68803	1.60919	1.40365	0.773134	0.750534	0.685223
486	1.70967	1.49204	1.36318	0.744969	0.756729	0.686739
487	1.4438	1.48936	1.5802	0.748833	0.7485	0.665107
488	1.4192	1.55609	1.28116	0.729517	0.753561	0.678992
489	1.68839	1.587	1.43144	0.712699	0.75966	0.691201
490	1.60527	1.48452	1.41695	0.765403	0.752306	0.67744
491	1.5509	1.56158	1.44252	0.761443	0.756807	0.695564
492	1.47482	1.54737	1.33109	0.696012	0.75243	0.682021
493	1.817	1.47066	1.43837	0.754174	0.751078	0.694102
494	1.66743	1.527	1.44764	0.745575	0.756615	0.687188
495	1.74426	1.52233	1.35357	0.736248	0.750967	0.690057
496	1.76406	1.47475	1.41451	0.755003	0.761856	0.678663
497	1.67241	1.58656	1.38131	0.729678	0.757282	0.679289
498	1.84232	1.53712	1.49876	0.767769	0.745601	0.67076
499	1.68705	1.5802	1.42257	0.726853	0.759072	0.692232
500	1.52139	1.43949	1.37348	0.764867	0.764814	0.680942
501	1.68339	1.41968	1.52515	0.709256	0.746691	0.682783
502	1.6718	1.4816	1.30726	0.747723	0.75611	0.686116
503	1.76789	1.59933	1.45626	0.759721	0.74981	0.669968
504	1.81501	1.56624	1.27191	0.757515	0.728757	0.673354
505	1.91235	1.5338	1.48831	0.755676	0.748424	0.673854
506	1.72948	1.42436	1.37341	0.756051	0.75909	0.68528
507	1.7584	1.40023	1.32266	0.734069	0.75025	0.687307
508	1.51991	1.61723	1.39422	0.714978	0.767649	0.682442
509	1.85411	1.37311	1.3114	0.750818	0.759247	0.683051
510	1.45001	1.36878	1.32517	0.732566	0.749875	0.679167
511	1.74718	1.52541	1.40836	0.726356	0.757523	0.684856
512	1.70541	1.47365	1.3491	0.736841	0.750054	0.687421
513	1.92104	1.54149	1.40621	0.711986	0.76383	0.681722
514	1.75483	1.54435	1.46332	0.730881	0.748237	0.68684
515	1.7526	1.47868	1.263	0.748643	0.752766	0.683007
516	1.69098	1.46817	1.33421	0.757366	0.743986	0.681796
517	1.67751	1.37568	1.37291	0.738559	0.761293	0.677072
518	1.60151	1.67285	1.40533	0.74939	0.758224	0.693951
519	1.81291	1.50484	1.28827	0.731045	0.754072	0.678973
520	1.65228	1.43884	1.25684	0.725522	0.758178	0.68946
521	1.64974	1.56953	1.30084	0.752771	0.757054	0.688021
522	1.49935	1.33819	1.30021	0.763893	0.753401	0.686414
523	1.57198	1.55093	1.30061	0.74659	0.74078	0.686591
524	1.78036	1.42945	1.42705	0.726167	0.756219	0.694513
525	1.51637	1.35185	1.4388	0.741194	0.739488	0.687974
526	1.80119	1.49789	1.36502	0.744155	0.745213	0.6841
527	1.56456	1.38207	1.46642	0.73176	0.759782	0.68345
528	1.59664	1.60566	1.47333	0.728894	0.755725	0.676316
529	1.49739	1.72548	1.32818	0.721409	0.747689	0.676489
530	1.77187	1.50411	1.44918	0.739087	0.762474	0.688396
531	1.92217	1.59679	1.33141	0.738249	0.763265	0.671004
532	1.6079	1.57557	1.47216	0.738542	0.736171	0.681622
533	1.74516	1.40547	1.51167	0.722187	0.742924	0.686558
534	1.64923	1.51072	1.32391	0.751736	0.762815	0.682472
535	1.56235	1.54436	1.5526	0.723515	0.747175	0.696609
536	1.73707	1.58478	1.42924	0.741949	0.732528	0.685705
537	1.7167	1.41408	1.3968	0.722086	0.751871	0.681121
538	1.38855	1.63157	1.3409	0.717918	0.756761	0.688041
539	2.05039	1.65053	1.3561	0.760526	0.772733	0.687179
540	1.63982	1.27741	1.25794	0.720874	0.766902	0.689251
541	2.04483	1.48262	1.5391	0.743588	0.740293	0.688773
542	1.70457	1.45594	1.51441	0.731355	0.753575	0.68225
543	1.64477	1.52813	1.49106	0.722601	0.747278	0.679193
544	1.78659	1.60202	1.25754	0.721307	0.77252	0.683748
545	1.76067	1.5066	1.4641	0.755391	0.752778	0.678059
546	1.66054	1.44401	1.54487	0.722348	0.756974	0.692299
547	1.44639	1.49181	1.33676	0.71673	0.736266	0.682758
548	1.86931	1.4161	1.26347	0.750052	0.765785	0.688361
549	1.88752	1.47365	1.34236	0.758579	0.762431	0.683627
550	1.6237	1.42506	1.37216	0.752286	0.746787	0.690211
551	1.58203	1.54298	1.33044	0.723324	0.754681	0.685053
552	1.60497	1.3323	1.36845	0.716523	0.760025	0.682309
553	1.73169	1.37854	1.44314	0.74344	0.74058	0.688192
554	1.58094	1.51751	1.5895	0.722298	0.754678	0.680216
555	1.67766	1.44113	1.25321	0.730253	0.744342	0.68291
556	1.80439	1.40493	1.64743	0.716512	0.752186	0.683339
557	1.55669	1.42371	1.43594	0.721043	0.753406	0.689373
558	1.53489	1.36985	1.41899	0.736587	0.758184	0.683261
559	1.65294	1.38268	1.45247	0.70776	0.762603	0.692621
560	1.72779	1.57336	1.35024	0.729091	0.765571	0.695239
561	1.60103	1.61442	1.56321	0.722123	0.733441	0.688404
562	1.28622	1.47943	1.52737	0.717165	0.754381	0.69528
563	1.53388	1.54747	1.4777	0.735938	0.745802	0.677175
564	1.63622	1.50054	1.40942	0.753698	0.747899	0.678758
565	1.75328	1.59824	1.31014	0.749726	0.747919	0.678432
566	1.68197	1.38602	1.56593	0.747396	0.749941	0.678055
567	1.60631	1.51757	1.44399	0.730859	0.759238	0.680449
568	1.6647	1.47958	1.29228	0.731525	0.744635	0.683422
569	2.03314	1.51644	1.27745	0.729689	0.764098	0.682088
570	1.859	1.38605	1.3956	0.733226	0.754491	0.682559
571	1.42855	1.56261	1.35615	0.785898	0.74927	0.68398
572	1.61845	1.53457	1.37925	0.725013	0.75164	0.692982
573	1.6274	1.55466	1.30269	0.718373	0.753954	0.687158
574	1.59892	1.5732	1.39838	0.742202	0.748133	0.686581
575	1.86654	1.6415	1.21183	0.736149	0.737548	0.687727
576	1.28108	1.56531	1.21788	0.729482	0.758995	0.68632
577	1.53017	1.73058	1.40648	0.706795	0.750667	0.681237
578	1.72788	1.42828	1.33513	0.762127	0.754648	0.679714
579	1.58253	1.67742	1.38835	0.740968	0.761357	0.696607
580	1.66286	1.39503	1.35151	0.725523	0.745968	0.6801
581	1.93884	1.4094	1.28443	0.74063	0.764513	0.681913
582	1.84221	1.63623	1.50267	0.738856	0.748083	0.680757
583	1.48715	1.40474	1.32846	0.726582	0.738987	0.684481
584	1.77628	1.65054	1.47074	0.727332	0.770924	0.694656
585	1.73955	1.64441	1.32741	0.777533	0.764714	0.689302
586	1.40958	1.49951	1.46379	0.730888	0.755655	0.686585
587	1.86677	1.71826	1.41998	0.744533	0.773051	0.685264
588	1.67993	1.34565	1.50628	0.736304	0.764402	0.678589
589	1.47875	1.37183	1.3402	0.73052	0.753367	0.686003
590	1.81793	1.65884	1.40505	0.729519	0.751267	0.683643
591	1.48648	1.46871	1.33719	0.73264	0.747114	0.691279
592	1.85099	1.57054	1.29535	0.725976	0.760339	0.679152
593	1.66056	1.52527	1.37499	0.741726	0.746337	0.689771
594	1.51429	1.48316	1.44201	0.705904	0.746997	0.678659
595	1.83949	1.37129	1.36694	0.724649	0.752285	0.691559
596	1.72481	1.48607	1.40385	0.742178	0.753612	0.684881
597	1.87924	1.43467	1.25974	0.737169	0.742579	0.68487
598	1.82642	1.40878	1.47976	0.734044	0.73952	0.68184
599	1.88082	1.47823	1.49651	0.745701	0.746898	0.690624
600	1.54617	1.45295	1.30104	0.734602	0.748656	0.685614
601	1.83221	1.56034	1.38295	0.767961	0.765116	0.675099
602	1.58672	1.28053	1.51302	0.72474	0.744466	0.685861
603	1.47648	1.57052	1.31064	0.736228	0.751156	0.686378
604	1.70643	1.58006	1.3481	0.724449	0.746136	0.684004
605	1.88409	1.42519	1.41818	0.754185	0.754053	0.693943
606	1.37082	1.53376	1.4031	0.704837	0.749764	0.693954
607	1.6236	1.42899	1.46316	0.725489	0.762009	0.674457
608	1.6244	1.61613	1.49966	0.728057	0.762387	0.694886
609	1.8445	1.48244	1.40945	0.7226	0.755857	0.68817
610	1.77609	1.59686	1.57862	0.735824	0.776641	0.680215
611	1.70983	1.55176	1.55416	0.757548	0.744056	0.691848
612	1.71613	1.5778	1.28855	0.71854	0.749285	0.683747
613	1.58693	1.35278	1.58013	0.765688	0.729113	0.686144
614	1.57507	1.5964	1.50672	0.760313	0.757407	0.694035
615	1.77547	1.50567	1.42746	0.715821	0.754518	0.694508
616	1.43463	1.53585	1.35434	0.746553	0.750186	0.697137
617	1.52563	1.29962	1.29005	0.712183	0.757719	0.675216
618	1.86394	1.51199	1.38847	0.723124	0.73971	0.669035
619	1.85888	1.55403	1.2747	0.74708	0.756132	0.679407
620	1.68386	1.48991	1.38811	0.743822	0.749948	0.691373
621	1.54669	1.59286	1.34353	0.725559	0.745065	0.684438
622	1.39497	1.51973	1.44548	0.718684	0.760878	0.676324
623	1.53453	1.40396	1.4153	0.728746	0.755451	0.675927
624	1.75984	1.55436	1.36303	0.70746	0.745927	0.690006
625	1.38046	1.51577	1.37919	0.7365	0.747002	0.681372
626	1.80068	1.45281	1.49507	0.746654	0.753106	0.693663
627	1.73479	1.42898	1.24474	0.726299	0.755418	0.683766
628	1.70561	1.54747	1.44472	0.7402	0.748225	0.684617
629	1.59235	1.43071	1.48825	0.749548	0.759573	0.686023
630	1.65738	1.54482	1.37962	0.722024	0.763985	0.691594
631	1.33503	1.59305	1.53769	0.744991	0.740583	0.691805
632	1.65037	1.1802	1.50096	0.715779	0.750979	0.669479
633	1.76378	1.48205	1.32546	0.744686	0.751758	0.692094
634	1.69642	1.4594	1.46566	0.708065	0.770995	0.673982
635	1.88269	1.52236	1.38264	0.756773	0.742471	0.674475
636	1.59511	1.39672	1.50618	0.719655	0.773791	0.686375
637	1.74408	1.31754	1.4519	0.738366	0.749774	0.678197
638	1.52279	1.44025	1.50653	0.724638	0.7544	0.678889
639	1.9816	1.70469	1.42942	0.727317	0.752105	0.687526
640	1.89566	1.44055	1.43273	0.768655	0.754783	0.67911
641	1.73351	1.72296	1.36243	0.744042	0.744778	0.690979
642	1.78307	1.45413	1.50987	0.730551	0.748258	0.687473
643	1.71113	1.33198	1.22769	0.720078	0.745547	0.687906
644	1.6173	1.49443	1.43876	0.722481	0.767914	0.688772
645	1.90389	1.42952	1.39205	0.72971	0.762898	0.684325
646	1.50594	1.52358	1.46543	0.762266	0.760972	0.675392
647	1.51853	1.50469	1.5115	0.731243	0.745885	0.675881
648	1.60357	1.5246	1.55026	0.755821	0.746386	0.67455
649	2.09441	1.39832	1.4788	0.744566	0.762367	0.681476
650	1.49197	1.46044	1.32604	0.751269	0.749649	0.690573
651	1.464	1.35072	1.35585	0.728683	0.733676	0.689728
652	1.40508	1.42985	1.27611	0.737914	0.754552	0.684499
653	1.57435	1.40608	1.47677	0.729286	0.755931	0.682489
654	1.68566	1.41205	1.48564	0.724115	0.761492	0.675826
655	1.58288	1.46393	1.54388	0.714957	0.765372	0.669176
656	1.66878	1.61566	1.45304	0.742277	0.761432	0.688551
657	1.63096	1.29473	1.29153	0.75768	0.746233	0.682159
658	1.81326	1.65883	1.38491	0.734625	0.7536	0.681853
659	1.65326	1.7316	1.48194	0.74714	0.755721	0.685021
660	1.70474	1.42873	1.36416	0.726743	0.750063	0.683734
661	1.57379	1.5107	1.47553	0.758011	0.736269	0.677595
662	1.98489	1.51494	1.50931	0.743703	0.745234	0.686125
663	1.88365	1.59889	1.36149	0.757459	0.752638	0.685545
664	2.04008	1.36445	1.34279	0.736912	0.74906	0.674067
665	1.81343	1.62587	1.32853	0.69226	0.753553	0.693847
666	1.77492	1.38816	1.61207	0.721866	0.759605	0.67496
667	1.76016	1.40554	1.50225	0.705349	0.74856	0.691285
668	1.6974	1.42997	1.41313	0.711784	0.749674	0.691488
669	1.51574	1.46736	1.36913	0.733747	0.761737	0.679427
670	1.69812	1.38496	1.34688	0.756916	0.748352	0.684399
671	1.80902	1.53378	1.38296	0.729726	0.750582	0.680089
672	1.44081	1.47668	1.32363	0.744435	0.762123	0.683727
673	1.48282	1.52353	1.46195	0.768419	0.743306	0.685757
674	1.9319	1.46948	1.50139	0.744418	0.749464	0.668425
675	1.8266	1.3923	1.39319	0.753715	0.769094	0.689493
676	1.18628	1.55464	1.46905	0.741042	0.755202	0.684973
677	1.72267	1.3689	1.5523	0.746834	0.743771	0.663762
678	1.6287	1.43685	1.38511	0.740582	0.748883	0.677596
679	1.52097	1.42038	1.41349	0.728391	0.761922	0.681498
680	1.78095	1.46396	1.41543	0.723285	0.748628	0.692997
681	1.75979	1.54103	1.48586	0.733144	0.74349	0.680679
682	1.62009	1.4306	1.44264	0.750253	0.744206	0.681241
683	1.4225	1.54313	1.54648	0.746026	0.756017	0.685368
684	1.69865	1.50634	1.37009	0.72782	0.748997	0.692858
685	1.7259	1.51362	1.33237	0.710495	0.746091	0.687755
686	1.58325	1.51594	1.27359	0.713801	0.760131	0.686736
687	1.64926	1.4171	1.48143	0.742896	0.75627	0.684906
688	1.52596	1.41545	1.25444	0.72076	0.755627	0.681945
689	1.64922	1.45101	1.44436	0.742223	0.735529	0.674474
690	1.86729	1.66019	1.51126	0.707123	0.748757	0.685771
691	1.64383	1.48439	1.36629	0.769501	0.762505	0.687262
692	1.56111	1.53786	1.40892	0.712881	0.759001	0.674247
693	1.6257	1.52376	1.41293	0.737442	0.726934	0.68438
694	1.78076	1.56056	1.35504	0.697142	0.7582	0.696906
695	1.82655	1.45108	1.35388	0.718531	0.775485	0.673101
696	1.70093	1.50587	1.51939	0.762242	0.754336	0.669774
697	1.33013	1.48582	1.39753	0.732721	0.76021	0.686528
698	1.71511	1.49083	1.4587	0.745437	0.758472	0.688704
699	1.56658	1.37016	1.31869	0.753021	0.768437	0.676746
700	1.56986	1.37118	1.46406	0.722998	0.74181	0.68324
701	1.68455	1.48776	1.35692	0.746569	0.730904	0.673292
702	1.55202	1.64437	1.28833	0.729378	0.763918	0.683183
703	1.70789	1.57187	1.41794	0.733502	0.738044	0.685828
704	1.7861	1.40864	1.43893	0.732669	0.741206	0.679295
705	1.73711	1.4032	1.38453	0.723987	0.753344	0.671005
706	1.66453	1.54626	1.34414	0.753907	0.771315	0.680066
707	1.88713	1.62145	1.27923	0.741678	0.75291	0.682448
708	1.37288	1.59047	1.38746	0.75356	0.76698	0.677168
709	1.67177	1.50219	1.44287	0.733488	0.764973	0.688408
710	1.72841	1.54459	1.32882	0.738101	0.761672	0.680586
711	1.24397	1.4178	1.22605	0.734141	0.763117	0.6847
712	1.73299	1.40498	1.35468	0.73014	0.749991	0.676693
713	1.68389	1.49498	1.42369	0.754877	0.742448	0.690575
714	1.86827	1.54171	1.32215	0.750258	0.747393	0.685213
715	1.65637	1.45815	1.301	0.74454	0.744741	0.690182
716	1.66627	1.55761	1.43007	0.734505	0.752697	0.680772
717	1.63663	1.55549	1.54192	0.726209	0.756261	0.6821
718	1.57604	1.54579	1.33935	0.733086	0.775261	0.685492
719	1.5184	1.46558	1.29725	0.754161	0.739604	0.684955
720	1.62815	1.50079	1.41802	0.723115	0.745533	0.68727
721	1.40702	1.4759	1.21371	0.717312	0.756336	0.67816
722	1.59406	1.58032	1.39054	0.743287	0.757816	0.689398
723	1.5374	1.46556	1.4894	0.762627	0.75643	0.685755
724	1.74102	1.48806	1.46217	0.733354	0.745093	0.682205
725	1.65258	1.58869	1.46665	0.746004	0.734682	0.677287
726	1.77182	1.54424	1.43484	0.720103	0.758847	0.680675
727	1.49008	1.37386	1.37406	0.750972	0.735162	0.686677
728	1.71278	1.48981	1.54373	0.723265	0.75884	0.695874
729	1.71195	1.71895	1.42561	0.727778	0.776033	0.674955
730	1.60438	1.28365	1.351	0.746417	0.7626	0.678039
731	1.4663	1.47599	1.30046	0.735677	0.728122	0.689933
732	1.95879	1.49307	1.37715	0.737163	0.758289	0.687014
733	1.60382	1.40158	1.35792	0.752308	0.762283	0.692306
734	1.77997	1.4977	1.25363	0.704675	0.755664	0.682345
735	1.88343	1.51949	1.40035	0.718283	0.747003	0.68244
736	1.33504	1.33756	1.36101	0.71707	0.751472	0.66927
737	1.78333	1.64818	1.31728	0.745848	0.735396	0.686201
738	1.71819	1.19381	1.39216	0.728427	0.763123	0.679195
739	1.7031	1.56798	1.44914	0.727541	0.744023	0.677205
740	1.95235	1.6253	1.50309	0.69868	0.743823	0.679295
741	1.55745	1.4621	1.35327	0.752981	0.748541	0.661789
742	1.60357	1.45728	1.5034	0.694066	0.771407	0.685768
743	1.66679	1.63135	1.50891	0.754182	0.741794	0.690211
744	1.71258	1.54833	1.41967	0.726275	0.763579	0.67602
745	1.56027	1.55952	1.38737	0.728407	0.756443	0.703665
746	1.90148	1.59163	1.18413	0.756099	0.739591	0.685304
747	1.70576	1.46857	1.49436	0.734949	0.759726	0.682874
748	1.917	1.32606	1.38612	0.716868	0.753456	0.687977
749	1.60102	1.44883	1.41516	0.708668	0.758719	0.687511
750	1.60567	1.4946	1.38171	0.730853	0.763551	0.681897
751	1.34272	1.53628	1.31952	0.722262	0.746849	0.683395
752	1.82345	1.62431	1.23142	0.741543	0.735989	0.685344
753	1.79471	1.60076	1.3157	0.710273	0.766503	0.677692
754	1.72573	1.60757	1.51055	0.685551	0.758488	0.686855
755	1.4141	1.42618	1.3446	0.71224	0.750623	0.688883
756	1.66027	1.1184	1.32138	0.692155	0.761313	0.689552
757	1.71742	1.65577	1.49264	0.757722	0.745621	0.680411
758	1.39002	1.40242	1.35306	0.749716	0.757903	0.687553
759	1.7425	1.61153	1.34728	0.750694	0.766266	0.681832
760	1.79127	1.38527	1.50993	0.722619	0.74989	0.682337
761	1.69938	1.34877	1.30708	0.748827	0.755382	0.690658
762	2.06171	1.45762	1.51355	0.754466	0.757167	0.667328
763	1.81739	1.43633	1.50965	0.710965	0.74882	0.685471
764	1.67814	1.5819	1.42216	0.741714	0.759063	0.692633
765	1.45541	1.55307	1.39654	0.751748	0.734671	0.681854
766	1.79032	1.37371	1.16633	0.736343	0.750611	0.678001
767	1.71936	1.57826	1.39461	0.762472	0.754317	0.682924
768	1.56799	1.49295	1.49716	0.735839	0.742621	0.679263
769	1.56681	1.52201	1.53096	0.713883	0.753682	0.678168
770	1.83313	1.3696	1.46887	0.716145	0.726296	0.686499
771	1.43002	1.5067	1.50109	0.713311	0.750249	0.691428
772	1.86094	1.52041	1.29684	0.750688	0.746058	0.674589
773	1.62352	1.43348	1.42071	0.731871	0.762449	0.672497
774	1.83401	1.39289	1.511	0.728344	0.744051	0.692965
775	1.47199	1.38374	1.31228	0.72908	0.747608	0.687786
776	1.60873	1.49958	1.37485	0.720512	0.75919	0.693014
777	1.64954	1.48022	1.33763	0.747709	0.766595	0.677749
778	1.51646	1.41051	1.34974	0.75909	0.743565	0.687831
779	1.59703	1.42095	1.33562	0.752099	0.753337	0.692919
780	1.72026	1.47192	1.303	0.71121	0.731059	0.684472
781	1.72587	1.75949	1.29859	0.753184	0.748954	0.674725
782	1.36362	1.58961	1.4328	0.726806	0.7536	0.690169
783	1.5087	1.47717	1.38387	0.71753	0.75526	0.682065
784	1.61958	1.43961	1.3074	0.743432	0.749017	0.686785
785	1.75754	1.4661	1.37622	0.747116	0.777704	0.684859
786	1.49578	1.30404	1.39168	0.687707	0.754775	0.678937
787	1.80321	1.49212	1.2933	0.763901	0.749158	0.687664
788	1.72318	1.70733	1.39372	0.734734	0.744635	0.680903
789	1.56528	1.38903	1.31641	0.751389	0.752493	0.691304
790	1.71991	1.53178	1.47327	0.735823	0.739811	0.689527
791	1.68498	1.6615	1.34443	0.731599	0.761362	0.694501
792	1.79438	1.3931	1.46824	0.740079	0.765631	0.697267
793	1.56195	1.28412	1.40457	0.720249	0.745105	0.684098
794	1.55997	1.48109	1.32743	0.710588	0.755609	0.680945
795	1.58646	1.57103	1.5235	0.762942	0.758022	0.688337
796	1.37771	1.47927	1.44602	0.726078	0.762853	0.676575
797	1.60582	1.65459	1.41425	0.767938	0.762886	0.694193
798	1.34049	1.41996	1.34917	0.724473	0.747197	0.693033
799	1.85405	1.56318	1.37596	0.754888	0.745266	0.682959
800	1.68451	1.62395	1.39555	0.743991	0.742465	0.681546
801	1.73266	1.40968	1.46656	0.714537	0.751237	0.678458
802	1.66061	1.48223	1.51654	0.767235	0.755795	0.672235
803	1.35434	1.30315	1.48194	0.751133	0.75965	0.690301
804	1.45527	1.55131	1.51021	0.741227	0.746733	0.687143
805	1.59329	1.46897	1.41865	0.71373	0.729415	0.674855
806	1.71089	1.58284	1.60551	0.719624	0.749884	0.689408
807	1.55324	1.68093	1.29972	0.698831	0.7723	0.673964
808	1.43811	1.5178	1.44565	0.717816	0.7465	0.683665
809	1.92513	1.45958	1.36509	0.744654	0.759645	0.678525
810	1.8536	1.63484	1.37442	0.746267	0.742261	0.683194
811	1.45899	1.48348	1.41639	0.732929	0.751987	0.676763
812	1.71272	1.49256	1.39719	0.750417	0.746471	0.674819
813	1.69694	1.48257	1.54407	0.731351	0.763694	0.69009
814	2.02102	1.26927	1.42436	0.723351	0.757051	0.68548
815	1.36358	1.38691	1.54427	0.735412	0.758354	0.689693
816	1.54007	1.62155	1.47291	0.737195	0.77035	0.674097
817	1.58005	1.51378	1.3901	0.730492	0.760973	0.683486
818	1.77649	1.61185	1.4681	0.734771	0.7596	0.673914
819	1.73469	1.43733	1.4662	0.756246	0.745856	0.68058
820	1.69084	1.52031	1.25077	0.743888	0.759474	0.685495
821	1.34053	1.48432	1.43341	0.726142	0.75685	0.691763
822	1.50125	1.461	1.56002	0.736981	0.765848	0.682438
823	1.62116	1.67137	1.39288	0.736117	0.741744	0.686628
824	1.56938	1.54458	1.34361	0.727178	0.736823	0.684584
825	1.71367	1.50054	1.51108	0.743079	0.753954	0.68864
826	2.00754	1.31273	1.44119	0.737992	0.75475	0.679014
827	1.73116	1.49302	1.37553	0.741519	0.752995	0.680547
828	1.64336	1.48027	1.39847	0.739861	0.747055	0.687472
829	1.66801	1.61397	1.44798	0.762767	0.748915	0.678604
830	1.70758	1.3955	1.47818	0.744334	0.761231	0.686883
831	1.62394	1.55258	1.3829	0.712806	0.75723	0.689312
832	1.78935	1.36728	1.44222	0.727121	0.748942	0.686136
833	1.70129	1.41503	1.4273	0.694832	0.762162	0.688757
834	1.62453	1.47803	1.35398	0.728791	0.746609	0.678805
835	1.71023	1.41411	1.29941	0.74752	0.745255	0.689262
836	1.63629	1.41869	1.33987	0.739385	0.739521	0.685875
837	1.34359	1.40498	1.38763	0.741834	0.753256	0.683143
838	1.73102	1.35797	1.46299	0.779375	0.758463	0.69287
839	1.64285	1.43392	1.4359	0.72029	0.749339	0.689452
840	1.69118	1.54505	1.38189	0.742158	0.7397	0.690972
841	1.64394	1.56219	1.32658	0.713042	0.741262	0.672411
842	1.69229	1.39636	1.2603	0.718938	0.769453	0.687012
843	1.64495	1.59274	1.29921	0.722878	0.752153	0.67951
844	1.69174	1.58186	1.45835	0.703795	0.736319	0.686729
845	1.3185	1.58477	1.43956	0.69456	0.75281	0.670519
846	1.60716	1.46885	1.25682	0.725288	0.743869	0.693151
847	1.50856	1.48438	1.35287	0.739374	0.774257	0.683935
848	1.6177	1.44389	1.47563	0.730759	0.741654	0.687263
849	1.54721	1.6491	1.32096	0.733116	0.760968	0.68302
850	1.70212	1.53225	1.38414	0.715965	0.759253	0.683809
851	1.70687	1.51194	1.37867	0.710348	0.745131	0.6871
852	1.73106	1.72634	1.38456	0.742647	0.753474	0.689335
853	1.44049	1.42633	1.41916	0.718913	0.770437	0.693111
854	1.49786	1.57001	1.48979	0.717971	0.74363	0.685986
855	1.47584	1.46287	1.29447	0.746733	0.747936	0.686615
856	1.5506	1.49956	1.44893	0.733296	0.746487	0.679383
857	1.59998	1.48734	1.2651	0.697748	0.766792	0.696053
858	1.80004	1.48933	1.27354	0.710288	0.773056	0.68716
859	1.53679	1.50069	1.28493	0.717578	0.773769	0.680472
860	1.46107	1.41818	1.31818	0.727021	0.75105	0.696321
861	1.66485	1.49232	1.44699	0.718175	0.751883	0.689535
862	1.60915	1.51153	1.31926	0.730763	0.764728	0.681078
863	1.46676	1.39155	1.32438	0.717659	0.744481	0.676448
864	1.587	1.33865	1.27601	0.742021	0.751961	0.681774
865	1.73911	1.45959	1.41501	0.737675	0.753424	0.683418
866	1.3317	1.54997	1.45437	0.741297	0.763988	0.683301
867	1.60414	1.38265	1.24207	0.733452	0.758921	0.676961
868	1.73006	1.60571	1.48354	0.737828	0.76191	0.689379
869	1.49531	1.58956	1.37861	0.743046	0.740526	0.691588
870	1.77275	1.62049	1.32932	0.746878	0.761678	0.684904
871	1.87078	1.44072	1.37151	0.729398	0.754886	0.687965
872	1.73844	1.38192	1.38742	0.725325	0.750964	0.685681
873	1.22848	1.56119	1.39994	0.716587	0.74761	0.687847
874	1.50835	1.46914	1.33289	0.723376	0.753873	0.683114
875	2.01109	1.54017	1.37685	0.703467	0.742907	0.689882
876	1.48501	1.48839	1.43447	0.712622	0.734642	0.683401
877	1.50983	1.54045	1.50017	0.737744	0.753271	0.683872
878	1.7254	1.37438	1.37237	0.73612	0.748729	0.67879
879	1.62169	1.43917	1.42374	0.732661	0.757177	0.685526
880	1.59884	1.34775	1.3965	0.707084	0.747841	0.670034
881	1.71653	1.40308	1.33803	0.738321	0.756747	0.689967
882	1.66666	1.45848	1.39969	0.737316	0.743851	0.684757
883	1.72009	1.64661	1.36275	0.695496	0.737472	0.677094
884	1.99123	1.64385	1.38684	0.756706	0.741831	0.680122
885	1.93172	1.6086	1.46978	0.734307	0.755409	0.695036
886	1.74393	1.47637	1.37183	0.746725	0.744097	0.688375
887	1.68254	1.47094	1.45753	0.724354	0.746598	0.681966
888	1.84237	1.40721	1.30249	0.737825	0.743851	0.686832
889	1.69154	1.49118	1.28613	0.734615	0.754642	0.686841
890	1.47455	1.50452	1.39051	0.715786	0.751743	0.675992
891	1.66979	1.45682	1.36598	0.739573	0.753059	0.69312
892	1.71608	1.54601	1.38453	0.7291	0.739878	0.688293
893	1.85003	1.30926	1.39683	0.756322	0.752468	0.682479
894	1.63592	1.42912	1.45547	0.73668	0.766815	0.680465
895	1.6036	1.40705	1.36735	0.76215	0.760032	0.690241
896	1.7018	1.50348	1.32893	0.716175	0.753622	0.682803
897	1.60972	1.56865	1.39871	0.733151	0.747702	0.679358
898	1.85835	1.48823	1.43553	0.720216	0.743364	0.679476
899	1.73322	1.63398	1.29664	0.740341	0.752345	0.688077
900	1.5138	1.45019	1.43397	0.726028	0.761079	0.680971
901	1.67401	1.39122	1.38536	0.701207	0.76032	0.680708
902	1.55505	1.48147	1.38761	0.716495	0.750366	0.677405
903	1.6868	1.4535	1.70424	0.731784	0.75541	0.674361
904	1.91099	1.57763	1.24297	0.723627	0.767114	0.687293
905	1.50423	1.52588	1.59187	0.717583	0.742004	0.68598
906	1.42239	1.48626	1.4751	0.704883	0.762846	0.674607
907	1.54509	1.43909	1.36683	0.712358	0.760417	0.67878
908	1.931	1.43895	1.53135	0.77267	0.73962	0.677566
909	1.41716	1.36212	1.31784	0.740931	0.749614	0.678904
910	1.41604	1.54986	1.47155	0.737958	0.762977	0.685404
911	1.76	1.47682	1.2997	0.724957	0.753489	0.686118
912	1.91702	1.60822	1.3299	0.701175	0.757097	0.681989
913	1.7245	1.37388	1.34101	0.728027	0.748657	0.68002
914	1.5038	1.42624	1.43152	0.73222	0.745597	0.683627
915	1.71232	1.57015	1.25977	0.710163	0.760916	0.684432
916	1.71847	1.48013	1.13609	0.698963	0.737958	0.678681
917	1.86402	1.37727	1.4725	0.75264	0.763166	0.672255
918	1.65164	1.53645	1.43534	0.709085	0.754754	0.693908
919	1.69148	1.38252	1.29895	0.716343	0.749683	0.684628
920	1.50416	1.58742	1.33195	0.749587	0.75218	0.690901
921	1.56729	1.53562	1.38707	0.754015	0.754614	0.674517
922	1.29115	1.42355	1.3373	0.728161	0.75565	0.675043
923	1.84903	1.42901	1.38761	0.738057	0.755661	0.698774
924	1.78153	1.48259	1.38161	0.743162	0.759073	0.681245
925	1.54455	1.50664	1.50858	0.747141	0.751575	0.678908
926	1.55915	1.62902	1.54234	0.750567	0.7528	0.683494
927	1.4658	1.55525	1.50593	0.737299	0.761046	0.675348
928	1.65892	1.31353	1.48465	0.694339	0.752272	0.68801
929	1.47695	1.30838	1.59515	0.768319	0.744286	0.681683
930	1.62435	1.41755	1.42836	0.705211	0.762685	0.685687
931	1.84572	1.56719	1.39457	0.723273	0.747191	0.689201
932	1.61997	1.30391	1.27572	0.713915	0.751841	0.683688
933	1.70629	1.49919	1.47166	0.773025	0.76286	0.677857
934	1.86596	1.52176	1.42377	0.756224	0.757278	0.686341
935	1.40351	1.40431	1.3355	0.716281	0.771126	0.68634
936	1.93538	1.44803	1.38355	0.704871	0.7544	0.679798
937	1.79786	1.44142	1.36975	0.77024	0.75975	0.681517
938	1.85091	1.36628	1.44209	0.725694	0.768542	0.683506
939	1.53034	1.51563	1.36149	0.733026	0.749936	0.685657
940	1.61182	1.53135	1.44755	0.742381	0.74227	0.685448
941	1.5014	1.42375	1.40768	0.717848	0.758671	0.678115
942	1.6771	1.38781	1.35731	0.727266	0.741549	0.688765
943	1.65114	1.52221	1.29177	0.735769	0.75659	0.679081
944	1.77655	1.61003	1.45201	0.735254	0.751044	0.684468
945	1.69557	1.34498	1.31706	0.761261	0.754973	0.679837
946	1.47193	1.6154	1.50853	0.73026	0.764235	0.680158
947	1.66374	1.5783	1.42981	0.723957	0.757484	0.674751
948	1.81826	1.50313	1.34079	0.712706	0.749763	0.68885
949	1.41653	1.42135	1.58072	0.735821	0.75727	0.688553
950	1.69717	1.55608	1.45105	0.751887	0.751822	0.679833
951	1.79141	1.41495	1.40194	0.751557	0.765796	0.687679
952	1.56929	1.5824	1.47795	0.729022	0.744988	0.685666
953	1.61171	1.50745	1.55852	0.735438	0.734089	0.684569
954	1.34535	1.50202	1.61816	0.751167	0.75057	0.691596
955	1.74241	1.64162	1.3791	0.749251	0.747255	0.675622
956	1.9621	1.45633	1.56875	0.692836	0.76231	0.69275
957	1.65117	1.34659	1.3772	0.734242	0.747254	0.690646
958	1.89095	1.49002	1.25334	0.723054	0.733223	0.680105
959	1.42334	1.61806	1.5272	0.720237	0.746235	0.671292
960	1.71729	1.57364	1.40875	0.750427	0.748445	0.677551
961	1.78125	1.44056	1.58962	0.720122	0.763146	0.674686
962	1.84314	1.52879	1.31327	0.724882	0.751813	0.690055
963	1.70958	1.44608	1.32288	0.749825	0.747321	0.68252
964	1.67259	1.59683	1.52421	0.765288	0.753178	0.688301
965	1.77523	1.48727	1.37301	0.706491	0.735805	0.679887
966	1.67244	1.61123	1.37698	0.720454	0.761042	0.677024
967	1.64048	1.66511	1.59208	0.736286	0.766668	0.696275
968	1.68834	1.59407	1.39648	0.749992	0.75079	0.696646
969	1.63387	1.40676	1.48579	0.699241	0.753723	0.68948
970	1.58796	1.46239	1.36804	0.740739	0.760559	0.690826
971	1.71577	1.55727	1.60277	0.741677	0.750695	0.68053
972	1.64527	1.5482	1.43164	0.744218	0.756661	0.678202
973	1.63073	1.54331	1.33201	0.713936	0.756858	0.69199
974	1.57081	1.44116	1.37605	0.742324	0.771358	0.681622
975	1.5291	1.52313	1.35079	0.747782	0.757761	0.683754
976	1.921	1.6309	1.40158	0.753922	0.751058	0.669779
977	1.67907	1.4946	1.25463	0.744434	0.759699	0.67795
978	1.53717	1.50417	1.47313	0.743392	0.769409	0.675495
979	1.70169	1.41612	1.2829	0.708827	0.76452	0.684207
980	1.55913	1.41699	1.41628	0.724682	0.764389	0.68688
981	1.88661	1.68964	1.58102	0.728703	0.732791	0.692894
982	1.40298	1.50948	1.31226	0.709225	0.759807	0.684768
983	1.7217	1.56299	1.49985	0.752308	0.764841	0.684128
984	1.52797	1.44063	1.53354	0.727878	0.751319	0.679477
985	1.64464	1.49638	1.36781	0.754057	0.744649	0.684742
986	1.6792	1.6951	1.48461	0.720101	0.746603	0.691185
987	1.73551	1.5	1.37724	0.728891	0.772429	0.682913
988	1.58027	1.46711	1.47085	0.733455	0.742812	0.692635
989	1.85835	1.59591	1.38039	0.752313	0.757989	0.68241
990	1.19611	1.32685	1.35027	0.717285	0.754431	0.680318
991	1.73245	1.46016	1.32355	0.753915	0.765182	0.689234
992	1.66228	1.52876	1.35772	0.726948	0.755968	0.700878
993	1.6711	1.45927	1.39047	0.715994	0.743256	0.685626
994	1.83359	1.4443	1.40161	0.736092	0.748362	0.686193
995	1.77384	1.26955	1.43584	0.750822	0.750424	0.687334
996	1.83593	1.54713	1.4523	0.671136	0.754043	0.68496
997	1.60516	1.53341	1.48082	0.731928	0.757955	0.678032
998	1.43715	1.43923	1.55475	0.746627	0.757007	0.690086
999	1.60247	1.47256	1.31631	0.7614	0.739476	0.687009
1000	1.85452	1.47704	1.35461	0.714271	0.743436	0.677662
1001	1.75788	1.54323	1.46015	0.737166	0.763105	0.687673
1002	1.62576	1.47984	1.41231	0.73463	0.75481	0.684295
1003	1.8078	1.61008	1.33521	0.74243	0.757066	0.691179
1004	1.68593	1.28425	1.36204	0.715619	0.764653	0.690297
1005	1.62939	1.58787	1.36027	0.745793	0.758965	0.679061
1006	1.48065	1.3879	1.34233	0.744064	0.761407	0.682661
1007	1.71554	1.55379	1.27265	0.726279	0.749915	0.678698
1008	1.86814	1.56456	1.49457	0.740679	0.747835	0.682446
1009	1.58578	1.37839	1.36456	0.737298	0.748577	0.676476
1010	2.01084	1.65365	1.24847	0.760054	0.734244	0.685433
1011	1.7026	1.44198	1.43278	0.731089	0.74901	0.679594
1012	1.59257	1.45792	1.36077	0.734605	0.753222	0.677214
1013	1.68231	1.40361	1.35689	0.753753	0.766572	0.681963
1014	1.80705	1.49415	1.26658	0.710561	0.752114	0.690314
1015	1.68747	1.39459	1.41929	0.754949	0.75598	0.681367
1016	1.84261	1.36933	1.41598	0.744684	0.754622	0.688769
1017	1.83313	1.5918	1.22536	0.740926	0.739207	0.688413
1018	1.7981	1.62185	1.35465	0.736675	0.747085	0.690141
1019	1.83027	1.4674	1.3767	0.755613	0.75517	0.682504
1020	1.67842	1.51845	1.31879	0.720436	0.73783	0.686937
1021	1.56095	1.58781	1.3933	0.734664	0.743824	0.690371
1022	1.49414	1.38378	1.43464	0.744899	0.745434	0.689636
1023	1.6207	1.51364	1.31551	0.733708	0.750259	0.678641
1024	1.44854	1.58834	1.32714	0.761431	0.757075	0.680698
1025	1.5952	1.48053	1.37824	0.731378	0.744633	0.689331
1026	1.48734	1.44212	1.40312	0.752159	0.759566	0.694445
1027	1.41286	1.39195	1.53441	0.745827	0.762312	0.688406
1028	1.60005	1.50681	1.33944	0.692097	0.759609	0.686919
1029	1.5882	1.45743	1.4092	0.732556	0.761731	0.678124
1030	1.57041	1.54914	1.44354	0.762281	0.759869	0.682925
1031	1.8518	1.52499	1.41305	0.751012	0.754898	0.679864
1032	1.55483	1.59117	1.35026	0.71954	0.739573	0.688519
1033	1.54527	1.50522	1.56116	0.731169	0.749366	0.683067
1034	1.62902	1.59487	1.48037	0.759969	0.750122	0.678414
1035	1.58617	1.39733	1.4266	0.786548	0.759987	0.682054
1036	1.65486	1.59036	1.34596	0.739942	0.760946	0.684192
1037	1.69449	1.61963	1.25873	0.7137	0.758983	0.680307
1038	1.77113	1.58013	1.50899	0.749227	0.753578	0.686851
1039	1.45091	1.51615	1.47075	0.749021	0.737985	0.685361
1040	1.56794	1.37164	1.35724	0.710036	0.762442	0.68712
1041	1.73937	1.43537	1.46449	0.728006	0.746311	0.700625
1042	1.51022	1.48792	1.2719	0.741176	0.769298	0.68155
1043	1.65526	1.54428	1.47545	0.709765	0.772804	0.685855
1044	1.56252	1.36079	1.28777	0.707347	0.75144	0.684965
1045	1.54197	1.39352	1.51132	0.724746	0.756155	0.679936
1046	1.44862	1.45534	1.27671	0.728027	0.759175	0.682501
1047	1.8594	1.65818	1.46015	0.736237	0.745953	0.692947
1048	1.86227	1.50083	1.43735	0.738963	0.751214	0.674945
1049	1.4174	1.68146	1.42233	0.746485	0.755084	0.680906
1050	1.72387	1.45279	1.38487	0.722939	0.761551	0.682028
1051	1.52814	1.42317	1.46143	0.730765	0.743807	0.684406
1052	1.69275	1.42777	1.49983	0.736433	0.769228	0.687863
1053	1.83559	1.37232	1.51927	0.716936	0.756805	0.679977
1054	1.62959	1.45233	1.63293	0.733003	0.763428	0.686196
1055	1.6428	1.4883	1.30461	0.71464	0.752199	0.687826
1056	1.75726	1.36585	1.45488	0.738262	0.757472	0.687342
1057	1.74093	1.43471	1.41924	0.724232	0.75575	0.682224
1058	1.67852	1.62289	1.28551	0.711241	0.73944	0.683749
1059	1.82014	1.49007	1.19819	0.719219	0.725682	0.67399
1060	1.77129	1.4655	1.47333	0.723476	0.777026	0.689741
1061	1.56267	1.41289	1.36745	0.751281	0.767252	0.690282
1062	1.8426	1.54492	1.34743	0.744764	0.755144	0.688433
1063	1.62792	1.41793	1.48988	0.725324	0.755	0.680581
1064	1.62641	1.55254	1.41443	0.721896	0.7672	0.690265
1065	1.80504	1.42086	1.30311	0.746411	0.764345	0.681569
1066	1.82164	1.62553	1.27033	0.717887	0.74676	0.686444
1067	1.89301	1.46897	1.27205	0.737591	0.746272	0.696218
1068	1.69798	1.51343	1.43838	0.756729	0.758206	0.685607
1069	1.53441	1.52915	1.43508	0.746464	0.742258	0.680167
1070	1.61561	1.5285	1.42349	0.762906	0.7372	0.680703
1071	1.39543	1.51168	1.31616	0.758031	0.761141	0.68382
1072	1.6531	1.45444	1.46596	0.767223	0.745716	0.681911
1073	1.77327	1.38873	1.18707	0.70347	0.739692	0.671769
1074	1.68873	1.5167	1.4493	0.714624	0.751426	0.691063
1075	1.48286	1.36182	1.19998	0.75496	0.750287	0.685402
1076	1.99202	1.41477	1.1784	0.744224	0.738763	0.681483
1077	1.60715	1.40566	1.39463	0.778796	0.766844	0.678665
1078	1.69663	1.45109	1.45002	0.775406	0.769881	0.680809
1079	1.52309	1.29343	1.36714	0.737097	0.769032	0.69616
1080	1.70759	1.43453	1.38274	0.711884	0.749732	0.679121
1081	1.732	1.60989	1.33279	0.70132	0.738258	0.689296
1082	1.81543	1.5788	1.45513	0.739774	0.742574	0.687828
1083	1.77845	1.48263	1.39607	0.738998	0.750214	0.673421
1084	1.50866	1.49995	1.40981	0.72772	0.757192	0.673116
1085	1.67579	1.37645	1.43481	0.746175	0.753073	0.682958
1086	1.57897	1.38716	1.33448	0.73578	0.766033	0.679957
1087	1.52411	1.51264	1.32714	0.689774	0.747815	0.689155
1088	1.76344	1.21642	1.3656	0.733583	0.740675	0.678885
1089	1.69226	1.42848	1.53641	0.731897	0.759783	0.692074
1090	1.70019	1.46031	1.35806	0.735439	0.768414	0.690282
1091	1.60361	1.47226	1.39119	0.726929	0.747423	0.679296
1092	1.82105	1.55585	1.37339	0.72299	0.761763	0.68733
1093	1.68458	1.39355	1.43552	0.698936	0.749518	0.688844
1094	1.50673	1.54918	1.43432	0.720536	0.748252	0.680892
1095	1.55775	1.4851	1.42221	0.717092	0.767475	0.691533
1096	1.65374	1.45256	1.43773	0.735661	0.743438	0.685543
1097	1.89089	1.60361	1.32121	0.725797	0.76619	0.693363
1098	1.88957	1.47574	1.43361	0.741259	0.762899	0.685685
1099	1.51229	1.48143	1.4063	0.734217	0.749757	0.689182
1100	1.72809	1.55701	1.18357	0.732691	0.756376	0.692251
1101	1.60905	1.53474	1.44169	0.755967	0.758359	0.695198
1102	1.67515	1.19884	1.46471	0.766978	0.75845	0.68698
1103	1.78905	1.3029	1.44799	0.735803	0.74106	0.679529
1104	1.8366	1.41068	1.42188	0.724716	0.762441	0.678217
1105	1.75181	1.53607	1.31033	0.762008	0.754263	0.684226
1106	1.75525	1.60745	1.27325	0.733982	0.749568	0.677376
1107	1.79127	1.37102	1.31638	0.755637	0.745954	0.679663
1108	1.76774	1.41121	1.356	0.746692	0.750639	0.681658
1109	1.76826	1.5512	1.4851	0.722945	0.743042	0.683927
1110	1.7225	1.61222	1.54475	0.747807	0.75485	0.686307
1111	1.71853	1.59535	1.32226	0.750197	0.741009	0.671214
1112	1.51372	1.60974	1.33029	0.740858	0.752888	0.67982
1113	1.72756	1.50449	1.47007	0.773196	0.768332	0.673779
1114	1.48265	1.34591	1.35013	0.738841	0.743722	0.691559
1115	1.77315	1.43868	1.24897	0.742084	0.765576	0.676588
1116	1.66813	1.40507	1.43239	0.732357	0.754437	0.686014
1117	1.34925	1.56084	1.48413	0.720108	0.761897	0.676111
1118	1.83646	1.42462	1.34439	0.732336	0.755581	0.676896
1119	1.75227	1.53895	1.56915	0.729811	0.752699	0.67654
1120	1.57239	1.71264	1.38617	0.732348	0.773646	0.685203
1121	1.49241	1.29831	1.43002	0.754035	0.743553	0.678024
1122	1.7661	1.58836	1.29092	0.74591	0.757173	0.683193
1123	1.84765	1.54383	1.39356	0.677698	0.736848	0.685129
1124	1.95273	1.49423	1.57069	0.746975	0.759899	0.682715
1125	1.69538	1.36144	1.37563	0.751967	0.743005	0.681297
1126	1.85976	1.38557	1.44768	0.707824	0.741424	0.692175
1127	1.74072	1.40584	1.6722	0.710963	0.753333	0.680263
1128	1.65485	1.44954	1.39564	0.74187	0.749411	0.691785
1129	1.49833	1.53847	1.3418	0.741117	0.739337	0.674048
1130	1.66325	1.56607	1.51213	0.767301	0.750997	0.686413
1131	1.76289	1.3901	1.51246	0.761808	0.747853	0.688218
1132	1.8759	1.61928	1.41574	0.727289	0.749183	0.673787
1133	1.62019	1.52387	1.48297	0.723827	0.76452	0.671888
1134	1.60482	1.53497	1.36974	0.740435	0.743811	0.677866
1135	1.80984	1.5854	1.4205	0.739725	0.763608	0.679725
1136	1.45148	1.42407	1.46587	0.757168	0.762638	0.681305
1137	1.48358	1.46127	1.44572	0.725359	0.754478	0.68972
1138	1.77466	1.63921	1.27942	0.741367	0.753479	0.69422
1139	1.73313	1.53504	1.3816	0.73357	0.755865	0.67869
1140	1.64249	1.49724	1.46078	0.750276	0.73724	0.691776
1141	1.56354	1.58636	1.38129	0.764364	0.755961	0.684666
1142	1.65738	1.42316	1.42933	0.720695	0.771895	0.6713
1143	1.83256	1.71703	1.47295	0.755762	0.749537	0.674958
1144	1.69164	1.60768	1.46483	0.712901	0.74721	0.687681
1145	1.60532	1.55531	1.42907	0.736958	0.743332	0.692673
1146	1.66675	1.60066	1.26942	0.744871	0.765896	0.683076
1147	1.70898	1.7343	1.40872	0.753344	0.748469	0.686682
1148	1.62889	1.4905	1.37802	0.744457	0.719578	0.678834
1149	1.91593	1.57485	1.46458	0.707415	0.751675	0.690331
1150	1.35546	1.43309	1.37963	0.740582	0.74867	0.688829
1151	1.57491	1.65136	1.4259	0.744576	0.754505	0.692179
1152	1.70714	1.615	1.3858	0.745627	0.768194	0.683595
1153	1.67813	1.54439	1.35878	0.692532	0.758712	0.685486
1154	1.82157	1.53421	1.45521	0.72293	0.75324	0.682676
1155	1.71234	1.54728	1.46891	0.760258	0.780323	0.675059
1156	1.94615	1.368	1.32146	0.746127	0.753218	0.68114
1157	2.03581	1.55802	1.31999	0.741707	0.750541	0.699174
1158	1.53728	1.34482	1.29642	0.707026	0.758847	0.691352
1159	1.65842	1.42002	1.26432	0.763476	0.744012	0.684071
1160	1.59392	1.50817	1.50476	0.727942	0.740824	0.689325
1161	1.83261	1.36746	1.44778	0.727741	0.745996	0.685353
1162	1.66748	1.56645	1.48338	0.736812	0.744651	0.683126
1163	1.6256	1.3561	1.3647	0.754087	0.754829	0.683744
1164	1.71716	1.42222	1.36248	0.758449	0.758936	0.691869
1165	1.56147	1.57708	1.56947	0.728327	0.746675	0.685839
1166	1.33578	1.56598	1.53154	0.725257	0.744348	0.693023
1167	1.67067	1.54572	1.4264	0.743502	0.750431	0.674348
1168	1.79004	1.45427	1.38682	0.775835	0.749046	0.68136
1169	1.90401	1.41873	1.37813	0.734007	0.759208	0.689929
1170	1.5268	1.36786	1.54059	0.736352	0.761624	0.684386
1171	1.55671	1.42909	1.30975	0.70616	0.754672	0.683661
1172	1.55805	1.64017	1.3924	0.72934	0.763267	0.683623
1173	1.75144	1.35513	1.38359	0.714763	0.763052	0.686592
1174	1.8092	1.42151	1.41989	0.736925	0.768631	0.686957
1175	1.73045	1.46298	1.43838	0.742211	0.75428	0.680233
1176	1.70646	1.57553	1.4061	0.739373	0.756739	0.682129
1177	1.50336	1.32187	1.24966	0.716503	0.75474	0.676583
1178	1.76981	1.61207	1.4268	0.726663	0.750946	0.685769
1179	1.44475	1.4875	1.32679	0.744008	0.769781	0.691386
1180	1.44173	1.41343	1.33433	0.747342	0.756065	0.688673
1181	1.74443	1.61037	1.35029	0.772295	0.765637	0.686513
1182	1.70137	1.43114	1.47246	0.717727	0.764834	0.676966
1183	1.63391	1.46662	1.30196	0.717703	0.746709	0.682634
1184	1.6794	1.54714	1.35733	0.729099	0.748595	0.680303
1185	2.00002	1.22418	1.38557	0.760414	0.749301	0.684692
1186	1.67515	1.36698	1.29465	0.704779	0.754272	0.696518
1187	1.43322	1.54244	1.29732	0.724231	0.747737	0.694309
1188	1.75667	1.44066	1.51151	0.728837	0.751183	0.690912
1189	1.56957	1.67633	1.41177	0.718286	0.74105	0.684622
1190	1.76954	1.52753	1.36652	0.726404	0.776986	0.6835
1191	1.64084	1.27889	1.48816	0.730116	0.736223	0.670781
1192	1.29681	1.76691	1.41833	0.762793	0.739826	0.698659
1193	1.88453	1.36816	1.42308	0.74986	0.754468	0.682099
1194	1.37902	1.5199	1.26964	0.713503	0.752467	0.684308
1195	1.42918	1.54209	1.42953	0.716503	0.75326	0.68234
1196	1.52581	1.64303	1.37966	0.750573	0.750631	0.680371
1197	1.75318	1.43053	1.37237	0.732806	0.738902	0.66814
1198	1.76287	1.39021	1.45536	0.705564	0.743692	0.685113
1199	1.92618	1.71368	1.34197	0.721255	0.76098	0.675747
1200	1.68436	1.58282	1.29574	0.751259	0.753337	0.680767
1201	1.84929	1.44674	1.54535	0.744821	0.748098	0.678846
1202	1.80038	1.51812	1.28549	0.73564	0.730201	0.690644
1203	1.55078	1.68794	1.48652	0.764451	0.74211	0.68237
1204	1.69427	1.47842	1.30306	0.7391	0.762985	0.687251
1205	1.51938	1.40156	1.4463	0.713012	0.755098	0.674471
1206	1.50812	1.5032	1.40746	0.71818	0.738293	0.676572
1207	1.67416	1.40652	1.31901	0.742918	0.737967	0.675964
1208	1.82315	1.50563	1.46328	0.703965	0.763127	0.679873
1209	1.63152	1.61054	1.43781	0.738934	0.764755	0.695761
1210	1.92864	1.57677	1.37628	0.726682	0.755382	0.683103
1211	1.5452	1.44146	1.60572	0.750037	0.76714	0.684446
1212	1.659	1.44571	1.37575	0.718752	0.744842	0.686561
1213	1.75618	1.33188	1.4813	0.717064	0.738611	0.688543
1214	1.78715	1.49112	1.37061	0.727764	0.744936	0.684938
1215	1.55629	1.60733	1.44438	0.730658	0.752005	0.687228
1216	1.59936	1.43804	1.57172	0.731442	0.751027	0.68203
1217	1.83288	1.68165	1.47283	0.781763	0.741368	0.689684
1218	1.57771	1.48319	1.56296	0.730676	0.755498	0.693097
1219	1.85806	1.7031	1.24049	0.742759	0.761006	0.679058
1220	1.6244	1.63136	1.41746	0.742173	0.7641	0.679909
1221	1.86774	1.48005	1.33724	0.740856	0.758978	0.676122
1222	1.54887	1.73564	1.29987	0.712781	0.768156	0.683574
1223	1.66764	1.53092	1.42342	0.718926	0.769229	0.686819
1224	1.84997	1.43172	1.25206	0.710163	0.762395	0.680659
1225	1.77476	1.73917	1.43976	0.711986	0.767778	0.683966
1226	1.38886	1.69728	1.25437	0.727579	0.753974	0.680963
1227	1.61873	1.65144	1.42817	0.723904	0.737143	0.681969
1228	1.64111	1.33844	1.50642	0.751299	0.746259	0.666034
1229	1.83879	1.57082	1.47341	0.715992	0.753465	0.681303
1230	1.51448	1.65966	1.26957	0.751529	0.752687	0.688274
1231	1.75785	1.52864	1.18823	0.718755	0.759156	0.686687
1232	1.5719	1.49596	1.36998	0.71893	0.754127	0.687192
1233	1.74465	1.52599	1.40716	0.741458	0.744903	0.68692
1234	1.79709	1.53532	1.51275	0.72922	0.749217	0.677838
1235	1.60858	1.56596	1.43056	0.76048	0.734004	0.686229
1236	1.41932	1.6413	1.43762	0.733516	0.75212	0.681271
1237	1.6982	1.50633	1.26942	0.728527	0.762415	0.686777
1238	1.65429	1.68985	1.40259	0.774153	0.749962	0.682367
1239	1.45477	1.6724	1.33395	0.715247	0.754003	0.677629
1240	1.54055	1.50322	1.33138	0.743209	0.740444	0.680936
1241	1.57595	1.54011	1.47934	0.707392	0.752492	0.682863
1242	1.78051	1.7138	1.26726	0.722788	0.740063	0.695382
1243	1.61544	1.33825	1.26174	0.737186	0.74954	0.68398
1244	1.64929	1.50284	1.52931	0.720986	0.766907	0.674029
1245	1.74113	1.41442	1.35846	0.752147	0.755709	0.682529
1246	1.77199	1.5453	1.40232	0.73884	0.758804	0.679171
1247	1.72107	1.55906	1.54519	0.758641	0.749647	0.679214
1248	1.76111	1.5721	1.26332	0.765092	0.765267	0.685556
1249	1.84552	1.72319	1.3085	0.731994	0.766784	0.685394
1250	1.85441	1.30819	1.36223	0.728327	0.7528	0.691856
1251	1.6979	1.49831	1.34499	0.726928	0.739466	0.687469
1252	1.57118	1.46935	1.43897	0.751133	0.752275	0.680254
1253	1.92141	1.52003	1.30322	0.76139	0.746567	0.684518
1254	1.62265	1.55054	1.43543	0.722206	0.76636	0.677098
1255	1.3942	1.45376	1.31076	0.719751	0.740181	0.697364
1256	1.68256	1.29301	1.28951	0.720061	0.754398	0.688735
1257	1.60921	1.56045	1.49608	0.72707	0.743719	0.676339
1258	1.84927	1.45359	1.38918	0.704138	0.749814	0.686539
1259	1.80761	1.45406	1.3597	0.729507	0.752415	0.688258
1260	1.60741	1.63845	1.4156	0.73129	0.758399	0.688225
1261	1.50503	1.30443	1.39028	0.765709	0.764979	0.684012
1262	1.67367	1.29398	1.36027	0.726783	0.750761	0.68064
1263	1.4758	1.63808	1.38494	0.725744	0.752699	0.675935
1264	1.59774	1.50735	1.51811	0.757807	0.747581	0.689202
1265	1.47454	1.38485	1.39245	0.775978	0.741744	0.687602
1266	1.86847	1.50281	1.42743	0.759046	0.747917	0.686066
1267	1.75821	1.54054	1.36456	0.695886	0.751568	0.688229
1268	1.92277	1.36887	1.34645	0.718348	0.745753	0.701268
1269	1.52133	1.66979	1.47891	0.689968	0.7622	0.681454
1270	1.71181	1.40351	1.3976	0.734762	0.74905	0.693762
1271	1.79981	1.44747	1.39386	0.725537	0.745082	0.695878
1272	1.64342	1.68247	1.39506	0.756013	0.746259	0.68881
1273	1.6767	1.47506	1.39048	0.732346	0.745536	0.683145
1274	1.66594	1.58712	1.37117	0.701015	0.757965	0.676602
1275	1.83344	1.39849	1.38947	0.770802	0.761008	0.684603
1276	1.43612	1.4391	1.3922	0.742515	0.750162	0.691144
1277	1.42205	1.63488	1.29059	0.756015	0.766566	0.679807
1278	1.73535	1.53787	1.28424	0.744902	0.747969	0.687008
1279	1.49008	1.35188	1.35347	0.753548	0.745715	0.681581
1280	1.8884	1.39983	1.47646	0.733849	0.750048	0.68847
1281	1.45849	1.54553	1.44569	0.778931	0.744314	0.690989
1282	1.45764	1.60931	1.37394	0.752744	0.751417	0.682942
1283	1.47271	1.37926	1.34387	0.737794	0.735245	0.691645
1284	1.36318	1.29844	1.30711	0.742113	0.766758	0.694242
1285	1.59891	1.43483	1.34415	0.738842	0.753787	0.677264
1286	1.89198	1.52828	1.44816	0.725259	0.743586	0.684265
1287	1.53934	1.37279	1.49867	0.718727	0.748705	0.69011
1288	1.74424	1.29001	1.41319	0.705321	0.749837	0.6741
1289	1.59913	1.51352	1.35619	0.739217	0.755603	0.675987
1290	1.35245	1.71431	1.49365	0.740895	0.773054	0.686596
1291	1.79772	1.50851	1.37372	0.756769	0.760466	0.692284
1292	1.76295	1.39856	1.52348	0.743796	0.738819	0.68952
1293	1.73924	1.61617	1.55774	0.685807	0.739436	0.68629
1294	1.46975	1.52146	1.52236	0.708522	0.749496	0.688775
1295	1.38052	1.4896	1.50271	0.749009	0.759751	0.676288
1296	1.6906	1.38373	1.44505	0.755823	0.76015	0.6975
1297	1.58171	1.58193	1.39042	0.744534	0.740819	0.68303
1298	1.5773	1.42952	1.35833	0.732598	0.749454	0.686373
1299	1.73413	1.42617	1.29695	0.710977	0.753725	0.692882
1300	1.61396	1.3791	1.46568	0.730482	0.766245	0.681298
1301	1.63161	1.41931	1.3543	0.735787	0.738735	0.681219
1302	1.42533	1.4822	1.37083	0.754913	0.751732	0.688363
1303	1.58233	1.37799	1.49386	0.712051	0.760283	0.681561
1304	1.89797	1.33646	1.54268	0.73551	0.74566	0.676577
1305	1.94231	1.59102	1.49248	0.73136	0.737187	0.685078
1306	2.00722	1.3408	1.2765	0.712242	0.765812	0.674214
1307	1.70112	1.46467	1.34364	0.756282	0.751285	0.681887
1308	1.77103	1.49422	1.29136	0.728557	0.763144	0.688908
1309	1.89461	1.38454	1.46368	0.755937	0.755427	0.685856
1310	1.62131	1.50981	1.43168	0.739708	0.744417	0.670713
1311	1.70554	1.22426	1.23806	0.736928	0.748026	0.691311
1312	1.83981	1.53107	1.18786	0.743296	0.746948	0.683723
1313	1.96137	1.45358	1.38423	0.740078	0.748248	0.693576
1314	1.43657	1.43662	1.30435	0.727188	0.767988	0.68337
1315	1.65842	1.32066	1.46663	0.717865	0.735549	0.681227
1316	1.57694	1.51958	1.42792	0.754828	0.758967	0.688093
1317	1.79913	1.59317	1.35763	0.739091	0.75845	0.678021
1318	1.87169	1.44801	1.42772	0.691369	0.740788	0.686894
1319	1.69048	1.46098	1.36388	0.725153	0.74689	0.698144
1320	1.8709	1.48145	1.3864	0.738037	0.739401	0.677172
1321	1.29939	1.37353	1.39647	0.723104	0.738156	0.68059
1322	1.68514	1.35486	1.3949	0.765752	0.747545	0.679115
1323	1.56924	1.47436	1.45511	0.75173	0.749141	0.673103
1324	1.40724	1.44918	1.37675	0.749501	0.740829	0.680533
1325	1.73542	1.47224	1.402	0.720359	0.756022	0.686693
1326	1.56916	1.56015	1.38295	0.71967	0.755903	0.69551
1327	1.66315	1.43356	1.33759	0.784038	0.749551	0.688879
1328	1.80115	1.39965	1.42335	0.739431	0.758171	0.679744
1329	1.62271	1.28033	1.3977	0.734473	0.758787	0.681047
1330	1.77886	1.29386	1.3969	0.7499	0.746207	0.688044
1331	1.65131	1.41855	1.39722	0.756771	0.757344	0.678871
1332	1.84513	1.4972	1.38784	0.729427	0.763801	0.675918
1333	1.52682	1.61815	1.42356	0.746083	0.740574	0.685835
1334	1.76063	1.50928	1.46131	0.741442	0.745591	0.689032
1335	1.73523	1.43839	1.36315	0.737106	0.751749	0.682672
1336	1.79959	1.47349	1.42263	0.741403	0.752487	0.687606
1337	1.68195	1.34235	1.592	0.733873	0.753088	0.679965
1338	1.48236	1.59189	1.44987	0.719811	0.738037	0.672251
1339	1.39449	1.57618	1.42126	0.725665	0.751756	0.680776
1340	1.75853	1.55253	1.41585	0.744551	0.759867	0.674994
1341	1.6575	1.5555	1.46766	0.732765	0.766768	0.681326
1342	1.41544	1.47034	1.47535	0.747457	0.752145	0.688289
1343	1.51124	1.48447	1.29912	0.723723	0.745321	0.690134
1344	1.49902	1.63337	1.49353	0.757089	0.748897	0.680064
1345	1.70938	1.43668	1.48724	0.714428	0.759428	0.696341
1346	1.64596	1.36129	1.42	0.720624	0.767443	0.680042
1347	1.64244	1.44676	1.46806	0.732619	0.76627	0.691476
1348	1.75376	1.58764	1.42562	0.719568	0.75582	0.681604
1349	1.85042	1.4826	1.53959	0.751585	0.756789	0.682758
1350	1.85112	1.47998	1.39882	0.718651	0.741771	0.696714
1351	1.62637	1.51095	1.49887	0.705246	0.751198	0.675028
1352	1.62018	1.56099	1.38498	0.76231	0.764639	0.679577
1353	1.59903	1.37541	1.37537	0.769004	0.757448	0.685711
1354	1.4914	1.64068	1.38707	0.752822	0.753481	0.671004
1355	1.7377	1.50987	1.44866	0.741017	0.752005	0.679875
1356	1.7256	1.37461	1.36406	0.72901	0.757361	0.684463
1357	1.43974	1.51764	1.38899	0.764297	0.74912	0.681641
1358	1.64161	1.54964	1.39263	0.737152	0.748392	0.690465
1359	1.50693	1.51625	1.44551	0.745078	0.746563	0.68351
1360	1.40269	1.27491	1.45857	0.757982	0.761959	0.684534
1361	1.49408	1.3302	1.30057	0.740724	0.752556	0.684912
1362	2.03154	1.39664	1.2713	0.708934	0.748588	0.687212
1363	1.70115	1.44904	1.41955	0.718694	0.770732	0.684975
1364	1.49992	1.51896	1.43944	0.707787	0.745661	0.681497
1365	1.49658	1.56141	1.54111	0.742039	0.751551	0.685031
1366	1.77385	1.43111	1.42774	0.777006	0.750391	0.666892
1367	1.68827	1.35496	1.28312	0.749767	0.75192	0.686711
1368	1.43149	1.69883	1.40328	0.715126	0.735166	0.680582
1369	1.63981	1.53331	1.39795	0.725264	0.739552	0.686088
1370	1.51545	1.54161	1.41226	0.768205	0.740524	0.684573
1371	1.60642	1.47988	1.50902	0.715595	0.741749	0.691248
1372	1.76763	1.49907	1.46963	0.703124	0.761289	0.688951
1373	1.67199	1.58241	1.60039	0.750807	0.751943	0.683549
1374	1.72551	1.32183	1.43078	0.752013	0.75936	0.687954
1375	1.80891	1.46614	1.44447	0.732666	0.765588	0.687721
1376	1.55498	1.60621	1.27356	0.712335	0.766282	0.694441
1377	1.5659	1.52618	1.34462	0.724823	0.756727	0.68759
1378	1.49997	1.65785	1.35405	0.73942	0.76774	0.684206
1379	1.98506	1.43251	1.51513	0.74222	0.731586	0.684711
1380	1.61468	1.53859	1.4104	0.699853	0.770887	0.690095
1381	1.71453	1.41684	1.27021	0.735535	0.748948	0.686708
1382	1.72874	1.53037	1.30348	0.756507	0.739219	0.689068
1383	1.666	1.44642	1.42301	0.735855	0.761343	0.682942
1384	1.60334	1.53669	1.41449	0.711071	0.753343	0.679639
1385	1.46298	1.5176	1.39452	0.743063	0.744927	0.68047
1386	1.88062	1.5157	1.4308	0.717948	0.759068	0.69988
1387	1.74546	1.25424	1.48829	0.720516	0.75107	0.670534
1388	1.43688	1.5668	1.41226	0.728823	0.770438	0.676636
1389	1.65389	1.49348	1.44753	0.723184	0.743513	0.687518
1390	1.65344	1.59034	1.44455	0.738801	0.750996	0.686433
1391	1.61689	1.56146	1.44254	0.723264	0.762402	0.679356
1392	1.6128	1.36108	1.38458	0.740095	0.750839	0.69338
1393	1.62798	1.56204	1.46562	0.75518	0.747532	0.685696
1394	1.70844	1.48584	1.43201	0.741022	0.748359	0.675357
1395	1.49252	1.60333	1.40308	0.723378	0.755727	0.685656
1396	1.75249	1.37624	1.42417	0.710109	0.738695	0.679749
1397	1.72812	1.45621	1.42258	0.738284	0.753645	0.687795
1398	1.69448	1.46616	1.40504	0.736865	0.76282	0.673268
1399	1.92047	1.42609	1.22592	0.737236	0.747241	0.691116
1400	1.47622	1.66352	1.46944	0.734647	0.756953	0.672216
1401	1.77621	1.43717	1.45427	0.744118	0.751002	0.678497
1402	1.68355	1.49456	1.3835	0.738247	0.760583	0.682382
1403	1.91435	1.63246	1.47012	0.711327	0.737471	0.681581
1404	1.81598	1.31336	1.33795	0.737683	0.747923	0.688948
1405	1.78132	1.54051	1.33869	0.732494	0.759941	0.686676
1406	1.78824	1.61017	1.7984	0.695267	0.769848	0.680893
1407	1.4333	1.41871	1.35692	0.726298	0.750301	0.684692
1408	1.6508	1.62543	1.3362	0.751986	0.737533	0.689995
1409	1.76575	1.52676	1.53624	0.719319	0.754847	0.678682
1410	1.51609	1.53077	1.54427	0.723967	0.72927	0.678643
1411	1.70447	1.5695	1.3993	0.756186	0.746909	0.682948
1412	1.75023	1.67034	1.47313	0.761279	0.760276	0.687074
1413	1.67296	1.45666	1.39962	0.729617	0.752694	0.688674
1414	1.53443	1.49776	1.39198	0.707293	0.739928	0.677033
1415	1.65984	1.4943	1.43919	0.72762	0.744684	0.687714
1416	1.61395	1.56343	1.33424	0.741666	0.758745	0.6872
1417	1.81765	1.63993	1.67822	0.70541	0.740011	0.689489
1418	1.67747	1.48741	1.38059	0.723117	0.755234	0.683461
1419	1.63234	1.42994	1.57934	0.735897	0.744191	0.688082
1420	1.35439	1.3136	1.48217	0.737792	0.763455	0.689474
1421	1.72632	1.67569	1.26954	0.758465	0.766738	0.68964
1422	1.83205	1.65033	1.45425	0.722692	0.76239	0.691675
1423	1.90333	1.6059	1.38298	0.742782	0.747457	0.688762
1424	1.60403	1.58622	1.3043	0.708362	0.758797	0.687893
1425	1.50631	1.56237	1.23613	0.731626	0.744314	0.685911
1426	1.71731	1.57297	1.37891	0.729583	0.751273	0.675018
1427	1.63814	1.53298	1.45644	0.721789	0.751072	0.684598
1428	1.75944	1.50963	1.42571	0.741767	0.747751	0.682073
1429	1.76874	1.36566	1.42735	0.736833	0.748247	0.671593
1430	1.86174	1.68035	1.37395	0.751296	0.758125	0.679636
1431	1.80384	1.45096	1.40857	0.780755	0.755699	0.681743
1432	1.94529	1.38698	1.399	0.747751	0.739383	0.679302
1433	1.71229	1.35621	1.5141	0.718233	0.757307	0.697248
1434	1.60155	1.37676	1.519	0.701856	0.750288	0.687479
1435	1.45894	1.67702	1.44366	0.757365	0.752102	0.680379
1436	1.95631	1.40029	1.4454	0.772852	0.747017	0.679119
1437	1.49241	1.41366	1.53227	0.738748	0.749238	0.680644
1438	1.8078	1.61741	1.34819	0.69218	0.752978	0.677027
1439	1.50386	1.54322	1.46869	0.70648	0.750136	0.68417
1440	1.43286	1.53349	1.50593	0.761509	0.75785	0.688074
1441	1.79866	1.52712	1.41899	0.72801	0.743115	0.687945
1442	1.63782	1.42208	1.41178	0.750178	0.763414	0.680745
1443	1.28264	1.79532	1.43536	0.756234	0.759624	0.683244
1444	1.7404	1.58446	1.40693	0.739173	0.74685	0.697597
1445	1.47541	1.25682	1.43834	0.715563	0.751608	0.693119
1446	1.8392	1.46346	1.4457	0.732251	0.749487	0.680742
1447	1.57599	1.68811	1.45763	0.735319	0.748022	0.691775
1448	1.74544	1.55314	1.34082	0.737528	0.76064	0.679412
1449	1.40393	1.43553	1.51093	0.7536	0.778967	0.678761
1450	1.66541	1.61315	1.44546	0.734082	0.763652	0.686471
1451	1.59869	1.4908	1.54024	0.739928	0.758322	0.685632
1452	1.69915	1.47563	1.31051	0.724822	0.764262	0.682052
1453	1.73559	1.60948	1.49524	0.71931	0.747435	0.686403
1454	1.64578	1.48713	1.38928	0.710339	0.744039	0.689754
1455	1.64694	1.32583	1.48027	0.758407	0.744383	0.696897
1456	1.62059	1.48555	1.38824	0.732754	0.74704	0.685232
1457	1.75833	1.47851	1.25191	0.728382	0.72829	0.677249
1458	1.41212	1.635	1.49755	0.715367	0.742757	0.683071
1459	1.45079	1.41591	1.40358	0.719416	0.740286	0.671996
1460	1.46656	1.41796	1.48181	0.704742	0.753795	0.703257
1461	1.84044	1.39502	1.5289	0.754023	0.756641	0.694857
1462	1.54755	1.43541	1.52068	0.731568	0.760748	0.688468
1463	1.7918	1.5121	1.29367	0.772265	0.758488	0.681621
1464	1.72398	1.54709	1.41283	0.739122	0.751445	0.683497
1465	1.49402	1.33917	1.28413	0.701188	0.766345	0.688059
1466	1.57073	1.57676	1.28852	0.724825	0.759451	0.687282
1467	1.34706	1.46911	1.55452	0.715284	0.738889	0.684819
1468	1.66152	1.43817	1.4094	0.73399	0.742327	0.677309
1469	1.73614	1.64272	1.38686	0.702006	0.755114	0.681612
1470	1.88758	1.60197	1.40639	0.728479	0.747698	0.688306
1471	1.54001	1.47438	1.4221	0.696893	0.769752	0.68525
1472	1.74596	1.5289	1.32994	0.740822	0.75916	0.679638
1473	1.65001	1.38803	1.264	0.734632	0.748144	0.694906
1474	1.69912	1.56114	1.41124	0.734133	0.735095	0.68172
1475	1.71222	1.73175	1.36594	0.739536	0.748334	0.685371
1476	1.52536	1.56441	1.36098	0.69598	0.738376	0.668897
1477	1.54371	1.40705	1.31835	0.756026	0.754663	0.685737
1478	1.72482	1.48509	1.37351	0.734187	0.76159	0.677633
1479	1.6783	1.52402	1.62228	0.747963	0.757459	0.674273
1480	1.62757	1.36391	1.34789	0.732436	0.762173	0.69251
1481	1.79123	1.44219	1.38995	0.721688	0.733991	0.670354
1482	1.70492	1.46998	1.51822	0.757115	0.765146	0.675838
1483	1.8924	1.66605	1.30201	0.729351	0.748404	0.671199
1484	1.75456	1.51066	1.32614	0.746678	0.735569	0.678745
1485	1.54502	1.42053	1.41912	0.716013	0.737282	0.670166
1486	1.60864	1.74305	1.35398	0.724293	0.746599	0.69041
1487	1.62983	1.53051	1.49374	0.713832	0.747578	0.686921
1488	1.52728	1.54902	1.45229	0.716097	0.740834	0.689663
1489	1.45464	1.46173	1.5583	0.719378	0.758365	0.684548
1490	1.50179	1.51646	1.55745	0.748302	0.760429	0.68588
1491	1.67604	1.42621	1.44693	0.746211	0.758848	0.692221
1492	1.36889	1.48385	1.40073	0.73857	0.759038	0.6781
1493	1.83847	1.48369	1.54471	0.764247	0.750357	0.685491
1494	1.42854	1.43612	1.37858	0.73222	0.764782	0.680346
1495	1.68912	1.46798	1.42974	0.718137	0.752935	0.689186
1496	1.82513	1.53326	1.4736	0.698646	0.733501	0.683426
1497	1.55869	1.33419	1.45754	0.709982	0.755268	0.691345
1498	1.79031	1.60015	1.47661	0.677306	0.738892	0.687342
1499	1.43114	1.43772	1.46753	0.72102	0.741714	0.68548
1500	1.7486	1.5567	1.4905	0.762981	0.759491	0.675357
1501	1.60657	1.4547	1.45902	0.766629	0.760107	0.680268
1502	1.36458	1.64365	1.3982	0.711821	0.750361	0.689295
1503	1.56463	1.49122	1.3578	0.710014	0.756239	0.683627
1504	1.43145	1.40033	1.33355	0.740724	0.721043	0.677074
1505	1.94263	1.43856	1.30098	0.734091	0.740797	0.681326
1506	1.60072	1.55153	1.34433	0.742354	0.752891	0.677484
1507	1.83783	1.46307	1.31998	0.74936	0.754051	0.684472
1508	1.42686	1.70891	1.47632	0.725823	0.767558	0.681422
1509	1.78067	1.55186	1.38068	0.711092	0.756403	0.677613
1510	1.77895	1.50944	1.62848	0.723353	0.765536	0.684832
1511	1.91954	1.59824	1.34405	0.705273	0.750879	0.675818
1512	1.86495	1.47981	1.59151	0.747613	0.755764	0.68371
1513	1.85733	1.44993	1.45297	0.715911	0.760779	0.683935
1514	1.46343	1.4424	1.43589	0.716258	0.746657	0.684328
1515	1.68787	1.65236	1.51197	0.737924	0.751516	0.680412
1516	1.74656	1.3519	1.3022	0.788249	0.744912	0.670445
1517	1.57808	1.41694	1.34483	0.749471	0.756919	0.679134
1518	1.66789	1.48636	1.54699	0.716783	0.761196	0.679907
1519	1.47304	1.30564	1.49228	0.737578	0.757717	0.681574
1520	1.95772	1.49651	1.28164	0.757513	0.767447	0.677813
1521	1.86784	1.49602	1.36266	0.7415	0.743934	0.688092
1522	1.80934	1.30809	1.42914	0.739548	0.75467	0.680077
1523	1.5366	1.40603	1.42403	0.748648	0.75627	0.68185
1524	1.6622	1.47116	1.29012	0.717557	0.756713	0.690927
1525	1.54676	1.556	1.41258	0.74021	0.728885	0.684577
1526	1.58855	1.56563	1.39551	0.72804	0.759219	0.677852
1527	1.6059	1.34557	1.38573	0.745353	0.730855	0.691661
1528	1.74164	1.61355	1.4184	0.73475	0.752465	0.691751
1529	1.4649	1.70246	1.34126	0.715526	0.744173	0.686565
1530	1.77223	1.60193	1.25418	0.738229	0.75338	0.680564
1531	1.65215	1.4527	1.42691	0.753992	0.743349	0.682401
1532	1.80664	1.4809	1.47601	0.728315	0.748047	0.678624
1533	1.57563	1.75097	1.32925	0.769396	0.755319	0.686455
1534	1.66784	1.45572	1.23874	0.735544	0.75846	0.692376
1535	1.63271	1.41536	1.38533	0.706788	0.762673	0.686686
1536	1.64229	1.34817	1.34339	0.707254	0.760515	0.672896
1537	1.6516	1.45252	1.40663	0.710898	0.75397	0.688758
1538	1.6337	1.46476	1.30929	0.740526	0.743642	0.677591
1539	1.75895	1.54738	1.44016	0.73926	0.74214	0.679738
1540	1.97849	1.45791	1.34538	0.705963	0.751706	0.689566
1541	1.55274	1.5581	1.501	0.709873	0.751219	0.686443
1542	1.40668	1.45288	1.38255	0.717056	0.763338	0.687344
1543	1.41988	1.52248	1.38223	0.753842	0.761302	0.679407
1544	1.54022	1.72669	1.28596	0.744572	0.757761	0.685999
1545	1.85651	1.32887	1.3352	0.719318	0.756851	0.679075
1546	1.6958	1.53561	1.41298	0.737395	0.775552	0.688629
1547	1.78092	1.40851	1.47063	0.760054	0.762353	0.678104
1548	1.50588	1.48907	1.39579	0.759861	0.742324	0.677219
1549	1.61778	1.60785	1.25417	0.714657	0.743058	0.679574
1550	1.43929	1.49386	1.20374	0.744771	0.750406	0.686634
1551	1.65324	1.69235	1.41508	0.743088	0.747155	0.683083
1552	1.80181	1.36812	1.46617	0.716032	0.736786	0.688284
1553	1.78788	1.32018	1.45322	0.72546	0.746421	0.68357
1554	1.31011	1.55106	1.44739	0.74521	0.757298	0.68698
1555	1.57352	1.52418	1.43567	0.738624	0.761219	0.67461
1556	1.85482	1.40024	1.29793	0.697268	0.760688	0.690676
1557	2.03669	1.43885	1.26636	0.732006	0.746562	0.679854
1558	1.65697	1.43746	1.45061	0.726355	0.757886	0.685707
1559	1.77351	1.33506	1.4082	0.723209	0.760734	0.702908
1560	1.71779	1.44986	1.35393	0.751991	0.747308	0.680839
1561	1.54326	1.55444	1.32875	0.732444	0.747354	0.696118
1562	1.79872	1.61519	1.4894	0.748281	0.758796	0.683093
1563	1.64876	1.5688	1.37912	0.735565	0.757344	0.677901
1564	1.63194	1.71583	1.47086	0.731442	0.753884	0.67695
1565	1.49924	1.53308	1.3428	0.738155	0.74958	0.681569
1566	1.76075	1.46715	1.58699	0.734806	0.752192	0.679881
1567	1.74053	1.64047	1.32971	0.767893	0.771607	0.693436
1568	1.36751	1.5231	1.45523	0.749973	0.734389	0.675061
1569	1.80479	1.51335	1.46349	0.750606	0.749709	0.685824
1570	1.86582	1.41826	1.46996	0.747905	0.743572	0.684964
1571	1.73135	1.50277	1.47057	0.698826	0.746033	0.685116
1572	1.7474	1.6478	1.27108	0.745435	0.752667	0.673936
1573	1.84295	1.59948	1.46396	0.725137	0.765033	0.685198
1574	1.4997	1.42871	1.39731	0.728879	0.768769	0.676005
1575	1.83116	1.55261	1.33593	0.729542	0.769978	0.686647
1576	1.79255	1.47261	1.37337	0.748203	0.740886	0.678311
1577	1.83144	1.4846	1.32016	0.715868	0.753814	0.693249
1578	1.64258	1.62003	1.25638	0.721406	0.771292	0.675588
1579	1.81155	1.60426	1.41175	0.732458	0.755096	0.68546
1580	1.32002	1.49966	1.20801	0.726392	0.755644	0.685332
1581	1.59163	1.50498	1.6055	0.712259	0.732194	0.682279
1582	1.77563	1.59382	1.47896	0.744676	0.754866	0.680674
1583	1.60783	1.49284	1.42786	0.725815	0.746078	0.69462
1584	1.74947	1.571	1.42426	0.710852	0.758523	0.685711
1585	1.67044	1.54855	1.40728	0.703584	0.761416	0.696495
1586	1.45519	1.52744	1.38202	0.717015	0.757209	0.682195
1587	1.72199	1.45667	1.53123	0.719917	0.752785	0.68089
1588	1.6908	1.64321	1.39826	0.721942	0.745044	0.685908
1589	1.32355	1.48013	1.36307	0.74257	0.744189	0.694421
1590	1.89451	1.42991	1.3515	0.721049	0.746463	0.683441
1591	1.62099	1.38889	1.43615	0.732744	0.752101	0.691348
1592	1.58816	1.48296	1.34267	0.728902	0.743053	0.68601
1593	1.45645	1.48418	1.39167	0.712592	0.75708	0.680221
1594	1.66292	1.40794	1.36807	0.759584	0.76378	0.678926
1595	1.3912	1.52434	1.38838	0.714753	0.740483	0.681839
1596	1.72692	1.45992	1.34529	0.732451	0.76333	0.681087
1597	1.58379	1.48479	1.3981	0.754242	0.748317	0.693128
1598	1.94992	1.64494	1.45987	0.727811	0.739781	0.680216
1599	1.57148	1.57187	1.38803	0.736907	0.78026	0.684549
1600	1.46811	1.493	1.27444	0.742548	0.747486	0.67503
1601	1.65597	1.60233	1.2733	0.762794	0.746637	0.690349
1602	1.56009	1.50217	1.35736	0.738208	0.762136	0.679268
1603	1.76953	1.54376	1.42911	0.749928	0.744469	0.684102
1604	1.58889	1.49709	1.3809	0.734369	0.758282	0.685509
1605	1.70848	1.64524	1.30127	0.750174	0.740453	0.681932
1606	1.66491	1.61207	1.32699	0.727069	0.757877	0.678406
1607	1.66754	1.45273	1.41632	0.740759	0.735984	0.687925
1608	1.6183	1.55326	1.4236	0.753472	0.763887	0.67935
1609	1.44544	1.37187	1.44285	0.709587	0.759698	0.688744
1610	1.52797	1.35463	1.3406	0.742997	0.774248	0.689385
1611	1.72459	1.3967	1.42194	0.733097	0.7529	0.682423
1612	1.73887	1.42762	1.25481	0.711379	0.765947	0.693189
1613	1.70367	1.50234	1.43426	0.722004	0.747031	0.681284
1614	1.6948	1.50269	1.50763	0.751063	0.739304	0.672737
1615	1.56477	1.3522	1.42058	0.739137	0.765725	0.686786
1616	1.36067	1.34259	1.29667	0.73232	0.759522	0.700397
1617	1.79173	1.54792	1.29453	0.734818	0.761683	0.677771
1618	1.69179	1.59201	1.37097	0.759293	0.758896	0.676715
1619	1.5677	1.42073	1.55418	0.721474	0.748558	0.690106
1620	1.80919	1.58763	1.42717	0.737512	0.758252	0.679647
1621	1.93967	1.66392	1.46796	0.728454	0.749901	0.686875
1622	1.62486	1.44222	1.35152	0.752381	0.735252	0.66939
1623	1.41403	1.41038	1.3072	0.759071	0.747564	0.69102
1624	1.5637	1.56113	1.38136	0.735064	0.73463	0.683343
1625	1.77707	1.56233	1.47655	0.739823	0.752298	0.690843
1626	1.55174	1.52483	1.44722	0.723401	0.759098	0.680338
1627	1.73693	1.63189	1.59503	0.736298	0.751946	0.6866
1628	1.86916	1.58339	1.57451	0.719917	0.760537	0.693482
1629	1.67898	1.51312	1.40025	0.74745	0.751501	0.695072
1630	1.55431	1.57671	1.37526	0.732722	0.758939	0.684604
1631	1.91231	1.55072	1.37517	0.721205	0.771479	0.689104
1632	1.60039	1.40007	1.42894	0.706943	0.746383	0.678952
1633	1.71049	1.53276	1.4783	0.717206	0.757349	0.677117
1634	1.54276	1.48619	1.41849	0.71645	0.745703	0.681284
1635	1.54519	1.54038	1.31632	0.751506	0.748344	0.675733
1636	1.64883	1.35381	1.38427	0.717291	0.758686	0.677041
1637	1.54391	1.41713	1.37875	0.718562	0.742062	0.691554
1638	1.55999	1.35831	1.4144	0.748378	0.741456	0.678813
1639	1.47351	1.60707	1.47139	0.731021	0.765516	0.670617
1640	1.61814	1.72484	1.33192	0.740795	0.754632	0.682463
1641	1.20917	1.50962	1.52305	0.747909	0.760027	0.692325
1642	1.50156	1.34633	1.3762	0.778508	0.750738	0.685545
1643	1.7821	1.52386	1.42546	0.739969	0.750162	0.68856
1644	1.67868	1.47195	1.36764	0.743894	0.745402	0.688265
1645	1.7863	1.57447	1.43158	0.730883	0.753972	0.678347
1646	1.6704	1.51854	1.30262	0.757508	0.758399	0.678896
1647	1.75631	1.5262	1.29851	0.726412	0.738898	0.682582
1648	1.31578	1.46338	1.33313	0.746446	0.75281	0.693222
1649	1.52253	1.44744	1.42378	0.715965	0.753265	0.678662
1650	1.43592	1.48242	1.40972	0.708141	0.752879	0.68365
1651	1.61864	1.41277	1.44971	0.735624	0.745883	0.676202
1652	1.71675	1.39852	1.55015	0.734026	0.723187	0.692749
1653	1.62629	1.49028	1.36965	0.730591	0.767498	0.693119
1654	1.58666	1.40683	1.32173	0.725791	0.743851	0.677011
1655	1.70835	1.4847	1.30486	0.735762	0.758744	0.685248
1656	1.71133	1.52482	1.46551	0.74111	0.762452	0.684866
1657	1.54732	1.34133	1.32034	0.720871	0.748423	0.687264
1658	1.68386	1.55644	1.25288	0.720976	0.758256	0.689323
1659	1.55781	1.55996	1.43793	0.733384	0.745492	0.689137
1660	1.76299	1.62546	1.34567	0.725067	0.748591	0.692765
1661	1.85489	1.66721	1.48193	0.738051	0.7565	0.677028
1662	1.62384	1.48063	1.27618	0.726862	0.760915	0.686305
1663	1.65257	1.37474	1.50249	0.727206	0.744699	0.686308
1664	1.77297	1.63238	1.54286	0.755515	0.725704	0.685121
1665	1.72676	1.4391	1.2811	0.71087	0.741474	0.687236
1666	1.46107	1.39791	1.19446	0.726662	0.745905	0.688617
1667	1.74452	1.4591	1.55181	0.734943	0.765153	0.68823
1668	1.69252	1.54954	1.50906	0.739601	0.752483	0.680144
1669	1.49968	1.32028	1.42694	0.731098	0.765929	0.686501
1670	1.61069	1.54288	1.48065	0.732323	0.741857	0.691734
1671	1.70852	1.50972	1.47544	0.71803	0.749403	0.687387
1672	1.72062	1.62463	1.38085	0.73415	0.76834	0.682213
1673	1.63874	1.61808	1.51349	0.729638	0.747946	0.67454
1674	1.73208	1.5887	1.37279	0.723417	0.767484	0.682566
1675	1.64107	1.55522	1.42338	0.744713	0.745277	0.688774
1676	1.7363	1.2927	1.42523	0.755481	0.732168	0.680283
1677	1.70245	1.5057	1.43564	0.769711	0.769461	0.690848
1678	1.52497	1.3779	1.42048	0.731405	0.757241	0.672911
1679	1.6827	1.44167	1.30014	0.721659	0.755557	0.681041
1680	1.5316	1.4559	1.4688	0.728971	0.749889	0.679938
1681	1.48022	1.40379	1.4748	0.74562	0.755728	0.679303
1682	1.57002	1.51862	1.40602	0.715002	0.768343	0.688046
1683	1.58803	1.3795	1.31026	0.739597	0.754171	0.679366
1684	1.82094	1.38402	1.32574	0.739622	0.743989	0.687417
1685	1.82837	1.5774	1.26985	0.731341	0.751519	0.681371
1686	1.88042	1.55032	1.32167	0.766086	0.753403	0.684551
1687	1.60622	1.66773	1.27492	0.769906	0.757804	0.687599
1688	1.69007	1.56009	1.51906	0.713029	0.751749	0.685283
1689	1.3706	1.72575	1.38659	0.740842	0.754578	0.68294
1690	1.65721	1.70116	1.4859	0.73857	0.76385	0.684179
1691	1.47715	1.45087	1.33354	0.727951	0.749594	0.681253
1692	1.75457	1.43218	1.36308	0.756392	0.756108	0.679257
1693	1.66701	1.69041	1.36215	0.707303	0.754304	0.69208
1694	1.55078	1.60919	1.46818	0.735453	0.742458	0.668169
1695	1.77189	1.39041	1.35391	0.723932	0.751528	0.686324
1696	1.73437	1.39691	1.27719	0.73755	0.752058	0.688366
1697	1.97081	1.39484	1.43497	0.713726	0.750421	0.687438
1698	1.83904	1.33437	1.48306	0.728105	0.743438	0.681166
1699	1.42774	1.43652	1.39135	0.707487	0.75426	0.674477
1700	1.94564	1.48618	1.45521	0.753104	0.750974	0.688947
1701	1.80912	1.34764	1.47466	0.703393	0.760584	0.68041
1702	2.22805	1.43691	1.62142	0.725716	0.758212	0.689873
1703	1.65486	1.38087	1.4318	0.721812	0.747114	0.696775
1704	1.56898	1.46374	1.21647	0.733864	0.74642	0.687469
1705	1.60978	1.56071	1.46512	0.705936	0.76509	0.685061
1706	1.6217	1.47831	1.41381	0.757734	0.75138	0.683393
1707	1.83955	1.6432	1.22732	0.737341	0.761452	0.68882
1708	1.78175	1.51796	1.43167	0.744389	0.767234	0.681192
1709	1.78938	1.38737	1.40246	0.750204	0.763136	0.676003
1710	1.76625	1.60346	1.35008	0.736994	0.753072	0.688216
1711	1.75834	1.4488	1.54566	0.72756	0.753426	0.683175
1712	2.03869	1.58744	1.28645	0.724303	0.759307	0.685435
1713	1.66903	1.46566	1.41953	0.757317	0.758291	0.679525
1714	1.77021	1.54211	1.39332	0.723426	0.768291	0.687845
1715	1.66568	1.54162	1.56448	0.748518	0.763493	0.688829
1716	1.59844	1.507	1.3137	0.759491	0.775975	0.679916
1717	1.54135	1.465	1.31219	0.741129	0.750898	0.685915
1718	1.6156	1.47766	1.42539	0.735665	0.745486	0.685728
1719	1.74364	1.43991	1.38989	0.741056	0.755661	0.69081
1720	1.47491	1.48634	1.35952	0.737368	0.751646	0.686002
1721	1.22701	1.49247	1.35361	0.738317	0.775942	0.679914
1722	1.61168	1.45791	1.37083	0.726879	0.756658	0.683371
1723	1.75723	1.64029	1.22829	0.717531	0.759165	0.688108
1724	1.72284	1.51386	1.4399	0.73056	0.751995	0.680251
1725	1.50429	1.36378	1.36259	0.751047	0.764351	0.693546
1726	1.66916	1.63863	1.14783	0.769562	0.755878	0.686407
1727	1.7597	1.46233	1.37849	0.754138	0.762759	0.687062
1728	1.59891	1.36891	1.37508	0.725622	0.753411	0.695556
1729	1.72612	1.44498	1.40381	0.722337	0.757599	0.684442
1730	1.58273	1.3998	1.27679	0.707056	0.747013	0.682941
1731	1.64766	1.52467	1.40272	0.73333	0.754295	0.678592
1732	1.49215	1.43882	1.44999	0.751327	0.742956	0.684242
1733	1.69123	1.57056	1.48387	0.721638	0.752835	0.684055
1734	1.87467	1.3904	1.24544	0.711238	0.753688	0.681638
1735	1.78904	1.49964	1.37091	0.698687	0.765846	0.688026
1736	1.49973	1.55497	1.42018	0.725365	0.743409	0.684432
1737	1.60863	1.28718	1.27035	0.725511	0.759909	0.684863
1738	1.61914	1.62465	1.551	0.738896	0.737008	0.685905
1739	1.46748	1.51748	1.51134	0.734579	0.756319	0.682825
1740	1.88397	1.51716	1.38682	0.716363	0.750137	0.682515
1741	1.77594	1.51165	1.3991	0.749771	0.750544	0.684191
1742	1.56942	1.45163	1.54925	0.712925	0.754109	0.677343
1743	1.65448	1.52805	1.52062	0.712827	0.776845	0.685319
1744	1.79617	1.49996	1.54876	0.717934	0.754187	0.689765
1745	1.73811	1.54638	1.41302	0.71979	0.751885	0.685074
1746	1.79808	1.63038	1.388	0.719963	0.736848	0.685709
1747	1.6596	1.24731	1.21957	0.730528	0.763535	0.68511
1748	1.97925	1.47421	1.35469	0.736886	0.745277	0.676757
1749	1.85479	1.49158	1.41023	0.722958	0.762203	0.677592
1750	1.65851	1.50833	1.41873	0.706939	0.757006	0.692961
1751	1.67854	1.43826	1.36562	0.771557	0.760404	0.688313
1752	1.69271	1.51258	1.39388	0.758365	0.765449	0.68228
1753	1.8404	1.59614	1.36754	0.750491	0.732959	0.677084
1754	1.94509	1.57173	1.52714	0.722932	0.743257	0.687987
1755	1.54506	1.57231	1.32006	0.720676	0.759057	0.67834
1756	1.94443	1.42301	1.52241	0.747328	0.765673	0.682578
1757	1.79628	1.56698	1.35446	0.735266	0.756095	0.684384
1758	1.73709	1.50372	1.52098	0.737009	0.749218	0.685669
1759	1.57984	1.56219	1.40823	0.716242	0.743442	0.685126
1760	1.43101	1.53204	1.27148	0.762954	0.751836	0.68737
1761	1.58229	1.51702	1.60288	0.753331	0.74118	0.67203
1762	1.67198	1.57165	1.38756	0.744623	0.754652	0.683033
1763	1.70449	1.52334	1.49185	0.745358	0.756474	0.686649
1764	1.6888	1.44432	1.27529	0.696948	0.748821	0.678932
1765	1.78984	1.46712	1.48606	0.735268	0.759585	0.688235
1766	1.75819	1.47585	1.49178	0.734706	0.734634	0.679536
1767	1.66526	1.50224	1.4379	0.714354	0.754924	0.686518
1768	1.98742	1.43348	1.57725	0.755262	0.756104	0.693094
1769	1.57263	1.55513	1.40588	0.750365	0.76203	0.679789
1770	1.45229	1.3652	1.5042	0.739162	0.753305	0.688072
1771	1.63886	1.47593	1.37882	0.755719	0.776835	0.676355
1772	1.51947	1.49221	1.43014	0.728472	0.743944	0.679805
1773	1.58557	1.37668	1.27229	0.701389	0.737565	0.681501
1774	1.48167	1.45653	1.41535	0.756617	0.756819	0.680638
1775	1.70255	1.46497	1.34955	0.726759	0.756112	0.686101
1776	1.84516	1.60327	1.48346	0.714521	0.747509	0.696145
1777	1.72444	1.53168	1.30029	0.737342	0.752024	0.682757
1778	1.8001	1.56172	1.35012	0.743325	0.753884	0.690484
1779	1.81732	1.4764	1.33416	0.741055	0.766505	0.680174
1780	1.87917	1.50973	1.34495	0.735392	0.756379	0.684393
1781	1.62743	1.50423	1.38857	0.748792	0.763924	0.672943
1782	1.64962	1.65131	1.44263	0.725601	0.771032	0.688389
1783	1.53107	1.55719	1.51254	0.75801	0.752339	0.681384
1784	1.67298	1.43349	1.44835	0.707793	0.755451	0.681778
1785	1.8593	1.53016	1.38586	0.749674	0.7412	0.686692
1786	1.63362	1.505	1.40787	0.723611	0.764526	0.683241
1787	1.51837	1.4515	1.18923	0.755348	0.760165	0.682255
1788	1.57963	1.51836	1.35356	0.733541	0.74895	0.683593
1789	1.69588	1.45107	1.41276	0.735144	0.759459	0.675754
1790	1.76237	1.32928	1.35826	0.742356	0.745547	0.676621
1791	1.66044	1.57694	1.2319	0.73165	0.74288	0.687927
1792	1.49996	1.64905	1.41618	0.727995	0.758351	0.685125
1793	1.5821	1.49642	1.40728	0.707466	0.76245	0.680117
1794	1.71223	1.39012	1.49924	0.712862	0.750944	0.683024
1795	1.31325	1.48341	1.44289	0.726974	0.726997	0.685632
1796	1.63976	1.38425	1.36605	0.739254	0.762012	0.686153
1797	1.45756	1.34977	1.45361	0.734659	0.740606	0.678807
1798	1.43268	1.49291	1.44957	0.741126	0.757991	0.683649
1799	1.57925	1.38394	1.36753	0.725468	0.771116	0.676376
1800	1.52656	1.58463	1.26962	0.735948	0.755713	0.675807
1801	1.70985	1.60523	1.51032	0.768025	0.750214	0.689796
1802	1.64103	1.48763	1.36281	0.745259	0.764372	0.687689
1803	1.62495	1.63428	1.43898	0.717264	0.753385	0.673888
1804	1.76962	1.76673	1.38037	0.705517	0.753017	0.676686
1805	1.35427	1.61351	1.39792	0.729303	0.748034	0.682767
1806	1.70028	1.56606	1.44786	0.752153	0.750594	0.683322
1807	1.57889	1.44698	1.34108	0.745332	0.760543	0.687689
1808	1.60006	1.40611	1.34035	0.730926	0.737187	0.682558
1809	1.82775	1.52805	1.54667	0.744989	0.747881	0.69123
1810	1.9258	1.40985	1.37437	0.749565	0.75673	0.682614
1811	1.63736	1.61809	1.4427	0.741921	0.742527	0.674182
1812	1.90741	1.47964	1.52068	0.730886	0.761745	0.682286
1813	1.67923	1.58796	1.59699	0.741028	0.748081	0.687413
1814	1.67518	1.53497	1.38505	0.751826	0.759621	0.687879
1815	1.74824	1.57973	1.4483	0.713357	0.753358	0.697631
1816	1.5936	1.4625	1.4164	0.755885	0.756748	0.68273
1817	1.61683	1.38074	1.53799	0.7314	0.734016	0.685767
1818	1.65479	1.43745	1.42439	0.721166	0.744804	0.692587
1819	1.52148	1.46479	1.33442	0.736223	0.760986	0.688258
1820	1.80806	1.40082	1.29019	0.730235	0.745736	0.688291
1821	1.61755	1.40097	1.48341	0.746475	0.753195	0.677425
1822	1.61396	1.60864	1.52357	0.743791	0.767526	0.686233
1823	1.84089	1.44782	1.28257	0.74594	0.739704	0.685118
1824	1.32483	1.38625	1.33617	0.742375	0.755601	0.683108
1825	1.77025	1.48236	1.38851	0.727388	0.753189	0.684654
1826	1.92279	1.42596	1.26513	0.734321	0.745629	0.690525
1827	1.88246	1.43176	1.38527	0.737364	0.732045	0.690425
1828	1.59142	1.45822	1.33649	0.750171	0.747392	0.68137
1829	1.38854	1.5449	1.4055	0.737386	0.764616	0.680806
1830	1.83704	1.50409	1.31878	0.746774	0.7578	0.687791
1831	1.96799	1.70758	1.38826	0.77288	0.75794	0.683005
1832	1.50539	1.61828	1.33966	0.753767	0.74721	0.680776
1833	1.85379	1.46983	1.37989	0.734943	0.755153	0.683281
1834	1.68047	1.3389	1.41465	0.729624	0.766244	0.6818
1835	1.51355	1.43808	1.42402	0.730313	0.764087	0.677069
1836	1.6123	1.52565	1.40908	0.727361	0.745739	0.689834
1837	1.66385	1.75902	1.24705	0.7046	0.766813	0.670776
1838	1.69235	1.57723	1.31674	0.719519	0.773919	0.681365
1839	1.5706	1.55201	1.39109	0.753914	0.753772	0.683584
1840	1.41679	1.70387	1.52439	0.741355	0.738699	0.688999
1841	1.45988	1.55821	1.28726	0.751352	0.761289	0.682401
1842	1.3923	1.67603	1.43954	0.751552	0.740656	0.680872
1843	1.76375	1.29168	1.61232	0.753163	0.756325	0.682025
1844	1.58795	1.37797	1.39835	0.702817	0.739957	0.685998
1845	1.94159	1.55248	1.41166	0.732417	0.773658	0.684542
1846	1.74125	1.64461	1.31189	0.724124	0.76122	0.684609
1847	1.73566	1.45062	1.34417	0.707468	0.754041	0.683325
1848	1.8031	1.51712	1.34106	0.724592	0.760719	0.692604
1849	1.65777	1.61865	1.38033	0.698749	0.745105	0.686213
1850	1.38857	1.55476	1.35241	0.69729	0.756089	0.672356
1851	1.66289	1.48965	1.42406	0.721453	0.763656	0.686373
1852	1.63615	1.514	1.44227	0.743652	0.764978	0.692277
1853	1.56021	1.50823	1.27236	0.743803	0.749923	0.686145
1854	1.70605	1.53814	1.3067	0.72748	0.755216	0.682146
1855	1.85878	1.513	1.3842	0.739313	0.742357	0.680076
1856	1.67505	1.44384	1.346	0.708814	0.74989	0.675127
1857	1.72138	1.56303	1.33335	0.721163	0.743413	0.701278
1858	1.80487	1.57873	1.24378	0.711696	0.752786	0.677978
1859	1.66983	1.36703	1.43407	0.720058	0.756506	0.678748
1860	1.74402	1.29162	1.34719	0.756142	0.749331	0.693407
1861	1.74549	1.52292	1.40786	0.744643	0.763669	0.684142
1862	1.6058	1.45164	1.31167	0.744021	0.753689	0.686
1863	1.62866	1.43114	1.29415	0.752043	0.764625	0.692975
1864	1.59924	1.36343	1.38851	0.75309	0.741541	0.67887
1865	1.60493	1.55614	1.33419	0.761711	0.740857	0.679373
1866	1.57273	1.46396	1.42725	0.691988	0.754496	0.672868
1867	1.63188	1.47728	1.50823	0.73761	0.733611	0.68293
1868	1.49133	1.6491	1.33799	0.708141	0.739574	0.679739
1869	1.48376	1.47802	1.46608	0.741492	0.747679	0.686475
1870	1.81078	1.4274	1.40127	0.723763	0.749835	0.692683
1871	1.69891	1.49607	1.36168	0.767345	0.741025	0.679418
1872	1.68524	1.49116	1.45652	0.724087	0.773164	0.68523
1873	1.84	1.25654	1.47062	0.717684	0.773314	0.698979
1874	1.47605	1.53137	1.42372	0.733288	0.759792	0.686101
1875	1.57355	1.40975	1.44134	0.756155	0.764387	0.682144
1876	1.62333	1.49906	1.25483	0.747887	0.760069	0.681621
1877	1.67678	1.43312	1.30119	0.717683	0.756232	0.66894
1878	1.84572	1.5078	1.19812	0.739204	0.741746	0.679255
1879	1.64318	1.53888	1.37338	0.736382	0.765733	0.681149
1880	1.69658	1.42296	1.52405	0.753153	0.749913	0.69182
1881	1.58209	1.34417	1.55489	0.751077	0.761855	0.677945
1882	1.70593	1.50046	1.27959	0.760646	0.748754	0.689401
1883	1.47481	1.49626	1.35506	0.75702	0.740453	0.685687
1884	1.49181	1.60455	1.38521	0.727127	0.74937	0.686459
1885	1.86347	1.7756	1.36676	0.717475	0.743894	0.676533
1886	1.50213	1.36169	1.31227	0.724615	0.767918	0.680261
1887	1.85666	1.40921	1.47045	0.751106	0.74387	0.681273
1888	1.35594	1.48442	1.36868	0.732549	0.76407	0.676321
1889	1.58592	1.54747	1.33121	0.754452	0.754256	0.678005
1890	1.66406	1.58624	1.34106	0.73011	0.748036	0.680997
1891	1.70379	1.46278	1.31961	0.753913	0.751358	0.693354
1892	1.75748	1.54664	1.43916	0.735561	0.7537	0.68665
1893	1.77526	1.46537	1.40696	0.734707	0.744569	0.685314
1894	1.56479	1.49195	1.29784	0.752037	0.745656	0.682411
1895	1.39199	1.28743	1.43675	0.725358	0.768372	0.689016
1896	1.64898	1.45072	1.31861	0.694372	0.736424	0.685174
1897	1.77816	1.57202	1.39864	0.729926	0.743817	0.678192
1898	1.58481	1.48598	1.38401	0.755131	0.753079	0.682853
1899	1.48647	1.41216	1.38183	0.727987	0.756739	0.67023
1900	1.66979	1.32533	1.41781	0.719634	0.743428	0.680896
1901	1.78634	1.2634	1.43504	0.727852	0.745822	0.679412
1902	1.8156	1.44204	1.38444	0.752899	0.760484	0.688857
1903	1.60029	1.4801	1.49129	0.738791	0.748972	0.691453
1904	1.57551	1.50964	1.28318	0.694041	0.74985	0.692469
1905	1.55879	1.54675	1.52633	0.735688	0.748617	0.690951
1906	1.6639	1.39649	1.29696	0.724886	0.760214	0.691691
1907	1.54815	1.60118	1.44015	0.743809	0.753689	0.691914
1908	1.68995	1.56807	1.31112	0.727147	0.754458	0.684609
1909	1.54507	1.591	1.29781	0.753686	0.745341	0.686667
1910	1.70422	1.49303	1.32844	0.742631	0.750505	0.692177
1911	1.51193	1.4138	1.47372	0.765837	0.752653	0.68295
1912	1.59344	1.3376	1.32753	0.725539	0.746893	0.684976
1913	1.82796	1.42753	1.40328	0.72989	0.748422	0.691127
1914	1.63192	1.53138	1.52194	0.74483	0.733404	0.690708
1915	1.82466	1.50084	1.42128	0.721508	0.743115	0.683389
1916	1.59852	1.51387	1.41237	0.714235	0.76831	0.677481
1917	1.66851	1.36713	1.52537	0.707341	0.756504	0.691519
1918	1.90785	1.40547	1.38326	0.709401	0.744961	0.683399
1919	1.85827	1.47732	1.26267	0.72452	0.747005	0.680989
1920	1.88614	1.5309	1.483	0.736188	0.756237	0.687746
1921	1.70029	1.56101	1.3812	0.70765	0.746908	0.684921
1922	1.5002	1.68143	1.39075	0.719752	0.749313	0.689737
1923	1.63891	1.42179	1.41526	0.714971	0.761769	0.679349
1924	1.50895	1.48263	1.43717	0.739403	0.754343	0.687608
1925	1.60446	1.62365	1.53943	0.734444	0.75982	0.687389
1926	1.7282	1.5412	1.25009	0.752264	0.749883	0.677326
1927	1.59471	1.4204	1.55436	0.730234	0.755741	0.682754
1928	1.63912	1.53104	1.44778	0.746916	0.757071	0.690068
1929	1.42533	1.53634	1.4063	0.736384	0.751683	0.696558
1930	1.64002	1.36277	1.35388	0.705624	0.74293	0.683591
1931	1.52487	1.48641	1.37265	0.738447	0.770255	0.686202
1932	1.84393	1.51096	1.32269	0.744916	0.739996	0.679609
1933	1.81957	1.46481	1.53204	0.764371	0.749079	0.694045
1934	1.71165	1.37242	1.56	0.728701	0.758851	0.684806
1935	1.80595	1.42946	1.39719	0.705222	0.750662	0.678242
1936	1.55304	1.46679	1.33781	0.743574	0.749297	0.68072
1937	1.79	1.6045	1.32034	0.714971	0.747869	0.685115
1938	1.74208	1.5075	1.4925	0.757766	0.754785	0.685353
1939	1.86983	1.50187	1.48386	0.762951	0.754964	0.679821
1940	1.89529	1.50123	1.39894	0.725797	0.756137	0.679731
1941	1.70771	1.5902	1.44321	0.737431	0.750648	0.67575
1942	1.71397	1.64044	1.44523	0.749291	0.734282	0.691175
1943	1.88294	1.48552	1.46071	0.711056	0.737967	0.686649
1944	1.36463	1.49666	1.47575	0.724585	0.747213	0.669282
1945	1.73409	1.65958	1.39716	0.755471	0.752005	0.689247
1946	1.77895	1.46558	1.30079	0.709144	0.74533	0.673482
1947	1.84677	1.43658	1.35878	0.760481	0.773811	0.682994
1948	1.59499	1.21395	1.467	0.709087	0.749494	0.680388
1949	1.5049	1.61415	1.34213	0.731703	0.751793	0.682406
1950	1.61131	1.45127	1.42264	0.75058	0.753732	0.681714
1951	1.80819	1.5258	1.43462	0.747282	0.745673	0.6955
1952	1.74226	1.58669	1.3116	0.768357	0.761416	0.689528
1953	1.68641	1.53088	1.36546	0.719749	0.749181	0.676006
1954	1.37201	1.56185	1.35861	0.750282	0.758991	0.685784
1955	1.54385	1.3031	1.4083	0.710582	0.755406	0.682765
1956	1.81054	1.4409	1.24199	0.749772	0.758422	0.692748
1957	1.89814	1.44942	1.42763	0.724068	0.757261	0.683483
1958	1.83724	1.4068	1.49793	0.726387	0.759936	0.690606
1959	1.79852	1.55344	1.46913	0.75511	0.76429	0.672454
1960	1.71074	1.52579	1.4339	0.776662	0.763071	0.684878
1961	1.927	1.56359	1.4588	0.758335	0.736057	0.676628
1962	1.90092	1.35295	1.4299	0.748487	0.750238	0.672673
1963	1.65134	1.60246	1.33924	0.746439	0.751497	0.697401
1964	1.54308	1.44711	1.36288	0.74846	0.757188	0.681804
1965	1.4477	1.51757	1.40689	0.748434	0.746196	0.696939
1966	1.65968	1.33122	1.41703	0.749285	0.76492	0.683532
1967	1.9463	1.67672	1.59088	0.733014	0.744301	0.681182
1968	1.64453	1.44933	1.36701	0.737041	0.757654	0.68048
1969	1.73875	1.48678	1.35468	0.734095	0.753397	0.682285
1970	1.53819	1.59848	1.55282	0.739567	0.739411	0.681324
1971	1.60173	1.43608	1.4391	0.750739	0.751822	0.685242
1972	1.62304	1.56074	1.37819	0.718658	0.753615	0.683416
1973	1.64122	1.45607	1.19221	0.707417	0.754473	0.68873
1974	1.58988	1.4881	1.47574	0.764844	0.749871	0.688071
1975	1.52978	1.47074	1.35794	0.741579	0.751874	0.678543
1976	1.94586	1.41059	1.50822	0.712716	0.75679	0.685482
1977	1.64532	1.40826	1.42564	0.748257	0.75118	0.68313
1978	1.60232	1.41927	1.39344	0.727534	0.744292	0.682964
1979	1.51865	1.49657	1.466	0.756404	0.743253	0.682174
1980	1.64966	1.31331	1.49247	0.748774	0.74999	0.688336
1981	1.75189	1.42839	1.32761	0.719124	0.764685	0.67792
1982	1.49172	1.44945	1.43133	0.763623	0.741158	0.689721
1983	1.83129	1.50311	1.47815	0.73203	0.734751	0.684058
1984	1.72482	1.4842	1.30469	0.75387	0.742016	0.690827
1985	1.96161	1.62044	1.28895	0.725198	0.743104	0.687968
1986	1.54102	1.39892	1.35063	0.742493	0.737418	0.674087
1987	1.95584	1.51244	1.22939	0.711339	0.759263	0.688473
1988	1.89735	1.54028	1.49127	0.737718	0.746031	0.695044
1989	1.67414	1.47402	1.37849	0.750663	0.763193	0.680276
1990	1.79725	1.54129	1.32024	0.745289	0.756057	0.683241
1991	1.53657	1.35372	1.45107	0.750214	0.752703	0.677811
1992	1.44212	1.39596	1.38762	0.733964	0.736016	0.682823
1993	1.92334	1.49119	1.47134	0.718626	0.736859	0.689166
1994	1.6709	1.47565	1.49807	0.717958	0.757158	0.674945
[truncated: 1,641 more rows]

## Sheet: Fig. 2A
Quantification of GBP1 phosphorylation
	Global phosphorylation				S156 phosphorylation
	Change rel. to CTRL	SD	N	Sig.?	Change rel. to CTRL	SD	N	Sig.?
PIM1	-14.1512	1.1737	3	y	-73.2375	4.57972	3	y
PIM2	-15.1883	4.13183	3	y	-10.273	1.72364	3
PIM3	-9.76596	4.2934	3	y	-5.27346	0.832644	3
Akt	-7.48631	5.1823	3	y	-9.32847	1.32478	3
RPS6KA1	-1.22644	0.81263	3		-1.32775	0.07324	3
RPS6KB1	3.81979	1.1923	3		-0.863237	0.0328347	3
ULK1	2.21006	1.90273	3		-0.732735	0.0652375	3
MAPKAPK2	4.09092	2.9831	3		-2.07238	0.0354625	3
MAPKAPK3	2.30202	1.7221	3		-8.32847	0.052637	3
PP1	51.6347	12.1823	3	y	28.3427	4.32429	3	y
PP2	29.4293	10.1823	3	y	5.27592	0.936264	3

## Sheet: Fig. 2F
MS/MS quantification of GBP1 phosphosites in a GBP1:PIM1 kinase assay
	Intensity +ATP1	Intensity +ATP2	Intensity +ATP3	Intensity CTRL1	Intensity CTRL2	Intensity CTRL3	Charge	Localization prob	PEP	Score	Delta score	Score for localization	Mass error [ppm]	Intensity	Proteins	Positions within proteins	Leading proteins	Protein	Sequence window	Phospho (STY) Probabilities	id	Unique identifier	Number of Phospho (STY)
S156	30.0022	30.5627	30.4939	27.031	26.5889	25.8852	4	0.999975	#######	357.91	325.18	356.73	0.20351	4838900000	sp|P32455|GBP1_MUT	156	sp|P32455|GBP1	sp|P32455|GBP1	QLYYVTELTHRIRSKSSPDENENEVEDSADF	LTHRIRSKS(1)SPDENE	10	UID5	1
S569	25.6285	25.0547	25.8894	NaN	NaN	21.8909	3	1	#######	246.41	229.34	246.41	0.44301	152770000	sp|P32455|GBP1_MUT	569	sp|P32455|GBP1	sp|P32455|GBP1	LQEQEQLLKEGFQKESRIMKNEIQDLQTKMR	GFQKES(1)RIMKNE	8	UID4	1
T590	24.6258	24.9573	22.8485	NaN	NaN	NaN	4	0.998881	#######	298.36	285.04	233.45	-0.91439	978340000	sp|P32455|GBP1_MUT	590	sp|P32455|GBP1	sp|P32455|GBP1	EIQDLQTKMRRRKACTIS_____________	IQDLQTKMRRRKACT(0.999)IS(0.001)	29	UID13	1

## Sheet: Fig. 3A
Identification of GBP1 interacting proteins
Please see Data S3 for the complete mass spectrometry dataset

## Sheet: Fig. 3C
ITC of GBP1 and GBP1pS156 with 14-3-3σ (Baseline corrected with Instrument software)
GBP1pS156 and 14-3-3σ							GBP1 and 14-3-3σ
Time/min	∆P ucal/sec		Molar ratio	∆H/cal/mol inj.	Fit of ∆H		Time/min	∆P ucal/sec		Molar ratio	∆H/cal/mol inj.	Fit of ∆H
0.0333333	-0.0002044		0.00858				0.0333333	0.000472		0.00858
0.0666667	-0.0001633		0.06883				0.0666667	-3.48e-06		0.06883	-1.91911	-0.133874
0.1	-7.334e-06		0.12936	-19.2524	-19.3592		0.1	-0.00192		0.12936	-0.945884	0.836493
0.133333	4.5182e-05		0.19018	-18.7706	-18.8467		0.133333	-0.00338		0.19018	-0.972656	0.806637
0.166667	-7.686e-05		0.25129	-18.1252	-18.2817		0.166667	-0.00552		0.25129	-0.855489	0.920477
0.2	-7.868e-05		0.31269	-17.7223	-17.662		0.2	-0.00725		0.31269	-1.67499	0.0973877
0.233333	-0.0001278		0.37438	-17.1554	-16.987		0.233333	-0.00679		0.37438	-2.11627	-0.347764
0.266667	-7.42e-05		0.43635	-16.3398	-16.2579		0.266667	-0.00557		0.43635	-1.93744	-0.173102
0.3	-8.668e-05		0.49862	-15.5607	-15.4779		0.3	-0.00562		0.49862	-2.11167	-0.351832
0.333333	-3.75e-05		0.56117	-14.7165	-14.6532		0.333333	-0.00675		0.56117	-1.59703	0.157951
0.366667	4.2571e-05		0.62401	-13.865	-13.7925		0.366667	-0.00585		0.62401	-1.69953	0.0502138
0.4	6.9198e-05		0.68714	-12.9516	-12.9069		0.4	-0.00545		0.68714	-2.15359	-0.409502
0.433333	5.4825e-05		0.75056	-12.0044	-12.0093		0.433333	-0.00574		0.75056	-1.87386	-0.135891
0.466667	3.223e-05		0.81427	-11.06	-11.1136		0.466667	-0.00648		0.81427	-1.72853	0.0028357
0.5	0.00010386		0.87827	-10.1744	-10.2336		0.5	-0.00602		0.87827	-1.90031	-0.176104
0.533333	9.8817e-05		0.94255	-9.31881	-9.38217		0.533333	-0.00551		0.94255	-1.94489	-0.228444
0.566667	-4.889e-05		1.00712	-8.53981	-8.56988		0.566667	-0.00422		1.00712	-2.29024	-0.582218
0.6	-6.86e-05		1.07199	-7.76221	-7.80497		0.6	-0.00316		1.07199	-1.66865	0.0302281
0.633333	7.0698e-05		1.13714	-7.0306	-7.09291		0.633333	-0.00267		1.13714	-1.62896	0.0599741
0.666667	8.1992e-05		1.20257	-6.3966	-6.43657		0.666667	-0.00252		1.20257	-2.63083	-0.952726
0.7	5.7952e-05		1.2683	-5.80375	-5.83657		0.7	-0.00299		1.2683	-1.7744	-0.10812
0.733333	-2.309e-05		1.33432	-5.11818	-5.29172		0.733333	-0.00289		1.33432	-1.98086	-0.327476
0.766667	-5.879e-05		1.40062	-4.83244	-4.79951		0.766667	-0.00203		1.40062	-1.44895	0.190324
0.8	-1.945e-06		1.46721	-4.37107	-4.35658		0.8	-0.00194		1.46721	-1.56122	0.0626086
0.833333	-3.21e-05		1.5341	-3.97202	-3.95906		0.833333	-0.00251		1.5341	-2.19617	-0.58928
0.866667	-5.025e-05		1.60127	-3.62704	-3.60291		0.866667	-0.00119		1.60127	-2.16235	-0.574035
0.9	1.1586e-06		1.66873	-3.31959	-3.28411		0.9	-0.00035		1.66873	-0.268324	1.29959
0.933333	3.6897e-05		1.73647	-3.02837	-2.9988		0.933333	0.00016		1.73647	1.1262
0.966667	6.7524e-05		1.80451	-2.80185	-2.74336		0.966667	0.000862		1.80451	-0.860223	0.660634
1	-4.385e-05		1.87283	-2.5464	-2.51448		1	0.000826		1.87283	-1.58191	-0.0881229
1.03333	0		1.94145	-2.35791	-2.30917		1.03333	0		1.94145	-1.68313	-0.219055
1.06667	2.1627e-05		2.01035	-2.17395	-2.12473		1.06667	-0.000486		2.01035	-1.43158	-8.518e-05
1.1	2.0143e-05		2.07954	-2.00648	-1.95878		1.1	-0.00154		2.07954	-2.0006	-0.604743
1.13333	-3.179e-05		2.14902	-1.86685	-1.80918		1.13333	-0.00345		2.14902	-1.56305	-0.206058
1.16667	-2.405e-05		2.21878	-1.72851	-1.67409		1.16667	-0.0054		2.21878	-0.258717	1.05606
1.2	-0.0001344		2.28884	-1.60161	-1.55184		1.2	-0.00786		2.28884	2.51122
1.23333	-1.29e-05		2.35918	-1.49571	-1.441		1.23333	-0.00925		2.35918	-0.304686	0.915493
1.26667	-4.117e-05		2.42982	-1.373	-1.3403		1.26667	-0.00891		2.42982	-1.39359	-0.225608
1.3	-3.987e-05		2.50074	-1.28895	-1.24863		1.3	-0.00794		2.50074	-1.09317	0.0196951
1.33333	-6.613e-05		2.57195	-1.19367	-1.16501		1.33333	-0.00716		2.57195	-1.85618	-0.800945
1.36667	-2.906e-05						1.36667	-0.00763
1.4	5.5638e-06						1.4	-0.00897
1.43333	8.1746e-05						1.43333	-0.00978
1.46667	-7.293e-06						1.46667	-0.00941
1.5	-5.888e-06						1.5	-0.00888
1.53333	-4.715e-05						1.53333	-0.00944
1.56667	6.6989e-06						1.56667	-0.00947
1.6	8.4326e-05						1.6	-0.00794
1.63333	0.00011556						1.63333	-0.0057
1.66667	8.9913e-05						1.66667	-0.00328
1.7	0.00010476						1.7	-0.000698
1.73333	4.8501e-05						1.73333	-0.000366
1.76667	4.3683e-05						1.76667	-0.000828
1.8	-1.78e-05						1.8	-0.000506
1.83333	-3.273e-05						1.83333	0.000414
1.86667	-4.988e-05						1.86667	0.000168
1.9	-5.125e-05						1.9	-0.00064
1.93333	8.2627e-06						1.93333	-0.00163
1.96667	6.4445e-05						1.96667	-0.00357
2	3.0183e-05						2	-0.00494
2.03333	6.7477e-05						2.03333	-0.00436
2.06667	9.4104e-05						2.06667	-0.0048
2.1	2.3731e-05						2.1	-0.00438
2.13333	4.3914e-05						2.13333	-0.00375
2.16667	6.7652e-05						2.16667	-0.0029
2.2	-8.166e-06						2.2	-0.00222
2.23333	-3.465e-05						2.23333	-0.00185
2.26667	-9.134e-06						2.26667	-0.000864
2.3	0.00012889						2.3	-0.000813
2.33333	4.0342e-05						2.33333	-0.00112
2.36667	-4.803e-05						2.36667	-0.000878
2.4	5.8187e-06						2.4	-0.00207
2.43333	-1.567e-05						2.43333	-0.00237
2.46667	-1.149e-06						2.46667	-0.00268
2.5	-2.608e-05						2.5	-0.00293
2.53333	-5.562e-06						2.53333	-0.00354
2.56667	-2.649e-05						2.56667	-0.00376
2.6	-8.675e-05						2.6	-0.00333
2.63333	-0.0001378						2.63333	-0.00333
2.66667	-0.0001444						2.66667	-0.00363
2.7	-0.0001098						2.7	-0.00458
2.73333	-8.247e-05						2.73333	-0.0042
2.76667	-9.84e-05						2.76667	-0.00419
2.8	-1.988e-05						2.8	-0.00527
2.83333	0.00014778						2.83333	-0.00459
2.86667	0.00027444						2.86667	-0.0045
2.9	0.00029778						2.9	-0.00615
2.93333	0.00023556						2.93333	-0.0065
2.96667	0.00028444						2.96667	-0.00442
3	0.00014889						3	-0.00351
3.03333	6.5843e-05						3.03333	-0.00483
3.06667	7.8026e-05						3.06667	-0.00434
3.1	3.7638e-06						3.1	-0.00457
3.13333	-0.0001023						3.13333	-0.00558
3.16667	-0.0001689						3.16667	-0.00594
3.2	-0.0001256						3.2	-0.00558
3.23333	-8.351e-05						3.23333	-0.00504
3.26667	-7.632e-05						3.26667	-0.00464
3.3	2.6415e-05						3.3	-0.00377
3.33333	0.00014111						3.33333	-0.00286
3.36667	0.00015667						3.36667	-0.00209
3.4	3.0185e-05						3.4	-0.000564
3.43333	3.6729e-07						3.43333	0.000195
3.46667	-7.456e-05						3.46667	-0.00112
3.5	6.2621e-05						3.5	-0.00134
3.53333	0.00013333						3.53333	-0.00184
3.56667	0.00015111						3.56667	-0.00115
3.6	0.00016889						3.6	-0.000821
3.63333	0.00019444						3.63333	-0.00156
3.66667	0.00015444						3.66667	-0.00122
3.7	3.5495e-05						3.7	-0.00162
3.73333	-4.499e-05						3.73333	-0.00165
3.76667	-1.114e-05						3.76667	-0.00217
3.8	4.4153e-05						3.8	-0.00281
3.83333	0.00010111						3.83333	-0.00231
3.86667	7.763e-05						3.86667	-0.00263
3.9	0.00017333						3.9	-0.00296
3.93333	6.3661e-05						3.93333	-0.00287
3.96667	9.9733e-05						3.96667	-0.00376
4	0.00024889						4	-0.00387
4.03333	0.00021444						4.03333	-0.00476
4.06667	0.00021556						4.06667	-0.00515
4.1	0.00016444						4.1	-0.00428
4.13333	7.4868e-05						4.13333	-0.00445
4.16667	8.3051e-05						4.16667	-0.00545
4.2	0.00012						4.2	-0.00656
4.23333	-3.87e-05						4.23333	-0.00787
4.26667	-6.807e-05						4.26667	-0.00842
4.3	-1.766e-05						4.3	-0.00828
4.33333	1.4741e-05						4.33333	-0.00831
4.36667	1.1701e-05						4.36667	-0.00751
4.4	6.5773e-05						4.4	-0.0078
4.43333	7.1289e-05						4.43333	-0.00629
4.46667	1.6138e-05						4.46667	-0.0045
4.5	-6.49e-05						4.5	-0.00425
4.53333	4.281e-06						4.53333	-0.00335
4.56667	-8.092e-06						4.56667	-0.00207
4.6	9.7202e-05						4.6	-0.0018
4.63333	0.00011889						4.63333	-0.00156
4.66667	6.6456e-05						4.66667	-0.00136
4.7	8.6638e-05						4.7	-0.00185
4.73333	8.9376e-05						4.73333	-0.0016
4.76667	0.00015						4.76667	-0.000314
4.8	0.00016778						4.8	-3.43e-05
4.83333	0.00012889						4.83333	-0.00126
4.86667	0.00018778						4.86667	-0.002
4.9	0.00019444						4.9	-0.0023
4.93333	0.00015222						4.93333	-0.00259
4.96667	7.8638e-05						4.96667	-0.00229
5	6.3824e-05						5	-0.00306
5.03333	1.8677e-05						5.03333	-0.00274
5.06667	-2.303e-05						5.06667	-4.1e-05
5.1	-8.684e-05						5.1	0.00219
5.13333	-9.654e-05						5.13333	0.00231
5.16667	-6.069e-05						5.16667	0.000907
5.2	-5.484e-05						5.2	-0.000879
5.23333	-4.065e-05						5.23333	-0.00237
5.26667	-6.402e-05						5.26667	-0.00182
5.3	-7.439e-05						5.3	-0.00219
5.33333	-5.521e-05						5.33333	-0.00253
5.36667	1.9313e-05						5.36667	-0.00206
5.4	8.0388e-05						5.4	-0.00238
5.43333	4.5796e-05						5.43333	-0.00207
5.46667	-6.24e-06						5.46667	-0.00186
5.5	-0.0001133						5.5	-0.00101
5.53333	-5.287e-05						5.53333	0.000582
5.56667	-0.0001344						5.56667	0.00193
5.6	-8.327e-05						5.6	0.00262
5.63333	-0.0001008						5.63333	0.00244
5.66667	-4.079e-05						5.66667	0.00245
5.7	-7.538e-05						5.7	0.00172
5.73333	2.5247e-05						5.73333	0.000845
5.76667	3.2322e-05						5.76667	-0.000288
5.8	4.5285e-05						5.8	0.000175
5.83333	4.8916e-05						5.83333	0.0011
5.86667	-8.121e-06						5.86667	0.000544
5.9	2.1399e-05						5.9	0.000318
5.93333	1.714e-05						5.93333	0.000317
5.96667	-8.945e-05						5.96667	4.94e-05
6	-0.0001222						6	-0.000114
6.03333	-0.0002011						6.03333	0.000353
6.06667	-0.0001533						6.06667	0.00018
6.1	-6.694e-05						6.1	2.83e-05
6.13333	-0.0103267						6.13333	0.00184
6.16667	-0.0808922						6.16667	-0.000213
6.2	-0.2319						6.2	-0.00612
6.23333	-0.430143						6.23333	-0.0157
6.26667	-0.641172						6.26667	-0.0285
6.3	-0.835237						6.3	-0.0423
6.33333	-0.947207						6.33333	-0.0515
6.36667	-0.964432						6.36667	-0.0519
6.4	-0.922156						6.4	-0.0486
6.43333	-0.850911						6.43333	-0.0438
6.46667	-0.767683						6.46667	-0.0401
6.5	-0.681419						6.5	-0.0356
6.53333	-0.597572						6.53333	-0.0314
6.56667	-0.519374						6.56667	-0.0276
6.6	-0.448344						6.6	-0.0253
6.63333	-0.38514						6.63333	-0.0235
6.66667	-0.32972						6.66667	-0.0202
6.7	-0.281989						6.7	-0.0162
6.73333	-0.241182						6.73333	-0.0139
6.76667	-0.206707						6.76667	-0.0125
6.8	-0.17759						6.8	-0.011
6.83333	-0.153084						6.83333	-0.00927
6.86667	-0.132553						6.86667	-0.0072
6.9	-0.115449						6.9	-0.00454
6.93333	-0.101206						6.93333	-0.0035
6.96667	-0.08916						6.96667	-0.0033
7	-0.0789756						7	-0.00245
7.03333	-0.0703644						7.03333	-0.00203
7.06667	-0.06298						7.06667	-0.00097
7.1	-0.0566089						7.1	-0.000614
7.13333	-0.0510656						7.13333	-0.000563
7.16667	-0.0462878						7.16667	-0.000575
7.2	-0.0421089						7.2	-0.0011
7.23333	-0.0385244						7.23333	-0.00112
7.26667	-0.0351044						7.26667	-0.00198
7.3	-0.03206						7.3	-0.00367
7.33333	-0.0292056						7.33333	-0.00356
7.36667	-0.0266656						7.36667	-0.00294
7.4	-0.0244922						7.4	-0.00372
7.43333	-0.0223867						7.43333	-0.00389
7.46667	-0.0205067						7.46667	-0.00297
7.5	-0.0188611						7.5	-0.00123
7.53333	-0.0172522						7.53333	0.00097
7.56667	-0.0158						7.56667	0.0019
7.6	-0.01448						7.6	0.000753
7.63333	-0.0133067						7.63333	-0.00026
7.66667	-0.0122244						7.66667	-0.00196
7.7	-0.0111722						7.7	-0.00223
7.73333	-0.0102644						7.73333	-0.00386
7.76667	-0.0093756						7.76667	-0.00458
7.8	-0.00856						7.8	-0.00468
7.83333	-0.0079389						7.83333	-0.00455
7.86667	-0.0073367						7.86667	-0.00447
7.9	-0.0067167						7.9	-0.00387
7.93333	-0.0062344						7.93333	-0.00362
7.96667	-0.0057833						7.96667	-0.00397
8	-0.0051789						8	-0.00548
8.03333	-0.0048						8.03333	-0.00596
8.06667	-0.0045033						8.06667	-0.00727
8.1	-0.0042089						8.1	-0.00831
8.13333	-0.0038711						8.13333	-0.0102
8.16667	-0.0035256						8.16667	-0.011
8.2	-0.0031767						8.2	-0.0103
8.23333	-0.0029567						8.23333	-0.0098
8.26667	-0.0027233						8.26667	-0.0102
8.3	-0.0025333						8.3	-0.01
8.33333	-0.0023356						8.33333	-0.00838
8.36667	-0.0021578						8.36667	-0.00669
8.4	-0.0019933						8.4	-0.00604
8.43333	-0.00181						8.43333	-0.00468
8.46667	-0.0016556						8.46667	-0.003
8.5	-0.0016111						8.5	-0.00124
8.53333	-0.0015289						8.53333	-0.00116
8.56667	-0.0014822						8.56667	-0.00129
8.6	-0.0013733						8.6	-0.00169
8.63333	-0.0011944						8.63333	-0.00252
8.66667	-0.0011289						8.66667	-0.00228
8.7	-0.0012222						8.7	-0.00272
8.73333	-0.0010456						8.73333	-0.00355
8.76667	-0.0008467						8.76667	-0.00334
8.8	-0.0007456						8.8	-0.00259
8.83333	-0.00076						8.83333	-0.00226
8.86667	-0.0007533						8.86667	-0.00102
8.9	-0.0006856						8.9	0.000872
8.93333	-0.0007656						8.93333	0.00169
8.96667	-0.0007089						8.96667	0.00229
9	-0.0007322						9	0.00198
9.03333	-0.0006944						9.03333	0.000466
9.06667	-0.0007222						9.06667	-0.00124
9.1	-0.0006078						9.1	-0.00301
9.13333	-0.00058						9.13333	-0.00444
9.16667	-0.00056						9.16667	-0.00512
9.2	-0.0004944						9.2	-0.00587
9.23333	-0.0005533						9.23333	-0.00692
9.26667	-0.0005822						9.26667	-0.00735
9.3	-0.0004989						9.3	-0.00795
9.33333	-0.0003378						9.33333	-0.00778
9.36667	-0.0002311						9.36667	-0.00828
9.4	-0.0002333						9.4	-0.00793
9.43333	-0.00023						9.43333	-0.00706
9.46667	-0.0002622						9.46667	-0.00662
9.5	-0.0002089						9.5	-0.00691
9.53333	-0.0002						9.53333	-0.00701
9.56667	-6.299e-05						9.56667	-0.00698
9.6	-7.775e-05						9.6	-0.00646
9.63333	-0.0001611						9.63333	-0.00675
9.66667	-0.0001422						9.66667	-0.00724
9.7	4.0978e-05						9.7	-0.00681
9.73333	0.000102						9.73333	-0.00596
9.76667	6.447e-05						9.76667	-0.00476
9.8	-3.006e-05						9.8	-0.00291
9.83333	-5.137e-05						9.83333	-0.00309
9.86667	-3.902e-05						9.86667	-0.00387
9.9	-0.0001267						9.9	-0.00523
9.93333	-3.175e-05						9.93333	-0.00522
9.96667	-5.817e-05						9.96667	-0.00533
10	-3.603e-05						10	-0.00496
10.0333	-3.19e-05						10.0333	-0.00548
10.0667	-0.0001014						10.0667	-0.00594
10.1	-0.0001867						10.1	-0.00763
10.1333	-9.716e-05						10.1333	-0.00876
10.1667	2.3642e-05						10.1667	-0.00915
10.2	-2.511e-05						10.2	-0.00963
10.2333	-7.555e-07						10.2333	-0.0103
10.2667	-0.0001833						10.2667	-0.0111
10.3	-0.0001333						10.3	-0.0119
10.3333	-0.0001211						10.3333	-0.0101
10.3667	-8.399e-05						10.3667	-0.00661
10.4	-4.675e-05						10.4	-0.00329
10.4333	-4.595e-05						10.4333	0.000126
10.4667	-5.703e-05						10.4667	0.00178
10.5	-9.612e-05						10.5	0.00189
10.5333	-3.988e-05						10.5333	0.00177
10.5667	-7.474e-05						10.5667	0.00166
10.6	1.4615e-05						10.6	0.00157
10.6333	-1.695e-06						10.6333	0.00109
10.6667	8.44e-06						10.6667	0.000958
10.7	8.2575e-05						10.7	0.00107
10.7333	1.0043e-05						10.7333	0.000515
10.7667	-4.282e-05						10.7667	-0.00021
10.8	-5.947e-05						10.8	-0.000747
10.8333	-7.244e-05						10.8333	-0.000209
10.8667	1.1693e-05						10.8667	0.000205
10.9	-1.809e-05						10.9	0.000579
10.9333	-7.402e-06						10.9333	0.000281
10.9667	8.5618e-05						10.9667	-0.00193
11	-5.069e-05						11	-0.00238
11.0333	-0.0001107						11.0333	-0.00059
11.0667	-0.0083733						11.0667	0.00109
11.1	-0.0776878						11.1	-0.000995
11.1333	-0.227674						11.1333	-0.0104
11.1667	-0.424407						11.1667	-0.0246
11.2	-0.635306						11.2	-0.0398
11.2333	-0.840549						11.2333	-0.0554
11.2667	-1.03119						11.2667	-0.0702
11.3	-1.19239						11.3	-0.0835
11.3333	-1.27046						11.3333	-0.0908
11.3667	-1.25382						11.3667	-0.0879
11.4	-1.1773						11.4	-0.08
11.4333	-1.0729						11.4333	-0.0727
11.4667	-0.959459						11.4667	-0.0662
11.5	-0.846716						11.5	-0.0591
11.5333	-0.739933						11.5333	-0.0532
11.5667	-0.641819						11.5667	-0.0486
11.6	-0.553628						11.6	-0.0427
11.6333	-0.475944						11.6333	-0.037
11.6667	-0.408292						11.6667	-0.0326
11.7	-0.350041						11.7	-0.0285
11.7333	-0.300422						11.7333	-0.0234
11.7667	-0.258388						11.7667	-0.0191
11.8	-0.222996						11.8	-0.016
11.8333	-0.193316						11.8333	-0.0138
11.8667	-0.16834						11.8667	-0.0117
11.9	-0.147234						11.9	-0.00923
11.9333	-0.12951						11.9333	-0.00737
11.9667	-0.114547						11.9667	-0.00554
12	-0.101901						12	-0.00321
12.0333	-0.0910089						12.0333	-0.000586
12.0667	-0.0815767						12.0667	0.000776
12.1	-0.0734411						12.1	0.00267
12.1333	-0.0662811						12.1333	0.00399
12.1667	-0.0599633						12.1667	0.0039
12.2	-0.0543367						12.2	0.00435
12.2333	-0.0495						12.2333	0.00599
12.2667	-0.0451733						12.2667	0.00729
12.3	-0.0411644						12.3	0.00784
12.3333	-0.0375189						12.3333	0.00724
12.3667	-0.0342444						12.3667	0.0069
12.4	-0.0311933						12.4	0.00654
12.4333	-0.0283967						12.4333	0.00537
12.4667	-0.0258978						12.4667	0.00403
12.5	-0.0237556						12.5	0.00373
12.5333	-0.0217189						12.5333	0.00461
12.5667	-0.0198889						12.5667	0.00389
12.6	-0.0181011						12.6	0.00273
12.6333	-0.0164644						12.6333	0.00203
12.6667	-0.0150056						12.6667	0.00254
12.7	-0.0136722						12.7	0.00306
12.7333	-0.0125878						12.7333	0.00387
12.7667	-0.0114222						12.7667	0.00699
12.8	-0.0104344						12.8	0.00966
12.8333	-0.0094356						12.8333	0.0108
12.8667	-0.0086433						12.8667	0.011
12.9	-0.0079711						12.9	0.00986
12.9333	-0.0072244						12.9333	0.00872
12.9667	-0.0065967						12.9667	0.00799
13	-0.0060333						13	0.00724
13.0333	-0.0054611						13.0333	0.00606
13.0667	-0.0048867						13.0667	0.00477
13.1	-0.0044011						13.1	0.00354
13.1333	-0.0041244						13.1333	0.00163
13.1667	-0.0038278						13.1667	0.000681
13.2	-0.0035389						13.2	0.00111
13.2333	-0.0033089						13.2333	0.00175
13.2667	-0.0030756						13.2667	0.00228
13.3	-0.0027844						13.3	0.00354
13.3333	-0.0024467						13.3333	0.00563
13.3667	-0.0023111						13.3667	0.00644
13.4	-0.0021133						13.4	0.00659
13.4333	-0.0018111						13.4333	0.00702
13.4667	-0.0016144						13.4667	0.00802
13.5	-0.0014711						13.5	0.0086
13.5333	-0.0013489						13.5333	0.00963
13.5667	-0.0011411						13.5667	0.0103
13.6	-0.0010389						13.6	0.01
13.6333	-0.0010011						13.6333	0.00967
13.6667	-0.0009811						13.6667	0.00917
13.7	-0.0008522						13.7	0.00971
13.7333	-0.0008367						13.7333	0.01
13.7667	-0.00087						13.7667	0.00904
13.8	-0.0007478						13.8	0.00705
13.8333	-0.0007122						13.8333	0.00559
13.8667	-0.0006789						13.8667	0.00524
13.9	-0.0006878						13.9	0.00682
13.9333	-0.0006444						13.9333	0.0069
13.9667	-0.0006011						13.9667	0.00655
14	-0.0005556						14	0.00651
14.0333	-0.0004167						14.0333	0.00578
14.0667	-0.0002633						14.0667	0.00351
14.1	-0.0002844						14.1	0.00293
14.1333	-0.0002811						14.1333	0.00278
14.1667	-0.0002867						14.1667	0.00193
14.2	-0.0003067						14.2	0.00293
14.2333	-0.0002256						14.2333	0.00204
14.2667	-0.0002022						14.2667	0.00154
14.3	-0.0002633						14.3	0.00278
14.3333	-0.0003589						14.3333	0.00294
14.3667	-0.0002844						14.3667	0.00255
14.4	-0.0001722						14.4	0.00282
14.4333	-0.0001367						14.4333	0.00262
14.4667	-7.61e-05						14.4667	0.00306
14.5	-4.149e-06						14.5	0.00398
14.5333	3.6266e-05						14.5333	0.00381
14.5667	2.7458e-05						14.5667	0.00407
14.6	4.6984e-05						14.6	0.00356
14.6333	2.4177e-05						14.6333	0.00516
14.6667	-2.964e-06						14.6667	0.0041
14.7	-0.0001133						14.7	0.00173
14.7333	-0.00012						14.7333	-0.000687
14.7667	-0.0001211						14.7667	-0.00182
14.8	-4.886e-05						14.8	-0.00156
14.8333	-3.111e-05						14.8333	-0.000794
14.8667	5.1747e-05						14.8667	-1.98e-05
14.9	7.6273e-05						14.9	0.000777
14.9333	5.191e-05						14.9333	0.001
14.9667	-1.256e-05						14.9667	0.000341
15	-6.315e-05						15	0.00151
15.0333	2.6376e-05						15.0333	0.00227
15.0667	-1.932e-05						15.0667	0.00313
15.1	-5.313e-05						15.1	0.00368
15.1333	-7.405e-05						15.1333	0.0035
15.1667	-0.0001144						15.1667	0.0035
15.2	-0.0001944						15.2	0.00297
15.2333	-0.0002144						15.2333	0.00116
15.2667	-0.0002511						15.2667	0.000719
15.3	-0.0002311						15.3	0.00143
15.3333	-0.0001911						15.3333	0.00179
15.3667	-8.192e-05						15.3667	0.00128
15.4	-3.851e-05						15.4	-3.93e-05
15.4333	-2.765e-05						15.4333	8.95e-05
15.4667	3.499e-05						15.4667	0.000825
15.5	0.00017778						15.5	0.000783
15.5333	0.00012889						15.5333	0.00111
15.5667	8.1901e-05						15.5667	0.00059
15.6	-1.224e-05						15.6	0.000177
15.6333	-1.449e-05						15.6333	-0.000181
15.6667	5.6368e-05						15.6667	-0.000361
15.7	3.4132e-05						15.7	-5.32e-05
15.7333	-2.159e-05						15.7333	0.000198
15.7667	-7.52e-05						15.7667	0.000396
15.8	1.8602e-06						15.8	3.23e-05
15.8333	-5.108e-05						15.8333	0.000122
15.8667	-0.0001133						15.8667	0.000696
15.9	-0.0001611						15.9	0.00031
15.9333	-8.102e-05						15.9333	0.000215
15.9667	-1.152e-05						15.9667	-0.00069
16	7.9837e-06						16	-0.000608
16.0333	4.8708e-05						16.0333	0.000577
16.0667	-0.0064078						16.0667	0.00313
16.1	-0.0677722						16.1	0.000267
16.1333	-0.209284						16.1333	-0.0119
16.1667	-0.400154						16.1667	-0.0286
16.2	-0.605298						16.2	-0.0466
16.2333	-0.80573						16.2333	-0.0633
16.2667	-0.992634						16.2667	-0.0776
16.3	-1.15266						16.3	-0.0919
16.3333	-1.23574						16.3333	-0.101
16.3667	-1.22534						16.3667	-0.0984
16.4	-1.15408						16.4	-0.0891
16.4333	-1.05375						16.4333	-0.0781
16.4667	-0.94365						16.4667	-0.0694
16.5	-0.833556						16.5	-0.062
16.5333	-0.728998						16.5333	-0.0553
16.5667	-0.632841						16.5667	-0.0486
16.6	-0.546342						16.6	-0.0424
16.6333	-0.469987						16.6333	-0.0367
16.6667	-0.403469						16.6667	-0.0323
16.7	-0.346041						16.7	-0.0277
16.7333	-0.297282						16.7333	-0.0241
16.7667	-0.255823						16.7667	-0.0209
16.8	-0.220838						16.8	-0.0174
16.8333	-0.191366						16.8333	-0.0136
16.8667	-0.166567						16.8667	-0.0117
16.9	-0.145689						16.9	-0.01
16.9333	-0.128118						16.9333	-0.00869
16.9667	-0.11329						16.9667	-0.00729
17	-0.100674						17	-0.00597
17.0333	-0.0898211						17.0333	-0.00452
17.0667	-0.0805456						17.0667	-0.00259
17.1	-0.0725022						17.1	-0.000831
17.1333	-0.0654978						17.1333	0.000124
17.1667	-0.0592944						17.1667	4.59e-05
17.2	-0.0538367						17.2	0.00105
17.2333	-0.0490456						17.2333	0.00276
17.2667	-0.0445767						17.2667	0.00395
17.3	-0.0404933						17.3	0.00485
17.3333	-0.0368322						17.3333	0.00457
17.3667	-0.0336333						17.3667	0.00479
17.4	-0.0306689						17.4	0.00514
17.4333	-0.0280289						17.4333	0.00519
17.4667	-0.0256211						17.4667	0.00656
17.5	-0.02344						17.5	0.00813
17.5333	-0.0214089						17.5333	0.00786
17.5667	-0.0195722						17.5667	0.00756
17.6	-0.0179556						17.6	0.0073
17.6333	-0.01647						17.6333	0.00701
17.6667	-0.0149756						17.6667	0.00734
17.7	-0.0136144						17.7	0.00696
17.7333	-0.0124944						17.7333	0.00748
17.7667	-0.0115122						17.7667	0.00846
17.8	-0.0105078						17.8	0.00759
17.8333	-0.0095678						17.8333	0.00734
17.8667	-0.0086744						17.8667	0.00816
17.9	-0.0079033						17.9	0.00921
17.9333	-0.0071544						17.9333	0.00806
17.9667	-0.0065833						17.9667	0.00863
18	-0.0059656						18	0.00913
18.0333	-0.0053978						18.0333	0.00972
18.0667	-0.00493						18.0667	0.0103
18.1	-0.0045633						18.1	0.00936
18.1333	-0.00424						18.1333	0.0089
18.1667	-0.0038744						18.1667	0.00832
18.2	-0.0035144						18.2	0.00756
18.2333	-0.0032556						18.2333	0.00683
18.2667	-0.00296						18.2667	0.00574
18.3	-0.0027122						18.3	0.00544
18.3333	-0.0025256						18.3333	0.00625
18.3667	-0.00237						18.3667	0.00772
18.4	-0.0021744						18.4	0.0086
18.4333	-0.0019544						18.4333	0.00806
18.4667	-0.0017056						18.4667	0.00821
18.5	-0.0015578						18.5	0.00924
18.5333	-0.0014233						18.5333	0.00942
18.5667	-0.0012711						18.5667	0.00921
18.6	-0.0011767						18.6	0.00955
18.6333	-0.0010378						18.6333	0.0105
18.6667	-0.0008944						18.6667	0.0115
18.7	-0.0006978						18.7	0.0107
18.7333	-0.0006867						18.7333	0.00969
18.7667	-0.0006911						18.7667	0.00976
18.8	-0.0006089						18.8	0.00969
18.8333	-0.0005133						18.8333	0.00834
18.8667	-0.0004556						18.8667	0.00682
18.9	-0.0004856						18.9	0.00516
18.9333	-0.0004589						18.9333	0.00302
18.9667	-0.00039						18.9667	-0.000191
19	-0.0003533						19	-0.00171
19.0333	-0.0002811						19.0333	0.000101
19.0667	-0.0002111						19.0667	0.00246
19.1	-7.185e-05						19.1	0.00564
19.1333	-4.248e-05						19.1333	0.00659
19.1667	-6.2e-05						19.1667	0.00782
19.2	-7.819e-05						19.2	0.00841
19.2333	-4.393e-05						19.2333	0.00818
19.2667	7.8882e-05						19.2667	0.00824
19.3	0.00011889						19.3	0.00775
19.3333	0.00012667						19.3333	0.00666
19.3667	7.8825e-05						19.3667	0.00601
19.4	3.4442e-05						19.4	0.00573
19.4333	7.5503e-05						19.4333	0.00531
19.4667	6.6564e-05						19.4667	0.00476
19.5	-2.76e-05						19.5	0.00436
19.5333	-6.354e-05						19.5333	0.00409
19.5667	-6.67e-05						19.5667	0.00369
19.6	-4.475e-05						19.6	0.00292
19.6333	2.6314e-05						19.6333	0.00186
19.6667	2.8153e-05						19.6667	0.00122
19.7	6.9214e-05						19.7	0.0023
19.7333	7.7942e-05						19.7333	0.00234
19.7667	6.8336e-05						19.7667	0.00155
19.8	7.1751e-06						19.8	0.00067
19.8333	1.1903e-05						19.8333	0.000665
19.8667	4.8186e-05						19.8667	0.000503
19.9	4.0692e-05						19.9	-0.000121
19.9333	-9.325e-05						19.9333	4.18e-05
19.9667	-6.707e-05						19.9667	0.000294
20	2.0431e-05						20	-0.000103
20.0333	4.0492e-05						20.0333	-4.66e-05
20.0667	-8.558e-06						20.0667	-0.000274
20.1	-3.061e-05						20.1	-0.00118
20.1333	-4.359e-07						20.1333	-0.000899
20.1667	4.9181e-05						20.1667	0.000746
20.2	2.8797e-05						20.2	0.000589
20.2333	-3.036e-05						20.2333	0.000182
20.2667	-9.975e-05						20.2667	0.000458
20.3	-6.646e-05						20.3	1.72e-05
20.3333	-2.151e-05						20.3333	0.00036
20.3667	-0.0001567						20.3667	0.000287
20.4	-0.0001333						20.4	-0.000301
20.4333	-6.877e-05						20.4333	0.000119
20.4667	-4.96e-05						20.4667	9.85e-05
20.5	4.6498e-06						20.5	-0.000814
20.5333	-4.381e-05						20.5333	-0.000837
20.5667	-8.427e-05						20.5667	-0.00119
20.6	-8.574e-05						20.6	-0.000773
20.6333	5.4689e-06						20.6333	0.000302
20.6667	1.0451e-05						20.6667	0.000496
20.7	-3.268e-05						20.7	0.000393
20.7333	-3.303e-05						20.7333	-0.000172
20.7667	3.0621e-05						20.7667	8.68e-05
20.8	-3.595e-05						20.8	0.000193
20.8333	-7.386e-05						20.8333	1.06e-07
20.8667	-7.254e-05						20.8667	-0.000963
20.9	-0.0001031						20.9	-0.0016
20.9333	-7.958e-05						20.9333	-0.000631
20.9667	-2.815e-05						20.9667	-0.000272
21	-1.395e-05						21	0.000774
21.0333	8.3148e-05						21.0333	0.000461
21.0667	-0.0046233						21.0667	0.00116
21.1	-0.0579522						21.1	-0.000921
21.1333	-0.189198						21.1333	-0.0155
21.1667	-0.371096						21.1667	-0.0367
21.2	-0.569954						21.2	-0.056
21.2333	-0.765746						21.2333	-0.0747
21.2667	-0.94846						21.2667	-0.0911
21.3	-1.10727						21.3	-0.107
21.3333	-1.19652						21.3333	-0.115
21.3667	-1.19402						21.3667	-0.111
21.4	-1.12902						21.4	-0.1
21.4333	-1.03332						21.4333	-0.0886
21.4667	-0.926198						21.4667	-0.0789
21.5	-0.818134						21.5	-0.0693
21.5333	-0.715068						21.5333	-0.0602
21.5667	-0.62018						21.5667	-0.0516
21.6	-0.534837						21.6	-0.0454
21.6333	-0.459551						21.6333	-0.04
21.6667	-0.393906						21.6667	-0.0342
21.7	-0.337436						21.7	-0.0295
21.7333	-0.289387						21.7333	-0.0257
21.7667	-0.248729						21.7667	-0.0216
21.8	-0.214468						21.8	-0.0186
21.8333	-0.185632						21.8333	-0.0164
21.8667	-0.161333						21.8667	-0.0148
21.9	-0.140931						21.9	-0.0135
21.9333	-0.123758						21.9333	-0.0113
21.9667	-0.109297						21.9667	-0.00939
22	-0.0970011						22	-0.009
22.0333	-0.0864911						22.0333	-0.00829
22.0667	-0.0775867						22.0667	-0.00686
22.1	-0.0697744						22.1	-0.00625
22.1333	-0.0629522						22.1333	-0.00487
22.1667	-0.05698						22.1667	-0.00476
22.2	-0.0516656						22.2	-0.0042
22.2333	-0.0469033						22.2333	-0.00408
22.2667	-0.0426011						22.2667	-0.00288
22.3	-0.0387						22.3	-0.00255
22.3333	-0.03519						22.3333	-0.00176
22.3667	-0.0320389						22.3667	-0.00123
22.4	-0.0291667						22.4	-0.000156
22.4333	-0.0266322						22.4333	0.00199
22.4667	-0.02416						22.4667	0.00659
22.5	-0.0220333						22.5	0.0105
22.5333	-0.0201189						22.5333	0.0141
22.5667	-0.0183167						22.5667	0.0156
22.6	-0.0166556						22.6	0.0166
22.6333	-0.0150433						22.6333	0.0169
22.6667	-0.0136833						22.6667	0.0171
22.7	-0.0124933						22.7	0.0178
22.7333	-0.0113222						22.7333	0.017
22.7667	-0.0103811						22.7667	0.0166
22.8	-0.0094644						22.8	0.0151
22.8333	-0.0085522						22.8333	0.0134
22.8667	-0.0077844						22.8667	0.0133
22.9	-0.0070344						22.9	0.0135
22.9333	-0.0064267						22.9333	0.0126
22.9667	-0.00585						22.9667	0.0123
23	-0.0052089						23	0.0112
23.0333	-0.0047256						23.0333	0.0116
23.0667	-0.0042722						23.0667	0.012
23.1	-0.00393						23.1	0.0118
23.1333	-0.0034233						23.1333	0.011
23.1667	-0.0030622						23.1667	0.011
23.2	-0.0028389						23.2	0.0111
23.2333	-0.0026356						23.2333	0.0109
23.2667	-0.0023922						23.2667	0.0105
23.3	-0.0020633						23.3	0.00979
23.3333	-0.0018967						23.3333	0.00881
23.3667	-0.0017589						23.3667	0.0086
23.4	-0.0016256						23.4	0.00933
23.4333	-0.00152						23.4333	0.00948
23.4667	-0.0013933						23.4667	0.00914
23.5	-0.0012533						23.5	0.00886
23.5333	-0.0009933						23.5333	0.00905
23.5667	-0.0009089						23.5667	0.00963
23.6	-0.0008622						23.6	0.0105
23.6333	-0.0007311						23.6333	0.0105
23.6667	-0.0006678						23.6667	0.00965
23.7	-0.0006767						23.7	0.0104
23.7333	-0.0004756						23.7333	0.0102
23.7667	-0.0004211						23.7667	0.00933
23.8	-0.0004911						23.8	0.00807
23.8333	-0.0004178						23.8333	0.00842
23.8667	-0.0004267						23.8667	0.00868
23.9	-0.0004356						23.9	0.00853
23.9333	-0.00035						23.9333	0.008
23.9667	-0.0003456						23.9667	0.00693
24	-0.0001822						24	0.00573
24.0333	-0.0001467						24.0333	0.00409
24.0667	-0.0001567						24.0667	0.00424
24.1	-3.699e-05						24.1	0.00316
24.1333	-1.906e-05						24.1333	0.00294
24.1667	-0.0001344						24.1667	0.00486
24.2	-0.0001922						24.2	0.00603
24.2333	-0.0001589						24.2333	0.00689
24.2667	-9.515e-05						24.2667	0.00728
24.3	-8.956e-05						24.3	0.00853
24.3333	-7.297e-05						24.3333	0.00943
24.3667	6.5124e-06						24.3667	0.00909
24.4	0.00010988						24.4	0.00918
24.4333	0.00015444						24.4333	0.00958
24.4667	8.7616e-05						24.4667	0.00941
24.5	-1.602e-05						24.5	0.00914
24.5333	0.00010824						24.5333	0.00781
24.5667	0.00014111						24.5667	0.00742
24.6	0.00011667						24.6	0.00697
24.6333	0.00016444						24.6333	0.00724
24.6667	7.738e-05						24.6667	0.00676
24.7	5.5415e-05						24.7	0.00661
24.7333	5.5671e-05						24.7333	0.00587
24.7667	-1.029e-05						24.7667	0.0052
24.8	1.8407e-05						24.8	0.00413
24.8333	-9.002e-06						24.8333	0.00362
24.8667	5.481e-05						24.8667	0.00379
24.9	0.00017889						24.9	0.00407
24.9333	0.00011222						24.9333	0.00542
24.9667	3.0692e-05						24.9667	0.00579
25	5.8949e-05						25	0.00585
25.0333	0.00011021						25.0333	0.00578
25.0667	3.9685e-05						25.0667	0.00701
25.1	6.4497e-05						25.1	0.00738
25.1333	7.3199e-05						25.1333	0.00753
25.1667	4.89e-05						25.1667	0.00759
25.2	2.379e-06						25.2	0.00634
25.2333	3.9747e-05						25.2333	0.00627
25.2667	0.00011778						25.2667	0.0061
25.3	0.00012667						25.3	0.00605
25.3333	0.00012889						25.3333	0.00572
25.3667	0.00012889						25.3667	0.00435
25.4	0.00014444						25.4	0.00325
25.4333	0.00018444						25.4333	0.00168
25.4667	0.00020222						25.4667	0.000518
25.5	0.00010539						25.5	0.000315
25.5333	1.901e-05						25.5333	0.000409
25.5667	-2.56e-05						25.5667	2.68e-05
25.6	6.3577e-05						25.6	-4.63e-05
25.6333	5.475e-05						25.6333	-0.000488
25.6667	7.4033e-05						25.6667	-3.75e-05
25.7	0.00010265						25.7	0.00106
25.7333	0.00011333						25.7333	0.000377
25.7667	-8.45e-06						25.7667	0.000844
25.8	-4.561e-05						25.8	0.00201
25.8333	2.3895e-05						25.8333	0.00167
25.8667	3.7845e-05						25.8667	0.00032
25.9	7.2017e-05						25.9	0.00109
25.9333	0.00011222						25.9333	0.00193
25.9667	0.00010903						25.9667	0.00275
26	0.00010442						26	0.00257
26.0333	0.00020667						26.0333	0.00211
26.0667	-0.0031556						26.0667	0.00269
26.1	-0.0489789						26.1	0.00085
26.1333	-0.170279						26.1333	-0.0113
26.1667	-0.343853						26.1667	-0.0289
26.2	-0.536818						26.2	-0.0492
26.2333	-0.727891						26.2333	-0.0681
26.2667	-0.906684						26.2667	-0.0861
26.3	-1.0639						26.3	-0.103
26.3333	-1.15835						26.3333	-0.114
26.3667	-1.16386						26.3667	-0.113
26.4	-1.10561						26.4	-0.104
26.4333	-1.01487						26.4333	-0.093
26.4667	-0.911682						26.4667	-0.0836
26.5	-0.80691						26.5	-0.0754
26.5333	-0.706458						26.5333	-0.0666
26.5667	-0.613551						26.5667	-0.0583
26.6	-0.529706						26.6	-0.0511
26.6333	-0.455442						26.6333	-0.0434
26.6667	-0.390699						26.6667	-0.0364
26.7	-0.334957						26.7	-0.0302
26.7333	-0.287414						26.7333	-0.0248
26.7667	-0.247081						26.7667	-0.0205
26.8	-0.21319						26.8	-0.0179
26.8333	-0.184609						26.8333	-0.0172
26.8667	-0.160573						26.8667	-0.0154
26.9	-0.140431						26.9	-0.013
26.9333	-0.123417						26.9333	-0.0111
26.9667	-0.10909						26.9667	-0.00893
27	-0.0968678						27	-0.00775
27.0333	-0.0864344						27.0333	-0.00673
27.0667	-0.0774044						27.0667	-0.00529
27.1	-0.0695911						27.1	-0.00464
27.1333	-0.0629011						27.1333	-0.00385
27.1667	-0.0568578						27.1667	-0.00353
27.2	-0.0517667						27.2	-0.00285
27.2333	-0.0470678						27.2333	-0.00293
27.2667	-0.0427956						27.2667	-0.002
27.3	-0.0391133						27.3	-0.000665
27.3333	-0.0357211						27.3333	-0.00103
27.3667	-0.0324711						27.3667	-0.00111
27.4	-0.02964						27.4	-0.00154
27.4333	-0.0270811						27.4333	-0.000936
27.4667	-0.0247156						27.4667	-0.000855
27.5	-0.0225878						27.5	-0.000185
27.5333	-0.0205711						27.5333	0.00102
27.5667	-0.0186944						27.5667	0.000992
27.6	-0.0170856						27.6	0.00192
27.6333	-0.0155244						27.6333	0.00148
27.6667	-0.0141222						27.6667	0.000935
27.7	-0.0129967						27.7	0.00152
27.7333	-0.0119556						27.7333	0.000915
27.7667	-0.01094						27.7667	0.000828
27.8	-0.0099267						27.8	0.000884
27.8333	-0.0091078						27.8333	0.00196
27.8667	-0.0082667						27.8667	0.00234
27.9	-0.0075511						27.9	0.00345
27.9333	-0.0068967						27.9333	0.00305
27.9667	-0.0064167						27.9667	0.0035
28	-0.0058289						28	0.00427
28.0333	-0.00524						28.0333	0.00406
28.0667	-0.0047978						28.0667	0.00291
28.1	-0.0044111						28.1	0.0033
28.1333	-0.00416						28.1333	0.00399
28.1667	-0.0038844						28.1667	0.00434
28.2	-0.0035978						28.2	0.00427
28.2333	-0.0033833						28.2333	0.00362
28.2667	-0.0031289						28.2667	0.00269
28.3	-0.0028822						28.3	0.00352
28.3333	-0.0026356						28.3333	0.0031
28.3667	-0.0023911						28.3667	0.00177
28.4	-0.0020144						28.4	0.000594
28.4333	-0.00182						28.4333	0.0014
28.4667	-0.0017767						28.4667	0.00128
28.5	-0.0017189						28.5	0.00113
28.5333	-0.0016111						28.5333	0.00164
28.5667	-0.0014322						28.5667	0.00201
28.6	-0.0013789						28.6	0.0018
28.6333	-0.00131						28.6333	0.000806
28.6667	-0.0011889						28.6667	0.00101
28.7	-0.00114						28.7	0.00191
28.7333	-0.0011478						28.7333	0.00219
28.7667	-0.0010367						28.7667	0.00174
28.8	-0.0009311						28.8	0.00225
28.8333	-0.0009433						28.8333	0.00241
28.8667	-0.0008844						28.8667	0.00291
28.9	-0.0007967						28.9	0.00331
28.9333	-0.0006756						28.9333	0.00401
28.9667	-0.00061						28.9667	0.00422
29	-0.0004444						29	0.0042
29.0333	-0.0003911						29.0333	0.00325
29.0667	-0.0003922						29.0667	0.00226
29.1	-0.0003767						29.1	0.00157
29.1333	-0.0002711						29.1333	0.00118
29.1667	-0.0002833						29.1667	0.00122
29.2	-0.0003233						29.2	0.00212
29.2333	-0.00034						29.2333	0.00186
29.2667	-0.0002778						29.2667	0.00208
29.3	-0.0002311						29.3	0.00141
29.3333	-0.0003433						29.3333	0.00126
29.3667	-0.0002522						29.3667	0.00202
29.4	-0.0001422						29.4	0.00282
29.4333	-0.0001233						29.4333	0.00342
29.4667	-0.0001256						29.4667	0.00245
29.5	-8.663e-05						29.5	0.00227
29.5333	-0.0001467						29.5333	0.00263
29.5667	-0.0002167						29.5667	0.00227
29.6	-0.0002256						29.6	0.0024
29.6333	4.7128e-05						29.6333	0.00427
29.6667	0.00019222						29.6667	0.00417
29.7	0.00026667						29.7	0.00274
29.7333	0.0002						29.7333	0.00264
29.7667	6.2444e-05						29.7667	0.00313
29.8	8.3009e-06						29.8	0.00216
29.8333	-3.862e-05						29.8333	0.000461
29.8667	2.1014e-05						29.8667	0.00118
29.9	6.3427e-05						29.9	0.00284
29.9333	2.3944e-06						29.9333	0.00256
29.9667	-2.186e-05						29.9667	0.00186
30	-0.0001017						30	0.000982
30.0333	-0.0001978						30.0333	0.000927
30.0667	-0.0001811						30.0667	0.00205
30.1	-0.0002344						30.1	0.00159
30.1333	-0.0001467						30.1333	0.00137
30.1667	-4.699e-05						30.1667	0.00103
30.2	-2.704e-05						30.2	0.00182
30.2333	3.0905e-05						30.2333	0.00246
30.2667	1.5963e-05						30.2667	0.00247
30.3	-5.887e-05						30.3	0.00195
30.3333	-6.792e-05						30.3333	0.00187
30.3667	-0.0001035						30.3667	0.00185
30.4	-0.0001096						30.4	0.00137
30.4333	-0.0001856						30.4333	0.00179
30.4667	-0.0002667						30.4667	0.0023
30.5	-0.0002056						30.5	0.00217
30.5333	-0.0001733						30.5333	0.00136
30.5667	-0.0001444						30.5667	0.00124
30.6	-0.0001678						30.6	0.000261
30.6333	-0.0001833						30.6333	5.04e-05
30.6667	-0.0001111						30.6667	0.000213
30.7	-1.439e-05						30.7	0.000564
30.7333	-2.5e-05						30.7333	-0.000215
30.7667	1.1058e-05						30.7667	-0.00013
30.8	2.7672e-05						30.8	-2.43e-05
30.8333	-0.000104						30.8333	1.61e-06
30.8667	-9.188e-05						30.8667	-0.00026
30.9	-6.649e-05						30.9	8.53e-05
30.9333	-4.498e-05						30.9333	0.000366
30.9667	-3.459e-05						30.9667	0.0011
31	-5.431e-05						31	0.0011
31.0333	-5.892e-05						31.0333	0.00163
31.0667	-0.0020578						31.0667	0.00241
31.1	-0.0386044						31.1	0.000836
31.1333	-0.147184						31.1333	-0.0114
31.1667	-0.309688						31.1667	-0.0305
31.2	-0.49391						31.2	-0.0496
31.2333	-0.678096						31.2333	-0.0678
31.2667	-0.851111						31.2667	-0.0851
31.3	-1.00522						31.3	-0.101
31.3333	-1.10554						31.3333	-0.112
31.3667	-1.1209						31.3667	-0.112
31.4	-1.07134						31.4	-0.104
31.4333	-0.987629						31.4333	-0.0927
31.4667	-0.889858						31.4667	-0.0821
31.5	-0.789306						31.5	-0.0726
31.5333	-0.692243						31.5333	-0.0634
31.5667	-0.602073						31.5667	-0.0549
31.6	-0.5204						31.6	-0.0488
31.6333	-0.447969						31.6333	-0.0426
31.6667	-0.384599						31.6667	-0.0377
31.7	-0.329908						31.7	-0.0329
31.7333	-0.283159						31.7333	-0.0283
31.7667	-0.243517						31.7667	-0.0249
31.8	-0.21005						31.8	-0.0213
31.8333	-0.18184						31.8333	-0.0186
31.8667	-0.158176						31.8667	-0.0174
31.9	-0.138174						31.9	-0.015
31.9333	-0.121509						31.9333	-0.0133
31.9667	-0.107394						31.9667	-0.0123
32	-0.0953778						32	-0.0114
32.0333	-0.0850789						32.0333	-0.0104
32.0667	-0.0760833						32.0667	-0.00902
32.1	-0.0682989						32.1	-0.00849
32.1333	-0.0616489						32.1333	-0.00683
32.1667	-0.0558889						32.1667	-0.00667
32.2	-0.0506511						32.2	-0.00698
32.2333	-0.0459489						32.2333	-0.00589
32.2667	-0.0417733						32.2667	-0.00476
32.3	-0.0379611						32.3	-0.00482
32.3333	-0.0345644						32.3333	-0.00407
32.3667	-0.0315044						32.3667	-0.00402
32.4	-0.0287022						32.4	-0.00267
32.4333	-0.0261022						32.4333	-0.00208
32.4667	-0.0237567						32.4667	-0.00152
32.5	-0.02161						32.5	-0.00183
32.5333	-0.0196533						32.5333	-0.00108
32.5667	-0.0179167						32.5667	-0.000636
32.6	-0.0163667						32.6	-0.00127
32.6333	-0.0148789						32.6333	-0.00156
32.6667	-0.0135367						32.6667	-0.00102
32.7	-0.0122911						32.7	-0.00116
32.7333	-0.0111444						32.7333	-0.000843
32.7667	-0.0101778						32.7667	-0.000607
32.8	-0.0092367						32.8	0.000754
32.8333	-0.0083167						32.8333	0.00105
32.8667	-0.0075667						32.8667	0.000669
32.9	-0.0069133						32.9	0.000686
32.9333	-0.00632						32.9333	0.000936
32.9667	-0.0058044						32.9667	0.00214
33	-0.0053044						33	0.0018
33.0333	-0.0047622						33.0333	0.000464
33.0667	-0.0044322						33.0667	-0.000638
33.1	-0.0039822						33.1	-0.000514
33.1333	-0.0036444						33.1333	0.000167
33.1667	-0.0032878						33.1667	3.64e-05
33.2	-0.0029611						33.2	-0.00112
33.2333	-0.0027456						33.2333	-0.00145
33.2667	-0.0025256						33.2667	-0.000363
33.3	-0.0022267						33.3	-0.000831
33.3333	-0.0021044						33.3333	-0.000507
33.3667	-0.00194						33.3667	-0.000571
33.4	-0.0017133						33.4	-0.00104
33.4333	-0.0014944						33.4333	-0.00145
33.4667	-0.0014089						33.4667	-0.00134
33.5	-0.0011478						33.5	-0.00133
33.5333	-0.0010733						33.5333	-0.000718
33.5667	-0.0009989						33.5667	-0.000406
33.6	-0.00079						33.6	-2.06e-05
33.6333	-0.0007178						33.6333	-0.000412
33.6667	-0.0007233						33.6667	0.000214
33.7	-0.0005978						33.7	0.00133
33.7333	-0.0005022						33.7333	0.00163
33.7667	-0.0004044						33.7667	0.000757
33.8	-0.0004578						33.8	-0.000448
33.8333	-0.00037						33.8333	-0.000814
33.8667	-0.0002556						33.8667	-0.000841
33.9	-0.0001844						33.9	-0.00153
33.9333	-9.297e-05						33.9333	-0.00235
33.9667	-0.0001733						33.9667	-0.00214
34	-0.00025						34	-0.00126
34.0333	-0.0002667						34.0333	-0.000702
34.0667	-0.0001667						34.0667	-0.00047
34.1	-0.0001015						34.1	-0.00114
34.1333	-7.95e-05						34.1333	-0.00106
34.1667	-9.72e-05						34.1667	-0.000255
34.2	-3.902e-06						34.2	-0.00104
34.2333	5.8953e-05						34.2333	-0.00123
34.2667	-2.564e-05						34.2667	-0.00171
34.3	-8.789e-05						34.3	-0.00171
34.3333	-7.515e-05						34.3333	-0.000438
34.3667	-0.0001106						34.3667	-7.38e-06
34.4	-0.0001099						34.4	-0.000299
34.4333	-9.047e-05						34.4333	-1.55e-05
34.4667	-0.0001104						34.4667	-6.36e-05
34.5	-0.0001467						34.5	-0.000155
34.5333	-9.157e-05						34.5333	-0.000575
34.5667	-0.0001078						34.5667	-0.00106
34.6	-6.697e-05						34.6	-0.000783
34.6333	-2.234e-05						34.6333	-0.00128
34.6667	-2.315e-05						34.6667	-0.00218
34.7	-1.252e-05						34.7	-0.00237
34.7333	4.2258e-06						34.7333	-0.002
34.7667	1.4081e-05						34.7667	-0.00144
34.8	-2.953e-06						34.8	-0.000183
34.8333	-4.653e-06						34.8333	6.65e-05
34.8667	-2.969e-05						34.8667	-0.000708
34.9	-0.0001122						34.9	-0.00113
34.9333	-6.475e-05						34.9333	-0.00137
34.9667	-0.0001109						34.9667	-0.001
35	-0.0002122						35	-0.000245
35.0333	-0.0002711						35.0333	0.00015
35.0667	-0.0001611						35.0667	-0.00031
35.1	-7.32e-05						35.1	-0.000541
35.1333	-9.336e-05						35.1333	-0.000757
35.1667	-0.0002344						35.1667	-0.000259
35.2	-0.0003833						35.2	0.000991
35.2333	-0.0005467						35.2333	0.000579
35.2667	-0.0005489						35.2667	-0.000649
35.3	-0.0005944						35.3	-0.000229
35.3333	-0.0007333						35.3333	-0.000213
35.3667	-0.00075						35.3667	-9.71e-05
35.4	-0.0007444						35.4	0.000179
35.4333	-0.00077						35.4333	-0.000117
35.4667	-0.0008778						35.4667	-0.000246
35.5	-0.0009389						35.5	-0.000458
35.5333	-0.0009867						35.5333	-0.000174
35.5667	-0.0009467						35.5667	0.00129
35.6	-0.0010678						35.6	0.00275
35.6333	-0.0007056						35.6333	0.00314
35.6667	-0.0002122						35.6667	0.00248
35.7	0.00016111						35.7	0.00171
35.7333	0.00072222						35.7333	0.000598
35.7667	0.00113222						35.7667	-9.5e-05
35.8	0.00121778						35.8	-0.00017
35.8333	0.00101222						35.8333	-0.000158
35.8667	0.00083111						35.8667	0.000436
35.9	0.00065444						35.9	0.0006
35.9333	0.00039778						35.9333	0.000697
35.9667	0.00028778						35.9667	0.00114
36	0.00022778						36	0.000793
36.0333	0.00013444						36.0333	0.00138
36.0667	-0.0013711						36.0667	0.00281
36.1	-0.03291						36.1	0.00189
36.1333	-0.133053						36.1333	-0.00926
36.1667	-0.287007						36.1667	-0.0272
36.2	-0.4631						36.2	-0.047
36.2333	-0.640279						36.2333	-0.0649
36.2667	-0.807653						36.2667	-0.0814
36.3	-0.957938						36.3	-0.0964
36.3333	-1.05909						36.3333	-0.108
36.3667	-1.07835						36.3667	-0.108
36.4	-1.03342						36.4	-0.101
36.4333	-0.953342						36.4333	-0.0916
36.4667	-0.858321						36.4667	-0.0807
36.5	-0.759931						36.5	-0.071
36.5333	-0.664629						36.5333	-0.0632
36.5667	-0.575794						36.5667	-0.0554
36.6	-0.495677						36.6	-0.0472
36.6333	-0.42503						36.6333	-0.0414
36.6667	-0.363507						36.6667	-0.0365
36.7	-0.310842						36.7	-0.0309
36.7333	-0.266039						36.7333	-0.0269
36.7667	-0.228391						36.7667	-0.0233
36.8	-0.196844						36.8	-0.0205
36.8333	-0.170474						36.8333	-0.0188
36.8667	-0.148362						36.8667	-0.0166
36.9	-0.129889						36.9	-0.0135
36.9333	-0.114444						36.9333	-0.0126
36.9667	-0.101361						36.9667	-0.0113
37	-0.0903311						37	-0.0108
37.0333	-0.0810444						37.0333	-0.0108
37.0667	-0.0729322						37.0667	-0.00955
37.1	-0.0658578						37.1	-0.0084
37.1333	-0.0596711						37.1333	-0.00797
37.1667	-0.0542267						37.1667	-0.00699
37.2	-0.0494278						37.2	-0.00611
37.2333	-0.04506						37.2333	-0.00516
37.2667	-0.0411322						37.2667	-0.00507
37.3	-0.0376522						37.3	-0.00498
37.3333	-0.03451						37.3333	-0.00479
37.3667	-0.0316211						37.3667	-0.00472
37.4	-0.0288533						37.4	-0.00444
37.4333	-0.0264056						37.4333	-0.00367
37.4667	-0.0240467						37.4667	-0.00342
37.5	-0.0220289						37.5	-0.00333
37.5333	-0.0202244						37.5333	-0.0018
37.5667	-0.0184756						37.5667	-0.00128
37.6	-0.0168822						37.6	-0.000653
37.6333	-0.01538						37.6333	-0.00093
37.6667	-0.01396						37.6667	-0.00197
37.7	-0.0126856						37.7	-0.00188
37.7333	-0.0116556						37.7333	-0.00144
37.7667	-0.0105822						37.7667	-0.00199
37.8	-0.0096256						37.8	-0.00137
37.8333	-0.0088467						37.8333	-0.0012
37.8667	-0.0081278						37.8667	-0.00101
37.9	-0.0073989						37.9	-0.00143
37.9333	-0.0067244						37.9333	-0.00113
37.9667	-0.0060433						37.9667	-0.00168
38	-0.00542						38	-0.000575
38.0333	-0.00484						38.0333	-0.000955
38.0667	-0.0044078						38.0667	-0.000888
38.1	-0.0039422						38.1	-0.000805
38.1333	-0.0036256						38.1333	-0.000453
38.1667	-0.0033556						38.1667	5.2e-05
38.2	-0.0029956						38.2	-8.27e-05
38.2333	-0.0025778						38.2333	0.000281
38.2667	-0.0023411						38.2667	0.000765
38.3	-0.0020711						38.3	0.000958
38.3333	-0.00188						38.3333	0.00106
38.3667	-0.0017444						38.3667	0.00161
38.4	-0.0014756						38.4	0.00212
38.4333	-0.0012356						38.4333	0.00186
38.4667	-0.0011378						38.4667	0.00175
38.5	-0.0010356						38.5	0.00238
38.5333	-0.0007767						38.5333	0.00106
38.5667	-0.0007056						38.5667	0.000295
38.6	-0.0006822						38.6	0.00148
38.6333	-0.00065						38.6333	0.00149
38.6667	-0.0006133						38.6667	0.00236
38.7	-0.0005467						38.7	0.00262
38.7333	-0.00044						38.7333	0.0021
38.7667	-0.0003411						38.7667	0.0019
38.8	-0.0002378						38.8	0.000723
38.8333	-0.0001222						38.8333	0.00141
38.8667	-0.0001095						38.8667	0.00136
38.9	-0.0001711						38.9	0.000802
38.9333	-0.0001867						38.9333	0.00084
38.9667	-0.0001889						38.9667	0.000864
39	-0.0001944						39	0.00174
39.0333	-6.47e-05						39.0333	0.00113
39.0667	-6.858e-06						39.0667	0.00102
39.1	-0.0001021						39.1	0.00137
39.1333	-0.00019						39.1333	0.000811
39.1667	-0.0001789						39.1667	0.00136
39.2	-0.0001556						39.2	0.0021
39.2333	-0.0001356						39.2333	0.00204
39.2667	-0.0002244						39.2667	0.00152
39.3	-0.0002222						39.3	0.000935
39.3333	-0.0002156						39.3333	0.000295
39.3667	-0.0001689						39.3667	-0.000228
39.4	-0.0002367						39.4	-0.000187
39.4333	-0.0002233						39.4333	0.000222
39.4667	-0.0002367						39.4667	-4.62e-05
39.5	-0.00032						39.5	-0.000644
39.5333	-0.0002367						39.5333	-8.51e-06
39.5667	-0.00021						39.5667	0.000921
39.6	-0.00027						39.6	-3.08e-05
39.6333	-0.0002722						39.6333	0.00109
39.6667	-0.0002233						39.6667	0.000792
39.7	-0.0001967						39.7	0.00015
39.7333	-0.0001222						39.7333	0.000124
39.7667	-1.921e-05						39.7667	0.000151
39.8	-7.963e-05						39.8	0.00131
39.8333	-0.0001189						39.8333	0.0016
39.8667	-0.0001122						39.8667	0.00172
39.9	-0.0001589						39.9	0.000774
39.9333	-0.0001956						39.9333	0.000274
39.9667	-0.0002344						39.9667	8.28e-05
40	-0.0002367						40	-0.000307
40.0333	-0.0001967						40.0333	-0.00103
40.0667	-0.0001311						40.0667	-0.00112
40.1	-0.0001544						40.1	-0.000243
40.1333	-0.0001422						40.1333	0.00043
40.1667	-6.482e-05						40.1667	0.00102
40.2	-0.0001036						40.2	0.0014
40.2333	-0.0001077						40.2333	0.00242
40.2667	-9.252e-05						40.2667	0.0022
40.3	-7.606e-05						40.3	0.00117
40.3333	-9.726e-05						40.3333	0.000316
40.3667	-8.023e-05						40.3667	0.000339
40.4	1.9014e-05						40.4	0.000833
40.4333	-8.796e-05						40.4333	0.000506
40.4667	-0.0001311						40.4667	0.000658
40.5	-0.0001002						40.5	-0.000345
40.5333	-0.0001333						40.5333	-0.000387
40.5667	-3.52e-05						40.5667	-3.4e-05
40.6	1.5821e-05						40.6	0.000552
40.6333	-7.711e-06						40.6333	0.0009
40.6667	-2.021e-06						40.6667	0.000926
40.7	2.5583e-06						40.7	0.00144
40.7333	-6.831e-05						40.7333	0.00112
40.7667	-0.0001056						40.7667	-0.00115
40.8	-0.0001084						40.8	-0.000822
40.8333	-6.213e-05						40.8333	0.000326
40.8667	1.2675e-05						40.8667	-0.000165
40.9	8.7477e-05						40.9	-0.000544
40.9333	-9.611e-06						40.9333	0.000323
40.9667	1.0514e-05						40.9667	0.000249
41	-4.416e-05						41	-0.000536
41.0333	-0.0001122						41.0333	0.000249
41.0667	-0.0010867						41.0667	0.0021
41.1	-0.0279633						41.1	0.00241
41.1333	-0.119436						41.1333	-0.00738
41.1667	-0.263713						41.1667	-0.0249
41.2	-0.431016						41.2	-0.0449
41.2333	-0.600067						41.2333	-0.0638
41.2667	-0.759739						41.2667	-0.0805
41.3	-0.903827						41.3	-0.0966
41.3333	-1.00444						41.3333	-0.11
41.3667	-1.02797						41.3667	-0.11
41.4	-0.989044						41.4	-0.103
41.4333	-0.914816						41.4333	-0.0935
41.4667	-0.825288						41.4667	-0.0838
41.5	-0.731843						41.5	-0.0744
41.5333	-0.640864						41.5333	-0.0653
41.5667	-0.556006						41.5667	-0.0564
41.6	-0.479088						41.6	-0.05
41.6333	-0.410988						41.6333	-0.0439
41.6667	-0.351732						41.6667	-0.0382
41.7	-0.300971						41.7	-0.0338
41.7333	-0.257853						41.7333	-0.0295
41.7667	-0.221338						41.7667	-0.0251
41.8	-0.190673						41.8	-0.0209
41.8333	-0.165156						41.8333	-0.0193
41.8667	-0.143772						41.8667	-0.0174
41.9	-0.125788						41.9	-0.0155
41.9333	-0.110818						41.9333	-0.0138
41.9667	-0.0980467						41.9667	-0.0121
42	-0.0873456						42	-0.0109
42.0333	-0.0782189						42.0333	-0.00956
42.0667	-0.0702556						42.0667	-0.00763
42.1	-0.0634611						42.1	-0.00742
42.1333	-0.0575567						42.1333	-0.00697
42.1667	-0.0521478						42.1667	-0.00625
42.2	-0.0474633						42.2	-0.00605
42.2333	-0.0433067						42.2333	-0.00579
42.2667	-0.0394622						42.2667	-0.00459
42.3	-0.0359089						42.3	-0.00369
42.3333	-0.03275						42.3333	-0.00349
42.3667	-0.0299422						42.3667	-0.00357
42.4	-0.0273544						42.4	-0.00223
42.4333	-0.0251067						42.4333	-0.00233
42.4667	-0.0229611						42.4667	-0.00302
42.5	-0.0209567						42.5	-0.00287
42.5333	-0.0192311						42.5333	-0.00111
42.5667	-0.0175344						42.5667	-0.000327
42.6	-0.0159089						42.6	-0.000707
42.6333	-0.0145967						42.6333	-0.0025
42.6667	-0.0133344						42.6667	-0.0035
42.7	-0.01213						42.7	-0.00268
42.7333	-0.01113						42.7333	-0.00147
42.7667	-0.01012						42.7667	-0.00244
42.8	-0.0092111						42.8	-0.00304
42.8333	-0.0084978						42.8333	-0.00166
42.8667	-0.0077989						42.8667	-0.00136
42.9	-0.0071522						42.9	-0.00163
42.9333	-0.0066389						42.9333	-0.00165
42.9667	-0.0060267						42.9667	-0.00139
43	-0.0055633						43	-0.000752
43.0333	-0.0051422						43.0333	-0.000709
43.0667	-0.0047244						43.0667	-0.0011
43.1	-0.0043944						43.1	-0.00227
43.1333	-0.0039078						43.1333	-0.00227
43.1667	-0.0035578						43.1667	-0.00203
43.2	-0.0032422						43.2	-0.00218
43.2333	-0.00296						43.2333	-0.00262
43.2667	-0.0027778						43.2667	-0.00246
43.3	-0.0026144						43.3	-0.00217
43.3333	-0.0024667						43.3333	-0.00155
43.3667	-0.0023						43.3667	-0.00141
43.4	-0.0020733						43.4	-0.0011
43.4333	-0.00189						43.4333	-0.000521
43.4667	-0.0017922						43.4667	0.000221
43.5	-0.0015511						43.5	0.000282
43.5333	-0.0014144						43.5333	0.000112
43.5667	-0.0012889						43.5667	0.000488
43.6	-0.0012422						43.6	9.35e-05
43.6333	-0.0012256						43.6333	4.11e-06
43.6667	-0.0011433						43.6667	0.000711
43.7	-0.0009544						43.7	0.000512
43.7333	-0.0008144						43.7333	0.000382
43.7667	-0.00084						43.7667	0.000545
43.8	-0.0007811						43.8	0.000592
43.8333	-0.00073						43.8333	0.00066
43.8667	-0.0006778						43.8667	-3.08e-05
43.9	-0.0006911						43.9	-0.000664
43.9333	-0.0006744						43.9333	-0.000806
43.9667	-0.0005778						43.9667	-0.000447
44	-0.00058						44	-0.00048
44.0333	-0.0005411						44.0333	-0.000127
44.0667	-0.0004556						44.0667	0.000574
44.1	-0.0004311						44.1	0.000864
44.1333	-0.0003067						44.1333	0.000927
44.1667	-0.0002733						44.1667	0.000786
44.2	-0.00027						44.2	-0.000418
44.2333	-0.0002667						44.2333	-0.00198
44.2667	-0.0002833						44.2667	-0.0023
44.3	-0.0003078						44.3	-0.00217
44.3333	-0.0002267						44.3333	-0.0022
44.3667	-0.0001878						44.3667	-0.00226
44.4	-9.805e-05						44.4	-0.00151
44.4333	-0.0001533						44.4333	-0.00181
44.4667	-0.0001289						44.4667	-0.000884
44.5	-7.842e-05						44.5	0.00064
44.5333	-0.0001367						44.5333	0.00129
44.5667	-0.00019						44.5667	0.000717
44.6	-7.639e-05						44.6	-0.000457
44.6333	4.0318e-05						44.6333	-0.00128
44.6667	-9.975e-06						44.6667	-0.000286
44.7	3.4953e-05						44.7	0.000689
44.7333	4.7549e-05						44.7333	0.00119
44.7667	6.8366e-05						44.7667	0.000371
44.8	0.00010252						44.8	-0.000182
44.8333	7.0112e-05						44.8333	-0.000798
44.8667	5.5707e-05						44.8667	-0.000896
44.9	-0.0001087						44.9	-0.000501
44.9333	-0.0001014						44.9333	-0.000787
44.9667	-0.0001678						44.9667	-0.00169
45	-0.0002156						45	-0.0027
45.0333	8.906e-06						45.0333	-0.00255
45.0667	5.2168e-05						45.0667	-0.00325
45.1	5.443e-05						45.1	-0.00267
45.1333	9.1692e-05						45.1333	-0.0023
45.1667	6.2398e-05						45.1667	-0.000474
45.2	8.4771e-05						45.2	0.00158
45.2333	1.3811e-05						45.2333	0.00283
45.2667	-0.0001133						45.2667	0.00196
45.3	3.189e-05						45.3	0.00175
45.3333	-3.274e-05						45.3333	0.00143
45.3667	-2.392e-05						45.3667	0.000953
45.4	7.6762e-06						45.4	0.000619
45.4333	0.00010227						45.4333	-0.000268
45.4667	0.00010153						45.4667	0.000273
45.5	1.7536e-08						45.5	0.000234
45.5333	4.8724e-05						45.5333	0.000478
45.5667	6.543e-05						45.5667	0.00133
45.6	-1.974e-06						45.6	0.00129
45.6333	-1.571e-05						45.6333	0.00131
45.6667	-7.801e-05						45.6667	0.00126
45.7	-2.841e-05						45.7	-0.000362
45.7333	-7.326e-05						45.7333	-0.000265
45.7667	-0.0001378						45.7667	6.07e-06
45.8	-6.652e-05						45.8	0.00133
45.8333	1.7794e-05						45.8333	0.000901
45.8667	0.00011444						45.8667	-0.000234
45.9	7.0652e-05						45.9	-0.00127
45.9333	0.00012222						45.9333	-0.0016
45.9667	0.00016222						45.9667	-0.00104
46	0.00020889						46	-0.00061
46.0333	0.00015222						46.0333	-0.00114
46.0667	-0.0004511						46.0667	-5.19e-05
46.1	-0.0219589						46.1	0.000313
46.1333	-0.103121						46.1333	-0.00912
46.1667	-0.235806						46.1667	-0.0264
46.2	-0.392497						46.2	-0.0442
46.2333	-0.551987						46.2333	-0.0618
46.2667	-0.703069						46.2667	-0.0781
46.3	-0.84043						46.3	-0.0939
46.3333	-0.939951						46.3333	-0.106
46.3667	-0.968381						46.3667	-0.108
46.4	-0.936157						46.4	-0.101
46.4333	-0.869067						46.4333	-0.0905
46.4667	-0.786217						46.4667	-0.0801
46.5	-0.698947						46.5	-0.0705
46.5333	-0.613084						46.5333	-0.0618
46.5667	-0.532707						46.5667	-0.0534
46.6	-0.459846						46.6	-0.0463
46.6333	-0.395026						46.6333	-0.0408
46.6667	-0.338508						46.6667	-0.0349
46.7	-0.289808						46.7	-0.0301
46.7333	-0.248434						46.7333	-0.0264
46.7667	-0.213427						46.7667	-0.0227
46.8	-0.184019						46.8	-0.0191
46.8333	-0.159322						46.8333	-0.0172
46.8667	-0.138696						46.8667	-0.0151
46.9	-0.121381						46.9	-0.0128
46.9333	-0.106908						46.9333	-0.0102
46.9667	-0.0946744						46.9667	-0.00881
47	-0.0840556						47	-0.00771
47.0333	-0.0750778						47.0333	-0.00695
47.0667	-0.0676444						47.0667	-0.00538
47.1	-0.0610322						47.1	-0.004
47.1333	-0.0551711						47.1333	-0.00391
47.1667	-0.0500767						47.1667	-0.00339
47.2	-0.0454467						47.2	-0.0028
47.2333	-0.0413822						47.2333	-0.00279
47.2667	-0.0376956						47.2667	-0.00222
47.3	-0.0344						47.3	-0.00206
47.3333	-0.03145						47.3333	-0.00173
47.3667	-0.0288156						47.3667	-0.00085
47.4	-0.0263433						47.4	-0.000335
47.4333	-0.0240533						47.4333	-4.59e-05
47.4667	-0.0219211						47.4667	-0.000787
47.5	-0.0199211						47.5	-0.00105
47.5333	-0.0182956						47.5333	-0.00126
47.5667	-0.0166289						47.5667	-0.00119
47.6	-0.0151078						47.6	-0.00122
47.6333	-0.0138889						47.6333	-0.000788
47.6667	-0.0126978						47.6667	-0.00139
47.7	-0.0116111						47.7	-0.00129
47.7333	-0.0107078						47.7333	-0.000816
47.7667	-0.00974						47.7667	-0.000506
47.8	-0.0088767						47.8	-0.00135
47.8333	-0.0080722						47.8333	-0.0016
47.8667	-0.0072678						47.8667	-0.00175
47.9	-0.0066089						47.9	-0.00154
47.9333	-0.0060778						47.9333	-0.00069
47.9667	-0.00565						47.9667	-0.000786
48	-0.0052689						48	-4.99e-05
48.0333	-0.0047567						48.0333	-0.000231
48.0667	-0.0042367						48.0667	0.000838
48.1	-0.0038789						48.1	0.000116
48.1333	-0.0036089						48.1333	0.000357
48.1667	-0.0033367						48.1667	0.000989
48.2	-0.0030122						48.2	0.000419
48.2333	-0.0027233						48.2333	-0.000383
48.2667	-0.0024822						48.2667	-0.00101
48.3	-0.0022011						48.3	-0.000768
48.3333	-0.0018833						48.3333	-0.00046
48.3667	-0.0017967						48.3667	-0.000267
48.4	-0.0016889						48.4	-0.000119
48.4333	-0.0014711						48.4333	0.000166
48.4667	-0.00133						48.4667	-0.000189
48.5	-0.00134						48.5	0.000198
48.5333	-0.0012389						48.5333	-0.000475
48.5667	-0.0011578						48.5667	-0.000355
48.6	-0.0009944						48.6	-0.000131
48.6333	-0.0009						48.6333	0.000416
48.6667	-0.00087						48.6667	0.000338
48.7	-0.0007922						48.7	0.000669
48.7333	-0.00067						48.7333	0.00106
48.7667	-0.0007044						48.7667	0.00162
48.8	-0.0005656						48.8	0.00114
48.8333	-0.00049						48.8333	0.00071
48.8667	-0.0004933						48.8667	0.00175
48.9	-0.0003856						48.9	0.00144
48.9333	-0.0002911						48.9333	0.000439
48.9667	-0.0003244						48.9667	1.43e-05
49	-0.0001933						49	0.000288
49.0333	-7.014e-05						49.0333	0.000234
49.0667	-0.00015						49.0667	-6.17e-05
49.1	-9.233e-05						49.1	0.000307
49.1333	-7.298e-05						49.1333	0.000209
49.1667	2.5961e-07						49.1667	0.000697
49.2	2.0054e-05						49.2	0.00115
49.2333	-2.948e-05						49.2333	0.000463
49.2667	1.9977e-05						49.2667	-0.000831
49.3	0.00013						49.3	-0.00182
49.3333	7.7566e-05						49.3333	-0.000896
49.3667	-2.953e-05						49.3667	-0.000526
49.4	-5.918e-05						49.4	-0.000326
49.4333	7.0608e-06						49.4333	-0.000301
49.4667	0.00014111						49.4667	-0.000814
49.5	0.00016222						49.5	-0.00169
49.5333	0.00018444						49.5333	-0.00125
49.5667	0.00022111						49.5667	-0.000745
49.6	-0.0004111						49.6	-4.48e-05
49.6333	-0.0012078						49.6333	0.000709
49.6667	-0.0016922						49.6667	0.000929
49.7	-0.0021389						49.7	0.000943
49.7333	-0.0023089						49.7333	0.0011
49.7667	-0.0021667						49.7667	0.000657
49.8	-0.0019856						49.8	0.00151
49.8333	-0.0017278						49.8333	0.000897
49.8667	-0.0016167						49.8667	0.000206
49.9	-0.0015833						49.9	0.000633
49.9333	-0.00145						49.9333	0.000949
49.9667	-0.0011944						49.9667	0.000814
50	-0.0010078						50	0.00146
50.0333	-0.0007978						50.0333	0.000836
50.0667	-0.0005856						50.0667	0.000718
50.1	-0.0003589						50.1	0.000408
50.1333	-0.0002589						50.1333	-0.000286
50.1667	-0.0003022						50.1667	-0.000112
50.2	-0.0003633						50.2	0.000666
50.2333	-0.0003267						50.2333	0.000721
50.2667	-0.0001767						50.2667	0.000767
50.3	-2.428e-05						50.3	0.000409
50.3333	-3.115e-05						50.3333	0.000754
50.3667	-8.791e-05						50.3667	0.000837
50.4	-6.656e-05						50.4	0.000819
50.4333	-2.099e-05						50.4333	0.0014
50.4667	7.1693e-05						50.4667	0.000317
50.5	0.00013667						50.5	-0.000187
50.5333	0.00017889						50.5333	3.63e-05
50.5667	0.00020111						50.5667	0.000883
50.6	5.1264e-05						50.6	0.00057
50.6333	-8.665e-05						50.6333	-0.000166
50.6667	-0.0001082						50.6667	0.000258
50.7	-3.604e-05						50.7	0.000663
50.7333	0.00010427						50.7333	-0.000236
50.7667	0.00011222						50.7667	-0.000313
50.8	0.00010755						50.8	-0.000122
50.8333	6.6524e-05						50.8333	-2.83e-05
50.8667	4.0275e-05						50.8667	-6.97e-05
50.9	7.1137e-05						50.9	0.000161
50.9333	-4.211e-05						50.9333	0.000579
50.9667	-3.804e-06						50.9667	0.000132
51	0.00013222						51	0.000135
51.0333	0.00027222						51.0333	1.44e-05
51.0667	-0.0002111						51.0667	0.00015
51.1	-0.01882						51.1	0.00129
51.1333	-0.0926911						51.1333	-0.00633
51.1667	-0.216378						51.1667	-0.0227
51.2	-0.363314						51.2	-0.0423
51.2333	-0.513033						51.2333	-0.0601
51.2667	-0.6554						51.2667	-0.0757
51.3	-0.784666						51.3	-0.0921
51.3333	-0.880406						51.3333	-0.106
51.3667	-0.910628						51.3667	-0.109
51.4	-0.882524						51.4	-0.102
51.4333	-0.821163						51.4333	-0.0916
51.4667	-0.744544						51.4667	-0.081
51.5	-0.662737						51.5	-0.071
51.5333	-0.58195						51.5333	-0.0628
51.5667	-0.506001						51.5667	-0.0551
51.6	-0.436724						51.6	-0.047
51.6333	-0.375104						51.6333	-0.0401
51.6667	-0.321309						51.6667	-0.0363
51.7	-0.274994						51.7	-0.0315
51.7333	-0.235629						51.7333	-0.0261
51.7667	-0.202161						51.7667	-0.0211
51.8	-0.17408						51.8	-0.018
51.8333	-0.150661						51.8333	-0.016
51.8667	-0.130946						51.8667	-0.0147
51.9	-0.114432						51.9	-0.0135
51.9333	-0.100517						51.9333	-0.0122
51.9667	-0.0889233						51.9667	-0.0117
52	-0.0790978						52	-0.0103
52.0333	-0.0708056						52.0333	-0.00877
52.0667	-0.0636544						52.0667	-0.00741
52.1	-0.0573511						52.1	-0.00606
52.1333	-0.0518478						52.1333	-0.00631
52.1667	-0.0470678						52.1667	-0.00572
52.2	-0.0427633						52.2	-0.004
52.2333	-0.0389122						52.2333	-0.0038
52.2667	-0.0355156						52.2667	-0.00297
52.3	-0.0324156						52.3	-0.00277
52.3333	-0.0296822						52.3333	-0.00188
52.3667	-0.0272033						52.3667	-0.00157
52.4	-0.0248633						52.4	-0.00117
52.4333	-0.0227311						52.4333	-0.00131
52.4667	-0.0207944						52.4667	-0.00128
52.5	-0.0189056						52.5	-0.000673
52.5333	-0.0173467						52.5333	-0.00117
52.5667	-0.0158411						52.5667	-0.000588
52.6	-0.0144444						52.6	-0.000393
52.6333	-0.0133311						52.6333	-0.00128
52.6667	-0.0123067						52.6667	-0.0014
52.7	-0.0112256						52.7	-0.000631
52.7333	-0.0103411						52.7333	-0.000131
52.7667	-0.0093656						52.7667	-0.000575
52.8	-0.0085844						52.8	-0.000315
52.8333	-0.0078756						52.8333	0.000187
52.8667	-0.0072256						52.8667	5.52e-05
52.9	-0.0066189						52.9	-0.000501
52.9333	-0.0060956						52.9333	-0.00016
52.9667	-0.0056511						52.9667	0.000786
53	-0.0051633						53	0.00133
53.0333	-0.00473						53.0333	0.00139
53.0667	-0.0042489						53.0667	0.00125
53.1	-0.0038111						53.1	0.000921
53.1333	-0.0035567						53.1333	0.000872
53.1667	-0.0032433						53.1667	0.000551
53.2	-0.0030956						53.2	0.000717
53.2333	-0.00288						53.2333	0.000554
53.2667	-0.0025744						53.2667	-0.000165
53.3	-0.0024						53.3	-0.000163
53.3333	-0.0022						53.3333	-0.000728
53.3667	-0.0020322						53.3667	-0.00106
53.4	-0.0018267						53.4	-0.00118
53.4333	-0.0016144						53.4333	-0.000677
53.4667	-0.0014933						53.4667	0.000466
53.5	-0.0014567						53.5	0.000627
53.5333	-0.00142						53.5333	0.000672
53.5667	-0.0013267						53.5667	0.000939
53.6	-0.0011889						53.6	0.00054
53.6333	-0.0010011						53.6333	0.000104
53.6667	-0.0007989						53.6667	8.3e-05
53.7	-0.0007433						53.7	0.000541
53.7333	-0.0006778						53.7333	0.000888
53.7667	-0.0005956						53.7667	0.000269
53.8	-0.0005344						53.8	-8.34e-05
53.8333	-0.0004833						53.8333	-0.00018
53.8667	-0.0005267						53.8667	0.000474
53.9	-0.0004867						53.9	0.000353
53.9333	-0.0004878						53.9333	0.000487
53.9667	-0.0004822						53.9667	0.000375
54	-0.0004089						54	0.00091
54.0333	-0.0003633						54.0333	0.000402
54.0667	-0.0003833						54.0667	-0.000365
54.1	-0.0002678						54.1	0.000312
54.1333	-0.0001444						54.1333	0.000764
54.1667	-1.065e-05						54.1667	0.00104
54.2	1.9346e-05						54.2	0.000636
54.2333	6.9967e-05						54.2333	-0.000538
54.2667	3.6011e-05						54.2667	-2.99e-05
54.3	1.7202e-06						54.3	-9.73e-05
54.3333	4.1986e-05						54.3333	-0.000429
54.3667	9.8695e-05						54.3667	-0.00148
54.4	-6.471e-05						54.4	-0.002
54.4333	-0.0001456						54.4333	-0.00272
54.4667	-4.206e-05						54.4667	-0.00262
54.5	-0.0001005						54.5	-0.0013
54.5333	-0.0001767						54.5333	-0.00055
54.5667	-0.0002589						54.5667	-0.00138
54.6	-0.0002422						54.6	-0.00073
54.6333	-0.0002433						54.6333	-0.000148
54.6667	-0.0002656						54.6667	-0.000438
54.7	-0.0001467						54.7	-0.00106
54.7333	-5.994e-05						54.7333	-0.000427
54.7667	-6.001e-05						54.7667	-0.000823
54.8	-0.0001333						54.8	-0.000525
54.8333	-5.759e-05						54.8333	-0.00025
54.8667	-3.277e-05						54.8667	2.76e-05
54.9	-0.0001189						54.9	0.000282
54.9333	-5.202e-05						54.9333	0.000703
54.9667	-5.109e-05						54.9667	0.00033
55	-0.0002722						55	0.00054
55.0333	-0.0003278						55.0333	0.000438
55.0667	-0.0002478						55.0667	1.71e-05
55.1	-0.0002033						55.1	-0.000427
55.1333	-0.0002256						55.1333	-0.000434
55.1667	-0.0002011						55.1667	-0.0003
55.2	-0.0003456						55.2	-0.000252
55.2333	-0.0004222						55.2333	0.000123
55.2667	-0.0003556						55.2667	-5.24e-05
55.3	-0.0001567						55.3	-0.000561
55.3333	-0.0001122						55.3333	-0.00115
55.3667	-5.135e-05						55.3667	-0.00179
55.4	3.2696e-05						55.4	-0.000901
55.4333	-1.613e-05						55.4333	0.00141
55.4667	4.8722e-05						55.4667	0.000505
55.5	1.6906e-05						55.5	0.000441
55.5333	-6.913e-05						55.5333	0.000304
55.5667	-3.595e-05						55.5667	4.41e-05
55.6	-1.843e-05						55.6	0.000607
55.6333	-9.8e-06						55.6333	0.000967
55.6667	0.00012667						55.6667	-0.000841
55.7	0.00015222						55.7	-0.00183
55.7333	0.00011778						55.7333	-0.000574
55.7667	-1.317e-05						55.7667	4.09e-05
55.8	1.9788e-05						55.8	0.000344
55.8333	2.6862e-05						55.8333	0.000271
55.8667	-2.918e-05						55.8667	0.000252
55.9	0.00010512						55.9	0.00025
55.9333	0.00013						55.9333	-0.000435
55.9667	7.1821e-05						55.9667	-0.000838
56	-1.022e-05						56	-0.000631
56.0333	-0.0001233						56.0333	0.000402
56.0667	-0.00022						56.0667	0.000579
56.1	-0.0135389						56.1	0.00128
56.1333	-0.07667						56.1333	-0.0068
56.1667	-0.188492						56.1667	-0.0224
56.2	-0.32436						56.2	-0.041
56.2333	-0.464203						56.2333	-0.0585
56.2667	-0.598316						56.2667	-0.0743
56.3	-0.721067						56.3	-0.0903
56.3333	-0.815917						56.3333	-0.106
56.3667	-0.851204						56.3667	-0.11
56.4	-0.82987						56.4	-0.104
56.4333	-0.774887						56.4333	-0.0936
56.4667	-0.704224						56.4667	-0.0822
56.5	-0.627891						56.5	-0.0722
56.5333	-0.552124						56.5333	-0.0646
56.5667	-0.480507						56.5667	-0.0563
56.6	-0.415027						56.6	-0.0496
56.6333	-0.356616						56.6333	-0.0435
56.6667	-0.305594						56.6667	-0.0379
56.7	-0.261626						56.7	-0.0326
56.7333	-0.224082						56.7333	-0.0286
56.7667	-0.192304						56.7667	-0.0251
56.8	-0.16562						56.8	-0.0215
56.8333	-0.143248						56.8333	-0.0186
56.8667	-0.124477						56.8667	-0.0162
56.9	-0.108862						56.9	-0.0139
56.9333	-0.0957189						56.9333	-0.0125
56.9667	-0.0845544						56.9667	-0.0113
57	-0.0751456						57	-0.00979
57.0333	-0.0671444						57.0333	-0.00737
57.0667	-0.0602322						57.0667	-0.00655
57.1	-0.0541367						57.1	-0.00658
57.1333	-0.0489433						57.1333	-0.00577
57.1667	-0.0444478						57.1667	-0.00563
57.2	-0.0404111						57.2	-0.00586
57.2333	-0.0368944						57.2333	-0.00518
57.2667	-0.0336489						57.2667	-0.00453
57.3	-0.0305611						57.3	-0.00335
57.3333	-0.0278944						57.3333	-0.00294
57.3667	-0.0254522						57.3667	-0.0024
57.4	-0.02337						57.4	-0.00189
57.4333	-0.02145						57.4333	-0.00167
57.4667	-0.0196022						57.4667	-0.00262
57.5	-0.0179011						57.5	-0.00233
57.5333	-0.0162489						57.5333	-0.00207
57.5667	-0.0147467						57.5667	-0.00186
57.6	-0.0133833						57.6	-0.00165
57.6333	-0.0124189						57.6333	-0.00181
57.6667	-0.0114711						57.6667	-0.00237
57.7	-0.0105678						57.7	-0.00229
57.7333	-0.0097878						57.7333	-0.00106
57.7667	-0.0089356						57.7667	-0.000488
57.8	-0.0081378						57.8	0.000461
57.8333	-0.0072256						57.8333	0.000426
57.8667	-0.0064789						57.8667	0.000289
57.9	-0.0059689						57.9	-0.000435
57.9333	-0.0056733						57.9333	-0.00119
57.9667	-0.0052078						57.9667	-0.00131
58	-0.0048289						58	-0.00108
58.0333	-0.0043689						58.0333	-0.000857
58.0667	-0.0039356						58.0667	-0.000494
58.1	-0.0036456						58.1	-0.000736
58.1333	-0.0033144						58.1333	-0.00117
58.1667	-0.0031078						58.1667	0.000187
58.2	-0.0028567						58.2	0.000603
58.2333	-0.0025633						58.2333	0.00103
58.2667	-0.00235						58.2667	0.00112
58.3	-0.0021567						58.3	0.00065
58.3333	-0.0018556						58.3333	-1.22e-05
58.3667	-0.0017467						58.3667	0.000171
58.4	-0.0017378						58.4	-0.000558
58.4333	-0.0017022						58.4333	-0.000764
58.4667	-0.0014489						58.4667	-0.000392
58.5	-0.0013222						58.5	-0.000825
58.5333	-0.0011756						58.5333	-0.000104
58.5667	-0.0009244						58.5667	-2.12e-05
58.6	-0.0007589						58.6	-0.000612
58.6333	-0.0007189						58.6333	-0.000557
58.6667	-0.0007589						58.6667	0.000224
58.7	-0.0007667						58.7	4.2e-06
58.7333	-0.0007122						58.7333	-0.000171
58.7667	-0.0006056						58.7667	-9.81e-05
58.8	-0.00044						58.8	-0.000106
58.8333	-0.0003256						58.8333	-0.000828
58.8667	-0.0003267						58.8667	-0.00128
58.9	-0.0003867						58.9	-0.0015
58.9333	-0.0004011						58.9333	-0.00184
58.9667	-0.0002833						58.9667	-0.000715
59	-0.0001533						59	0.000787
59.0333	-4.872e-05						59.0333	0.000585
59.0667	2.7894e-06						59.0667	0.000652
59.1	2.697e-05						59.1	0.000245
59.1333	-2.934e-07						59.1333	0.00175
59.1667	1.2998e-05						59.1667	0.0023
59.2	7.3624e-05						59.2	0.00143
59.2333	4.3027e-05						59.2333	0.000666
59.2667	5.2763e-05						59.2667	0.00104
59.3	9.4055e-05						59.3	0.000139
59.3333	0.00015333						59.3333	-0.00126
59.3667	7.2305e-05						59.3667	-0.0011
59.4	-1.951e-05						59.4	-0.000164
59.4333	-7.789e-05						59.4333	0.00134
59.4667	-0.0001278						59.4667	-2.23e-05
59.5	-5.442e-05						59.5	-0.000497
59.5333	6.0654e-05						59.5333	0.00142
59.5667	2.6723e-05						59.5667	0.000971
59.6	-1.898e-05						59.6	-0.00018
59.6333	-7.325e-05						59.6333	-0.0018
59.6667	-0.0001072						59.6667	-0.00204
59.7	-6.522e-05						59.7	-0.00239
59.7333	8.8516e-05						59.7333	-0.00138
59.7667	0.00013556						59.7667	-0.00104
59.8	0.00013444						59.8	-0.000853
59.8333	0.00016222						59.8333	-0.000276
59.8667	8.3461e-05						59.8667	-0.000431
59.9	-2.769e-05						59.9	-0.00066
59.9333	-9.929e-05						59.9333	-0.000665
59.9667	-8.966e-05						59.9667	2.51e-05
60	2.6518e-05						60	-0.000143
60.0333	8.0476e-05						60.0333	0.000376
60.0667	7.8546e-05						60.0667	0.000279
60.1	3.3727e-05						60.1	6.69e-05
60.1333	-3.537e-06						60.1333	0.0009
60.1667	-7.036e-05						60.1667	0.00043
60.2	-7.195e-05						60.2	0.00072
60.2333	9.2565e-05						60.2333	0.000162
60.2667	0.00023333						60.2667	-0.000192
60.3	0.00025222						60.3	-0.000358
60.3333	0.00022889						60.3333	-0.000771
60.3667	0.00024556						60.3667	-0.00121
60.4	0.00017556						60.4	-0.000461
60.4333	8.5908e-05						60.4333	0.000117
60.4667	0.00010867						60.4667	0.000472
60.5	0.00018556						60.5	0.000328
60.5333	0.00024						60.5333	0.000404
60.5667	0.00021222						60.5667	0.000993
60.6	0.00016333						60.6	0.000263
60.6333	0.00013556						60.6333	0.00128
60.6667	0.00010857						60.6667	0.00219
60.7	0.00015556						60.7	0.00224
60.7333	0.00018						60.7333	0.0019
60.7667	6.6184e-05						60.7667	0.00213
60.8	4.7278e-05						60.8	0.00169
60.8333	2.415e-05						60.8333	0.00132
60.8667	-7.82e-05						60.8667	0.000748
60.9	-0.00013						60.9	0.00131
60.9333	6.221e-05						60.9333	0.00107
60.9667	0.00011889						60.9667	6.31e-05
61	0.00011556						61	0.000349
61.0333	0.00020778						61.0333	-0.000231
61.0667	0.00012333						61.0667	-6.37e-05
61.1	-0.0105611						61.1	0.00127
61.1333	-0.0659333						61.1333	-0.00598
61.1667	-0.167959						61.1667	-0.0224
61.2	-0.293444						61.2	-0.0408
61.2333	-0.423718						61.2333	-0.0584
61.2667	-0.548434						61.2667	-0.0742
61.3	-0.662708						61.3	-0.089
61.3333	-0.753284						61.3333	-0.103
61.3667	-0.78947						61.3667	-0.108
61.4	-0.772023						61.4	-0.103
61.4333	-0.722232						61.4333	-0.0936
61.4667	-0.657101						61.4667	-0.0836
61.5	-0.586586						61.5	-0.0735
61.5333	-0.516173						61.5333	-0.0644
61.5667	-0.449364						61.5667	-0.0563
61.6	-0.388359						61.6	-0.0479
61.6333	-0.33388						61.6333	-0.0412
61.6667	-0.286047						61.6667	-0.0356
61.7	-0.244666						61.7	-0.0303
61.7333	-0.209401						61.7333	-0.0256
61.7667	-0.179523						61.7667	-0.0226
61.8	-0.15443						61.8	-0.0202
61.8333	-0.133451						61.8333	-0.0185
61.8667	-0.116017						61.8667	-0.0166
61.9	-0.101424						61.9	-0.0151
61.9333	-0.0890733						61.9333	-0.0128
61.9667	-0.0785833						61.9667	-0.0109
62	-0.0696478						62	-0.00956
62.0333	-0.0621167						62.0333	-0.00817
62.0667	-0.0557356						62.0667	-0.00742
62.1	-0.0501189						62.1	-0.00655
62.1333	-0.0453211						62.1333	-0.00531
62.1667	-0.0411467						62.1667	-0.00367
62.2	-0.0374						62.2	-0.00314
62.2333	-0.0340344						62.2333	-0.00175
62.2667	-0.0310156						62.2667	-0.00127
62.3	-0.0282167						62.3	-0.00252
62.3333	-0.0257711						62.3333	-0.00191
62.3667	-0.0235844						62.3667	-0.00164
62.4	-0.0215667						62.4	-0.00207
62.4333	-0.0197311						62.4333	-0.00153
62.4667	-0.0179178						62.4667	-0.00158
62.5	-0.0163189						62.5	-0.00175
62.5333	-0.01478						62.5333	-0.000854
62.5667	-0.0134411						62.5667	-0.000904
62.6	-0.0121822						62.6	-0.000701
62.6333	-0.0110067						62.6333	-0.000453
62.6667	-0.0101167						62.6667	2.44e-05
62.7	-0.0093589						62.7	-6.47e-05
62.7333	-0.0086344						62.7333	0.000132
62.7667	-0.0077111						62.7667	-0.000861
62.8	-0.0069967						62.8	6.1e-05
62.8333	-0.00635						62.8333	0.000749
62.8667	-0.0057078						62.8667	0.000756
62.9	-0.0052922						62.9	0.000208
62.9333	-0.0048133						62.9333	0.000393
62.9667	-0.0043822						62.9667	4.86e-05
63	-0.0039489						63	0.000758
63.0333	-0.0034678						63.0333	0.000723
63.0667	-0.0031556						63.0667	0.00108
63.1	-0.00283						63.1	0.00155
63.1333	-0.0025378						63.1333	0.00135
63.1667	-0.0023422						63.1667	0.000931
63.2	-0.0021178						63.2	0.000778
63.2333	-0.0019244						63.2333	8.09e-05
63.2667	-0.0017189						63.2667	6.88e-05
63.3	-0.0015156						63.3	0.000568
63.3333	-0.0014067						63.3333	0.000452
63.3667	-0.0012111						63.3667	-0.000524
63.4	-0.0010833						63.4	-0.000733
63.4333	-0.00098						63.4333	-0.000572
63.4667	-0.0008078						63.4667	-0.000453
63.5	-0.00077						63.5	-0.000434
63.5333	-0.0007278						63.5333	0.00022
63.5667	-0.0006256						63.5667	7.61e-05
63.6	-0.0004322						63.6	4e-05
63.6333	-0.0003389						63.6333	0.000714
63.6667	-0.0002578						63.6667	0.00149
63.7	-0.0003389						63.7	0.00224
63.7333	-0.0003044						63.7333	0.00191
63.7667	-0.0002456						63.7667	0.00167
63.8	-8.7e-05						63.8	0.000967
63.8333	1.7607e-05						63.8333	0.00161
63.8667	5.968e-05						63.8667	0.00191
63.9	9.8412e-05						63.9	0.00158
63.9333	5.3922e-05						63.9333	0.00176
63.9667	3.6876e-05						63.9667	0.00187
64	-0.0001005						64	0.000833
64.0333	-4.022e-05						64.0333	-0.000122
64.0667	1.0405e-05						64.0667	-0.0011
64.1	-1.309e-05						64.1	-0.000645
64.1333	2.8535e-05						64.1333	0.000368
64.1667	0.00010227						64.1667	0.000604
64.2	0.00017333						64.2	-0.000369
64.2333	0.00015889						64.2333	-0.000441
64.2667	-6.743e-05						64.2667	0.000452
64.3	-6.681e-05						64.3	0.000632
64.3333	8.7039e-06						64.3333	0.000855
64.3667	2.8547e-05						64.3667	0.000495
64.4	4.5057e-05						64.4	0.000854
64.4333	-2.101e-06						64.4333	0.000625
64.4667	4.1868e-06						64.4667	0.00144
64.5	7.7696e-05						64.5	0.000857
64.5333	-7.413e-05						64.5333	-0.000246
64.5667	-0.0002067						64.5667	-0.000327
64.6	-0.0002233						64.6	-0.00211
64.6333	-0.0001156						64.6333	-0.0023
64.6667	-7.153e-05						64.6667	-0.00222
64.7	3.2865e-05						64.7	-0.0016
64.7333	-4.374e-05						64.7333	-0.000916
64.7667	-4.434e-05						64.7667	0.000575
64.8	-7.527e-05						64.8	0.000848
64.8333	-4.643e-05						64.8333	2.89e-05
64.8667	-3.603e-05						64.8667	-0.000114
64.9	-2.474e-05						64.9	-3.73e-05
64.9333	-2.635e-05						64.9333	0.000226
64.9667	-3.672e-05						64.9667	-0.000108
65	-5.644e-05						65	0.000183
65.0333	-2.048e-05						65.0333	0.000708
65.0667	-6.121e-05						65.0667	0.000968
65.1	-1.113e-05						65.1	0.00028
65.1333	-2.327e-05						65.1333	0.000649
65.1667	-7.405e-06						65.1667	0.000942
65.2	6.6568e-05						65.2	0.00113
65.2333	5.9208e-05						65.2333	0.000454
65.2667	9.2848e-05						65.2667	0.000163
65.3	0.00011222						65.3	0.000767
65.3333	2.3682e-05						65.3333	0.000567
65.3667	9.885e-07						65.3667	-0.00034
65.4	-0.0001389						65.4	-0.000322
65.4333	-0.0001589						65.4333	-0.000303
65.4667	-0.0001222						65.4667	0.000512
65.5	-4.768e-05						65.5	0.00162
65.5333	7.8409e-05						65.5333	0.00216
65.5667	0.00012889						65.5667	0.00046
65.6	0.00027333						65.6	-8.96e-05
65.6333	0.00024						65.6333	-0.000469
65.6667	8.8189e-05						65.6667	-0.000519
65.7	-1.162e-05						65.7	-0.000776
65.7333	-0.0001156						65.7333	-0.00052
65.7667	-0.0001						65.7667	0.00063
65.8	-0.0001133						65.8	0.00174
65.8333	-6.428e-05						65.8333	0.00144
65.8667	2.3804e-05						65.8667	0.000966
65.9	7.6662e-06						65.9	-0.000716
65.9333	8.9639e-05						65.9333	-0.00167
65.9667	9.6279e-05						65.9667	-0.00151
66	-2.864e-05						66	-0.000816
66.0333	-4.1e-05						66.0333	0.000368
66.0667	-9.302e-05						66.0667	0.00153
66.1	-0.0085						66.1	0.0016
66.1333	-0.05627						66.1333	-0.00519
66.1667	-0.148072						66.1667	-0.0199
66.2	-0.262996						66.2	-0.0372
66.2333	-0.383078						66.2333	-0.0552
66.2667	-0.498186						66.2667	-0.0714
66.3	-0.603579						66.3	-0.0859
66.3333	-0.688577						66.3333	-0.1
66.3667	-0.725329						66.3667	-0.105
66.4	-0.712222						66.4	-0.1
66.4333	-0.668326						66.4333	-0.0908
66.4667	-0.609427						66.4667	-0.0802
66.5	-0.544903						66.5	-0.0702
66.5333	-0.480216						66.5333	-0.0609
66.5667	-0.418583						66.5667	-0.0534
[truncated: 4,003 more rows]

## Sheet: Fig. 3D
GTPase assay of free GBP1 monomer and the GBP1:14-3-3σ complex
	0 mins			5 mins			10 mins			15 mins			20 mins
	Technical replicate			Technical replicate			Technical replicate			Technical replicate			Technical replicate
	1	2	3	1	2	3	1	2	3	1	2	3	1	2	3
N = 1
Monomer	0	0	0	84.0933	81.9547	79.6379	129.004	130.162	127.934	173.736	160.548	165.092	198.508	201.805	203.587	Concentration phosphate/ μM
Complex	0	0	0	5.58941	4.3419	6.92602	4.07458	3.80725	7.28245	22.0743	54.9551	18.0645	33.3019	23.7674	25.7278
pGBP1	0	0	0	83.4239	80.2384	83.2935	135.298	128.239	125.235	180.342	170.324	173.323	208.33	193.289	190.24
N = 2
Monomer	0	0	0	51.8661	52.3744	49.7062	87.6963	88.4586	89.6022	125.814	130.006	141.95	184.133	178.288	176.509	Concentration phosphate/ μM
Complex	0	0	0	0.323195	-0.777969	-0.10033	-0.862674	0.57731	-0.693264	63.6825	28.6146	28.3605	24.9723	26.7511	23.9559
pGBP1	0	0	0	56.235	54.2349	48.2395	90.243	86.2984	93.3298	130.342	127.489	138.293	200.298	185.235	195.294
N = 3
Monomer	0	0	0	59.2355	58.9813	58.4731	117.428	154.91	129.244	150.717	229.238	156.943	189.85	192.773	189.215	Concentration phosphate/ μM
Complex	0	0	0	1.67847	1.00083	2.35611	26.0735	31.664	53.4332	13.3677	22.8547	15.7395	24.9723	23.7017	23.9559
pGBP1	0	0	0	55.2984	60.2935	62.4295	110.284	132.298	125.298	160.244	183.294	173.239	204.234	195.293	199.219

[truncated: 40 more sheets: Fig. 4A, Fig. 4B, Fig. 4D, Fig. 4E, Fig. 4G, Fig. 5A, Fig. 5B, Fig. 5C, Fig. 5D, Fig. 5E, Fig. 5G, Fig. 5H, Fig. S2A, Fig. S2B, Fig. S2C, Fig. S3A, Fig. S3D, Fig. S4C, Fig. S5B, Fig. S6A …]
